# Supplementary material for: Development of genomic resources for the narrow-leafed lupin (Lupinus angustifolius): construction of a bacterial artificial chromosome (BAC) library and BAC-end sequencing
Source: BMC Genomics. 2011 Oct 21;12:521. doi: 10.1186/1471-2164-12-521 (PMC3206524; doi:10.1186/1471-2164-12-521)
Supplement: Additional file 2 — Blast2GO. RAW Blast2GO gene ontology assignments to BAC-end sequences of L. angustifolius. [file 1471-2164-12-521-S2.XLS]

## Sheet: Blast2GO
Additional File 1: RAW Blast2GO gene ontology assignments to BAC-end sequences of L. angustifolius
The identifiers of BESs follow internal naming conventions which would assist in-house retrieval of BAC clones from which a BES was derived.
Names have the following structure:
1) Sample prefix ("CSIRO_KS__LUP_BAC3_" and "CSIRO_"). BES sequences were obtained in two batches of sequencing, hence the use of two separate sample prefixes.
2) Plate # (i.e. 023 and 002)
3) Plate column ("F" and "I")
4) Plate row ("03" and "18")
5) sequence read orientation (forward = "FOR1", reverse = "REV1"). The forward reads of some BAC clones were sequenced twice, in these cases there will be an additional BES with a "_PROVA_T7_FOR1" suffix.
BAC-end sequence	GO ID
CSIRO_KS__LUP_BAC3_013_D07FOR1	GO:0050379
CSIRO_KS__LUP_BAC3_013_D07FOR1	GO:0050378
CSIRO_KS__LUP_BAC3_013_D07FOR1	GO:0050662
CSIRO_KS__LUP_BAC3_013_D07FOR1	GO:0009225
CSIRO_KS__LUP_BAC3_013_D07FOR1	GO:0009117
CSIRO_KS__LUP_BAC3_013_D07FOR1	GO:0005982
CSIRO_KS__LUP_BAC3_013_D07FOR1	GO:0005985
CSIRO_KS__LUP_BAC3_023F03FOR1	GO:0009851
CSIRO_KS__LUP_BAC3_023F03FOR1	GO:0004872
CSIRO_KS__LUP_BAC3_023F03FOR1	GO:0006468
CSIRO_KS__LUP_BAC3_023F03FOR1	GO:0016567
CSIRO_KS__LUP_BAC3_023F03FOR1	GO:0005524
CSIRO_KS__LUP_BAC3_023F03FOR1	GO:0004842
CSIRO_KS__LUP_BAC3_023F03FOR1	GO:0004674
CSIRO_KS__LUP_BAC3_023F03FOR1	GO:0000151
CSIRO_KS__LUP_BAC3_023F03FOR1	GO:0007165
CSIRO_KS__LUP_BAC3_023F03FOR1	GO:0009069
CSIRO_002I18FOR1	GO:0009851
CSIRO_002I18FOR1	GO:0006468
CSIRO_002I18FOR1	GO:0004715
CSIRO_002I18FOR1	GO:0005886
CSIRO_002I18FOR1	GO:0005524
CSIRO_002I18FOR1	GO:0009507
CSIRO_002I22REV1	GO:0003676
CSIRO_002I22REV1	GO:0043170
CSIRO_002I22REV1	GO:0044238
CSIRO_002I22REV1	GO:0003824
CSIRO_001P22FOR1	GO:0009851
CSIRO_001P22FOR1	GO:0007018
CSIRO_001P22FOR1	GO:0005524
CSIRO_001P22FOR1	GO:0003777
CSIRO_001P22FOR1	GO:0005874
CSIRO_KS__LUP_BAC3_022L17FOR1	GO:0046872
CSIRO_KS__LUP_BAC3_022L17FOR1	GO:0003676
CSIRO_KS__LUP_BAC3_022L17FOR1	GO:0016023
CSIRO_002N19REV1	GO:0005488
CSIRO_KS__LUP_BAC3_021H15REV1	GO:0003677
CSIRO_KS__LUP_BAC3_021H15REV1	GO:0008270
CSIRO_KS__LUP_BAC3_021H15REV1	GO:0015074
CSIRO_KS__LUP_BAC3_07_C12REV1	GO:0005488
CSIRO_KS__LUP_BAC3_023F10REV1	GO:0003677
CSIRO_KS__LUP_BAC3_023F10REV1	GO:0008270
CSIRO_KS__LUP_BAC3_023F10REV1	GO:0015074
CSIRO_KS__LUP_BAC3_019M05REV1	GO:0004806
CSIRO_KS__LUP_BAC3_019M05REV1	GO:0016042
CSIRO_KS__LUP_BAC3_019M05REV1	GO:0046486
CSIRO_KS__LUP_BAC3_025O08REV1	GO:0005737
CSIRO_KS__LUP_BAC3_025O08REV1	GO:0016783
CSIRO_KS__LUP_BAC3_025O08REV1	GO:0005515
CSIRO_KS__LUP_BAC3_025O08REV1	GO:0008033
CSIRO_KS__LUP_BAC3_020B19REV1	GO:0006139
CSIRO_KS__LUP_BAC3_020B19REV1	GO:0005524
CSIRO_KS__LUP_BAC3_020B19REV1	GO:0019201
CSIRO_KS__LUP_BAC3_020B19REV1	GO:0005739
CSIRO_KS__LUP_BAC3_026C04FOR1	GO:0003676
CSIRO_KS__LUP_BAC3_026C04FOR1	GO:0046686
CSIRO_KS__LUP_BAC3_026C04FOR1	GO:0005886
CSIRO_KS__LUP_BAC3_026C04FOR1	GO:0005515
CSIRO_KS__LUP_BAC3_026C04FOR1	GO:0004518
CSIRO_KS__LUP_BAC3_026C04FOR1	GO:0016442
CSIRO_KS__LUP_BAC3_026C04FOR1	GO:0016246
CSIRO_KS__LUP_BAC3_026C04FOR1	GO:0005618
CSIRO_KS__LUP_BAC3_026C04FOR1	GO:0009507
CSIRO_KS__LUP_BAC3_024J07REV1	GO:0016491
CSIRO_KS__LUP_BAC3_024J07REV1	GO:0006810
CSIRO_KS__LUP_BAC3_024J07REV1	GO:0009987
CSIRO_KS__LUP_BAC3_024J07REV1	GO:0042221
CSIRO_KS__LUP_BAC3_024J07REV1	GO:0008152
CSIRO_KS__LUP_BAC3_024J07REV1	GO:0016020
CSIRO_KS__LUP_BAC3_024J07REV1	GO:0005215
CSIRO_KS__LUP_BAC3_025J02REV1	GO:0006139
CSIRO_KS__LUP_BAC3_025J02REV1	GO:0003677
CSIRO_KS__LUP_BAC3_025J02REV1	GO:0055085
CSIRO_KS__LUP_BAC3_025J02REV1	GO:0004003
CSIRO_KS__LUP_BAC3_025J02REV1	GO:0005524
CSIRO_KS__LUP_BAC3_025J02REV1	GO:0005657
CSIRO_KS__LUP_BAC3_026B15FOR1	GO:0004029
CSIRO_KS__LUP_BAC3_026B15FOR1	GO:0009013
CSIRO_KS__LUP_BAC3_026B15FOR1	GO:0018480
CSIRO_KS__LUP_BAC3_026B15FOR1	GO:0055114
CSIRO_KS__LUP_BAC3_026B15FOR1	GO:0050569
CSIRO_KS__LUP_BAC3_026B15FOR1	GO:0008911
CSIRO_KS__LUP_BAC3_026B15FOR1	GO:0004777
CSIRO_KS__LUP_BAC3_026B15FOR1	GO:0009450
CSIRO_KS__LUP_BAC3_026B15FOR1	GO:0006094
CSIRO_KS__LUP_BAC3_026B15FOR1	GO:0006096
CSIRO_KS__LUP_BAC3_026B15FOR1	GO:0006525
CSIRO_KS__LUP_BAC3_026B15FOR1	GO:0006547
CSIRO_KS__LUP_BAC3_026B15FOR1	GO:0006550
CSIRO_KS__LUP_BAC3_026B15FOR1	GO:0006552
CSIRO_KS__LUP_BAC3_026B15FOR1	GO:0006554
CSIRO_KS__LUP_BAC3_026B15FOR1	GO:0006560
CSIRO_KS__LUP_BAC3_026B15FOR1	GO:0006568
CSIRO_KS__LUP_BAC3_026B15FOR1	GO:0006574
CSIRO_KS__LUP_BAC3_026B15FOR1	GO:0006631
CSIRO_KS__LUP_BAC3_026B15FOR1	GO:0006699
CSIRO_KS__LUP_BAC3_026B15FOR1	GO:0019260
CSIRO_KS__LUP_BAC3_026B15FOR1	GO:0019482
CSIRO_KS__LUP_BAC3_026B15FOR1	GO:0019852
CSIRO_KS__LUP_BAC3_026B15FOR1	GO:0046251
CSIRO_KS__LUP_BAC3_026B15FOR1	GO:0046486
CSIRO_KS__LUP_BAC3_026B15FOR1	GO:0006570
CSIRO_KS__LUP_BAC3_026B15FOR1	GO:0046487
CSIRO_KS__LUP_BAC3_026I04FOR1	GO:0008415
CSIRO_KS__LUP_BAC3_026I04FOR1	GO:0003852
CSIRO_KS__LUP_BAC3_026I04FOR1	GO:0009098
CSIRO_KS__LUP_BAC3_026I04FOR1	GO:0042967
CSIRO_KS__LUP_BAC3_026I04FOR1	GO:0006090
CSIRO_KS__LUP_BAC3_026I04FOR1	GO:0009097
CSIRO_KS__LUP_BAC3_026I04FOR1	GO:0009099
CSIRO_KS__LUP_BAC3_023C15REV1	GO:0004834
CSIRO_KS__LUP_BAC3_023C15REV1	GO:0030246
CSIRO_KS__LUP_BAC3_023C15REV1	GO:0000287
CSIRO_KS__LUP_BAC3_023C15REV1	GO:0000162
CSIRO_KS__LUP_BAC3_023C15REV1	GO:0004565
CSIRO_KS__LUP_BAC3_023C15REV1	GO:0009341
CSIRO_KS__LUP_BAC3_023C15REV1	GO:0006571
CSIRO_KS__LUP_BAC3_023C15REV1	GO:0009094
CSIRO_KS__LUP_BAC3_023C15REV1	GO:0006012
CSIRO_KS__LUP_BAC3_023C15REV1	GO:0006027
CSIRO_KS__LUP_BAC3_023C15REV1	GO:0006687
CSIRO_KS__LUP_BAC3_023C15REV1	GO:0046486
CSIRO_KS__LUP_BAC3_014K07FOR1	GO:0009851
CSIRO_KS__LUP_BAC3_014K07FOR1	GO:0006468
CSIRO_KS__LUP_BAC3_014K07FOR1	GO:0005524
CSIRO_KS__LUP_BAC3_014K07FOR1	GO:0004674
CSIRO_KS__LUP_BAC3_014K07FOR1	GO:0009069
CSIRO_KS__LUP_BAC3_014J10REV1	GO:0004834
CSIRO_KS__LUP_BAC3_014J10REV1	GO:0043169
CSIRO_KS__LUP_BAC3_014J10REV1	GO:0030246
CSIRO_KS__LUP_BAC3_014J10REV1	GO:0000162
CSIRO_KS__LUP_BAC3_014J10REV1	GO:0004565
CSIRO_KS__LUP_BAC3_014J10REV1	GO:0009341
CSIRO_KS__LUP_BAC3_014J10REV1	GO:0006571
CSIRO_KS__LUP_BAC3_014J10REV1	GO:0009094
CSIRO_KS__LUP_BAC3_014J10REV1	GO:0006012
CSIRO_KS__LUP_BAC3_014J10REV1	GO:0006027
CSIRO_KS__LUP_BAC3_014J10REV1	GO:0006687
CSIRO_KS__LUP_BAC3_014J10REV1	GO:0046486
CSIRO_KS__LUP_BAC3_026M09FOR1	GO:0043565
CSIRO_KS__LUP_BAC3_026M09FOR1	GO:0003700
CSIRO_KS__LUP_BAC3_026M09FOR1	GO:0006355
CSIRO_KS__LUP_BAC3_026M09FOR1	GO:0005667
CSIRO_KS__LUP_BAC3_014B17FOR1	GO:0008415
CSIRO_KS__LUP_BAC3_014B17FOR1	GO:0003852
CSIRO_KS__LUP_BAC3_014B17FOR1	GO:0009098
CSIRO_KS__LUP_BAC3_014B17FOR1	GO:0042967
CSIRO_KS__LUP_BAC3_014B17FOR1	GO:0006090
CSIRO_KS__LUP_BAC3_014B17FOR1	GO:0009097
CSIRO_KS__LUP_BAC3_014B17FOR1	GO:0009099
CSIRO_KS__LUP_BAC3_022H21FOR1	GO:0046872
CSIRO_KS__LUP_BAC3_022H21FOR1	GO:0003677
CSIRO_KS__LUP_BAC3_022H21FOR1	GO:0015074
CSIRO_KS__LUP_BAC3_020K14FOR1	GO:0003677
CSIRO_KS__LUP_BAC3_020K14FOR1	GO:0008270
CSIRO_KS__LUP_BAC3_020K14FOR1	GO:0015074
CSIRO_KS__LUP_BAC3_023I23FOR1	GO:0006858
CSIRO_KS__LUP_BAC3_023I23FOR1	GO:0042626
CSIRO_KS__LUP_BAC3_013_P13REV1	GO:0003676
CSIRO_KS__LUP_BAC3_019C08FOR1	GO:0009648
CSIRO_KS__LUP_BAC3_019C08FOR1	GO:0006788
CSIRO_KS__LUP_BAC3_019C08FOR1	GO:0004392
CSIRO_KS__LUP_BAC3_019C08FOR1	GO:0010229
CSIRO_KS__LUP_BAC3_019C08FOR1	GO:0055114
CSIRO_KS__LUP_BAC3_019C08FOR1	GO:0003700
CSIRO_KS__LUP_BAC3_019C08FOR1	GO:0009536
CSIRO_KS__LUP_BAC3_019C08FOR1	GO:0015994
CSIRO_KS__LUP_BAC3_019C08FOR1	GO:0005667
CSIRO_KS__LUP_BAC3_019C08FOR1	GO:0045449
CSIRO_KS__LUP_BAC3_018M08FOR1	GO:0007600
CSIRO_KS__LUP_BAC3_018M08FOR1	GO:0000160
CSIRO_KS__LUP_BAC3_018M08FOR1	GO:0000155
CSIRO_KS__LUP_BAC3_018M08FOR1	GO:0018106
CSIRO_KS__LUP_BAC3_018M08FOR1	GO:0005524
CSIRO_KS__LUP_BAC3_018M08FOR1	GO:0007165
CSIRO_KS__LUP_BAC3_018M08FOR1	GO:0016021
CSIRO_KS__LUP_BAC3_018M08FOR1	GO:0010038
CSIRO_KS__LUP_BAC3_018M08FOR1	GO:0009365
CSIRO_KS__LUP_BAC3_025C23FOR2	GO:0009941
CSIRO_KS__LUP_BAC3_025C23FOR2	GO:0016491
CSIRO_KS__LUP_BAC3_025C23FOR2	GO:0005507
CSIRO_KS__LUP_BAC3_025C23FOR2	GO:0055114
CSIRO_KS__LUP_BAC3_025C23FOR2	GO:0009570
CSIRO_KS__LUP_BAC3_025C23FOR2	GO:0009579
CSIRO_KS__LUP_BAC3_025C23FOR2	GO:0005739
CSIRO_KS__LUP_BAC3_015_K15REV1	GO:0005524
CSIRO_KS__LUP_BAC3_015_K15REV1	GO:0009507
CSIRO_KS__LUP_BAC3_025J06REV1	GO:0003964
CSIRO_KS__LUP_BAC3_025J06REV1	GO:0003677
CSIRO_KS__LUP_BAC3_025J06REV1	GO:0006278
CSIRO_KS__LUP_BAC3_025J06REV1	GO:0003723
CSIRO_KS__LUP_BAC3_025J06REV1	GO:0008270
CSIRO_KS__LUP_BAC3_025J06REV1	GO:0015074
CSIRO_KS__LUP_BAC3_020C08REV1	GO:0003677
CSIRO_KS__LUP_BAC3_020C08REV1	GO:0016023
CSIRO_KS__LUP_BAC3_020C08REV1	GO:0046983
CSIRO_KS__LUP_BAC3_020C08REV1	GO:0016020
CSIRO_KS__LUP_BAC3_020C08REV1	GO:0008270
CSIRO_KS__LUP_BAC3_020C08REV1	GO:0015074
CSIRO_KS__LUP_BAC3_020C08REV1	GO:0006310
CSIRO_KS__LUP_BAC3_026B01REV1	GO:0051510
CSIRO_KS__LUP_BAC3_026B01REV1	GO:0009851
CSIRO_KS__LUP_BAC3_026B01REV1	GO:0004674
CSIRO_KS__LUP_BAC3_026B01REV1	GO:0005739
CSIRO_KS__LUP_BAC3_026B01REV1	GO:0016023
CSIRO_KS__LUP_BAC3_026B01REV1	GO:0005524
CSIRO_KS__LUP_BAC3_026B01REV1	GO:0009791
CSIRO_KS__LUP_BAC3_026B01REV1	GO:0009742
CSIRO_KS__LUP_BAC3_026B01REV1	GO:0005886
CSIRO_KS__LUP_BAC3_026B01REV1	GO:0006468
CSIRO_KS__LUP_BAC3_026B01REV1	GO:0009069
CSIRO_KS__LUP_BAC3_019O06REV1	GO:0003887
CSIRO_KS__LUP_BAC3_019O06REV1	GO:0006270
CSIRO_KS__LUP_BAC3_019O06REV1	GO:0005727
CSIRO_KS__LUP_BAC3_019O06REV1	GO:0042575
CSIRO_KS__LUP_BAC3_021E21REV1	GO:0035091
CSIRO_KS__LUP_BAC3_021E21REV1	GO:0007165
CSIRO_KS__LUP_BAC3_021E21REV1	GO:0008202
CSIRO_KS__LUP_BAC3_021E21REV1	GO:0009536
CSIRO_KS__LUP_BAC3_021E21REV1	GO:0008142
CSIRO_KS__LUP_BAC3_019D21REV1	GO:0005829
CSIRO_KS__LUP_BAC3_019D21REV1	GO:0000159
CSIRO_KS__LUP_BAC3_019D21REV1	GO:0007165
CSIRO_KS__LUP_BAC3_019D21REV1	GO:0005634
CSIRO_KS__LUP_BAC3_019D21REV1	GO:0009507
CSIRO_KS__LUP_BAC3_019D21REV1	GO:0008601
CSIRO_KS__LUP_BAC3_026N20REV1	GO:0009987
CSIRO_KS__LUP_BAC3_024K03REV1	GO:0004175
CSIRO_KS__LUP_BAC3_024K03REV1	GO:0004729
CSIRO_KS__LUP_BAC3_024K03REV1	GO:0015904
CSIRO_KS__LUP_BAC3_024K03REV1	GO:0003677
CSIRO_KS__LUP_BAC3_024K03REV1	GO:0030541
CSIRO_KS__LUP_BAC3_024K03REV1	GO:0009279
CSIRO_KS__LUP_BAC3_024K03REV1	GO:0055085
CSIRO_KS__LUP_BAC3_024K03REV1	GO:0055114
CSIRO_KS__LUP_BAC3_024K03REV1	GO:0016021
CSIRO_KS__LUP_BAC3_024K03REV1	GO:0006508
CSIRO_KS__LUP_BAC3_024K03REV1	GO:0046677
CSIRO_KS__LUP_BAC3_024K03REV1	GO:0015520
CSIRO_KS__LUP_BAC3_024K03REV1	GO:0006779
CSIRO_KS__LUP_BAC3_024K03REV1	GO:0015994
CSIRO_KS__LUP_BAC3_024K03REV1	GO:0006812
CSIRO_KS__LUP_BAC3_024K03REV1	GO:0006885
CSIRO_KS__LUP_BAC3_020E06FOR1	GO:0005507
CSIRO_KS__LUP_BAC3_020E06FOR1	GO:0005576
CSIRO_KS__LUP_BAC3_020E06FOR1	GO:0008447
CSIRO_KS__LUP_BAC3_020E06FOR1	GO:0055114
CSIRO_KS__LUP_BAC3_020E06FOR1	GO:0006118
CSIRO_KS__LUP_BAC3_020E06FOR1	GO:0019852
CSIRO_KS__LUP_BAC3_026H02FOR1	GO:0000160
CSIRO_KS__LUP_BAC3_026H02FOR1	GO:0000155
CSIRO_KS__LUP_BAC3_026H02FOR1	GO:0018106
CSIRO_KS__LUP_BAC3_026H02FOR1	GO:0005524
CSIRO_KS__LUP_BAC3_026H02FOR1	GO:0007165
CSIRO_KS__LUP_BAC3_026H02FOR1	GO:0016021
CSIRO_KS__LUP_BAC3_026H02FOR1	GO:0009365
CSIRO_KS__LUP_BAC3_019L19FOR1	GO:0015628
CSIRO_KS__LUP_BAC3_019L19FOR1	GO:0055085
CSIRO_KS__LUP_BAC3_019L19FOR1	GO:0006633
CSIRO_KS__LUP_BAC3_019L19FOR1	GO:0015450
CSIRO_KS__LUP_BAC3_019L19FOR1	GO:0016021
CSIRO_KS__LUP_BAC3_019L19FOR1	GO:0055114
CSIRO_KS__LUP_BAC3_019L19FOR1	GO:0016491
CSIRO_KS__LUP_BAC3_019L19FOR1	GO:0006886
CSIRO_KS__LUP_BAC3_019L19FOR1	GO:0015627
CSIRO_KS__LUP_BAC3_019L19FOR1	GO:0005506
CSIRO_KS__LUP_BAC3_019L19FOR1	GO:0005783
CSIRO_KS__LUP_BAC3_019L19FOR1	GO:0005886
CSIRO_KS__LUP_BAC3_019L19FOR1	GO:0009941
CSIRO_KS__LUP_BAC3_024G19REV1	GO:0008233
CSIRO_KS__LUP_BAC3_024G19REV1	GO:0005234
CSIRO_KS__LUP_BAC3_024G19REV1	GO:0009851
CSIRO_KS__LUP_BAC3_024G19REV1	GO:0030288
CSIRO_KS__LUP_BAC3_024G19REV1	GO:0004970
CSIRO_KS__LUP_BAC3_024G19REV1	GO:0008270
CSIRO_KS__LUP_BAC3_024G19REV1	GO:0004674
CSIRO_KS__LUP_BAC3_024G19REV1	GO:0007047
CSIRO_KS__LUP_BAC3_024G19REV1	GO:0003677
CSIRO_KS__LUP_BAC3_024G19REV1	GO:0005524
CSIRO_KS__LUP_BAC3_024G19REV1	GO:0016887
CSIRO_KS__LUP_BAC3_024G19REV1	GO:0005515
CSIRO_KS__LUP_BAC3_024G19REV1	GO:0004650
CSIRO_KS__LUP_BAC3_024G19REV1	GO:0048544
CSIRO_KS__LUP_BAC3_024G19REV1	GO:0015074
CSIRO_KS__LUP_BAC3_024G19REV1	GO:0005529
CSIRO_KS__LUP_BAC3_024G19REV1	GO:0016020
CSIRO_KS__LUP_BAC3_024G19REV1	GO:0006468
CSIRO_KS__LUP_BAC3_024G19REV1	GO:0006811
CSIRO_KS__LUP_BAC3_024G19REV1	GO:0007268
CSIRO_KS__LUP_BAC3_024G19REV1	GO:0007165
CSIRO_KS__LUP_BAC3_024G19REV1	GO:0009069
CSIRO_KS__LUP_BAC3_024G19REV1	GO:0005982
CSIRO_KS__LUP_BAC3_024G19REV1	GO:0005985
CSIRO_KS__LUP_BAC3_023K21FOR1	GO:0003676
CSIRO_KS__LUP_BAC3_023K21FOR1	GO:0009987
CSIRO_KS__LUP_BAC3_023K21FOR1	GO:0003824
CSIRO_KS__LUP_BAC3_023O06FOR1	GO:0055114
CSIRO_KS__LUP_BAC3_023O06FOR1	GO:0070330
CSIRO_KS__LUP_BAC3_023I01FOR1	GO:0005488
CSIRO_KS__LUP_BAC3_014D11REV1	GO:0044238
CSIRO_KS__LUP_BAC3_014D11REV1	GO:0003824
CSIRO_KS__LUP_BAC3_014D17REV1	GO:0006568
CSIRO_KS__LUP_BAC3_014D17REV1	GO:0004553
CSIRO_KS__LUP_BAC3_014D17REV1	GO:0005488
CSIRO_KS__LUP_BAC3_014D17REV1	GO:0009073
CSIRO_KS__LUP_BAC3_014D17REV1	GO:0016829
CSIRO_KS__LUP_BAC3_014D17REV1	GO:0005975
CSIRO_KS__LUP_BAC3_020M04REV1	GO:0009851
CSIRO_KS__LUP_BAC3_020M04REV1	GO:0012505
CSIRO_KS__LUP_BAC3_020M04REV1	GO:0008559
CSIRO_KS__LUP_BAC3_020M04REV1	GO:0005524
CSIRO_KS__LUP_BAC3_020M04REV1	GO:0006855
CSIRO_KS__LUP_BAC3_019N01REV1	GO:0005739
CSIRO_KS__LUP_BAC3_025M19REV1	GO:0016787
CSIRO_KS__LUP_BAC3_025M19REV1	GO:0008152
CSIRO_KS__LUP_BAC3_025M19REV1	GO:0016829
CSIRO_KS__LUP_BAC3_025M19REV1	GO:0016853
CSIRO_KS__LUP_BAC3_020K10REV1	GO:0003677
CSIRO_KS__LUP_BAC3_020K10REV1	GO:0005515
CSIRO_KS__LUP_BAC3_020K10REV1	GO:0005234
CSIRO_KS__LUP_BAC3_020K10REV1	GO:0004970
CSIRO_KS__LUP_BAC3_020K10REV1	GO:0016020
CSIRO_KS__LUP_BAC3_020K10REV1	GO:0008270
CSIRO_KS__LUP_BAC3_020K10REV1	GO:0030288
CSIRO_KS__LUP_BAC3_020K10REV1	GO:0009536
CSIRO_KS__LUP_BAC3_020K10REV1	GO:0015074
CSIRO_KS__LUP_BAC3_020K10REV1	GO:0006811
CSIRO_KS__LUP_BAC3_020K10REV1	GO:0007268
CSIRO_KS__LUP_BAC3_025F04REV1	GO:0055114
CSIRO_KS__LUP_BAC3_025F04REV1	GO:0070330
CSIRO_KS__LUP_BAC3_025D11REV1	GO:0046872
CSIRO_KS__LUP_BAC3_025D11REV1	GO:0003676
CSIRO_KS__LUP_BAC3_025D11REV1	GO:0008152
CSIRO_KS__LUP_BAC3_025D06REV1	GO:0055114
CSIRO_KS__LUP_BAC3_025D06REV1	GO:0070330
CSIRO_KS__LUP_BAC3_020K06FOR1	GO:0046872
CSIRO_KS__LUP_BAC3_020K06FOR1	GO:0003676
CSIRO_KS__LUP_BAC3_020K06FOR1	GO:0016023
CSIRO_KS__LUP_BAC3_025J22REV1	GO:0003887
CSIRO_KS__LUP_BAC3_025J22REV1	GO:0006276
CSIRO_KS__LUP_BAC3_025J22REV1	GO:0006270
CSIRO_KS__LUP_BAC3_025J22REV1	GO:0005727
CSIRO_KS__LUP_BAC3_025J22REV1	GO:0042575
CSIRO_KS__LUP_BAC3_025I24REV1	GO:0042538
CSIRO_KS__LUP_BAC3_025I24REV1	GO:0004252
CSIRO_KS__LUP_BAC3_025I24REV1	GO:0005794
CSIRO_KS__LUP_BAC3_025I24REV1	GO:0006508
CSIRO_KS__LUP_BAC3_025I24REV1	GO:0005783
CSIRO_KS__LUP_BAC3_019G05REV1	GO:0003676
CSIRO_KS__LUP_BAC3_020M05FOR1	GO:0006259
CSIRO_KS__LUP_BAC3_020M05FOR1	GO:0003676
CSIRO_KS__LUP_BAC3_020M05FOR1	GO:0043229
CSIRO_KS__LUP_BAC3_020B12FOR1	GO:0046872
CSIRO_KS__LUP_BAC3_020B12FOR1	GO:0003676
CSIRO_KS__LUP_BAC3_020B12FOR1	GO:0008152
CSIRO_KS__LUP_BAC3_020B12FOR1	GO:0003824
CSIRO_KS__LUP_BAC3_018K11REV1	GO:0048038
CSIRO_KS__LUP_BAC3_018K11REV1	GO:0008137
CSIRO_KS__LUP_BAC3_018K11REV1	GO:0016021
CSIRO_KS__LUP_BAC3_018K11REV1	GO:0009535
CSIRO_KS__LUP_BAC3_018K11REV1	GO:0006120
CSIRO_KS__LUP_BAC3_018K11REV1	GO:0006744
CSIRO_KS__LUP_BAC3_018K11REV1	GO:0006814
CSIRO_KS__LUP_BAC3_018K11REV1	GO:0015992
CSIRO_KS__LUP_BAC3_025J16FOR2	GO:0006810
CSIRO_KS__LUP_BAC3_025J16FOR2	GO:0019867
CSIRO_KS__LUP_BAC3_025J16FOR2	GO:0009987
CSIRO_KS__LUP_BAC3_026L02FOR1	GO:0006259
CSIRO_KS__LUP_BAC3_026L02FOR1	GO:0003676
CSIRO_KS__LUP_BAC3_026L02FOR1	GO:0016787
CSIRO_KS__LUP_BAC3_025J02FOR2	GO:0003824
CSIRO_KS__LUP_BAC3_026J10FOR1	GO:0006259
CSIRO_KS__LUP_BAC3_026J10FOR1	GO:0003676
CSIRO_KS__LUP_BAC3_026J10FOR1	GO:0016787
CSIRO_KS__LUP_BAC3_022L06FOR1	GO:0005886
CSIRO_KS__LUP_BAC3_022L06FOR1	GO:0009909
CSIRO_KS__LUP_BAC3_022L06FOR1	GO:0042946
CSIRO_KS__LUP_BAC3_022L06FOR1	GO:0008506
CSIRO_KS__LUP_BAC3_022L06FOR1	GO:0016021
CSIRO_KS__LUP_BAC3_022L06FOR1	GO:0006812
CSIRO_KS__LUP_BAC3_022L06FOR1	GO:0015770
CSIRO_KS__LUP_BAC3_014M16FOR2	GO:0008535
CSIRO_KS__LUP_BAC3_014M16FOR2	GO:0017004
CSIRO_KS__LUP_BAC3_014M16FOR2	GO:0016021
CSIRO_KS__LUP_BAC3_014M16FOR2	GO:0009535
CSIRO_KS__LUP_BAC3_020O14REV1	GO:0048038
CSIRO_KS__LUP_BAC3_020O14REV1	GO:0008137
CSIRO_KS__LUP_BAC3_020O14REV1	GO:0016021
CSIRO_KS__LUP_BAC3_020O14REV1	GO:0009535
CSIRO_KS__LUP_BAC3_020O14REV1	GO:0006120
CSIRO_KS__LUP_BAC3_020O14REV1	GO:0006744
CSIRO_KS__LUP_BAC3_020O14REV1	GO:0006814
CSIRO_KS__LUP_BAC3_020O14REV1	GO:0015992
CSIRO_KS__LUP_BAC3_025P16REV1	GO:0016787
CSIRO_KS__LUP_BAC3_020K02REV1	GO:0000184
CSIRO_KS__LUP_BAC3_020K02REV1	GO:0003729
CSIRO_KS__LUP_BAC3_020K02REV1	GO:0009910
CSIRO_KS__LUP_BAC3_020K02REV1	GO:0005634
CSIRO_001O24FOR1	GO:0048038
CSIRO_001O24FOR1	GO:0008137
CSIRO_001O24FOR1	GO:0016021
CSIRO_001O24FOR1	GO:0009535
CSIRO_001O24FOR1	GO:0006120
CSIRO_001O24FOR1	GO:0006744
CSIRO_001O24FOR1	GO:0006814
CSIRO_001O24FOR1	GO:0015992
CSIRO_KS__LUP_BAC3_015_B24REV1	GO:0016023
CSIRO_KS__LUP_BAC3_015_B24REV1	GO:0005773
CSIRO_KS__LUP_BAC3_015_B24REV1	GO:0004650
CSIRO_KS__LUP_BAC3_015_B24REV1	GO:0005982
CSIRO_KS__LUP_BAC3_015_B24REV1	GO:0005985
CSIRO_KS__LUP_BAC3_022P17REV1	GO:0006260
CSIRO_KS__LUP_BAC3_026J22REV1	GO:0009987
CSIRO_KS__LUP_BAC3_025J16REV1	GO:0016020
CSIRO_KS__LUP_BAC3_025J16REV1	GO:0005315
CSIRO_KS__LUP_BAC3_025J16REV1	GO:0006817
CSIRO_KS__LUP_BAC3_020L08REV1	GO:0003964
CSIRO_KS__LUP_BAC3_020L08REV1	GO:0003677
CSIRO_KS__LUP_BAC3_020L08REV1	GO:0006278
CSIRO_KS__LUP_BAC3_020L08REV1	GO:0003723
CSIRO_KS__LUP_BAC3_020L08REV1	GO:0008270
CSIRO_KS__LUP_BAC3_020L08REV1	GO:0009536
CSIRO_KS__LUP_BAC3_020L08REV1	GO:0015074
CSIRO_KS__LUP_BAC3_020L08REV1	GO:0006310
CSIRO_KS__LUP_BAC3_020L08REV1	GO:0005739
CSIRO_KS__LUP_BAC3_020D02REV1	GO:0046872
CSIRO_KS__LUP_BAC3_020D02REV1	GO:0016798
CSIRO_KS__LUP_BAC3_020D02REV1	GO:0003676
CSIRO_KS__LUP_BAC3_020D02REV1	GO:0044464
CSIRO_KS__LUP_BAC3_020D02REV1	GO:0009987
CSIRO_KS__LUP_BAC3_020D02REV1	GO:0044238
CSIRO_KS__LUP_BAC3_020D02REV1	GO:0005215
CSIRO_KS__LUP_BAC3_020D02REV1	GO:0006810
CSIRO_KS__LUP_BAC3_021F18REV1	GO:0003887
CSIRO_KS__LUP_BAC3_021F18REV1	GO:0006270
CSIRO_KS__LUP_BAC3_021F18REV1	GO:0005727
CSIRO_KS__LUP_BAC3_021F18REV1	GO:0042575
CSIRO_KS__LUP_BAC3_020K05FOR1	GO:0004518
CSIRO_KS__LUP_BAC3_022M09REV1	GO:0055085
CSIRO_KS__LUP_BAC3_022M09REV1	GO:0003723
CSIRO_KS__LUP_BAC3_022M09REV1	GO:0044267
CSIRO_KS__LUP_BAC3_022M09REV1	GO:0006278
CSIRO_KS__LUP_BAC3_022M09REV1	GO:0004672
CSIRO_KS__LUP_BAC3_022M09REV1	GO:0016021
CSIRO_KS__LUP_BAC3_022M09REV1	GO:0006333
CSIRO_KS__LUP_BAC3_022M09REV1	GO:0003964
CSIRO_KS__LUP_BAC3_022M09REV1	GO:0003677
CSIRO_KS__LUP_BAC3_022M09REV1	GO:0000785
CSIRO_KS__LUP_BAC3_022M09REV1	GO:0000166
CSIRO_KS__LUP_BAC3_022M09REV1	GO:0005215
CSIRO_KS__LUP_BAC3_022M09REV1	GO:0015074
CSIRO_KS__LUP_BAC3_022M09REV1	GO:0003682
CSIRO_KS__LUP_BAC3_022M09REV1	GO:0005634
CSIRO_KS__LUP_BAC3_013_P14REV1	GO:0005488
CSIRO_KS__LUP_BAC3_013_G24REV1	GO:0016787
CSIRO_KS__LUP_BAC3_020F22FOR1	GO:0008902
CSIRO_KS__LUP_BAC3_020F22FOR1	GO:0000287
CSIRO_KS__LUP_BAC3_020F22FOR1	GO:0008972
CSIRO_KS__LUP_BAC3_020F22FOR1	GO:0004789
CSIRO_KS__LUP_BAC3_020F22FOR1	GO:0009507
CSIRO_KS__LUP_BAC3_020F22FOR1	GO:0009228
CSIRO_KS__LUP_BAC3_020I10FOR1	GO:0009851
CSIRO_KS__LUP_BAC3_020I10FOR1	GO:0006468
CSIRO_KS__LUP_BAC3_020I10FOR1	GO:0005524
CSIRO_KS__LUP_BAC3_020I10FOR1	GO:0004674
CSIRO_KS__LUP_BAC3_020I10FOR1	GO:0009069
CSIRO_KS__LUP_BAC3_019C13FOR1	GO:0016023
CSIRO_KS__LUP_BAC3_019C13FOR1	GO:0016021
CSIRO_KS__LUP_BAC3_019C13FOR1	GO:0007568
CSIRO_KS__LUP_BAC3_019K11REV1	GO:0080087
CSIRO_KS__LUP_BAC3_019K11REV1	GO:0009506
CSIRO_KS__LUP_BAC3_019K11REV1	GO:0016787
CSIRO_KS__LUP_BAC3_023M18FOR1	GO:0030145
CSIRO_KS__LUP_BAC3_023M18FOR1	GO:0016023
CSIRO_KS__LUP_BAC3_023M18FOR1	GO:0006950
CSIRO_KS__LUP_BAC3_023M18FOR1	GO:0004619
CSIRO_KS__LUP_BAC3_023M18FOR1	GO:0006096
CSIRO_KS__LUP_BAC3_023M18FOR1	GO:0006094
CSIRO_KS__LUP_BAC3_016_P22REV1	GO:0016787
CSIRO_KS__LUP_BAC3_016_P22REV1	GO:0006520
CSIRO_KS__LUP_BAC3_018C18FOR1	GO:0006259
CSIRO_KS__LUP_BAC3_018C18FOR1	GO:0003676
CSIRO_KS__LUP_BAC3_018C18FOR1	GO:0016787
CSIRO_KS__LUP_BAC3_018D08FOR1	GO:0005507
CSIRO_KS__LUP_BAC3_018D08FOR1	GO:0016020
CSIRO_KS__LUP_BAC3_020K08FOR1	GO:0009851
CSIRO_KS__LUP_BAC3_020K08FOR1	GO:0004674
CSIRO_KS__LUP_BAC3_020K08FOR1	GO:0004871
CSIRO_KS__LUP_BAC3_020K08FOR1	GO:0007169
CSIRO_KS__LUP_BAC3_020K08FOR1	GO:0016491
CSIRO_KS__LUP_BAC3_020K08FOR1	GO:0016023
CSIRO_KS__LUP_BAC3_020K08FOR1	GO:0005524
CSIRO_KS__LUP_BAC3_020K08FOR1	GO:0005515
CSIRO_KS__LUP_BAC3_020K08FOR1	GO:0016020
CSIRO_KS__LUP_BAC3_020K08FOR1	GO:0006468
CSIRO_KS__LUP_BAC3_020K08FOR1	GO:0009069
CSIRO_KS__LUP_BAC3_020K08FOR1	GO:0007165
CSIRO_KS__LUP_BAC3_020O03FOR1	GO:0003676
CSIRO_KS__LUP_BAC3_020O03FOR1	GO:0006259
CSIRO_KS__LUP_BAC3_026B01FOR1	GO:0071472
CSIRO_KS__LUP_BAC3_026B01FOR1	GO:0015078
CSIRO_KS__LUP_BAC3_026B01FOR1	GO:0033177
CSIRO_KS__LUP_BAC3_026B01FOR1	GO:0031669
CSIRO_KS__LUP_BAC3_026B01FOR1	GO:0012510
CSIRO_KS__LUP_BAC3_026B01FOR1	GO:0015986
CSIRO_KS__LUP_BAC3_026B01FOR1	GO:0009705
CSIRO_KS__LUP_BAC3_026B01FOR1	GO:0016887
CSIRO_KS__LUP_BAC3_026B01FOR1	GO:0009507
CSIRO_KS__LUP_BAC3_026B01FOR1	GO:0009678
CSIRO_KS__LUP_BAC3_026B01FOR1	GO:0005886
CSIRO_002D06REV1	GO:0003887
CSIRO_002D06REV1	GO:0006276
CSIRO_002D06REV1	GO:0006270
CSIRO_002D06REV1	GO:0005727
CSIRO_002D06REV1	GO:0042575
CSIRO_KS__LUP_BAC3_020D10FOR1	GO:0043229
CSIRO_KS__LUP_BAC3_020D10FOR1	GO:0006810
CSIRO_KS__LUP_BAC3_020D10FOR1	GO:0044249
CSIRO_KS__LUP_BAC3_020D10FOR1	GO:0003676
CSIRO_KS__LUP_BAC3_020D10FOR1	GO:0006259
CSIRO_KS__LUP_BAC3_020D10FOR1	GO:0004672
CSIRO_KS__LUP_BAC3_020D10FOR1	GO:0019538
CSIRO_KS__LUP_BAC3_020D10FOR1	GO:0003913
CSIRO_KS__LUP_BAC3_020D10FOR1	GO:0000166
CSIRO_KS__LUP_BAC3_026M15FOR1	GO:0005488
CSIRO_KS__LUP_BAC3_026M15FOR1	GO:0008152
CSIRO_KS__LUP_BAC3_018I10FOR1	GO:0016021
CSIRO_KS__LUP_BAC3_018I10FOR1	GO:0006865
CSIRO_KS__LUP_BAC3_018I10FOR1	GO:0015171
CSIRO_KS__LUP_BAC3_018I10FOR1	GO:0055085
CSIRO_KS__LUP_BAC3_023B06FOR1	GO:0005488
CSIRO_KS__LUP_BAC3_023B06FOR1	GO:0034645
CSIRO_KS__LUP_BAC3_023B06FOR1	GO:0090304
CSIRO_KS__LUP_BAC3_023B06FOR1	GO:0019538
CSIRO_KS__LUP_BAC3_023B06FOR1	GO:0003824
CSIRO_KS__LUP_BAC3_023B06FOR1	GO:0044424
CSIRO_KS__LUP_BAC3_018E13FOR1	GO:0006952
CSIRO_KS__LUP_BAC3_018E13FOR1	GO:0003723
CSIRO_KS__LUP_BAC3_018E13FOR1	GO:0006278
CSIRO_KS__LUP_BAC3_018E13FOR1	GO:0006333
CSIRO_KS__LUP_BAC3_018E13FOR1	GO:0003964
CSIRO_KS__LUP_BAC3_018E13FOR1	GO:0003677
CSIRO_KS__LUP_BAC3_018E13FOR1	GO:0006508
CSIRO_KS__LUP_BAC3_018E13FOR1	GO:0000785
CSIRO_KS__LUP_BAC3_018E13FOR1	GO:0004190
CSIRO_KS__LUP_BAC3_018E13FOR1	GO:0015074
CSIRO_KS__LUP_BAC3_018E13FOR1	GO:0003682
CSIRO_KS__LUP_BAC3_018E13FOR1	GO:0005634
CSIRO_KS__LUP_BAC3_024N01FOR2	GO:0016874
CSIRO_KS__LUP_BAC3_024N01FOR2	GO:0009436
CSIRO_KS__LUP_BAC3_024N01FOR2	GO:0009028
CSIRO_KS__LUP_BAC3_024N01FOR2	GO:0000287
CSIRO_KS__LUP_BAC3_024N01FOR2	GO:0030976
CSIRO_KS__LUP_BAC3_015_D14REV1	GO:0015904
CSIRO_KS__LUP_BAC3_015_D14REV1	GO:0003677
CSIRO_KS__LUP_BAC3_015_D14REV1	GO:0016791
CSIRO_KS__LUP_BAC3_015_D14REV1	GO:0030541
CSIRO_KS__LUP_BAC3_015_D14REV1	GO:0055085
CSIRO_KS__LUP_BAC3_015_D14REV1	GO:0009405
CSIRO_KS__LUP_BAC3_015_D14REV1	GO:0016021
CSIRO_KS__LUP_BAC3_015_D14REV1	GO:0005576
CSIRO_KS__LUP_BAC3_015_D14REV1	GO:0046677
CSIRO_KS__LUP_BAC3_015_D14REV1	GO:0015520
CSIRO_KS__LUP_BAC3_015_D14REV1	GO:0006812
CSIRO_KS__LUP_BAC3_015_D14REV1	GO:0006885
CSIRO_KS__LUP_BAC3_026H16FOR1	GO:0009851
CSIRO_KS__LUP_BAC3_026H16FOR1	GO:0006468
CSIRO_KS__LUP_BAC3_026H16FOR1	GO:0005524
CSIRO_KS__LUP_BAC3_026H16FOR1	GO:0004674
CSIRO_KS__LUP_BAC3_026H16FOR1	GO:0009069
CSIRO_KS__LUP_BAC3_018P20FOR1	GO:0005488
CSIRO_KS__LUP_BAC3_014B23REV1	GO:0009341
CSIRO_KS__LUP_BAC3_014B23REV1	GO:0030246
CSIRO_KS__LUP_BAC3_014B23REV1	GO:0004565
CSIRO_KS__LUP_BAC3_014B23REV1	GO:0043169
CSIRO_KS__LUP_BAC3_014B23REV1	GO:0006012
CSIRO_KS__LUP_BAC3_014B23REV1	GO:0006027
CSIRO_KS__LUP_BAC3_014B23REV1	GO:0006687
CSIRO_KS__LUP_BAC3_014B23REV1	GO:0046486
CSIRO_002N17FOR1	GO:0008104
CSIRO_KS__LUP_BAC3_024K21REV1	GO:0006855
CSIRO_KS__LUP_BAC3_024K21REV1	GO:0016020
CSIRO_KS__LUP_BAC3_024K21REV1	GO:0015297
CSIRO_KS__LUP_BAC3_024K21REV1	GO:0015238
CSIRO_KS__LUP_BAC3_025P11REV1	GO:0000160
CSIRO_KS__LUP_BAC3_025P11REV1	GO:0006281
CSIRO_KS__LUP_BAC3_025P11REV1	GO:0005622
CSIRO_KS__LUP_BAC3_025P11REV1	GO:0046872
CSIRO_KS__LUP_BAC3_025P11REV1	GO:0006355
CSIRO_KS__LUP_BAC3_025P11REV1	GO:0006260
CSIRO_KS__LUP_BAC3_025P11REV1	GO:0003677
CSIRO_KS__LUP_BAC3_025P11REV1	GO:0009975
CSIRO_KS__LUP_BAC3_025P11REV1	GO:0003911
CSIRO_KS__LUP_BAC3_025P11REV1	GO:0007165
CSIRO_KS__LUP_BAC3_025P11REV1	GO:0000155
CSIRO_KS__LUP_BAC3_025P11REV1	GO:0009365
CSIRO_KS__LUP_BAC3_025P11REV1	GO:0016310
CSIRO_KS__LUP_BAC3_021G19REV1	GO:0005737
CSIRO_KS__LUP_BAC3_021G19REV1	GO:0043565
CSIRO_KS__LUP_BAC3_021G19REV1	GO:0003700
CSIRO_KS__LUP_BAC3_021G19REV1	GO:0006355
CSIRO_KS__LUP_BAC3_021G19REV1	GO:0005667
CSIRO_KS__LUP_BAC3_025P17REV1	GO:0031225
CSIRO_KS__LUP_BAC3_025P17REV1	GO:0016023
CSIRO_KS__LUP_BAC3_025P17REV1	GO:0009505
CSIRO_KS__LUP_BAC3_025P17REV1	GO:0048046
CSIRO_KS__LUP_BAC3_025P17REV1	GO:0005886
CSIRO_KS__LUP_BAC3_013_D05REV1	GO:0003676
CSIRO_KS__LUP_BAC3_013_D05REV1	GO:0016023
CSIRO_KS__LUP_BAC3_013_D05REV1	GO:0009987
CSIRO_KS__LUP_BAC3_026M02REV1	GO:0003676
CSIRO_KS__LUP_BAC3_023E11FOR1	GO:0003677
CSIRO_KS__LUP_BAC3_023E11FOR1	GO:0008270
CSIRO_KS__LUP_BAC3_023E11FOR1	GO:0015074
CSIRO_KS__LUP_BAC3_023L11REV1	GO:0003676
CSIRO_KS__LUP_BAC3_023L11REV1	GO:0006259
CSIRO_KS__LUP_BAC3_023L11REV1	GO:0003824
CSIRO_KS__LUP_BAC3_021D13REV1	GO:0006259
CSIRO_KS__LUP_BAC3_021D13REV1	GO:0003676
CSIRO_KS__LUP_BAC3_021D13REV1	GO:0016787
CSIRO_KS__LUP_BAC3_025N15REV1	GO:0006952
CSIRO_KS__LUP_BAC3_025N15REV1	GO:0010035
CSIRO_KS__LUP_BAC3_025N15REV1	GO:0046914
CSIRO_KS__LUP_BAC3_025N15REV1	GO:0019748
CSIRO_KS__LUP_BAC3_025N15REV1	GO:0006508
CSIRO_KS__LUP_BAC3_025N15REV1	GO:0004190
CSIRO_KS__LUP_BAC3_025N15REV1	GO:0012505
CSIRO_KS__LUP_BAC3_025N15REV1	GO:0044237
CSIRO_KS__LUP_BAC3_025H10REV1	GO:0006259
CSIRO_KS__LUP_BAC3_025H10REV1	GO:0003676
CSIRO_KS__LUP_BAC3_025H10REV1	GO:0034645
CSIRO_KS__LUP_BAC3_014D16REV1	GO:0009254
CSIRO_KS__LUP_BAC3_014D16REV1	GO:0004553
CSIRO_KS__LUP_BAC3_014D16REV1	GO:0019867
CSIRO_KS__LUP_BAC3_024A02REV1	GO:0016020
CSIRO_KS__LUP_BAC3_022B05REV1	GO:0006259
CSIRO_KS__LUP_BAC3_022B05REV1	GO:0008233
CSIRO_KS__LUP_BAC3_022B05REV1	GO:0003676
CSIRO_KS__LUP_BAC3_026D16REV1	GO:0006259
CSIRO_KS__LUP_BAC3_026D16REV1	GO:0008233
CSIRO_KS__LUP_BAC3_026D16REV1	GO:0003676
CSIRO_KS__LUP_BAC3_026H02REV1	GO:0048037
CSIRO_KS__LUP_BAC3_026H02REV1	GO:0008270
CSIRO_KS__LUP_BAC3_026H02REV1	GO:0055114
CSIRO_KS__LUP_BAC3_026H02REV1	GO:0016616
CSIRO_KS__LUP_BAC3_024N01REV1	GO:0009279
CSIRO_KS__LUP_BAC3_024N01REV1	GO:0055085
CSIRO_KS__LUP_BAC3_024N01REV1	GO:0005215
CSIRO_KS__LUP_BAC3_019D15REV1	GO:0046872
CSIRO_KS__LUP_BAC3_019D15REV1	GO:0044260
CSIRO_KS__LUP_BAC3_019D15REV1	GO:0003676
CSIRO_KS__LUP_BAC3_019D15REV1	GO:0044238
CSIRO_KS__LUP_BAC3_014J10FOR3	GO:0016740
CSIRO_KS__LUP_BAC3_016_B20REV1	GO:0046872
CSIRO_KS__LUP_BAC3_016_B20REV1	GO:0003676
CSIRO_KS__LUP_BAC3_018I18FOR1	GO:0006259
CSIRO_KS__LUP_BAC3_018I18FOR1	GO:0003676
CSIRO_KS__LUP_BAC3_018I18FOR1	GO:0043229
CSIRO_KS__LUP_BAC3_018I18FOR1	GO:0016020
CSIRO_KS__LUP_BAC3_018I18FOR1	GO:0003824
CSIRO_KS__LUP_BAC3_019G01FOR1	GO:0003964
CSIRO_KS__LUP_BAC3_019G01FOR1	GO:0003677
CSIRO_KS__LUP_BAC3_019G01FOR1	GO:0006278
CSIRO_KS__LUP_BAC3_019G01FOR1	GO:0003723
CSIRO_KS__LUP_BAC3_019G01FOR1	GO:0008270
CSIRO_KS__LUP_BAC3_019G01FOR1	GO:0015074
CSIRO_KS__LUP_BAC3_019G01FOR1	GO:0005739
CSIRO_KS__LUP_BAC3_015_A16FOR1	GO:0016021
CSIRO_KS__LUP_BAC3_015_A16FOR1	GO:0015848
CSIRO_KS__LUP_BAC3_015_A16FOR1	GO:0005886
CSIRO_KS__LUP_BAC3_015_A16FOR1	GO:0005215
CSIRO_KS__LUP_BAC3_015_A16FOR1	GO:0015847
CSIRO_KS__LUP_BAC3_023H23FOR1	GO:0006259
CSIRO_KS__LUP_BAC3_023H23FOR1	GO:0003676
CSIRO_KS__LUP_BAC3_023H23FOR1	GO:0016787
CSIRO_KS__LUP_BAC3_015_M11FOR1	GO:0009749
CSIRO_KS__LUP_BAC3_015_M11FOR1	GO:0009744
CSIRO_KS__LUP_BAC3_015_M11FOR1	GO:0009750
CSIRO_KS__LUP_BAC3_015_M11FOR1	GO:0005777
CSIRO_KS__LUP_BAC3_015_M11FOR1	GO:0005739
CSIRO_KS__LUP_BAC3_015_M11FOR1	GO:0006098
CSIRO_KS__LUP_BAC3_015_M11FOR1	GO:0009651
CSIRO_KS__LUP_BAC3_015_M11FOR1	GO:0055114
CSIRO_KS__LUP_BAC3_015_M11FOR1	GO:0004616
CSIRO_KS__LUP_BAC3_015_M11FOR1	GO:0009507
CSIRO_KS__LUP_BAC3_015_M11FOR1	GO:0050661
CSIRO_KS__LUP_BAC3_015_M11FOR1	GO:0046686
CSIRO_KS__LUP_BAC3_015_M11FOR1	GO:0016020
CSIRO_KS__LUP_BAC3_015_M11FOR1	GO:0019521
CSIRO_KS__LUP_BAC3_020I02FOR1	GO:0009279
CSIRO_KS__LUP_BAC3_020I02FOR1	GO:0009297
CSIRO_KS__LUP_BAC3_020I02FOR1	GO:0008565
CSIRO_KS__LUP_BAC3_020I02FOR1	GO:0009306
CSIRO_KS__LUP_BAC3_018E10FOR1	GO:0006537
CSIRO_KS__LUP_BAC3_018E10FOR1	GO:0055114
CSIRO_KS__LUP_BAC3_018E10FOR1	GO:0016740
CSIRO_KS__LUP_BAC3_018E10FOR1	GO:0004355
CSIRO_KS__LUP_BAC3_018E10FOR1	GO:0006118
CSIRO_KS__LUP_BAC3_017H08REV1	GO:0003887
CSIRO_KS__LUP_BAC3_017H08REV1	GO:0006276
CSIRO_KS__LUP_BAC3_017H08REV1	GO:0006270
CSIRO_KS__LUP_BAC3_017H08REV1	GO:0005727
CSIRO_KS__LUP_BAC3_017H08REV1	GO:0042575
CSIRO_KS__LUP_BAC3_023P18FOR1	GO:0000160
CSIRO_KS__LUP_BAC3_023P18FOR1	GO:0000156
CSIRO_KS__LUP_BAC3_023P18FOR1	GO:0006633
CSIRO_KS__LUP_BAC3_023P18FOR1	GO:0008693
CSIRO_KS__LUP_BAC3_023P18FOR1	GO:0016021
CSIRO_KS__LUP_BAC3_023P18FOR1	GO:0018106
CSIRO_KS__LUP_BAC3_023P18FOR1	GO:0006355
CSIRO_KS__LUP_BAC3_023P18FOR1	GO:0005524
CSIRO_KS__LUP_BAC3_023P18FOR1	GO:0007165
CSIRO_KS__LUP_BAC3_023P18FOR1	GO:0000155
CSIRO_KS__LUP_BAC3_023P18FOR1	GO:0005737
CSIRO_KS__LUP_BAC3_023P18FOR1	GO:0009365
CSIRO_KS__LUP_BAC3_013_J10REV1	GO:0003677
CSIRO_KS__LUP_BAC3_013_J10REV1	GO:0008270
CSIRO_KS__LUP_BAC3_013_J10REV1	GO:0015074
CSIRO_KS__LUP_BAC3_015_E01FOR1	GO:0009536
CSIRO_KS__LUP_BAC3_018O20FOR1	GO:0004523
CSIRO_KS__LUP_BAC3_018O20FOR1	GO:0003964
CSIRO_KS__LUP_BAC3_018O20FOR1	GO:0003677
CSIRO_KS__LUP_BAC3_018O20FOR1	GO:0006278
CSIRO_KS__LUP_BAC3_018O20FOR1	GO:0003723
CSIRO_KS__LUP_BAC3_018O20FOR1	GO:0004190
CSIRO_KS__LUP_BAC3_018O20FOR1	GO:0006508
CSIRO_KS__LUP_BAC3_018O20FOR1	GO:0015074
CSIRO_KS__LUP_BAC3_018O20FOR1	GO:0051252
CSIRO_KS__LUP_BAC3_022B02REV1	GO:0003964
CSIRO_KS__LUP_BAC3_022B02REV1	GO:0006278
CSIRO_KS__LUP_BAC3_022B02REV1	GO:0003723
CSIRO_KS__LUP_BAC3_026M02FOR1	GO:0006952
CSIRO_KS__LUP_BAC3_026M02FOR1	GO:0031224
CSIRO_KS__LUP_BAC3_026M02FOR1	GO:0006810
CSIRO_KS__LUP_BAC3_026M02FOR1	GO:0003723
CSIRO_KS__LUP_BAC3_026M02FOR1	GO:0044267
CSIRO_KS__LUP_BAC3_026M02FOR1	GO:0006278
CSIRO_KS__LUP_BAC3_026M02FOR1	GO:0004672
CSIRO_KS__LUP_BAC3_026M02FOR1	GO:0006333
CSIRO_KS__LUP_BAC3_026M02FOR1	GO:0003964
CSIRO_KS__LUP_BAC3_026M02FOR1	GO:0003677
CSIRO_KS__LUP_BAC3_026M02FOR1	GO:0000785
CSIRO_KS__LUP_BAC3_026M02FOR1	GO:0065007
CSIRO_KS__LUP_BAC3_026M02FOR1	GO:0000166
CSIRO_KS__LUP_BAC3_026M02FOR1	GO:0015074
CSIRO_KS__LUP_BAC3_026M02FOR1	GO:0003682
CSIRO_KS__LUP_BAC3_026M02FOR1	GO:0005634
CSIRO_KS__LUP_BAC3_016_C16REV1	GO:0016798
CSIRO_KS__LUP_BAC3_023A09FOR1	GO:0003676
CSIRO_KS__LUP_BAC3_026K03FOR1	GO:0046872
CSIRO_KS__LUP_BAC3_026K03FOR1	GO:0044283
CSIRO_KS__LUP_BAC3_026K03FOR1	GO:0044271
CSIRO_KS__LUP_BAC3_026K03FOR1	GO:0003677
CSIRO_KS__LUP_BAC3_026K03FOR1	GO:0015074
CSIRO_KS__LUP_BAC3_026K03FOR1	GO:0006310
CSIRO_KS__LUP_BAC3_025B07REV1	GO:0006259
CSIRO_KS__LUP_BAC3_025B07REV1	GO:0008233
CSIRO_KS__LUP_BAC3_025B07REV1	GO:0003676
CSIRO_KS__LUP_BAC3_023M10FOR1	GO:0065007
CSIRO_KS__LUP_BAC3_023M10FOR1	GO:0004674
CSIRO_KS__LUP_BAC3_023M10FOR1	GO:0000166
CSIRO_KS__LUP_BAC3_023M10FOR1	GO:0009069
CSIRO_KS__LUP_BAC3_023M10FOR1	GO:0016310
CSIRO_KS__LUP_BAC3_026E14FOR1	GO:0003964
CSIRO_KS__LUP_BAC3_026E14FOR1	GO:0006333
CSIRO_KS__LUP_BAC3_026E14FOR1	GO:0016023
CSIRO_KS__LUP_BAC3_026E14FOR1	GO:0003682
CSIRO_KS__LUP_BAC3_026E14FOR1	GO:0006278
CSIRO_KS__LUP_BAC3_026E14FOR1	GO:0003723
CSIRO_KS__LUP_BAC3_026E14FOR1	GO:0009536
CSIRO_KS__LUP_BAC3_026E14FOR1	GO:0000785
CSIRO_KS__LUP_BAC3_026O16FOR1	GO:0046872
CSIRO_KS__LUP_BAC3_026O16FOR1	GO:0003676
CSIRO_KS__LUP_BAC3_017F01FOR1	GO:0004637
CSIRO_KS__LUP_BAC3_017F01FOR1	GO:0006164
CSIRO_KS__LUP_BAC3_017F01FOR1	GO:0009113
CSIRO_KS__LUP_BAC3_017F01FOR1	GO:0005524
CSIRO_KS__LUP_BAC3_020B16FOR1	GO:0055085
CSIRO_KS__LUP_BAC3_020B16FOR1	GO:0016020
CSIRO_KS__LUP_BAC3_025O08FOR2	GO:0000160
CSIRO_KS__LUP_BAC3_025O08FOR2	GO:0005488
CSIRO_KS__LUP_BAC3_025O08FOR2	GO:0006259
CSIRO_KS__LUP_BAC3_025O08FOR2	GO:0006355
CSIRO_KS__LUP_BAC3_025O08FOR2	GO:0016874
CSIRO_KS__LUP_BAC3_025O08FOR2	GO:0009975
CSIRO_KS__LUP_BAC3_025O08FOR2	GO:0007165
CSIRO_KS__LUP_BAC3_025O08FOR2	GO:0000155
CSIRO_KS__LUP_BAC3_025O08FOR2	GO:0006974
CSIRO_KS__LUP_BAC3_025O08FOR2	GO:0009365
CSIRO_KS__LUP_BAC3_025O08FOR2	GO:0016310
CSIRO_KS__LUP_BAC3_016_L10REV1	GO:0055114
CSIRO_KS__LUP_BAC3_016_L10REV1	GO:0004497
CSIRO_KS__LUP_BAC3_020B16REV1	GO:0044238
CSIRO_KS__LUP_BAC3_020B16REV1	GO:0004871
CSIRO_KS__LUP_BAC3_020B16REV1	GO:0016301
CSIRO_KS__LUP_BAC3_020B16REV1	GO:0044464
CSIRO_KS__LUP_BAC3_020B16REV1	GO:0044237
CSIRO_KS__LUP_BAC3_020B16REV1	GO:0007165
CSIRO_KS__LUP_BAC3_016_B05REV1	GO:0006568
CSIRO_KS__LUP_BAC3_016_B05REV1	GO:0004553
CSIRO_KS__LUP_BAC3_016_B05REV1	GO:0005488
CSIRO_KS__LUP_BAC3_016_B05REV1	GO:0009073
CSIRO_KS__LUP_BAC3_016_B05REV1	GO:0016829
CSIRO_KS__LUP_BAC3_016_B05REV1	GO:0005975
CSIRO_KS__LUP_BAC3_018H16FOR1	GO:0005488
CSIRO_KS__LUP_BAC3_017P17REV1	GO:0004871
CSIRO_KS__LUP_BAC3_017P17REV1	GO:0007165
CSIRO_KS__LUP_BAC3_017P17REV1	GO:0005834
CSIRO_KS__LUP_BAC3_019F23REV1	GO:0009987
CSIRO_KS__LUP_BAC3_019F23REV1	GO:0044238
CSIRO_KS__LUP_BAC3_019F23REV1	GO:0003676
CSIRO_KS__LUP_BAC3_019F23REV1	GO:0046872
CSIRO_KS__LUP_BAC3_019F23REV1	GO:0009536
CSIRO_KS__LUP_BAC3_019F23REV1	GO:0005215
CSIRO_KS__LUP_BAC3_019F23REV1	GO:0016787
CSIRO_KS__LUP_BAC3_019F23REV1	GO:0006810
CSIRO_KS__LUP_BAC3_022I05REV1	GO:0008152
CSIRO_KS__LUP_BAC3_022I05REV1	GO:0005488
CSIRO_KS__LUP_BAC3_024C06REV1	GO:0015937
CSIRO_KS__LUP_BAC3_024C06REV1	GO:0005515
CSIRO_KS__LUP_BAC3_024C06REV1	GO:0005524
CSIRO_KS__LUP_BAC3_024C06REV1	GO:0004594
CSIRO_KS__LUP_BAC3_024C06REV1	GO:0015940
CSIRO_KS__LUP_BAC3_024E14REV1	GO:0009851
CSIRO_KS__LUP_BAC3_024E14REV1	GO:0006468
CSIRO_KS__LUP_BAC3_024E14REV1	GO:0005524
CSIRO_KS__LUP_BAC3_024E14REV1	GO:0004674
CSIRO_KS__LUP_BAC3_024E14REV1	GO:0009069
CSIRO_KS__LUP_BAC3_015_J14REV1	GO:0009851
CSIRO_KS__LUP_BAC3_015_J14REV1	GO:0004872
CSIRO_KS__LUP_BAC3_015_J14REV1	GO:0006468
CSIRO_KS__LUP_BAC3_015_J14REV1	GO:0005886
CSIRO_KS__LUP_BAC3_015_J14REV1	GO:0005515
CSIRO_KS__LUP_BAC3_015_J14REV1	GO:0055114
CSIRO_KS__LUP_BAC3_015_J14REV1	GO:0005524
CSIRO_KS__LUP_BAC3_015_J14REV1	GO:0016021
CSIRO_KS__LUP_BAC3_015_J14REV1	GO:0004674
CSIRO_KS__LUP_BAC3_015_J14REV1	GO:0007169
CSIRO_KS__LUP_BAC3_015_J14REV1	GO:0032440
CSIRO_KS__LUP_BAC3_015_J14REV1	GO:0007165
CSIRO_KS__LUP_BAC3_015_J14REV1	GO:0009069
CSIRO_KS__LUP_BAC3_021B19REV1	GO:0031224
CSIRO_KS__LUP_BAC3_021B19REV1	GO:0006810
CSIRO_KS__LUP_BAC3_021B19REV1	GO:0003723
CSIRO_KS__LUP_BAC3_021B19REV1	GO:0008270
CSIRO_KS__LUP_BAC3_021B19REV1	GO:0006915
CSIRO_KS__LUP_BAC3_021B19REV1	GO:0006278
CSIRO_KS__LUP_BAC3_021B19REV1	GO:0006333
CSIRO_KS__LUP_BAC3_021B19REV1	GO:0003964
CSIRO_KS__LUP_BAC3_021B19REV1	GO:0045087
CSIRO_KS__LUP_BAC3_021B19REV1	GO:0003677
CSIRO_KS__LUP_BAC3_021B19REV1	GO:0006508
CSIRO_KS__LUP_BAC3_021B19REV1	GO:0005524
CSIRO_KS__LUP_BAC3_021B19REV1	GO:0000785
CSIRO_KS__LUP_BAC3_021B19REV1	GO:0005515
CSIRO_KS__LUP_BAC3_021B19REV1	GO:0007165
CSIRO_KS__LUP_BAC3_021B19REV1	GO:0004190
CSIRO_KS__LUP_BAC3_021B19REV1	GO:0004888
CSIRO_KS__LUP_BAC3_021B19REV1	GO:0015074
CSIRO_KS__LUP_BAC3_021B19REV1	GO:0003682
CSIRO_KS__LUP_BAC3_021B19REV1	GO:0005634
CSIRO_KS__LUP_BAC3_021P01REV1	GO:0045449
CSIRO_KS__LUP_BAC3_021P01REV1	GO:0003700
CSIRO_KS__LUP_BAC3_021P01REV1	GO:0009507
CSIRO_KS__LUP_BAC3_021P01REV1	GO:0008270
CSIRO_KS__LUP_BAC3_021P01REV1	GO:0005667
CSIRO_KS__LUP_BAC3_020C05REV1	GO:0005488
CSIRO_KS__LUP_BAC3_020C05REV1	GO:0003824
CSIRO_KS__LUP_BAC3_021C12REV1	GO:0005234
CSIRO_KS__LUP_BAC3_021C12REV1	GO:0009851
CSIRO_KS__LUP_BAC3_021C12REV1	GO:0030288
CSIRO_KS__LUP_BAC3_021C12REV1	GO:0004970
CSIRO_KS__LUP_BAC3_021C12REV1	GO:0008270
CSIRO_KS__LUP_BAC3_021C12REV1	GO:0004674
CSIRO_KS__LUP_BAC3_021C12REV1	GO:0003677
CSIRO_KS__LUP_BAC3_021C12REV1	GO:0005524
CSIRO_KS__LUP_BAC3_021C12REV1	GO:0005515
CSIRO_KS__LUP_BAC3_021C12REV1	GO:0050662
CSIRO_KS__LUP_BAC3_021C12REV1	GO:0048544
CSIRO_KS__LUP_BAC3_021C12REV1	GO:0015074
CSIRO_KS__LUP_BAC3_021C12REV1	GO:0005529
CSIRO_KS__LUP_BAC3_021C12REV1	GO:0016020
CSIRO_KS__LUP_BAC3_021C12REV1	GO:0006468
CSIRO_KS__LUP_BAC3_021C12REV1	GO:0006811
CSIRO_KS__LUP_BAC3_021C12REV1	GO:0007268
CSIRO_KS__LUP_BAC3_021C12REV1	GO:0007165
CSIRO_KS__LUP_BAC3_021C12REV1	GO:0009069
CSIRO_KS__LUP_BAC3_019E19REV1	GO:0046872
CSIRO_KS__LUP_BAC3_019E19REV1	GO:0009987
CSIRO_KS__LUP_BAC3_019E19REV1	GO:0043170
CSIRO_KS__LUP_BAC3_025A10REV1	GO:0046872
CSIRO_KS__LUP_BAC3_025A10REV1	GO:0003676
CSIRO_KS__LUP_BAC3_019H17REV1	GO:0003887
CSIRO_KS__LUP_BAC3_019H17REV1	GO:0006270
CSIRO_KS__LUP_BAC3_019H17REV1	GO:0005727
CSIRO_KS__LUP_BAC3_019H17REV1	GO:0042575
CSIRO_KS__LUP_BAC3_022O22REV1	GO:0005488
CSIRO_KS__LUP_BAC3_026B15REV1	GO:0000160
CSIRO_KS__LUP_BAC3_026B15REV1	GO:0000156
CSIRO_KS__LUP_BAC3_026B15REV1	GO:0016021
CSIRO_KS__LUP_BAC3_026B15REV1	GO:0018106
CSIRO_KS__LUP_BAC3_026B15REV1	GO:0006355
CSIRO_KS__LUP_BAC3_026B15REV1	GO:0006935
CSIRO_KS__LUP_BAC3_026B15REV1	GO:0005524
CSIRO_KS__LUP_BAC3_026B15REV1	GO:0007165
CSIRO_KS__LUP_BAC3_026B15REV1	GO:0000155
CSIRO_KS__LUP_BAC3_026B15REV1	GO:0005737
CSIRO_KS__LUP_BAC3_026B15REV1	GO:0016787
CSIRO_KS__LUP_BAC3_026B15REV1	GO:0009365
CSIRO_KS__LUP_BAC3_020C16FOR1	GO:0046872
CSIRO_KS__LUP_BAC3_024D16FOR2	GO:0006457
CSIRO_KS__LUP_BAC3_024D16FOR2	GO:0005515
CSIRO_KS__LUP_BAC3_026B12FOR1	GO:0005488
CSIRO_KS__LUP_BAC3_019P10REV1	GO:0003824
CSIRO_KS__LUP_BAC3_021C13REV1	GO:0009409
CSIRO_KS__LUP_BAC3_010E06REV1	GO:0003887
CSIRO_KS__LUP_BAC3_010E06REV1	GO:0006270
CSIRO_KS__LUP_BAC3_010E06REV1	GO:0005727
CSIRO_KS__LUP_BAC3_010E06REV1	GO:0042575
CSIRO_KS__LUP_BAC3_019F23FOR1	GO:0003676
CSIRO_KS__LUP_BAC3_016_O01REV1	GO:0006260
CSIRO_KS__LUP_BAC3_018G11FOR1	GO:0005488
CSIRO_KS__LUP_BAC3_023O01FOR1	GO:0046872
CSIRO_KS__LUP_BAC3_023O01FOR1	GO:0003676
CSIRO_KS__LUP_BAC3_020L05FOR1	GO:0003676
CSIRO_KS__LUP_BAC3_020L05FOR1	GO:0004518
CSIRO_KS__LUP_BAC3_026D21REV1	GO:0003887
CSIRO_KS__LUP_BAC3_026D21REV1	GO:0006270
CSIRO_KS__LUP_BAC3_026D21REV1	GO:0005727
CSIRO_KS__LUP_BAC3_026D21REV1	GO:0042575
CSIRO_KS__LUP_BAC3_022D02FOR1	GO:0000160
CSIRO_KS__LUP_BAC3_022D02FOR1	GO:0000155
CSIRO_KS__LUP_BAC3_022D02FOR1	GO:0016310
CSIRO_KS__LUP_BAC3_022D02FOR1	GO:0016020
CSIRO_KS__LUP_BAC3_022D02FOR1	GO:0000166
CSIRO_KS__LUP_BAC3_022D02FOR1	GO:0009365
CSIRO_KS__LUP_BAC3_026A22FOR1	GO:0043229
CSIRO_KS__LUP_BAC3_026A22FOR1	GO:0006810
CSIRO_KS__LUP_BAC3_026A22FOR1	GO:0003676
CSIRO_KS__LUP_BAC3_026A22FOR1	GO:0006259
CSIRO_KS__LUP_BAC3_026A22FOR1	GO:0016740
CSIRO_KS__LUP_BAC3_026A22FOR1	GO:0005215
CSIRO_KS__LUP_BAC3_026A22FOR1	GO:0016787
CSIRO_KS__LUP_BAC3_026A22FOR1	GO:0016020
CSIRO_KS__LUP_BAC3_024I06FOR2	GO:0044249
CSIRO_KS__LUP_BAC3_024I06FOR2	GO:0003676
CSIRO_KS__LUP_BAC3_024I06FOR2	GO:0006259
CSIRO_KS__LUP_BAC3_024I06FOR2	GO:0004672
CSIRO_KS__LUP_BAC3_024I06FOR2	GO:0006333
CSIRO_KS__LUP_BAC3_024I06FOR2	GO:0009536
CSIRO_KS__LUP_BAC3_024I06FOR2	GO:0019538
CSIRO_KS__LUP_BAC3_024I06FOR2	GO:0000785
CSIRO_KS__LUP_BAC3_024I06FOR2	GO:0000166
CSIRO_KS__LUP_BAC3_024I06FOR2	GO:0003682
CSIRO_KS__LUP_BAC3_024I06FOR2	GO:0016020
CSIRO_KS__LUP_BAC3_024I06FOR2	GO:0005634
CSIRO_KS__LUP_BAC3_013_H13REV1	GO:0000160
CSIRO_KS__LUP_BAC3_013_H13REV1	GO:0006281
CSIRO_KS__LUP_BAC3_013_H13REV1	GO:0005622
CSIRO_KS__LUP_BAC3_013_H13REV1	GO:0046872
CSIRO_KS__LUP_BAC3_013_H13REV1	GO:0006355
CSIRO_KS__LUP_BAC3_013_H13REV1	GO:0006260
CSIRO_KS__LUP_BAC3_013_H13REV1	GO:0003677
CSIRO_KS__LUP_BAC3_013_H13REV1	GO:0009975
CSIRO_KS__LUP_BAC3_013_H13REV1	GO:0003911
CSIRO_KS__LUP_BAC3_013_H13REV1	GO:0007165
CSIRO_KS__LUP_BAC3_013_H13REV1	GO:0000155
CSIRO_KS__LUP_BAC3_013_H13REV1	GO:0009365
CSIRO_KS__LUP_BAC3_013_H13REV1	GO:0016310
CSIRO_KS__LUP_BAC3_019M22FOR1	GO:0005488
CSIRO_KS__LUP_BAC3_021C20REV1	GO:0016023
CSIRO_KS__LUP_BAC3_021C20REV1	GO:0055085
CSIRO_KS__LUP_BAC3_021C20REV1	GO:0005351
CSIRO_KS__LUP_BAC3_021C20REV1	GO:0016020
CSIRO_KS__LUP_BAC3_021C20REV1	GO:0008643
CSIRO_KS__LUP_BAC3_021B22REV1	GO:0044283
CSIRO_KS__LUP_BAC3_021B22REV1	GO:0044271
CSIRO_KS__LUP_BAC3_021B22REV1	GO:0003677
CSIRO_KS__LUP_BAC3_021B22REV1	GO:0008270
CSIRO_KS__LUP_BAC3_021B22REV1	GO:0015074
CSIRO_KS__LUP_BAC3_021N20REV1	GO:0006260
CSIRO_KS__LUP_BAC3_026G21FOR1	GO:0003677
CSIRO_KS__LUP_BAC3_026G21FOR1	GO:0005515
CSIRO_KS__LUP_BAC3_026G21FOR1	GO:0005234
CSIRO_KS__LUP_BAC3_026G21FOR1	GO:0004970
CSIRO_KS__LUP_BAC3_026G21FOR1	GO:0016020
CSIRO_KS__LUP_BAC3_026G21FOR1	GO:0008270
CSIRO_KS__LUP_BAC3_026G21FOR1	GO:0030288
CSIRO_KS__LUP_BAC3_026G21FOR1	GO:0009536
CSIRO_KS__LUP_BAC3_026G21FOR1	GO:0015074
CSIRO_KS__LUP_BAC3_026G21FOR1	GO:0006811
CSIRO_KS__LUP_BAC3_026G21FOR1	GO:0007268
CSIRO_KS__LUP_BAC3_026K15FOR1	GO:0009851
CSIRO_KS__LUP_BAC3_026K15FOR1	GO:0006468
CSIRO_KS__LUP_BAC3_026K15FOR1	GO:0005524
CSIRO_KS__LUP_BAC3_026K15FOR1	GO:0004674
CSIRO_KS__LUP_BAC3_026K15FOR1	GO:0009069
CSIRO_KS__LUP_BAC3_020J13FOR1	GO:0030001
CSIRO_KS__LUP_BAC3_020J13FOR1	GO:0046872
CSIRO_KS__LUP_BAC3_020J13FOR1	GO:0035299
CSIRO_KS__LUP_BAC3_020J13FOR1	GO:0005524
CSIRO_KS__LUP_BAC3_022H15REV1	GO:0005488
CSIRO_KS__LUP_BAC3_019G20REV1	GO:0005488
CSIRO_KS__LUP_BAC3_020M17FOR1	GO:0009851
CSIRO_KS__LUP_BAC3_020M17FOR1	GO:0006468
CSIRO_KS__LUP_BAC3_020M17FOR1	GO:0005524
CSIRO_KS__LUP_BAC3_020M17FOR1	GO:0004674
CSIRO_KS__LUP_BAC3_020M17FOR1	GO:0009069
CSIRO_KS__LUP_BAC3_026L04FOR1	GO:0042178
CSIRO_KS__LUP_BAC3_026L04FOR1	GO:0009636
CSIRO_KS__LUP_BAC3_026L04FOR1	GO:0035251
CSIRO_KS__LUP_BAC3_015_M19FOR1	GO:0006259
CSIRO_KS__LUP_BAC3_015_M19FOR1	GO:0003676
CSIRO_KS__LUP_BAC3_015_M19FOR1	GO:0003824
CSIRO_KS__LUP_BAC3_017L09FOR1	GO:0004637
CSIRO_KS__LUP_BAC3_017L09FOR1	GO:0006164
CSIRO_KS__LUP_BAC3_017L09FOR1	GO:0009113
CSIRO_KS__LUP_BAC3_017L09FOR1	GO:0005524
CSIRO_KS__LUP_BAC3_024O13FOR2	GO:0005643
CSIRO_KS__LUP_BAC3_024O13FOR2	GO:0005488
CSIRO_KS__LUP_BAC3_024O13FOR2	GO:0000059
CSIRO_KS__LUP_BAC3_024O13FOR2	GO:0008565
CSIRO_KS__LUP_BAC3_024O13FOR2	GO:0009507
CSIRO_KS__LUP_BAC3_026F04FOR1	GO:0009851
CSIRO_KS__LUP_BAC3_026F04FOR1	GO:0006468
CSIRO_KS__LUP_BAC3_026F04FOR1	GO:0005524
CSIRO_KS__LUP_BAC3_026F04FOR1	GO:0004674
CSIRO_KS__LUP_BAC3_026F04FOR1	GO:0009069
CSIRO_KS__LUP_BAC3_020B09FOR1	GO:0005488
CSIRO_KS__LUP_BAC3_020I14FOR1	GO:0008152
CSIRO_KS__LUP_BAC3_020I14FOR1	GO:0016740
CSIRO_KS__LUP_BAC3_023D17FOR1	GO:0009536
CSIRO_KS__LUP_BAC3_023D17FOR1	GO:0016020
CSIRO_KS__LUP_BAC3_016_O04REV1	GO:0006260
CSIRO_KS__LUP_BAC3_023K18FOR1	GO:0003964
CSIRO_KS__LUP_BAC3_023K18FOR1	GO:0003677
CSIRO_KS__LUP_BAC3_023K18FOR1	GO:0006278
CSIRO_KS__LUP_BAC3_023K18FOR1	GO:0003723
CSIRO_KS__LUP_BAC3_023K18FOR1	GO:0008270
CSIRO_KS__LUP_BAC3_023K18FOR1	GO:0015074
CSIRO_KS__LUP_BAC3_023K18FOR1	GO:0006310
CSIRO_KS__LUP_BAC3_023K18FOR1	GO:0005739
CSIRO_KS__LUP_BAC3_026I06FOR1	GO:0044249
CSIRO_KS__LUP_BAC3_026I06FOR1	GO:0044238
CSIRO_KS__LUP_BAC3_026I06FOR1	GO:0004672
CSIRO_KS__LUP_BAC3_026I06FOR1	GO:0044260
CSIRO_KS__LUP_BAC3_026I06FOR1	GO:0000166
CSIRO_KS__LUP_BAC3_026I06FOR1	GO:0044464
CSIRO_KS__LUP_BAC3_019G18FOR1	GO:0003964
CSIRO_KS__LUP_BAC3_019G18FOR1	GO:0003677
CSIRO_KS__LUP_BAC3_019G18FOR1	GO:0006278
CSIRO_KS__LUP_BAC3_019G18FOR1	GO:0003723
CSIRO_KS__LUP_BAC3_019G18FOR1	GO:0043229
CSIRO_KS__LUP_BAC3_019G18FOR1	GO:0015074
CSIRO_KS__LUP_BAC3_018I17FOR1	GO:0005488
CSIRO_KS__LUP_BAC3_024K15FOR2	GO:0005488
CSIRO_KS__LUP_BAC3_023K14FOR1	GO:0003677
CSIRO_KS__LUP_BAC3_023K14FOR1	GO:0008270
CSIRO_KS__LUP_BAC3_023K14FOR1	GO:0015074
CSIRO_KS__LUP_BAC3_015_B04FOR1	GO:0046872
CSIRO_KS__LUP_BAC3_015_B04FOR1	GO:0003676
CSIRO_KS__LUP_BAC3_021J17FOR1	GO:0046872
CSIRO_KS__LUP_BAC3_021J17FOR1	GO:0003676
CSIRO_KS__LUP_BAC3_021J17FOR1	GO:0008152
CSIRO_KS__LUP_BAC3_021J17FOR1	GO:0003824
CSIRO_KS__LUP_BAC3_023G01FOR1	GO:0006259
CSIRO_KS__LUP_BAC3_023G01FOR1	GO:0003676
CSIRO_KS__LUP_BAC3_026A03FOR1	GO:0009539
CSIRO_KS__LUP_BAC3_026A03FOR1	GO:0009055
CSIRO_KS__LUP_BAC3_026A03FOR1	GO:0030096
CSIRO_KS__LUP_BAC3_026A03FOR1	GO:0020037
CSIRO_KS__LUP_BAC3_026A03FOR1	GO:0006810
CSIRO_KS__LUP_BAC3_026A03FOR1	GO:0042170
CSIRO_KS__LUP_BAC3_026A03FOR1	GO:0009767
CSIRO_KS__LUP_BAC3_026A03FOR1	GO:0016021
CSIRO_KS__LUP_BAC3_026A03FOR1	GO:0009535
CSIRO_KS__LUP_BAC3_026A03FOR1	GO:0006118
CSIRO_KS__LUP_BAC3_026H11REV1	GO:0000160
CSIRO_KS__LUP_BAC3_026H11REV1	GO:0006281
CSIRO_KS__LUP_BAC3_026H11REV1	GO:0005622
CSIRO_KS__LUP_BAC3_026H11REV1	GO:0046872
CSIRO_KS__LUP_BAC3_026H11REV1	GO:0006355
CSIRO_KS__LUP_BAC3_026H11REV1	GO:0006260
CSIRO_KS__LUP_BAC3_026H11REV1	GO:0003677
CSIRO_KS__LUP_BAC3_026H11REV1	GO:0009975
CSIRO_KS__LUP_BAC3_026H11REV1	GO:0003911
CSIRO_KS__LUP_BAC3_026H11REV1	GO:0007165
CSIRO_KS__LUP_BAC3_026H11REV1	GO:0000155
CSIRO_KS__LUP_BAC3_026H11REV1	GO:0009365
CSIRO_KS__LUP_BAC3_026H11REV1	GO:0016310
CSIRO_KS__LUP_BAC3_018I21FOR1	GO:0016887
CSIRO_KS__LUP_BAC3_018I21FOR1	GO:0006790
CSIRO_KS__LUP_BAC3_018I21FOR1	GO:0005886
CSIRO_KS__LUP_BAC3_018I21FOR1	GO:0006810
CSIRO_KS__LUP_BAC3_018I21FOR1	GO:0005524
CSIRO_KS__LUP_BAC3_018I21FOR1	GO:0030288
CSIRO_KS__LUP_BAC3_018I21FOR1	GO:0005215
CSIRO_KS__LUP_BAC3_026M21FOR1	GO:0003677
CSIRO_KS__LUP_BAC3_026M21FOR1	GO:0015074
CSIRO_KS__LUP_BAC3_026C05FOR1	GO:0003676
CSIRO_KS__LUP_BAC3_026C05FOR1	GO:0043229
CSIRO_KS__LUP_BAC3_026C05FOR1	GO:0016740
CSIRO_KS__LUP_BAC3_020G08FOR1	GO:0006259
CSIRO_KS__LUP_BAC3_020G08FOR1	GO:0003676
CSIRO_KS__LUP_BAC3_026O04FOR1	GO:0003899
CSIRO_KS__LUP_BAC3_026O04FOR1	GO:0003677
CSIRO_KS__LUP_BAC3_026O04FOR1	GO:0006351
CSIRO_KS__LUP_BAC3_026O04FOR1	GO:0005730
CSIRO_KS__LUP_BAC3_026O04FOR1	GO:0006144
CSIRO_KS__LUP_BAC3_026O04FOR1	GO:0006206
CSIRO_KS__LUP_BAC3_026C03FOR1	GO:0003676
CSIRO_KS__LUP_BAC3_025C12REV1	GO:0005488
CSIRO_KS__LUP_BAC3_025C12REV1	GO:0009987
CSIRO_KS__LUP_BAC3_019P02REV1	GO:0009507
CSIRO_KS__LUP_BAC3_019P02REV1	GO:0000166
CSIRO_KS__LUP_BAC3_024O02REV1	GO:0016740
CSIRO_KS__LUP_BAC3_024O02REV1	GO:0008152
CSIRO_KS__LUP_BAC3_024O02REV1	GO:0005542
CSIRO_KS__LUP_BAC3_015_C14REV1	GO:0003746
CSIRO_KS__LUP_BAC3_015_C14REV1	GO:0005525
CSIRO_KS__LUP_BAC3_015_C14REV1	GO:0003924
CSIRO_KS__LUP_BAC3_015_C14REV1	GO:0005840
CSIRO_KS__LUP_BAC3_015_C14REV1	GO:0006448
CSIRO_KS__LUP_BAC3_020I09REV1	GO:0005488
CSIRO_KS__LUP_BAC3_015_N10REV1	GO:0003676
CSIRO_KS__LUP_BAC3_015_N10REV1	GO:0003824
CSIRO_KS__LUP_BAC3_020O01REV1	GO:0003677
CSIRO_KS__LUP_BAC3_020O01REV1	GO:0005234
CSIRO_KS__LUP_BAC3_020O01REV1	GO:0004970
CSIRO_KS__LUP_BAC3_020O01REV1	GO:0016020
CSIRO_KS__LUP_BAC3_020O01REV1	GO:0008270
CSIRO_KS__LUP_BAC3_020O01REV1	GO:0030288
CSIRO_KS__LUP_BAC3_020O01REV1	GO:0009536
CSIRO_KS__LUP_BAC3_020O01REV1	GO:0015074
CSIRO_KS__LUP_BAC3_020O01REV1	GO:0006811
CSIRO_KS__LUP_BAC3_020O01REV1	GO:0007268
CSIRO_KS__LUP_BAC3_025O05REV1	GO:0003676
CSIRO_KS__LUP_BAC3_022A08REV1	GO:0016301
CSIRO_KS__LUP_BAC3_022A08REV1	GO:0009987
CSIRO_KS__LUP_BAC3_026B07REV1	GO:0046872
CSIRO_KS__LUP_BAC3_026B07REV1	GO:0003676
CSIRO_KS__LUP_BAC3_010I05REV1	GO:0003677
CSIRO_KS__LUP_BAC3_010I05REV1	GO:0016787
CSIRO_KS__LUP_BAC3_010I05REV1	GO:0015074
CSIRO_KS__LUP_BAC3_015_O08FOR1	GO:0009851
CSIRO_KS__LUP_BAC3_015_O08FOR1	GO:0004872
CSIRO_KS__LUP_BAC3_015_O08FOR1	GO:0006468
CSIRO_KS__LUP_BAC3_015_O08FOR1	GO:0004715
CSIRO_KS__LUP_BAC3_015_O08FOR1	GO:0005524
CSIRO_KS__LUP_BAC3_015_O08FOR1	GO:0004674
CSIRO_KS__LUP_BAC3_015_O08FOR1	GO:0007165
CSIRO_KS__LUP_BAC3_015_O08FOR1	GO:0009069
CSIRO_KS__LUP_BAC3_015_D09REV1	GO:0003746
CSIRO_KS__LUP_BAC3_015_D09REV1	GO:0005525
CSIRO_KS__LUP_BAC3_015_D09REV1	GO:0003924
CSIRO_KS__LUP_BAC3_015_D09REV1	GO:0005840
CSIRO_KS__LUP_BAC3_015_D09REV1	GO:0006448
CSIRO_KS__LUP_BAC3_019L08REV1	GO:0004523
CSIRO_KS__LUP_BAC3_019L08REV1	GO:0003964
CSIRO_KS__LUP_BAC3_019L08REV1	GO:0003677
CSIRO_KS__LUP_BAC3_019L08REV1	GO:0006278
CSIRO_KS__LUP_BAC3_019L08REV1	GO:0003723
CSIRO_KS__LUP_BAC3_019L08REV1	GO:0004190
CSIRO_KS__LUP_BAC3_019L08REV1	GO:0006508
CSIRO_KS__LUP_BAC3_019L08REV1	GO:0015074
CSIRO_KS__LUP_BAC3_019L08REV1	GO:0051252
CSIRO_KS__LUP_BAC3_015_G03REV1	GO:0005829
CSIRO_KS__LUP_BAC3_015_G03REV1	GO:0009851
CSIRO_KS__LUP_BAC3_015_G03REV1	GO:0005509
CSIRO_KS__LUP_BAC3_015_G03REV1	GO:0010359
CSIRO_KS__LUP_BAC3_015_G03REV1	GO:0010119
CSIRO_KS__LUP_BAC3_015_G03REV1	GO:0005524
CSIRO_KS__LUP_BAC3_015_G03REV1	GO:0005515
CSIRO_KS__LUP_BAC3_015_G03REV1	GO:0009738
CSIRO_KS__LUP_BAC3_015_G03REV1	GO:0004683
CSIRO_KS__LUP_BAC3_015_G03REV1	GO:0005886
CSIRO_KS__LUP_BAC3_015_G03REV1	GO:0006468
CSIRO_KS__LUP_BAC3_015_G03REV1	GO:0009069
CSIRO_KS__LUP_BAC3_018I05REV1	GO:0005488
CSIRO_KS__LUP_BAC3_019O10REV1	GO:0006744
CSIRO_KS__LUP_BAC3_025O17REV1	GO:0004650
CSIRO_KS__LUP_BAC3_025O17REV1	GO:0003677
CSIRO_KS__LUP_BAC3_025O17REV1	GO:0007047
CSIRO_KS__LUP_BAC3_025O17REV1	GO:0008270
CSIRO_KS__LUP_BAC3_025O17REV1	GO:0009536
CSIRO_KS__LUP_BAC3_025O17REV1	GO:0015074
CSIRO_KS__LUP_BAC3_025O17REV1	GO:0005982
CSIRO_KS__LUP_BAC3_025O17REV1	GO:0005985
CSIRO_KS__LUP_BAC3_016_D14FOR1	GO:0005840
CSIRO_KS__LUP_BAC3_016_D14FOR1	GO:0003735
CSIRO_KS__LUP_BAC3_016_D14FOR1	GO:0009507
CSIRO_KS__LUP_BAC3_016_D14FOR1	GO:0006412
CSIRO_KS__LUP_BAC3_016_D14FOR1	GO:0042254
CSIRO_KS__LUP_BAC3_019G01REV1	GO:0004650
CSIRO_KS__LUP_BAC3_019G01REV1	GO:0003677
CSIRO_KS__LUP_BAC3_019G01REV1	GO:0007047
CSIRO_KS__LUP_BAC3_019G01REV1	GO:0008270
CSIRO_KS__LUP_BAC3_019G01REV1	GO:0015074
CSIRO_KS__LUP_BAC3_019G01REV1	GO:0005982
CSIRO_KS__LUP_BAC3_019G01REV1	GO:0005985
CSIRO_KS__LUP_BAC3_018C02FOR1	GO:0046872
CSIRO_KS__LUP_BAC3_018C02FOR1	GO:0003676
CSIRO_KS__LUP_BAC3_018C03FOR1	GO:0005451
CSIRO_KS__LUP_BAC3_018C03FOR1	GO:0015992
CSIRO_KS__LUP_BAC3_020A10FOR1	GO:0004518
CSIRO_KS__LUP_BAC3_020D18FOR1	GO:0003676
CSIRO_KS__LUP_BAC3_018K02FOR1	GO:0016023
CSIRO_KS__LUP_BAC3_018K02FOR1	GO:0005886
CSIRO_KS__LUP_BAC3_020P04REV1	GO:0043170
CSIRO_KS__LUP_BAC3_020P04REV1	GO:0044238
CSIRO_KS__LUP_BAC3_020P04REV1	GO:0003824
CSIRO_KS__LUP_BAC3_019M22REV1	GO:0003899
CSIRO_KS__LUP_BAC3_019M22REV1	GO:0006351
CSIRO_KS__LUP_BAC3_019M22REV1	GO:0003677
CSIRO_KS__LUP_BAC3_019M22REV1	GO:0032549
CSIRO_KS__LUP_BAC3_019M22REV1	GO:0009507
CSIRO_KS__LUP_BAC3_019M22REV1	GO:0005730
CSIRO_KS__LUP_BAC3_019M22REV1	GO:0006144
CSIRO_KS__LUP_BAC3_019M22REV1	GO:0006206
CSIRO_KS__LUP_BAC3_024F04REV1	GO:0005488
CSIRO_KS__LUP_BAC3_026L23FOR1	GO:0009851
CSIRO_KS__LUP_BAC3_026L23FOR1	GO:0004872
CSIRO_KS__LUP_BAC3_026L23FOR1	GO:0006468
CSIRO_KS__LUP_BAC3_026L23FOR1	GO:0004715
CSIRO_KS__LUP_BAC3_026L23FOR1	GO:0005886
CSIRO_KS__LUP_BAC3_026L23FOR1	GO:0005524
CSIRO_KS__LUP_BAC3_026L23FOR1	GO:0004674
CSIRO_KS__LUP_BAC3_026L23FOR1	GO:0007165
CSIRO_KS__LUP_BAC3_026L23FOR1	GO:0009069
CSIRO_KS__LUP_BAC3_020P16FOR1	GO:0006259
CSIRO_KS__LUP_BAC3_020P16FOR1	GO:0003676
CSIRO_KS__LUP_BAC3_020P16FOR1	GO:0005739
CSIRO_KS__LUP_BAC3_019C17FOR1	GO:0005488
CSIRO_002B09FOR1	GO:0046872
CSIRO_002B09FOR1	GO:0003676
CSIRO_KS__LUP_BAC3_016_F09REV1	GO:0046872
CSIRO_KS__LUP_BAC3_016_F09REV1	GO:0003676
CSIRO_KS__LUP_BAC3_015_E01REV1	GO:0044444
CSIRO_KS__LUP_BAC3_015_E01REV1	GO:0043229
CSIRO_KS__LUP_BAC3_021I01REV1	GO:0003677
CSIRO_KS__LUP_BAC3_017I24REV1	GO:0006260
CSIRO_KS__LUP_BAC3_020H13FOR1	GO:0016829
CSIRO_KS__LUP_BAC3_011_H18REV1	GO:0009254
CSIRO_KS__LUP_BAC3_011_H18REV1	GO:0004553
CSIRO_KS__LUP_BAC3_011_H18REV1	GO:0019867
CSIRO_KS__LUP_BAC3_016_F08REV1	GO:0046872
CSIRO_KS__LUP_BAC3_016_F08REV1	GO:0003676
CSIRO_KS__LUP_BAC3_017J24REV1	GO:0003887
CSIRO_KS__LUP_BAC3_017J24REV1	GO:0006276
CSIRO_KS__LUP_BAC3_017J24REV1	GO:0006270
CSIRO_KS__LUP_BAC3_017J24REV1	GO:0005727
CSIRO_KS__LUP_BAC3_017J24REV1	GO:0042575
CSIRO_KS__LUP_BAC3_023O24FOR1	GO:0005488
CSIRO_KS__LUP_BAC3_023O24FOR1	GO:0003824
CSIRO_KS__LUP_BAC3_020J03FOR1	GO:0000785
CSIRO_KS__LUP_BAC3_020J03FOR1	GO:0003964
CSIRO_KS__LUP_BAC3_020J03FOR1	GO:0006333
CSIRO_KS__LUP_BAC3_020J03FOR1	GO:0003677
CSIRO_KS__LUP_BAC3_020J03FOR1	GO:0003682
CSIRO_KS__LUP_BAC3_020J03FOR1	GO:0006278
CSIRO_KS__LUP_BAC3_020J03FOR1	GO:0003723
CSIRO_KS__LUP_BAC3_020J03FOR1	GO:0004190
CSIRO_KS__LUP_BAC3_020J03FOR1	GO:0006508
CSIRO_KS__LUP_BAC3_020J03FOR1	GO:0005634
CSIRO_KS__LUP_BAC3_020J03FOR1	GO:0008270
CSIRO_KS__LUP_BAC3_020J03FOR1	GO:0015074
CSIRO_KS__LUP_BAC3_020J03FOR1	GO:0006310
CSIRO_KS__LUP_BAC3_015_A16REV1	GO:0016740
CSIRO_KS__LUP_BAC3_07_E18FOR1	GO:0009611
CSIRO_KS__LUP_BAC3_07_E18FOR1	GO:0044237
CSIRO_KS__LUP_BAC3_07_E18FOR1	GO:0003824
CSIRO_KS__LUP_BAC3_07_E18FOR1	GO:0050662
CSIRO_KS__LUP_BAC3_07_E18FOR1	GO:0010051
CSIRO_KS__LUP_BAC3_020B24FOR1	GO:0046872
CSIRO_KS__LUP_BAC3_020B24FOR1	GO:0003676
CSIRO_KS__LUP_BAC3_026D02FOR1	GO:0008270
CSIRO_KS__LUP_BAC3_026D02FOR1	GO:0005515
CSIRO_KS__LUP_BAC3_026D02FOR1	GO:0004842
CSIRO_KS__LUP_BAC3_026D02FOR1	GO:0016567
CSIRO_KS__LUP_BAC3_019B01REV1	GO:0000785
CSIRO_KS__LUP_BAC3_019B01REV1	GO:0003964
CSIRO_KS__LUP_BAC3_019B01REV1	GO:0003677
CSIRO_KS__LUP_BAC3_019B01REV1	GO:0006333
CSIRO_KS__LUP_BAC3_019B01REV1	GO:0003682
CSIRO_KS__LUP_BAC3_019B01REV1	GO:0006278
CSIRO_KS__LUP_BAC3_019B01REV1	GO:0003723
CSIRO_KS__LUP_BAC3_019B01REV1	GO:0005634
CSIRO_KS__LUP_BAC3_019B01REV1	GO:0015074
CSIRO_KS__LUP_BAC3_022A08FOR1	GO:0005737
CSIRO_KS__LUP_BAC3_022A08FOR1	GO:0006094
CSIRO_KS__LUP_BAC3_022A08FOR1	GO:0004347
CSIRO_KS__LUP_BAC3_022A08FOR1	GO:0006096
CSIRO_KS__LUP_BAC3_022A08FOR1	GO:0005982
CSIRO_KS__LUP_BAC3_022A08FOR1	GO:0005985
CSIRO_KS__LUP_BAC3_022A08FOR1	GO:0006098
CSIRO_KS__LUP_BAC3_022J19FOR1	GO:0016829
CSIRO_KS__LUP_BAC3_025J03FOR2	GO:0030145
CSIRO_KS__LUP_BAC3_025J03FOR2	GO:0016023
CSIRO_KS__LUP_BAC3_025J03FOR2	GO:0006950
CSIRO_KS__LUP_BAC3_025J03FOR2	GO:0004619
CSIRO_KS__LUP_BAC3_025J03FOR2	GO:0006096
CSIRO_KS__LUP_BAC3_025J03FOR2	GO:0006094
CSIRO_KS__LUP_BAC3_026D21FOR1	GO:0003676
CSIRO_KS__LUP_BAC3_026D21FOR1	GO:0000166
CSIRO_KS__LUP_BAC3_026D21FOR1	GO:0016020
CSIRO_KS__LUP_BAC3_015_C15FOR1	GO:0003824
CSIRO_KS__LUP_BAC3_019B01FOR1	GO:0000785
CSIRO_KS__LUP_BAC3_019B01FOR1	GO:0003964
CSIRO_KS__LUP_BAC3_019B01FOR1	GO:0006333
CSIRO_KS__LUP_BAC3_019B01FOR1	GO:0003677
CSIRO_KS__LUP_BAC3_019B01FOR1	GO:0016023
CSIRO_KS__LUP_BAC3_019B01FOR1	GO:0003682
CSIRO_KS__LUP_BAC3_019B01FOR1	GO:0006278
CSIRO_KS__LUP_BAC3_019B01FOR1	GO:0003723
CSIRO_KS__LUP_BAC3_019B01FOR1	GO:0005634
CSIRO_KS__LUP_BAC3_019B01FOR1	GO:0015074
CSIRO_KS__LUP_BAC3_020F16FOR1	GO:0009851
CSIRO_KS__LUP_BAC3_020F16FOR1	GO:0006468
CSIRO_KS__LUP_BAC3_020F16FOR1	GO:0005524
CSIRO_KS__LUP_BAC3_020F16FOR1	GO:0004674
CSIRO_KS__LUP_BAC3_020F16FOR1	GO:0009069
CSIRO_KS__LUP_BAC3_026A09FOR1	GO:0000785
CSIRO_KS__LUP_BAC3_026A09FOR1	GO:0003964
CSIRO_KS__LUP_BAC3_026A09FOR1	GO:0006333
CSIRO_KS__LUP_BAC3_026A09FOR1	GO:0003677
CSIRO_KS__LUP_BAC3_026A09FOR1	GO:0003682
CSIRO_KS__LUP_BAC3_026A09FOR1	GO:0006278
CSIRO_KS__LUP_BAC3_026A09FOR1	GO:0003723
CSIRO_KS__LUP_BAC3_026A09FOR1	GO:0004190
CSIRO_KS__LUP_BAC3_026A09FOR1	GO:0006508
CSIRO_KS__LUP_BAC3_026A09FOR1	GO:0005634
CSIRO_KS__LUP_BAC3_026A09FOR1	GO:0008270
CSIRO_KS__LUP_BAC3_026A09FOR1	GO:0015074
CSIRO_KS__LUP_BAC3_026A09FOR1	GO:0006310
CSIRO_KS__LUP_BAC3_015_B06FOR1	GO:0005488
CSIRO_KS__LUP_BAC3_015_A19REV1	GO:0003964
CSIRO_KS__LUP_BAC3_015_A19REV1	GO:0003677
CSIRO_KS__LUP_BAC3_015_A19REV1	GO:0006278
CSIRO_KS__LUP_BAC3_015_A19REV1	GO:0003723
CSIRO_KS__LUP_BAC3_015_A19REV1	GO:0008270
CSIRO_KS__LUP_BAC3_015_A19REV1	GO:0015074
CSIRO_KS__LUP_BAC3_015_A19REV1	GO:0005739
CSIRO_KS__LUP_BAC3_018K08FOR1	GO:0009851
CSIRO_KS__LUP_BAC3_018K08FOR1	GO:0004872
CSIRO_KS__LUP_BAC3_018K08FOR1	GO:0006468
CSIRO_KS__LUP_BAC3_018K08FOR1	GO:0005515
CSIRO_KS__LUP_BAC3_018K08FOR1	GO:0006950
CSIRO_KS__LUP_BAC3_018K08FOR1	GO:0016567
CSIRO_KS__LUP_BAC3_018K08FOR1	GO:0004713
CSIRO_KS__LUP_BAC3_018K08FOR1	GO:0005524
CSIRO_KS__LUP_BAC3_018K08FOR1	GO:0004842
CSIRO_KS__LUP_BAC3_018K08FOR1	GO:0004674
CSIRO_KS__LUP_BAC3_018K08FOR1	GO:0000151
CSIRO_KS__LUP_BAC3_018K08FOR1	GO:0007165
CSIRO_KS__LUP_BAC3_018K08FOR1	GO:0009069
CSIRO_KS__LUP_BAC3_022B13FOR1	GO:0016021
CSIRO_KS__LUP_BAC3_022B13FOR1	GO:0006865
CSIRO_KS__LUP_BAC3_022B13FOR1	GO:0015171
CSIRO_KS__LUP_BAC3_022B13FOR1	GO:0003677
CSIRO_KS__LUP_BAC3_022B13FOR1	GO:0055085
CSIRO_KS__LUP_BAC3_026D17FOR1	GO:0003824
CSIRO_KS__LUP_BAC3_026M17FOR1	GO:0009851
CSIRO_KS__LUP_BAC3_026M17FOR1	GO:0006468
CSIRO_KS__LUP_BAC3_026M17FOR1	GO:0005524
CSIRO_KS__LUP_BAC3_026M17FOR1	GO:0004674
CSIRO_KS__LUP_BAC3_026M17FOR1	GO:0009069
CSIRO_KS__LUP_BAC3_026F17FOR1	GO:0005739
CSIRO_KS__LUP_BAC3_018B10FOR1	GO:0003677
CSIRO_KS__LUP_BAC3_018B10FOR1	GO:0006310
CSIRO_002M16FOR1	GO:0008831
CSIRO_002M16FOR1	GO:0045226
CSIRO_002M16FOR1	GO:0005625
CSIRO_002M16FOR1	GO:0010490
CSIRO_002M16FOR1	GO:0050377
CSIRO_002M16FOR1	GO:0010253
CSIRO_002M16FOR1	GO:0010280
CSIRO_002M16FOR1	GO:0010214
CSIRO_002M16FOR1	GO:0010489
CSIRO_002M16FOR1	GO:0050662
CSIRO_002M16FOR1	GO:0051555
CSIRO_002M16FOR1	GO:0010192
CSIRO_002M16FOR1	GO:0010315
CSIRO_002M16FOR1	GO:0009117
CSIRO_002M16FOR1	GO:0019872
CSIRO_002M16FOR1	GO:0030639
CSIRO_KS__LUP_BAC3_024B09FOR2	GO:0005488
CSIRO_KS__LUP_BAC3_024B09FOR2	GO:0003824
CSIRO_KS__LUP_BAC3_07_N03FOR1	GO:0004519
CSIRO_KS__LUP_BAC3_07_N03FOR1	GO:0003964
CSIRO_KS__LUP_BAC3_07_N03FOR1	GO:0006278
CSIRO_KS__LUP_BAC3_07_N03FOR1	GO:0003723
CSIRO_KS__LUP_BAC3_025D13FOR2	GO:0046872
CSIRO_KS__LUP_BAC3_025D13FOR2	GO:0003676
CSIRO_KS__LUP_BAC3_011_G20FOR1	GO:0009055
CSIRO_KS__LUP_BAC3_011_G20FOR1	GO:0006118
CSIRO_KS__LUP_BAC3_015_P10FOR1	GO:0055114
CSIRO_KS__LUP_BAC3_015_P10FOR1	GO:0016491
CSIRO_KS__LUP_BAC3_015_P10FOR1	GO:0005488
CSIRO_KS__LUP_BAC3_023M17FOR1	GO:0003676
CSIRO_KS__LUP_BAC3_026C24FOR1	GO:0005488
CSIRO_KS__LUP_BAC3_026C24FOR1	GO:0016787
CSIRO_KS__LUP_BAC3_015_J20FOR1	GO:0004190
CSIRO_KS__LUP_BAC3_015_J20FOR1	GO:0009987
CSIRO_KS__LUP_BAC3_015_J20FOR1	GO:0016829
CSIRO_KS__LUP_BAC3_015_J20FOR1	GO:0016020
CSIRO_KS__LUP_BAC3_018A18FOR1	GO:0003677
CSIRO_KS__LUP_BAC3_018A18FOR1	GO:0005634
CSIRO_KS__LUP_BAC3_018M21FOR1	GO:0006259
CSIRO_KS__LUP_BAC3_018M21FOR1	GO:0043169
CSIRO_KS__LUP_BAC3_018M21FOR1	GO:0003676
CSIRO_KS__LUP_BAC3_018M21FOR1	GO:0003824
CSIRO_KS__LUP_BAC3_023H10FOR1	GO:0009507
CSIRO_KS__LUP_BAC3_026N02FOR1	GO:0003677
CSIRO_KS__LUP_BAC3_026N02FOR1	GO:0016023
CSIRO_KS__LUP_BAC3_026N02FOR1	GO:0008270
CSIRO_KS__LUP_BAC3_026N02FOR1	GO:0015074
CSIRO_KS__LUP_BAC3_018G12FOR1	GO:0005488
CSIRO_KS__LUP_BAC3_026M04FOR1	GO:0006259
CSIRO_KS__LUP_BAC3_026M04FOR1	GO:0003676
CSIRO_001D13REV1	GO:0003887
CSIRO_001D13REV1	GO:0006270
CSIRO_001D13REV1	GO:0005727
CSIRO_001D13REV1	GO:0042575
CSIRO_KS__LUP_BAC3_011_J21REV1	GO:0031225
CSIRO_KS__LUP_BAC3_011_J21REV1	GO:0016023
CSIRO_KS__LUP_BAC3_011_J21REV1	GO:0009505
CSIRO_KS__LUP_BAC3_011_J21REV1	GO:0048046
CSIRO_KS__LUP_BAC3_011_J21REV1	GO:0005886
CSIRO_KS__LUP_BAC3_015_M03FOR1	GO:0008270
CSIRO_KS__LUP_BAC3_015_M03FOR1	GO:0005515
CSIRO_KS__LUP_BAC3_015_M03FOR1	GO:0003700
CSIRO_KS__LUP_BAC3_015_M03FOR1	GO:0005667
CSIRO_KS__LUP_BAC3_015_M03FOR1	GO:0045449
CSIRO_KS__LUP_BAC3_019F09REV1	GO:0016020
CSIRO_KS__LUP_BAC3_019F09REV1	GO:0005783
CSIRO_KS__LUP_BAC3_023E01FOR1	GO:0005975
CSIRO_KS__LUP_BAC3_023E01FOR1	GO:0003964
CSIRO_KS__LUP_BAC3_023E01FOR1	GO:0003677
CSIRO_KS__LUP_BAC3_023E01FOR1	GO:0006278
CSIRO_KS__LUP_BAC3_023E01FOR1	GO:0003723
CSIRO_KS__LUP_BAC3_023E01FOR1	GO:0008270
CSIRO_KS__LUP_BAC3_023E01FOR1	GO:0015074
CSIRO_KS__LUP_BAC3_026J08FOR1	GO:0003964
CSIRO_KS__LUP_BAC3_026J08FOR1	GO:0003677
CSIRO_KS__LUP_BAC3_026J08FOR1	GO:0006278
CSIRO_KS__LUP_BAC3_026J08FOR1	GO:0003723
CSIRO_KS__LUP_BAC3_026J08FOR1	GO:0008270
CSIRO_KS__LUP_BAC3_026J08FOR1	GO:0015074
CSIRO_KS__LUP_BAC3_021P02REV1	GO:0003746
CSIRO_KS__LUP_BAC3_021P02REV1	GO:0005853
CSIRO_KS__LUP_BAC3_021P02REV1	GO:0046686
CSIRO_KS__LUP_BAC3_021P02REV1	GO:0005886
CSIRO_KS__LUP_BAC3_021P02REV1	GO:0005840
CSIRO_KS__LUP_BAC3_021P02REV1	GO:0006448
CSIRO_KS__LUP_BAC3_020A19REV1	GO:0006810
CSIRO_KS__LUP_BAC3_020A19REV1	GO:0003723
CSIRO_KS__LUP_BAC3_020A19REV1	GO:0009851
CSIRO_KS__LUP_BAC3_020A19REV1	GO:0008270
CSIRO_KS__LUP_BAC3_020A19REV1	GO:0004674
CSIRO_KS__LUP_BAC3_020A19REV1	GO:0006278
CSIRO_KS__LUP_BAC3_020A19REV1	GO:0006333
CSIRO_KS__LUP_BAC3_020A19REV1	GO:0003964
CSIRO_KS__LUP_BAC3_020A19REV1	GO:0003677
CSIRO_KS__LUP_BAC3_020A19REV1	GO:0006508
CSIRO_KS__LUP_BAC3_020A19REV1	GO:0005524
CSIRO_KS__LUP_BAC3_020A19REV1	GO:0000785
CSIRO_KS__LUP_BAC3_020A19REV1	GO:0004190
CSIRO_KS__LUP_BAC3_020A19REV1	GO:0015074
CSIRO_KS__LUP_BAC3_020A19REV1	GO:0005529
CSIRO_KS__LUP_BAC3_020A19REV1	GO:0003682
CSIRO_KS__LUP_BAC3_020A19REV1	GO:0005634
CSIRO_KS__LUP_BAC3_020A19REV1	GO:0006468
CSIRO_KS__LUP_BAC3_020A19REV1	GO:0009069
CSIRO_KS__LUP_BAC3_026E11FOR1	GO:0005488
CSIRO_KS__LUP_BAC3_026C11FOR1	GO:0006259
CSIRO_KS__LUP_BAC3_026C11FOR1	GO:0046872
CSIRO_KS__LUP_BAC3_026C11FOR1	GO:0003676
CSIRO_KS__LUP_BAC3_025D10REV1	GO:0006259
CSIRO_KS__LUP_BAC3_025D10REV1	GO:0008233
CSIRO_KS__LUP_BAC3_025D10REV1	GO:0003676
CSIRO_KS__LUP_BAC3_024E24FOR2	GO:0005488
CSIRO_KS__LUP_BAC3_018G14FOR1	GO:0015198
CSIRO_KS__LUP_BAC3_018G14FOR1	GO:0016020
CSIRO_KS__LUP_BAC3_018G14FOR1	GO:0006857
CSIRO_KS__LUP_BAC3_018G14FOR1	GO:0055085
CSIRO_KS__LUP_BAC3_016_F17REV1	GO:0006858
CSIRO_KS__LUP_BAC3_016_F17REV1	GO:0042626
CSIRO_KS__LUP_BAC3_025A14FOR2	GO:0009987
CSIRO_KS__LUP_BAC3_025A14FOR2	GO:0005488
CSIRO_KS__LUP_BAC3_025A14FOR2	GO:0044464
CSIRO_KS__LUP_BAC3_024K02REV1	GO:0006470
CSIRO_KS__LUP_BAC3_024K02REV1	GO:0008270
CSIRO_KS__LUP_BAC3_024K02REV1	GO:0010468
CSIRO_KS__LUP_BAC3_024K02REV1	GO:0010119
CSIRO_KS__LUP_BAC3_024K02REV1	GO:0004725
CSIRO_KS__LUP_BAC3_024K02REV1	GO:0043622
CSIRO_KS__LUP_BAC3_024K02REV1	GO:0008138
CSIRO_KS__LUP_BAC3_024K02REV1	GO:0009737
CSIRO_KS__LUP_BAC3_024K02REV1	GO:0007129
CSIRO_KS__LUP_BAC3_024K02REV1	GO:0005515
CSIRO_KS__LUP_BAC3_024K02REV1	GO:0005737
CSIRO_KS__LUP_BAC3_024K02REV1	GO:0006570
CSIRO_KS__LUP_BAC3_015_L02REV1	GO:0005488
CSIRO_KS__LUP_BAC3_023H16REV1	GO:0006810
CSIRO_KS__LUP_BAC3_023H16REV1	GO:0016787
CSIRO_KS__LUP_BAC3_023H16REV1	GO:0009987
CSIRO_KS__LUP_BAC3_023H16REV1	GO:0042221
CSIRO_KS__LUP_BAC3_023H16REV1	GO:0016020
CSIRO_KS__LUP_BAC3_023H16REV1	GO:0005215
CSIRO_KS__LUP_BAC3_015_A18REV1	GO:0043229
CSIRO_KS__LUP_BAC3_015_A18REV1	GO:0003676
CSIRO_KS__LUP_BAC3_015_A18REV1	GO:0006259
CSIRO_KS__LUP_BAC3_015_A18REV1	GO:0016740
CSIRO_KS__LUP_BAC3_024G04REV1	GO:0003676
CSIRO_KS__LUP_BAC3_024G04REV1	GO:0008270
CSIRO_KS__LUP_BAC3_020K12REV1	GO:0005488
CSIRO_KS__LUP_BAC3_025G03REV1	GO:0044260
CSIRO_KS__LUP_BAC3_025G03REV1	GO:0003676
CSIRO_KS__LUP_BAC3_025G03REV1	GO:0004672
CSIRO_KS__LUP_BAC3_025G03REV1	GO:0044238
CSIRO_KS__LUP_BAC3_025G03REV1	GO:0000166
CSIRO_KS__LUP_BAC3_022M11REV1	GO:0004553
CSIRO_KS__LUP_BAC3_022M11REV1	GO:0005975
CSIRO_KS__LUP_BAC3_022M11REV1	GO:0046872
CSIRO_KS__LUP_BAC3_022M11REV1	GO:0003677
CSIRO_KS__LUP_BAC3_022M11REV1	GO:0006310
CSIRO_002I23FOR1	GO:0004722
CSIRO_002I23FOR1	GO:0048366
CSIRO_002I23FOR1	GO:0006470
CSIRO_002I23FOR1	GO:0008287
CSIRO_002M12FOR1	GO:0005515
CSIRO_KS__LUP_BAC3_018K10REV1	GO:0031224
CSIRO_KS__LUP_BAC3_018K10REV1	GO:0003723
CSIRO_KS__LUP_BAC3_018K10REV1	GO:0008270
CSIRO_KS__LUP_BAC3_018K10REV1	GO:0006915
CSIRO_KS__LUP_BAC3_018K10REV1	GO:0006278
CSIRO_KS__LUP_BAC3_018K10REV1	GO:0006333
CSIRO_KS__LUP_BAC3_018K10REV1	GO:0003964
CSIRO_KS__LUP_BAC3_018K10REV1	GO:0045087
CSIRO_KS__LUP_BAC3_018K10REV1	GO:0003677
CSIRO_KS__LUP_BAC3_018K10REV1	GO:0006508
CSIRO_KS__LUP_BAC3_018K10REV1	GO:0005524
CSIRO_KS__LUP_BAC3_018K10REV1	GO:0000785
CSIRO_KS__LUP_BAC3_018K10REV1	GO:0005515
CSIRO_KS__LUP_BAC3_018K10REV1	GO:0007165
CSIRO_KS__LUP_BAC3_018K10REV1	GO:0004190
CSIRO_KS__LUP_BAC3_018K10REV1	GO:0004888
CSIRO_KS__LUP_BAC3_018K10REV1	GO:0015074
CSIRO_KS__LUP_BAC3_018K10REV1	GO:0003682
CSIRO_KS__LUP_BAC3_018K10REV1	GO:0005634
CSIRO_KS__LUP_BAC3_019C10REV1	GO:0006858
CSIRO_KS__LUP_BAC3_019C10REV1	GO:0016020
CSIRO_KS__LUP_BAC3_019C10REV1	GO:0042626
CSIRO_KS__LUP_BAC3_019C10REV1	GO:0006897
CSIRO_KS__LUP_BAC3_024O03REV1	GO:0005737
CSIRO_KS__LUP_BAC3_024O03REV1	GO:0004819
CSIRO_KS__LUP_BAC3_024O03REV1	GO:0006425
CSIRO_KS__LUP_BAC3_024O03REV1	GO:0000166
CSIRO_002M14FOR1	GO:0003677
CSIRO_002M14FOR1	GO:0043229
CSIRO_002M14FOR1	GO:0003824
CSIRO_002M14FOR1	GO:0015074
CSIRO_KS__LUP_BAC3_025M08REV1	GO:0004356
CSIRO_KS__LUP_BAC3_025M08REV1	GO:0005524
CSIRO_KS__LUP_BAC3_025M08REV1	GO:0006542
CSIRO_KS__LUP_BAC3_025M08REV1	GO:0009252
CSIRO_KS__LUP_BAC3_017D07REV1	GO:0031225
CSIRO_KS__LUP_BAC3_017D07REV1	GO:0016023
CSIRO_KS__LUP_BAC3_017D07REV1	GO:0009505
CSIRO_KS__LUP_BAC3_017D07REV1	GO:0048046
CSIRO_KS__LUP_BAC3_017D07REV1	GO:0005886
CSIRO_KS__LUP_BAC3_018M08REV1	GO:0005488
CSIRO_KS__LUP_BAC3_018M08REV1	GO:0003824
CSIRO_KS__LUP_BAC3_019C22REV1	GO:0004523
CSIRO_KS__LUP_BAC3_019C22REV1	GO:0003964
CSIRO_KS__LUP_BAC3_019C22REV1	GO:0003677
CSIRO_KS__LUP_BAC3_019C22REV1	GO:0006278
CSIRO_KS__LUP_BAC3_019C22REV1	GO:0003723
CSIRO_KS__LUP_BAC3_019C22REV1	GO:0015074
CSIRO_KS__LUP_BAC3_019C22REV1	GO:0051252
CSIRO_KS__LUP_BAC3_021L01REV1	GO:0016740
CSIRO_KS__LUP_BAC3_021L01REV1	GO:0008152
CSIRO_KS__LUP_BAC3_021L01REV1	GO:0005542
CSIRO_KS__LUP_BAC3_026F12REV1	GO:0008270
CSIRO_KS__LUP_BAC3_026F12REV1	GO:0009626
CSIRO_KS__LUP_BAC3_026F12REV1	GO:0042742
CSIRO_KS__LUP_BAC3_026F12REV1	GO:0009751
CSIRO_KS__LUP_BAC3_026F12REV1	GO:0009627
CSIRO_KS__LUP_BAC3_026F12REV1	GO:0080021
CSIRO_KS__LUP_BAC3_026F12REV1	GO:0004842
CSIRO_KS__LUP_BAC3_026F12REV1	GO:0005515
CSIRO_KS__LUP_BAC3_026F12REV1	GO:0010167
CSIRO_KS__LUP_BAC3_026F12REV1	GO:0010337
CSIRO_KS__LUP_BAC3_026F12REV1	GO:0005634
CSIRO_KS__LUP_BAC3_026F12REV1	GO:0009697
CSIRO_KS__LUP_BAC3_026F12REV1	GO:0016567
CSIRO_KS__LUP_BAC3_025J04REV1	GO:0004674
CSIRO_KS__LUP_BAC3_025J04REV1	GO:0004871
CSIRO_KS__LUP_BAC3_025J04REV1	GO:0044260
CSIRO_KS__LUP_BAC3_025J04REV1	GO:0050794
CSIRO_KS__LUP_BAC3_025J04REV1	GO:0009069
CSIRO_KS__LUP_BAC3_025J04REV1	GO:0016310
CSIRO_KS__LUP_BAC3_025J09REV1	GO:0005488
CSIRO_KS__LUP_BAC3_015_I01REV1	GO:0009909
CSIRO_KS__LUP_BAC3_015_I01REV1	GO:0016491
CSIRO_KS__LUP_BAC3_015_I01REV1	GO:0005509
CSIRO_KS__LUP_BAC3_024N23REV1	GO:0005739
CSIRO_KS__LUP_BAC3_024N23REV1	GO:0005525
CSIRO_KS__LUP_BAC3_024B22REV1	GO:0008270
CSIRO_KS__LUP_BAC3_024B22REV1	GO:0005622
CSIRO_KS__LUP_BAC3_020E19REV1	GO:0006260
CSIRO_KS__LUP_BAC3_020F14FOR1	GO:0016874
CSIRO_KS__LUP_BAC3_013_C21REV1	GO:0009505
CSIRO_KS__LUP_BAC3_013_C21REV1	GO:0055114
CSIRO_KS__LUP_BAC3_013_C21REV1	GO:0005199
CSIRO_KS__LUP_BAC3_013_C21REV1	GO:0005515
CSIRO_KS__LUP_BAC3_013_C21REV1	GO:0032440
CSIRO_KS__LUP_BAC3_013_C21REV1	GO:0000904
CSIRO_KS__LUP_BAC3_013_C21REV1	GO:0042546
CSIRO_002F07FOR1	GO:0046872
CSIRO_002F07FOR1	GO:0003676
CSIRO_KS__LUP_BAC3_017F01REV1	GO:0005515
CSIRO_KS__LUP_BAC3_017F01REV1	GO:0045861
CSIRO_KS__LUP_BAC3_017F01REV1	GO:0016021
CSIRO_KS__LUP_BAC3_017F01REV1	GO:0030288
CSIRO_KS__LUP_BAC3_025H06REV1	GO:0006259
CSIRO_KS__LUP_BAC3_025H06REV1	GO:0003676
CSIRO_KS__LUP_BAC3_025H06REV1	GO:0034645
CSIRO_KS__LUP_BAC3_018I15FOR1	GO:0004523
CSIRO_KS__LUP_BAC3_018I15FOR1	GO:0003964
CSIRO_KS__LUP_BAC3_018I15FOR1	GO:0003677
CSIRO_KS__LUP_BAC3_018I15FOR1	GO:0006278
CSIRO_KS__LUP_BAC3_018I15FOR1	GO:0003723
CSIRO_KS__LUP_BAC3_018I15FOR1	GO:0009536
CSIRO_KS__LUP_BAC3_018I15FOR1	GO:0006310
CSIRO_KS__LUP_BAC3_018I15FOR1	GO:0051252
CSIRO_KS__LUP_BAC3_021K20REV1	GO:0005488
CSIRO_KS__LUP_BAC3_021K20REV1	GO:0008152
CSIRO_KS__LUP_BAC3_021K20REV1	GO:0003824
CSIRO_KS__LUP_BAC3_025H08FOR2	GO:0046872
CSIRO_KS__LUP_BAC3_025H08FOR2	GO:0003677
CSIRO_KS__LUP_BAC3_025H08FOR2	GO:0015074
CSIRO_KS__LUP_BAC3_013_O08REV1	GO:0005886
CSIRO_KS__LUP_BAC3_019N06REV1	GO:0009851
CSIRO_KS__LUP_BAC3_019N06REV1	GO:0009524
CSIRO_KS__LUP_BAC3_019N06REV1	GO:0006468
CSIRO_KS__LUP_BAC3_019N06REV1	GO:0004697
CSIRO_KS__LUP_BAC3_019N06REV1	GO:0005886
CSIRO_KS__LUP_BAC3_019N06REV1	GO:0005515
CSIRO_KS__LUP_BAC3_019N06REV1	GO:0005524
CSIRO_KS__LUP_BAC3_019N06REV1	GO:0005634
CSIRO_KS__LUP_BAC3_019N06REV1	GO:0005829
CSIRO_KS__LUP_BAC3_019N06REV1	GO:0007165
CSIRO_KS__LUP_BAC3_019N06REV1	GO:0009069
CSIRO_KS__LUP_BAC3_019D03FOR1	GO:0005488
CSIRO_KS__LUP_BAC3_025L05REV1	GO:0048513
CSIRO_KS__LUP_BAC3_025L05REV1	GO:0005783
CSIRO_KS__LUP_BAC3_025L05REV1	GO:0005886
CSIRO_KS__LUP_BAC3_025L05REV1	GO:0016757
CSIRO_002A24FOR1	GO:0003677
CSIRO_002A24FOR1	GO:0008270
CSIRO_002A24FOR1	GO:0016740
CSIRO_002A24FOR1	GO:0015074
CSIRO_KS__LUP_BAC3_017J03FOR1	GO:0005789
CSIRO_KS__LUP_BAC3_017J03FOR1	GO:0006633
CSIRO_KS__LUP_BAC3_017J03FOR1	GO:0016491
CSIRO_KS__LUP_BAC3_017J03FOR1	GO:0055114
CSIRO_KS__LUP_BAC3_017J03FOR1	GO:0016021
CSIRO_KS__LUP_BAC3_022L08FOR1	GO:0006259
CSIRO_KS__LUP_BAC3_022L08FOR1	GO:0003676
CSIRO_KS__LUP_BAC3_023N19FOR1	GO:0006310
CSIRO_KS__LUP_BAC3_023N19FOR1	GO:0005739
CSIRO_KS__LUP_BAC3_023N19FOR1	GO:0046872
CSIRO_KS__LUP_BAC3_023N19FOR1	GO:0003677
CSIRO_KS__LUP_BAC3_023N11FOR1	GO:0003677
CSIRO_KS__LUP_BAC3_023N11FOR1	GO:0006310
CSIRO_KS__LUP_BAC3_022K22REV1	GO:0005515
CSIRO_KS__LUP_BAC3_022K22REV1	GO:0006904
CSIRO_KS__LUP_BAC3_022K22REV1	GO:0000145
CSIRO_KS__LUP_BAC3_022K22REV1	GO:0005634
CSIRO_KS__LUP_BAC3_022K22REV1	GO:0005829
CSIRO_KS__LUP_BAC3_014A09FOR1	GO:0009536
CSIRO_KS__LUP_BAC3_015_M17FOR1	GO:0003676
CSIRO_KS__LUP_BAC3_026L15FOR1	GO:0008415
CSIRO_KS__LUP_BAC3_026L15FOR1	GO:0000038
CSIRO_KS__LUP_BAC3_026L15FOR1	GO:0008610
CSIRO_KS__LUP_BAC3_026L15FOR1	GO:0042335
CSIRO_KS__LUP_BAC3_026L15FOR1	GO:0042967
CSIRO_KS__LUP_BAC3_026H10FOR1	GO:0004523
CSIRO_KS__LUP_BAC3_026H10FOR1	GO:0003964
CSIRO_KS__LUP_BAC3_026H10FOR1	GO:0003677
CSIRO_KS__LUP_BAC3_026H10FOR1	GO:0005622
CSIRO_KS__LUP_BAC3_026H10FOR1	GO:0006278
CSIRO_KS__LUP_BAC3_026H10FOR1	GO:0003723
CSIRO_KS__LUP_BAC3_026H10FOR1	GO:0004190
CSIRO_KS__LUP_BAC3_026H10FOR1	GO:0006508
CSIRO_KS__LUP_BAC3_026H10FOR1	GO:0015074
CSIRO_KS__LUP_BAC3_026H10FOR1	GO:0051252
CSIRO_KS__LUP_BAC3_015_M21FOR1	GO:0006855
CSIRO_KS__LUP_BAC3_015_M21FOR1	GO:0016021
CSIRO_KS__LUP_BAC3_015_M21FOR1	GO:0015297
CSIRO_KS__LUP_BAC3_015_M21FOR1	GO:0015238
CSIRO_KS__LUP_BAC3_015_M21FOR1	GO:0006811
CSIRO_KS__LUP_BAC3_015_M21FOR1	GO:0046677
CSIRO_KS__LUP_BAC3_015_M21FOR1	GO:0005886
CSIRO_KS__LUP_BAC3_018A19FOR1	GO:0050660
CSIRO_KS__LUP_BAC3_018A19FOR1	GO:0016021
CSIRO_KS__LUP_BAC3_018A19FOR1	GO:0055114
CSIRO_KS__LUP_BAC3_018A19FOR1	GO:0016491
CSIRO_KS__LUP_BAC3_018A19FOR1	GO:0005506
CSIRO_KS__LUP_BAC3_018A19FOR1	GO:0009055
CSIRO_KS__LUP_BAC3_018A19FOR1	GO:0006118
CSIRO_KS__LUP_BAC3_017J01FOR1	GO:0009536
CSIRO_KS__LUP_BAC3_013_M05FOR1	GO:0003676
CSIRO_KS__LUP_BAC3_017D16FOR1	GO:0006855
CSIRO_KS__LUP_BAC3_017D16FOR1	GO:0016021
CSIRO_KS__LUP_BAC3_017D16FOR1	GO:0015297
CSIRO_KS__LUP_BAC3_017D16FOR1	GO:0015238
CSIRO_KS__LUP_BAC3_017D16FOR1	GO:0006811
CSIRO_KS__LUP_BAC3_017D16FOR1	GO:0046677
CSIRO_KS__LUP_BAC3_017D16FOR1	GO:0005886
CSIRO_KS__LUP_BAC3_018M01FOR1	GO:0004650
CSIRO_KS__LUP_BAC3_018M01FOR1	GO:0007047
CSIRO_KS__LUP_BAC3_018M01FOR1	GO:0003677
CSIRO_KS__LUP_BAC3_018M01FOR1	GO:0008270
CSIRO_KS__LUP_BAC3_018M01FOR1	GO:0015074
CSIRO_KS__LUP_BAC3_018M01FOR1	GO:0005982
CSIRO_KS__LUP_BAC3_018M01FOR1	GO:0005985
CSIRO_KS__LUP_BAC3_020F08FOR1	GO:0046872
CSIRO_KS__LUP_BAC3_020L06FOR1	GO:0003677
CSIRO_KS__LUP_BAC3_020L06FOR1	GO:0006310
CSIRO_KS__LUP_BAC3_011_I14FOR1	GO:0006468
CSIRO_KS__LUP_BAC3_011_I14FOR1	GO:0012505
CSIRO_KS__LUP_BAC3_011_I14FOR1	GO:0047560
CSIRO_KS__LUP_BAC3_011_I14FOR1	GO:0004672
CSIRO_KS__LUP_BAC3_011_I14FOR1	GO:0055114
CSIRO_KS__LUP_BAC3_011_I14FOR1	GO:0005524
CSIRO_KS__LUP_BAC3_011_I14FOR1	GO:0006687
CSIRO_KS__LUP_BAC3_026E13FOR1	GO:0009825
CSIRO_KS__LUP_BAC3_026E13FOR1	GO:0005885
CSIRO_KS__LUP_BAC3_026E13FOR1	GO:0009851
CSIRO_KS__LUP_BAC3_026E13FOR1	GO:0005509
CSIRO_KS__LUP_BAC3_026E13FOR1	GO:0010090
CSIRO_KS__LUP_BAC3_026E13FOR1	GO:0030041
CSIRO_KS__LUP_BAC3_026E13FOR1	GO:0005524
CSIRO_KS__LUP_BAC3_026E13FOR1	GO:0003779
CSIRO_KS__LUP_BAC3_026E13FOR1	GO:0004683
CSIRO_KS__LUP_BAC3_026E13FOR1	GO:0005886
CSIRO_KS__LUP_BAC3_026E13FOR1	GO:0006468
CSIRO_KS__LUP_BAC3_026E13FOR1	GO:0004723
CSIRO_KS__LUP_BAC3_026E13FOR1	GO:0009069
CSIRO_KS__LUP_BAC3_026E13FOR1	GO:0006470
CSIRO_KS__LUP_BAC3_026E13FOR1	GO:0008287
CSIRO_KS__LUP_BAC3_026M14FOR1	GO:0003676
CSIRO_KS__LUP_BAC3_026A11FOR1	GO:0006468
CSIRO_KS__LUP_BAC3_026A11FOR1	GO:0004650
CSIRO_KS__LUP_BAC3_026A11FOR1	GO:0006915
CSIRO_KS__LUP_BAC3_026A11FOR1	GO:0003677
CSIRO_KS__LUP_BAC3_026A11FOR1	GO:0004672
CSIRO_KS__LUP_BAC3_026A11FOR1	GO:0005524
CSIRO_KS__LUP_BAC3_026A11FOR1	GO:0007047
CSIRO_KS__LUP_BAC3_026A11FOR1	GO:0008270
CSIRO_KS__LUP_BAC3_026A11FOR1	GO:0015074
CSIRO_KS__LUP_BAC3_026A11FOR1	GO:0005982
CSIRO_KS__LUP_BAC3_026A11FOR1	GO:0005985
CSIRO_KS__LUP_BAC3_023A07FOR1	GO:0003676
CSIRO_KS__LUP_BAC3_011_I17REV1	GO:0009987
CSIRO_KS__LUP_BAC3_018K14FOR1	GO:0044260
CSIRO_KS__LUP_BAC3_018K14FOR1	GO:0003676
CSIRO_KS__LUP_BAC3_018K14FOR1	GO:0044238
CSIRO_KS__LUP_BAC3_019M24REV1	GO:0005488
CSIRO_KS__LUP_BAC3_023J05FOR1	GO:0005622
CSIRO_KS__LUP_BAC3_023J05FOR1	GO:0004609
CSIRO_KS__LUP_BAC3_023J05FOR1	GO:0008654
CSIRO_KS__LUP_BAC3_023J05FOR1	GO:0006508
CSIRO_KS__LUP_BAC3_023J05FOR1	GO:0008270
CSIRO_KS__LUP_BAC3_023J05FOR1	GO:0008234
CSIRO_KS__LUP_BAC3_023J05FOR1	GO:0006544
CSIRO_KS__LUP_BAC3_023J05FOR1	GO:0006563
CSIRO_KS__LUP_BAC3_023J05FOR1	GO:0006566
CSIRO_KS__LUP_BAC3_023J05FOR1	GO:0046486
CSIRO_KS__LUP_BAC3_024D21FOR2	GO:0003676
CSIRO_KS__LUP_BAC3_026H11FOR1	GO:0006855
CSIRO_KS__LUP_BAC3_026H11FOR1	GO:0016021
CSIRO_KS__LUP_BAC3_026H11FOR1	GO:0015297
CSIRO_KS__LUP_BAC3_026H11FOR1	GO:0015238
CSIRO_KS__LUP_BAC3_021J09REV1	GO:0005488
CSIRO_KS__LUP_BAC3_021J09REV1	GO:0016787
CSIRO_KS__LUP_BAC3_025F07FOR2	GO:0005739
CSIRO_KS__LUP_BAC3_025F07FOR2	GO:0004607
CSIRO_KS__LUP_BAC3_025F07FOR2	GO:0006629
CSIRO_KS__LUP_BAC3_025F07FOR2	GO:0042967
CSIRO_KS__LUP_BAC3_013_B14REV1	GO:0006260
CSIRO_KS__LUP_BAC3_026N08FOR1	GO:0003677
CSIRO_KS__LUP_BAC3_026N08FOR1	GO:0008270
CSIRO_KS__LUP_BAC3_026N08FOR1	GO:0015074
CSIRO_KS__LUP_BAC3_019F05REV1	GO:0005737
CSIRO_KS__LUP_BAC3_019F05REV1	GO:0055114
CSIRO_KS__LUP_BAC3_019F05REV1	GO:0051903
CSIRO_KS__LUP_BAC3_019F05REV1	GO:0008270
CSIRO_KS__LUP_BAC3_019F05REV1	GO:0004022
CSIRO_KS__LUP_BAC3_017F12FOR1	GO:0016021
CSIRO_KS__LUP_BAC3_017F12FOR1	GO:0006865
CSIRO_KS__LUP_BAC3_017F12FOR1	GO:0015171
CSIRO_KS__LUP_BAC3_017F12FOR1	GO:0003677
CSIRO_KS__LUP_BAC3_017F12FOR1	GO:0055085
CSIRO_KS__LUP_BAC3_023F18FOR1	GO:0003677
CSIRO_KS__LUP_BAC3_023F18FOR1	GO:0008270
CSIRO_KS__LUP_BAC3_023F18FOR1	GO:0015074
CSIRO_KS__LUP_BAC3_014A02FOR1	GO:0003676
CSIRO_KS__LUP_BAC3_020I20FOR1	GO:0005794
CSIRO_KS__LUP_BAC3_013_H13FOR1	GO:0005737
CSIRO_KS__LUP_BAC3_013_H13FOR1	GO:0008757
CSIRO_KS__LUP_BAC3_013_H13FOR1	GO:0003676
CSIRO_KS__LUP_BAC3_013_H13FOR1	GO:0006364
CSIRO_KS__LUP_BAC3_013_H13FOR1	GO:0032259
CSIRO_KS__LUP_BAC3_015_C06FOR1	GO:0007018
CSIRO_KS__LUP_BAC3_015_C06FOR1	GO:0005525
CSIRO_KS__LUP_BAC3_015_C06FOR1	GO:0051258
CSIRO_KS__LUP_BAC3_015_C06FOR1	GO:0005198
CSIRO_KS__LUP_BAC3_015_C06FOR1	GO:0003924
CSIRO_KS__LUP_BAC3_015_C06FOR1	GO:0005874
CSIRO_KS__LUP_BAC3_025P16FOR2	GO:0045454
CSIRO_KS__LUP_BAC3_025P16FOR2	GO:0051920
CSIRO_KS__LUP_BAC3_025P16FOR2	GO:0055114
CSIRO_KS__LUP_BAC3_025P16FOR2	GO:0004601
CSIRO_KS__LUP_BAC3_025P16FOR2	GO:0006804
CSIRO_KS__LUP_BAC3_025P16FOR2	GO:0006979
CSIRO_KS__LUP_BAC3_025B01FOR2	GO:0005488
CSIRO_KS__LUP_BAC3_025B01FOR2	GO:0009987
CSIRO_KS__LUP_BAC3_010P20FOR1	GO:0005737
CSIRO_KS__LUP_BAC3_010P20FOR1	GO:0005643
CSIRO_KS__LUP_BAC3_010P20FOR1	GO:0000059
CSIRO_KS__LUP_BAC3_010P20FOR1	GO:0008283
CSIRO_KS__LUP_BAC3_010P20FOR1	GO:0008262
CSIRO_KS__LUP_BAC3_013_F19REV1	GO:0004072
CSIRO_KS__LUP_BAC3_013_F19REV1	GO:0008324
CSIRO_KS__LUP_BAC3_013_F19REV1	GO:0016597
CSIRO_KS__LUP_BAC3_013_F19REV1	GO:0005524
CSIRO_KS__LUP_BAC3_013_F19REV1	GO:0006812
CSIRO_KS__LUP_BAC3_013_F19REV1	GO:0019877
CSIRO_KS__LUP_BAC3_013_F19REV1	GO:0006544
CSIRO_KS__LUP_BAC3_013_F19REV1	GO:0006563
CSIRO_KS__LUP_BAC3_013_F19REV1	GO:0006566
CSIRO_KS__LUP_BAC3_013_F19REV1	GO:0016310
CSIRO_KS__LUP_BAC3_014I11FOR2	GO:0003676
CSIRO_KS__LUP_BAC3_014I11FOR2	GO:0006259
CSIRO_KS__LUP_BAC3_026F18REV1	GO:0003887
CSIRO_KS__LUP_BAC3_026F18REV1	GO:0006270
CSIRO_KS__LUP_BAC3_026F18REV1	GO:0008138
CSIRO_KS__LUP_BAC3_026F18REV1	GO:0005727
CSIRO_KS__LUP_BAC3_026F18REV1	GO:0006470
CSIRO_KS__LUP_BAC3_026F18REV1	GO:0006276
CSIRO_KS__LUP_BAC3_026F18REV1	GO:0042575
CSIRO_KS__LUP_BAC3_015_L23REV1	GO:0006259
CSIRO_KS__LUP_BAC3_015_L23REV1	GO:0003676
CSIRO_KS__LUP_BAC3_015_L23REV1	GO:0016787
CSIRO_KS__LUP_BAC3_021F19REV1	GO:0005488
CSIRO_KS__LUP_BAC3_019A23REV1	GO:0005488
CSIRO_KS__LUP_BAC3_019F18REV1	GO:0005488
CSIRO_KS__LUP_BAC3_015_G14REV1	GO:0003676
CSIRO_KS__LUP_BAC3_015_G14REV1	GO:0043170
CSIRO_KS__LUP_BAC3_015_G14REV1	GO:0044238
CSIRO_KS__LUP_BAC3_015_G14REV1	GO:0003824
CSIRO_KS__LUP_BAC3_022M13REV1	GO:0005643
CSIRO_KS__LUP_BAC3_022M13REV1	GO:0006606
CSIRO_KS__LUP_BAC3_022M13REV1	GO:0005488
CSIRO_KS__LUP_BAC3_022M13REV1	GO:0008565
CSIRO_KS__LUP_BAC3_022M13REV1	GO:0005829
CSIRO_KS__LUP_BAC3_023A13FOR1	GO:0003723
CSIRO_KS__LUP_BAC3_023A13FOR1	GO:0006278
CSIRO_KS__LUP_BAC3_023A13FOR1	GO:0003964
CSIRO_KS__LUP_BAC3_023A13FOR1	GO:0000166
CSIRO_KS__LUP_BAC3_023A13FOR1	GO:0004523
CSIRO_KS__LUP_BAC3_023A13FOR1	GO:0004527
CSIRO_KS__LUP_BAC3_023A13FOR1	GO:0051252
CSIRO_KS__LUP_BAC3_015_H02REV1	GO:0009317
CSIRO_KS__LUP_BAC3_015_H02REV1	GO:0006633
CSIRO_KS__LUP_BAC3_015_H02REV1	GO:0046872
CSIRO_KS__LUP_BAC3_015_H02REV1	GO:0005524
CSIRO_KS__LUP_BAC3_015_H02REV1	GO:0009570
CSIRO_KS__LUP_BAC3_015_H02REV1	GO:0016740
CSIRO_KS__LUP_BAC3_015_H02REV1	GO:0003989
CSIRO_KS__LUP_BAC3_015_H02REV1	GO:0006090
CSIRO_KS__LUP_BAC3_023E11REV1	GO:0046872
CSIRO_KS__LUP_BAC3_023E11REV1	GO:0003676
CSIRO_KS__LUP_BAC3_015_D08REV1	GO:0009851
CSIRO_KS__LUP_BAC3_015_D08REV1	GO:0006468
CSIRO_KS__LUP_BAC3_015_D08REV1	GO:0005524
CSIRO_KS__LUP_BAC3_015_D08REV1	GO:0004674
CSIRO_KS__LUP_BAC3_015_D08REV1	GO:0009069
CSIRO_KS__LUP_BAC3_019C05FOR1	GO:0046872
CSIRO_KS__LUP_BAC3_019C05FOR1	GO:0003676
CSIRO_KS__LUP_BAC3_019C05FOR1	GO:0009987
CSIRO_KS__LUP_BAC3_013_L16REV1	GO:0044238
CSIRO_KS__LUP_BAC3_013_L16REV1	GO:0003676
CSIRO_KS__LUP_BAC3_013_L16REV1	GO:0044260
CSIRO_KS__LUP_BAC3_013_L16REV1	GO:0046872
CSIRO_KS__LUP_BAC3_013_L16REV1	GO:0005215
CSIRO_KS__LUP_BAC3_013_L16REV1	GO:0044464
CSIRO_KS__LUP_BAC3_013_L16REV1	GO:0003824
CSIRO_KS__LUP_BAC3_013_L16REV1	GO:0006810
CSIRO_KS__LUP_BAC3_013_P11REV1	GO:0008233
CSIRO_KS__LUP_BAC3_013_P11REV1	GO:0005515
CSIRO_KS__LUP_BAC3_013_P11REV1	GO:0045861
CSIRO_KS__LUP_BAC3_013_P11REV1	GO:0016021
CSIRO_KS__LUP_BAC3_013_P11REV1	GO:0030288
CSIRO_KS__LUP_BAC3_021F06REV1	GO:0003676
CSIRO_KS__LUP_BAC3_021F06REV1	GO:0043170
CSIRO_KS__LUP_BAC3_021F06REV1	GO:0044238
CSIRO_KS__LUP_BAC3_021F06REV1	GO:0003824
CSIRO_KS__LUP_BAC3_015_D13REV1	GO:0003677
CSIRO_KS__LUP_BAC3_015_D13REV1	GO:0008270
CSIRO_KS__LUP_BAC3_015_D13REV1	GO:0015074
CSIRO_KS__LUP_BAC3_018I10REV1	GO:0009358
CSIRO_KS__LUP_BAC3_018I10REV1	GO:0005524
CSIRO_KS__LUP_BAC3_018I10REV1	GO:0003700
CSIRO_KS__LUP_BAC3_018I10REV1	GO:0006799
CSIRO_KS__LUP_BAC3_018I10REV1	GO:0008976
CSIRO_KS__LUP_BAC3_018I10REV1	GO:0006355
CSIRO_KS__LUP_BAC3_018I10REV1	GO:0005667
CSIRO_KS__LUP_BAC3_018I10REV1	GO:0006119
CSIRO_KS__LUP_BAC3_025F17REV1	GO:0042538
CSIRO_KS__LUP_BAC3_025F17REV1	GO:0004252
CSIRO_KS__LUP_BAC3_025F17REV1	GO:0005794
CSIRO_KS__LUP_BAC3_025F17REV1	GO:0006508
CSIRO_KS__LUP_BAC3_025F17REV1	GO:0005783
CSIRO_KS__LUP_BAC3_026N06REV1	GO:0005488
CSIRO_KS__LUP_BAC3_026N06REV1	GO:0009536
CSIRO_KS__LUP_BAC3_021C22REV1	GO:0006259
CSIRO_KS__LUP_BAC3_021C22REV1	GO:0008233
CSIRO_KS__LUP_BAC3_021C22REV1	GO:0003676
CSIRO_KS__LUP_BAC3_015_A20REV1	GO:0003676
CSIRO_KS__LUP_BAC3_015_A20REV1	GO:0043170
CSIRO_KS__LUP_BAC3_015_A20REV1	GO:0044238
CSIRO_KS__LUP_BAC3_015_A20REV1	GO:0003824
CSIRO_KS__LUP_BAC3_020B10REV1	GO:0005739
CSIRO_KS__LUP_BAC3_023G14REV1	GO:0004386
CSIRO_KS__LUP_BAC3_023G14REV1	GO:0000166
CSIRO_KS__LUP_BAC3_025B15FOR2	GO:0006468
CSIRO_KS__LUP_BAC3_025B15FOR2	GO:0003676
CSIRO_KS__LUP_BAC3_025B15FOR2	GO:0004672
CSIRO_KS__LUP_BAC3_025B15FOR2	GO:0005524
CSIRO_KS__LUP_BAC3_025B15FOR2	GO:0008270
CSIRO_KS__LUP_BAC3_024G24REV1	GO:0031969
CSIRO_KS__LUP_BAC3_024G24REV1	GO:0016021
CSIRO_KS__LUP_BAC3_020F24REV1	GO:0000785
CSIRO_KS__LUP_BAC3_020F24REV1	GO:0003964
CSIRO_KS__LUP_BAC3_020F24REV1	GO:0006333
CSIRO_KS__LUP_BAC3_020F24REV1	GO:0003677
CSIRO_KS__LUP_BAC3_020F24REV1	GO:0003682
CSIRO_KS__LUP_BAC3_020F24REV1	GO:0006278
CSIRO_KS__LUP_BAC3_020F24REV1	GO:0003723
CSIRO_KS__LUP_BAC3_020F24REV1	GO:0004190
CSIRO_KS__LUP_BAC3_020F24REV1	GO:0006508
CSIRO_KS__LUP_BAC3_020F24REV1	GO:0005634
CSIRO_KS__LUP_BAC3_020F24REV1	GO:0009536
CSIRO_KS__LUP_BAC3_020F24REV1	GO:0015074
CSIRO_KS__LUP_BAC3_020F24REV1	GO:0006310
CSIRO_KS__LUP_BAC3_022O06REV1	GO:0017111
CSIRO_KS__LUP_BAC3_022O06REV1	GO:0003723
CSIRO_KS__LUP_BAC3_022O06REV1	GO:0009851
CSIRO_KS__LUP_BAC3_022O06REV1	GO:0003715
CSIRO_KS__LUP_BAC3_022O06REV1	GO:0015986
CSIRO_KS__LUP_BAC3_022O06REV1	GO:0005524
CSIRO_KS__LUP_BAC3_022O06REV1	GO:0016820
CSIRO_KS__LUP_BAC3_022O06REV1	GO:0006353
CSIRO_KS__LUP_BAC3_022O06REV1	GO:0033178
CSIRO_KS__LUP_BAC3_022O06REV1	GO:0045449
CSIRO_KS__LUP_BAC3_020B24REV1	GO:0005488
CSIRO_KS__LUP_BAC3_020B24REV1	GO:0009987
CSIRO_KS__LUP_BAC3_024L23REV1	GO:0003964
CSIRO_KS__LUP_BAC3_024L23REV1	GO:0003677
CSIRO_KS__LUP_BAC3_024L23REV1	GO:0006278
CSIRO_KS__LUP_BAC3_024L23REV1	GO:0003723
CSIRO_KS__LUP_BAC3_024L23REV1	GO:0006310
CSIRO_KS__LUP_BAC3_024L23REV1	GO:0005739
CSIRO_KS__LUP_BAC3_026L06REV1	GO:0005488
CSIRO_KS__LUP_BAC3_023L21FOR1	GO:0005488
CSIRO_KS__LUP_BAC3_018A05FOR1	GO:0006259
CSIRO_KS__LUP_BAC3_018A05FOR1	GO:0003676
CSIRO_KS__LUP_BAC3_018A05FOR1	GO:0043229
CSIRO_KS__LUP_BAC3_018A05FOR1	GO:0003824
CSIRO_KS__LUP_BAC3_010P06REV1	GO:0000785
CSIRO_KS__LUP_BAC3_010P06REV1	GO:0003964
CSIRO_KS__LUP_BAC3_010P06REV1	GO:0006333
CSIRO_KS__LUP_BAC3_010P06REV1	GO:0003677
CSIRO_KS__LUP_BAC3_010P06REV1	GO:0003682
CSIRO_KS__LUP_BAC3_010P06REV1	GO:0006278
CSIRO_KS__LUP_BAC3_010P06REV1	GO:0003723
CSIRO_KS__LUP_BAC3_010P06REV1	GO:0005634
[truncated: 9,745 more rows]
