# Supplementary material for: Development of genomic resources for the narrow-leafed lupin (Lupinus angustifolius): construction of a bacterial artificial chromosome (BAC) library and BAC-end sequencing
Source: BMC Genomics. 2011 Oct 21;12:521. doi: 10.1186/1471-2164-12-521 (PMC3206524; doi:10.1186/1471-2164-12-521)
Supplement: Additional file 3 — PlantGOSlim. Summary of GO term abundance in the 13985 trimmed L. angustifolius BAC-end sequences, filtered by the 'plant' GOSlim subset. [file 1471-2164-12-521-S3.XLS]

## Sheet: PlantGOSlim
Summary of GO term abundance in the 13985 trimmed lupin BAC-end sequences, filtered by the 'plant' GOSlim subset
GO ID	GO description	#BES	BES %
GO:0009987	cellular process	406	0.138095
GO:0003824	catalytic activity	312	0.106122
GO:0008152	metabolic process	294	0.1
GO:0005623	cell	151	0.0513605
GO:0005622	intracellular	115	0.0391156
GO:0009058	biosynthetic process	113	0.0384354
GO:0016740	transferase activity	99	0.0336735
GO:0016787	hydrolase activity	84	0.0285714
GO:0005488	binding	79	0.0268707
GO:0006810	transport	76	0.0258503
GO:0006139	nucleobase, nucleoside, nucleotide and nucleic acid metabolic process	67	0.0227891
GO:0005737	cytoplasm	65	0.0221088
GO:0007275	multicellular organismal development	61	0.0207483
GO:0006519	amino acid and derivative metabolic process	59	0.020068
GO:0016043	cellular component organization and biogenesis	58	0.0197279
GO:0005215	transporter activity	54	0.0183673
GO:0016020	membrane	49	0.0166667
GO:0016301	kinase activity	41	0.0139456
GO:0009056	catabolic process	38	0.0129252
GO:0019538	protein metabolic process	37	0.012585
GO:0006629	lipid metabolic process	35	0.0119048
GO:0005975	carbohydrate metabolic process	33	0.0112245
GO:0006950	response to stress	32	0.0108844
GO:0007154	cell communication	30	0.0102041
GO:0009791	post-embryonic development	30	0.0102041
GO:0000003	reproduction	28	0.00952381
GO:0009653	anatomical structure morphogenesis	26	0.00884354
GO:0007165	signal transduction	22	0.00748299
GO:0006464	protein modification process	21	0.00714286
GO:0005515	protein binding	19	0.00646259
GO:0005634	nucleus	16	0.00544218
GO:0009628	response to abiotic stimulus	15	0.00510204
GO:0006259	DNA metabolic process	15	0.00510204
GO:0009536	plastid	15	0.00510204
GO:0019748	secondary metabolic process	14	0.0047619
GO:0003676	nucleic acid binding	14	0.0047619
GO:0006350	transcription	13	0.00442177
GO:0004871	signal transducer activity	12	0.00408163
GO:0006091	generation of precursor metabolites and energy	12	0.00408163
GO:0009719	response to endogenous stimulus	12	0.00408163
GO:0009908	flower development	11	0.0037415
GO:0005856	cytoskeleton	11	0.0037415
GO:0009607	response to biotic stimulus	10	0.00340136
GO:0009605	response to external stimulus	10	0.00340136
GO:0005654	nucleoplasm	10	0.00340136
GO:0030528	transcription regulator activity	10	0.00340136
GO:0005886	plasma membrane	10	0.00340136
GO:0006412	translation	9	0.00306122
GO:0030234	enzyme regulator activity	9	0.00306122
GO:0007049	cell cycle	9	0.00306122
GO:0040007	growth	8	0.00272109
GO:0005840	ribosome	7	0.00238095
GO:0003677	DNA binding	7	0.00238095
GO:0030154	cell differentiation	7	0.00238095
GO:0009579	thylakoid	7	0.00238095
GO:0005739	mitochondrion	6	0.00204082
GO:0009991	response to extracellular stimulus	6	0.00204082
GO:0005829	cytosol	6	0.00204082
GO:0005794	Golgi apparatus	6	0.00204082
GO:0030312	external encapsulating structure	5	0.00170068
GO:0016049	cell growth	5	0.00170068
GO:0000166	nucleotide binding	5	0.00170068
GO:0004872	receptor activity	5	0.00170068
GO:0004518	nuclease activity	5	0.00170068
GO:0005783	endoplasmic reticulum	5	0.00170068
GO:0016265	death	5	0.00170068
GO:0009856	pollination	5	0.00170068
GO:0040029	regulation of gene expression, epigenetic	5	0.00170068
GO:0008219	cell death	5	0.00170068
GO:0009790	embryonic development	4	0.00136054
GO:0015979	photosynthesis	4	0.00136054
GO:0005576	extracellular region	4	0.00136054
GO:0005773	vacuole	4	0.00136054
GO:0008289	lipid binding	4	0.00136054
GO:0003723	RNA binding	4	0.00136054
GO:0030246	carbohydrate binding	4	0.00136054
GO:0003774	motor activity	3	0.00102041
GO:0019725	cell homeostasis	3	0.00102041
GO:0005618	cell wall	3	0.00102041
GO:0005198	structural molecule activity	3	0.00102041
GO:0005768	endosome	3	0.00102041
GO:0007610	behavior	2	0.000680272
GO:0008135	translation factor activity, nucleic acid binding	2	0.000680272
GO:0006118	electron transport	1	0.000340136
GO:0019825	oxygen binding	1	0.000340136
GO:0009875	pollen-pistil interaction	1	0.000340136
GO:0005730	nucleolus	1	0.000340136
GO:0007267	cell-cell signaling	1	0.000340136
GO:0005615	extracellular space	1	0.000340136
GO:0003682	chromatin binding	1	0.000340136
GO:0003700	transcription factor activity	1	0.000340136
GO:0009835	ripening	1	0.000340136
GO:0009838	abscission	1	0.000340136
GO:0005635	nuclear envelope	1	0.000340136
GO:0005777	peroxisome	1	0.000340136
	TOTAL	2940	1
