# Supplementary material for: Development of genomic resources for the narrow-leafed lupin (Lupinus angustifolius): construction of a bacterial artificial chromosome (BAC) library and BAC-end sequencing
Source: BMC Genomics. 2011 Oct 21;12:521. doi: 10.1186/1471-2164-12-521 (PMC3206524; doi:10.1186/1471-2164-12-521)
Supplement: Additional file 4 — MIPS2GO. Details of GO term conversions into MIPS FunCAT IDS. [file 1471-2164-12-521-S4.XLS]

## Sheet: MIPS2GO
Details of GO term conversions into MIPS FunCAT IDS
GO_ID	GO_description	FunCAT_ID	FunCAT_description
GO:0008152	metabolism	1	METABOLISM
GO:0006520	amino acid metabolism	1.01	amino acid metabolism
GO:0009064	glutamine family amino acid metabolism	01.01.03	assimilation of ammonia, metabolism of the glutamate group
GO:0006541	glutamine metabolism	01.01.03.01	metabolism of glutamine
GO:0006542	glutamine biosynthesis	01.01.03.01.01	biosynthesis of glutamine
GO:0006543	glutamine catabolism	01.01.03.01.02	degradation of glutamine
GO:0006536	glutamate metabolism	01.01.03.02	metabolism of glutamate
GO:0006537	glutamate biosynthesis	01.01.03.02.01	biosynthesis of glutamate
GO:0006538	glutamate catabolism	01.01.03.02.02	degradation of glutamate
GO:0006560	proline metabolism	01.01.03.03	metabolism of proline
GO:0006561	proline biosynthesis	01.01.03.03.01	biosynthesis of proline
GO:0006562	proline catabolism	01.01.03.03.02	degradation of proline
GO:0019471	4-hydroxyproline metabolism	01.01.03.04	metabolism of 4-hydroxyproline
GO:0019472	4-hydroxyproline biosynthesis	01.01.03.04.01	biosynthesis of 4-hydroxyproline
GO:0019470	4-hydroxyproline catabolism	01.01.03.04.02	degradation of 4-hydroxyproline
GO:0006525	arginine metabolism	01.01.03.05	metabolism of arginine
GO:0006526	arginine biosynthesis	01.01.03.05.01	biosynthesis of arginine
GO:0006527	arginine catabolism	01.01.03.05.02	degradation of arginine
GO:0006595	polyamine metabolism	01.01.05	metabolism of urea cycle, creatine and polyamines
GO:0006600	creatine metabolism	01.01.05	metabolism of urea cycle, creatine and polyamines
GO:0000050	urea cycle	01.01.05	metabolism of urea cycle, creatine and polyamines
GO:0019627	urea metabolism	01.01.05	metabolism of urea cycle, creatine and polyamines
GO:0006595	polyamine metabolism	01.01.05.01	metabolism of polyamines
GO:0006596	polyamine biosynthesis	01.01.05.01.01	biosynthesis of polyamines
GO:0006598	polyamine catabolism	01.01.05.01.02	degradation of polyamines
GO:0006600	creatine metabolism	01.01.05.02	metabolism of creatine
GO:0006601	creatine biosynthesis	01.01.05.02.01	biosynthesis of creatine
GO:0006602	creatinine catabolism	01.01.05.02.02	degradation of creatine
GO:0000050	urea cycle	01.01.05.03	metabolism of urea (urea cycle)
GO:0019627	urea metabolism	01.01.05.03	metabolism of urea (urea cycle)
GO:0009066	aspartate family amino acid metabolism	01.01.06	metabolism of the aspartate family
GO:0006531	aspartate metabolism	01.01.06.01	metabolism of aspartate
GO:0006532	aspartate biosynthesis	01.01.06.01.01	biosynthesis of aspartate
GO:0006533	aspartate catabolism	01.01.06.01.02	degradation of aspartate
GO:0006528	asparagine metabolism	01.01.06.02	metabolism of asparagine
GO:0006529	asparagine biosynthesis	01.01.06.02.01	biosynthesis of asparagine
GO:0006530	asparagine catabolism	01.01.06.02.02	degradation of asparagine
GO:0006566	threonine metabolism	01.01.06.04	metabolism of threonine
GO:0009088	threonine biosynthesis	01.01.06.04.01	biosynthesis of threonine
GO:0006567	threonine catabolism	01.01.06.04.02	degradation of threonine
GO:0006555	methionine metabolism	01.01.06.05	metabolism of methionine
GO:0009086	methionine biosynthesis	01.01.06.05.01	biosynthesis of methionine
GO:0050667	homocysteine metabolism	01.01.06.05.01.01	biosynthesis of homocysteine
GO:0043418	homocysteine catabolism	01.01.06.05.01.02	degradation of homocysteine
GO:0009087	methionine catabolism	01.01.06.05.02	degradation of methionine
GO:0006553	lysine metabolism	01.01.06.06	metabolism of lysine
GO:0009085	lysine biosynthesis	01.01.06.06.01	biosynthesis of lysine
GO:0009089	lysine biosynthesis via diaminopimelate	01.01.06.06.01.01	diaminopimelic acid pathway
GO:0019878	lysine biosynthesis via aminoadipic acid	01.01.06.06.01.03	aminoadipic acid pathway
GO:0006554	lysine catabolism	01.01.06.06.02	degradation of lysine
GO:0009072	aromatic amino acid family metabolism	01.01.09	metabolism of the cysteine - aromatic group
GO:0009069	serine family amino acid metabolism	01.01.09	metabolism of the cysteine - aromatic group
GO:0006544	glycine metabolism	01.01.09.01	metabolism of glycine
GO:0006545	glycine biosynthesis	01.01.09.01.01	biosynthesis of glycine
GO:0006546	glycine catabolism	01.01.09.01.02	degradation of glycine
GO:0006563	L-serine metabolism	01.01.09.02	metabolism of serine
GO:0006564	L-serine biosynthesis	01.01.09.02.01	biosynthesis of serine
GO:0006565	L-serine catabolism	01.01.09.02.02	degradation of serine
GO:0006534	cysteine metabolism	01.01.09.03	metabolism of cysteine
GO:0019344	cysteine biosynthesis	01.01.09.03.01	biosynthesis of cysteine
GO:0009093	cysteine catabolism	01.01.09.03.02	degradation of cysteine
GO:0006558	L-phenylalanine metabolism	01.01.09.04	metabolism of phenylalanine
GO:0009094	L-phenylalanine biosynthesis	01.01.09.04.01	biosynthesis of phenylalanine
GO:0006559	L-phenylalanine catabolism	01.01.09.04.02	degradation of phenylalanine
GO:0006570	tyrosine metabolism	01.01.09.05	metabolism of tyrosine
GO:0006571	tyrosine biosynthesis	01.01.09.05.01	biosynthesis of tyrosine
GO:0006572	tyrosine catabolism	01.01.09.05.02	degradation of tyrosine
GO:0006568	tryptophan metabolism	01.01.09.06	metabolism of tryptophan
GO:0000162	tryptophan biosynthesis	01.01.09.06.01	biosynthesis of tryptophan
GO:0006569	tryptophan catabolism	01.01.09.06.02	degradation of tryptophan
GO:0006547	histidine metabolism	01.01.09.07	metabolism of histidine
GO:0000105	histidine biosynthesis	01.01.09.07.01	biosynthesis of histidine
GO:0006548	histidine catabolism	01.01.09.07.02	degradation of histidine
GO:0009078	pyruvate family amino acid metabolism	01.01.11	metabolism of the pyruvate family (alanine, isoleucine, leucine, valine) and D-alanine
GO:0009081	branched chain family amino acid metabolism	01.01.11	metabolism of the pyruvate family (alanine, isoleucine, leucine, valine) and D-alanine
GO:0006522	alanine metabolism	01.01.11.01	metabolism of alanine
GO:0006523	alanine biosynthesis	01.01.11.01.01	biosynthesis of alanine
GO:0006524	alanine catabolism	01.01.11.01.02	degradation of alanine
GO:0006549	isoleucine metabolism	01.01.11.02	metabolism of isoleucine
GO:0009097	isoleucine biosynthesis	01.01.11.02.01	biosynthesis of isoleucine
GO:0006550	isoleucine catabolism	01.01.11.02.02	degradation of isoleucine
GO:0006573	valine metabolism	01.01.11.03	metabolism of valine
GO:0009099	valine biosynthesis	01.01.11.03.01	biosynthesis of valine
GO:0006574	valine catabolism	01.01.11.03.02	degradation of valine
GO:0006551	leucine metabolism	01.01.11.04	metabolism of leucine
GO:0009098	leucine biosynthesis	01.01.11.04.01	biosynthesis of leucine
GO:0006552	leucine catabolism	01.01.11.04.02	degradation of leucine
GO:0046436	D-alanine metabolism	01.01.11.06	metabolism of the D-alanine amino acid group
GO:0006563	L-serine metabolism	01.01.11.07	metabolism of the hydroxyamino acid group
GO:0006566	threonine metabolism	01.01.11.07	metabolism of the hydroxyamino acid group
GO:0006521	regulation of amino acid metabolism	01.01.13	regulation of amino acid metabolism
GO:0006807	nitrogen compound metabolism	1.02	nitrogen and sulfur metabolism
GO:0006790	sulfur metabolism	1.02	nitrogen and sulfur metabolism
GO:0006791	sulfur utilization	01.02.01	nitrogen and sulfur utilization
GO:0019740	nitrogen utilization	01.02.01	nitrogen and sulfur utilization
GO:0009399	nitrogen fixation	01.02.01.01	nitrogen fixation
GO:0042128	nitrate assimilation	01.02.01.02	nitrate assimilation
GO:0043602	nitrate catabolism	01.02.01.03	nitrate dissimilation
GO:0019329	ammonia oxidation	01.02.01.05	ammonium nitrification
GO:0019676	ammonia assimilation cycle	01.02.01.06	assimilation of ammonia
GO:0006809	nitric oxide biosynthesis	01.02.01.07	nitric oxide biosynthesis
GO:0044270	nitrogen compound catabolism	01.02.01.09	catabolism of nitrogenous compounds
GO:0043419	urea catabolism	01.02.01.09.01	urea catabolism (not urea cycle)
GO:0019628	urate catabolism	01.02.01.09.03	urate catabolism
GO:0009440	cyanate catabolism	01.02.01.09.05	cyanate catabolism
GO:0043421	anthranilate catabolism	01.02.01.09.06	anthranilate catabolism
GO:0043608	formamide catabolism	01.02.01.09.07	formamide catabolism
GO:0050899	nitrile catabolism	01.02.01.09.08	nitriles catabolism
GO:0000103	sulfate assimilation	01.02.01.11	sulfate assimilation
GO:0019421	sulfate reduction, APS pathway	01.02.01.13	assimilatory reduction of sulfur
	.	01.02.01.14	conjunction of sulfate
GO:0019417	sulfur oxidation	01.02.01.15	oxidation of sulfur to sulfate, electron as energy source
	.	01.02.01.16	sulfate dissimilation, anaerobic respiration, sulfate respiration
GO:0006792	regulation of sulfur utilization	01.02.04	regulation of nitrogen and sulphur utilization
GO:0006808	regulation of nitrogen utilization	01.02.04	regulation of nitrogen and sulphur utilization
GO:0006808	regulation of nitrogen utilization	01.02.04.01	regulation of nitrogen utilization
GO:0006792	regulation of sulfur utilization	01.02.04.03	regulation of sulfur utilization
GO:0009117	nucleotide metabolism	1.03	nucleotide metabolism
GO:0006163	purine nucleotide metabolism	01.03.01	purine nucleotide metabolism
GO:0006195	purine nucleotide catabolism	01.03.01.01	purine nucleotide catabolism
GO:0009114	hypoxanthine catabolism	01.03.01.01.01	hypoxanthine catabolism
GO:0009115	xanthine catabolism	01.03.01.01.03	xanthine catabolism
GO:0006164	purine nucleotide biosynthesis	01.03.01.03	purine nucleotide anabolism
GO:0006220	pyrimidine nucleotide metabolism	01.03.04	pyrimidine nucleotide metabolism
GO:0006244	pyrimidine nucleotide catabolism	01.03.04.01	pyrimidine nucleotide catabolism
GO:0006221	pyrimidine nucleotide biosynthesis	01.03.04.03	pyrimidine nucleotide anabolism
GO:0009262	deoxyribonucleotide metabolism	01.03.07	deoxyribonucleotide metabolism
GO:0009187	cyclic nucleotide metabolism	01.03.10	metabolism of cyclic and unusual nucleotides
GO:0006140	regulation of nucleotide metabolism	01.03.13	regulation of nucleotide metabolism
GO:0006308	DNA catabolism	01.03.16	polynucleotide degradation
GO:0006401	RNA catabolism	01.03.16	polynucleotide degradation
GO:0006401	RNA catabolism	01.03.16.01	RNA degradation
GO:0006308	DNA catabolism	01.03.16.03	DNA degradation
GO:0006796	phosphate metabolism	1.04	phosphate metabolism
GO:0006794	phosphorus utilization	01.04.01	phosphate utilization
GO:0006795	regulation of phosphorus utilization	01.04.04	regulation of phosphate utilization
GO:0005975	carbohydrate metabolism	1.05	C-compound and carbohydrate metabolism
GO:0006730	one-carbon compound metabolism	1.05	C-compound and carbohydrate metabolism
GO:0015976	carbon utilization	01.05.01	C-compound and carbohydrate utilization
GO:0009758	carbohydrate utilization	01.05.01	C-compound and carbohydrate utilization
GO:0016052	carbohydrate catabolism	01.05.01.01	C-compound, carbohydrate catabolism
GO:0019754	one-carbon compound catabolism	01.05.01.01	C-compound, carbohydrate catabolism
GO:0009313	oligosaccharide catabolism	01.05.01.01.01	sugar, glucoside, polyol and carboxylate catabolism
GO:0016139	glycoside catabolism	01.05.01.01.01	sugar, glucoside, polyol and carboxylate catabolism
GO:0019751	polyol metabolism	01.05.01.01.01	sugar, glucoside, polyol and carboxylate catabolism
GO:0019752	carboxylic acid metabolism	01.05.01.01.01	sugar, glucoside, polyol and carboxylate catabolism
GO:0000272	polysaccharide catabolism	01.05.01.01.02	polysaccharide degradation
GO:0016054	organic acid catabolism	01.05.01.01.03	C-2compound and organic acid catabolism
GO:0046348	amino sugar catabolism	01.05.01.01.04	aminosaccharide catabolism
GO:0019754	one-carbon compound catabolism	01.05.01.01.05	C-1compound catabolism
GO:0019496	serine-isocitrate lyase pathway	01.05.01.01.05.01	serine-isocitrate lyase pathway
GO:0019647	formaldehyde assimilation via ribulose monophosphate cycle	01.05.01.01.05.03	ribulose-monophosphate cycle
	.	01.05.01.01.07	aliphatic hydrocarbon catabolism
GO:0019439	aromatic compound catabolism	01.05.01.01.09	aerobic aromate catabolism
GO:0019615	catechol catabolism, ortho-cleavage	01.05.01.01.09.01	ortho-cleavage
GO:0019618	protocatechuate catabolism, ortho-cleavage	01.05.01.01.09.01	ortho-cleavage
GO:0042952	beta-ketoadipate pathway	01.05.01.01.09.01	ortho-cleavage
GO:0019616	catechol catabolism, meta-cleavage	01.05.01.01.09.03	meta-cleavage
GO:0019617	protocatechuate catabolism, meta-cleavage	01.05.01.01.09.03	meta-cleavage
GO:0019439	aromatic compound catabolism	01.05.01.01.11	anaerobic aromate catabolism
GO:0016051	carbohydrate biosynthesis	01.05.01.03	C-compound, carbohydrate anabolism
GO:0019753	one-carbon compound biosynthesis	01.05.01.03	C-compound, carbohydrate anabolism
	.	01.05.01.03.01	sugar, glucoside, polyol and carboxylate anabolism
GO:0000271	polysaccharide biosynthesis	01.05.01.03.02	polysaccharide biosynthesis
GO:0005978	glycogen biosynthesis	01.05.01.03.02.01	glycogen biosynthesis
GO:0009252	peptidoglycan biosynthesis	01.05.01.03.02.02	peptidoglycan biosynthesis
GO:0006031	chitin biosynthesis	01.05.01.03.02.03	chitin biosynthesis
GO:0019252	starch biosynthesis	01.05.01.03.02.04	starch biosynthesis
GO:0016053	organic acid biosynthesis	01.05.01.03.03	C-2compound and organic acid anabolism
GO:0046349	amino sugar biosynthesis	01.05.01.03.04	aminosaccharide biosynthesis
GO:0019753	one-carbon compound biosynthesis	01.05.01.03.05	C-1compound anabolism
	.	01.05.01.03.07	aliphatic hydrocarbon anabolism
GO:0019438	aromatic compound biosynthesis	01.05.01.03.09	aromate anabolism
GO:0015977	carbon utilization by fixation of carbon dioxide	01.05.01.05	autotrophic CO2-fixation
GO:0019253	reductive pentose-phosphate cycle	01.05.01.05.01	Calvin cycle
GO:0019643	reductive tricarboxylic acid cycle	01.05.01.05.03	reductive TCA cycle
GO:0043427	carbon fixation by 3-hydroxypropionate cycle	01.05.01.05.05	hydroxypropionate pathway
GO:0030634	carbon fixation by acetyl-CoA pathway	01.05.01.05.07	acetyl-CoA pathway
	.	01.05.01.07	transfer of activated C-1groups
	.	01.05.01.07.01	S-adenosyl-methionine - homocysteine cycle
	.	01.05.01.07.03	tetrahydrofolate-dependent C-1-transfer
GO:0043609	regulation of carbon utilization	01.05.04	regulation of C-compound and carbohydrate utilization
GO:0043610	regulation of carbohydrate utilization	01.05.04	regulation of C-compound and carbohydrate utilization
GO:0006629	lipid metabolism	1.06	lipid, fatty acid and isoprenoid metabolism
GO:0006631	fatty acid metabolism	1.06	lipid, fatty acid and isoprenoid metabolism
GO:0006720	isoprenoid metabolism	1.06	lipid, fatty acid and isoprenoid metabolism
GO:0008610	lipid biosynthesis	01.06.01	lipid, fatty acid and isoprenoid biosynthesis
GO:0006633	fatty acid biosynthesis	01.06.01	lipid, fatty acid and isoprenoid biosynthesis
GO:0008299	isoprenoid biosynthesis	01.06.01	lipid, fatty acid and isoprenoid biosynthesis
GO:0008654	phospholipid biosynthesis	01.06.01.01	phospholipid biosynthesis
GO:0009247	glycolipid biosynthesis	01.06.01.03	glycolipid biosynthesis
GO:0006633	fatty acid biosynthesis	01.06.01.05	fatty acid biosynthesis
GO:0008299	isoprenoid biosynthesis	01.06.01.07	isoprenoid biosynthesis
GO:0043612	isoprene biosynthesis	01.06.01.07.01	hemiterpenes biosynthesis
GO:0016099	monoterpenoid biosynthesis	01.06.01.07.03	monoterpenes biosynthesis
GO:0016106	sesquiterpenoid biosynthesis	01.06.01.07.05	sesquiterpenes biosynthesis
GO:0016101	diterpenoid metabolism	01.06.01.07.07	diterpenes biosynthesis
GO:0016104	triterpenoid biosynthesis	01.06.01.07.09	triterpenes biosynthesis
GO:0006694	steroid biosynthesis	01.06.01.07.11	tetracyclic and pentacyclic triterpenes (cholesterin, steroids and hopanoids) biosynthesis
GO:0016104	triterpenoid biosynthesis	01.06.01.07.11	tetracyclic and pentacyclic triterpenes (cholesterin, steroids and hopanoids) biosynthesis
GO:0019746	hopanoid biosynthesis	01.06.01.07.11	tetracyclic and pentacyclic triterpenes (cholesterin, steroids and hopanoids) biosynthesis
GO:0016109	tetraterpenoid biosynthesis	01.06.01.07.13	tetraterpenes (carotinoids) biosynthesis
GO:0016112	polyterpenoid biosynthesis	01.06.01.07.15	polyterpenes biosynthesis
GO:0016042	lipid catabolism	01.06.04	degradation of lipids, fatty acids and isoprenoids
GO:0009062	fatty acid catabolism	01.06.04	degradation of lipids, fatty acids and isoprenoids
GO:0008300	isoprenoid catabolism	01.06.04	degradation of lipids, fatty acids and isoprenoids
GO:0009395	phospholipid catabolism	01.06.04.01	phospholipid degradation
GO:0019377	glycolipid catabolism	01.06.04.03	glycolipid degradation
GO:0009062	fatty acid catabolism	01.06.04.05	fatty acid degradation (alpha- and beta-oxidation)
GO:0008300	isoprenoid catabolism	01.06.04.07	isoprenoid degradation
	.	01.06.07	lipid, fatty acid and isoprenoid utilization
GO:0019216	regulation of lipid metabolism	01.06.10	regulation of lipid, fatty acid and isoprenoid metabolism
GO:0019217	regulation of fatty acid metabolism	01.06.10	regulation of lipid, fatty acid and isoprenoid metabolism
GO:0019747	regulation of isoprenoid metabolism	01.06.10	regulation of lipid, fatty acid and isoprenoid metabolism
GO:0006732	coenzyme metabolism	1.07	metabolism of vitamins, cofactors, and prosthetic groups
GO:0006766	vitamin metabolism	1.07	metabolism of vitamins, cofactors, and prosthetic groups
GO:0051189	prosthetic group metabolism	1.07	metabolism of vitamins, cofactors, and prosthetic groups
GO:0051188	cofactor biosynthesis	01.07.01	biosynthesis of vitamins, cofactors, and prosthetic groups
GO:0009110	vitamin biosynthesis	01.07.01	biosynthesis of vitamins, cofactors, and prosthetic groups
GO:0051191	prosthetic group biosynthesis	01.07.01	biosynthesis of vitamins, cofactors, and prosthetic groups
GO:0009111	vitamin catabolism	01.07.03	catabolism of vitamins, cofactors, and prosthetic groups
GO:0051187	cofactor catabolism	01.07.03	catabolism of vitamins, cofactors, and prosthetic groups
GO:0051190	prosthetic group catabolism	01.07.03	catabolism of vitamins, cofactors, and prosthetic groups
	.	01.07.04	utilization of vitamins, cofactors, and prosthetic groups
GO:0030656	regulation of vitamin metabolism	01.07.07	regulation of vitamins, cofactors, and prosthetic groups metabolism
GO:0051199	regulation of prosthetic group metabolism	01.07.07	regulation of vitamins, cofactors, and prosthetic groups metabolism
GO:0051193	regulation of cofactor metabolism	01.07.07	regulation of vitamins, cofactors, and prosthetic groups metabolism
GO:0019748	secondary metabolism	1.2	secondary metabolism
	.	01.20.01	metabolism of primary metabolic sugars derivatives
	.	01.20.01.01	biosynthesis of secondary monosaccharides
	.	01.20.01.03	biosynthesis of sugar carboxylic acids
	.	01.20.01.05	biosynthesis of sugar alcohols
GO:0016138	glycoside biosynthesis	01.20.01.07	biosynthesis of glycosides
GO:0030648	aminoglycoside antibiotic biosynthesis	01.20.01.09	biosynthesis of aminoglycoside antibiotics
	.	01.20.03	biosynthesis of derivatives of intermediates of glucose degradation
GO:0030636	acetate derivative biosynthesis	01.20.05	biosynthesis of acetic acid derivatives
GO:0043441	acetoacetic acid biosynthesis	01.20.05.01	biosynthesis of acetoacetate, acetone, hydroxybutyric acid
GO:0043445	acetone biosynthesis	01.20.05.01	biosynthesis of acetoacetate, acetone, hydroxybutyric acid
GO:0043447	alkane biosynthesis	01.20.05.03	biosynthesis of alkanes, alkenes, alkanals, alkanols
GO:0043450	alkene biosynthesis	01.20.05.03	biosynthesis of alkanes, alkenes, alkanals, alkanols
GO:0006081	aldehyde metabolism	01.20.05.03	biosynthesis of alkanes, alkenes, alkanals, alkanols
	.	01.20.05.05	biosynthesis of fatty acid esters
GO:0043453	alkyne biosynthesis	01.20.05.07	biosynthesis of acetylenes
GO:0046456	icosanoid biosynthesis	01.20.05.09	biosynthesis of eicosanoids
GO:0030639	polyketide biosynthesis	01.20.05.11	biosynthesis of polyketides
	.	01.20.07	biosynthesis of propionic acid derivatives
	.	01.20.09	biosynthesis of derivatives of intermediates of the TCA and glyoxylate pathway
	.	01.20.13	biosynthesis of derivatives of homoisopentenyl pyrophosphate
	.	01.20.15	biosynthesis of derivatives of dehydroquinic acid, shikimic acid and chorismic acid
GO:0042371	vitamin K biosynthesis	01.20.15.01	biosynthesis of naphthoquinone, anthraquinone
GO:0006744	ubiquinone biosynthesis	01.20.15.03	biosynthesis of ubiquinone
	.	01.20.17	biosynthesis of secondary products derived from primary amino acids
GO:0019795	nonprotein amino acid biosynthesis	01.20.17.01	biosynthesis of nonprotein amino acids
GO:0009309	amine biosynthesis	01.20.17.03	biosynthesis of amines
GO:0019756	cyanogenic glycoside biosynthesis	01.20.17.05	biosynthesis of cyanogenic glycosides
GO:0019758	glycosinolate biosynthesis	01.20.17.07	biosynthesis of glycosinolates and derivatives
GO:0009821	alkaloid biosynthesis	01.20.17.09	biosynthesis of alkaloids
	.	01.20.19	biosynthesis of secondary products derived from glycine, L-serine and L-alanine
GO:0006779	porphyrin biosynthesis	01.20.19.01	biosynthesis of porphyrins
	.	01.20.19.03	biosynthesis of open-chain tetrapyrrols
GO:0009236	cobalamin biosynthesis	01.20.19.05	biosynthesis of cobalamins
	.	01.20.21	biosynthesis of sulfuric acid and L-cysteine derivatives
	.	01.20.23	biosynthesis of secondary products derived from L-methionine
	.	01.20.25	biosynthesis of secondary products derived from L-valin, L-leucin and L-isoleucin
	.	01.20.27	biosynthesis of secondary products derived from L-aspartic acid and L-threonine
	.	01.20.29	biosynthesis of secondary products derived from L-glutamic acid, L-proline and L-ornithine
	.	01.20.31	biosynthesis of secondary products derived from L-lysine, L-arginine and L-histidine
	.	01.20.33	biosynthesis of secondary products derived from L-tryptophan
	.	01.20.35	biosynthesis of secondary products derived from L-phenylalanine and L-tyrosine
GO:0009699	phenylpropanoid biosynthesis	01.20.35.01	biosynthesis of phenylpropanoids
GO:0042438	melanin biosynthesis	01.20.35.01.01	biosynthesis of melanins
GO:0009809	lignin biosynthesis	01.20.35.01.03	biosynthesis of lignins
GO:0009811	stilbene biosynthesis	01.20.35.01.05	biosynthesis of stilbenes, flavonoids
GO:0009813	flavonoid biosynthesis	01.20.35.01.05	biosynthesis of stilbenes, flavonoids
GO:0009805	coumarin biosynthesis	01.20.35.01.07	biosynthesis of coumarins
GO:0009800	cinnamic acid biosynthesis	01.20.35.01.09	biosynthesis of cinnamic acids
	.	01.20.35.02	biosynthesis of thyroids
GO:0042423	catecholamine biosynthesis	01.20.35.03	biosynthesis of catecholamines
GO:0019184	nonribosomal peptide biosynthesis	01.20.36	non-ribosomal peptide synthesis
	.	01.20.37	biosynthesis of peptide derived compounds
GO:0042964	thioredoxin biosynthesis	01.20.37.01	biosynthesis of thioredoxin, glutaredoxin, glutathion
GO:0042965	glutaredoxin biosynthesis	01.20.37.01	biosynthesis of thioredoxin, glutaredoxin, glutathion
GO:0006750	glutathione biosynthesis	01.20.37.01	biosynthesis of thioredoxin, glutaredoxin, glutathion
GO:0030651	peptide antibiotic biosynthesis	01.20.37.03	biosynthesis of peptide antibiotics
GO:0030654	beta-lactam antibiotic biosynthesis	01.20.37.05	biosynthesis of beta-lactams
	.	01.20.50	catabolism of secondary metabolites
GO:0043455	regulation of secondary metabolism	01.20.70	regulation of secondary metabolism
	.	1.25	extracellular metabolism
	.	01.25.01	extracellular polysaccharide degradation
	.	01.25.03	extracellular protein degradation
	.	01.25.05	extracellular polynucleotide degradation
	.	01.25.07	extracellular ester compound degradation
	.	01.25.09	extracellular lignin degradation
	.	01.25.11	extracellular aminosaccharide degradation
	.	2	ENERGY
GO:0006096	glycolysis	2.01	glycolysis and gluconeogenesis
GO:0006094	gluconeogenesis	2.01	glycolysis and gluconeogenesis
GO:0009438	methylglyoxal metabolism	02.01.01	glycolysis methylglyoxal bypass
GO:0006110	regulation of glycolysis	02.01.03	regulation of glycolysis and gluconeogenesis
GO:0006111	regulation of gluconeogenesis	02.01.03	regulation of glycolysis and gluconeogenesis
GO:0006097	glyoxylate cycle	2.04	glyoxylate cycle
GO:0009255	Entner-Doudoroff pathway	2.05	Entner-Doudoroff pathway
GO:0006098	pentose-phosphate shunt	2.07	pentose-phosphate pathway
GO:0009051	pentose-phosphate shunt, oxidative branch	02.07.01	pentose-phosphate pathway oxidative branch
GO:0009052	pentose-phosphate shunt, non-oxidative branch	02.07.03	pentose-phosphate pathway non oxidative branch
GO:0043456	regulation of pentose-phosphate shunt	02.07.05	regulation of pentose-phosphate pathway
GO:0045254	pyruvate dehydrogenase complex	2.08	pyruvate dehydrogenase complex
	.	2.09	anaplerotic reactions
GO:0006099	tricarboxylic acid cycle	2.1	tricarboxylic-acid pathway (citrate cycle, Krebs cycle, TCA cycle)
	.	2.11	electron transport and membrane-associated energy conservation
	.	02.11.05	accessory proteins of electron transport and membrane-associated energy conservation
GO:0045333	cellular respiration	2.13	respiration
GO:0009061	anaerobic respiration	02.13.01	anaerobic respiration
GO:0009060	aerobic respiration	02.13.03	aerobic respiration
GO:0043457	regulation of cellular respiration	02.13.05	regulation of respiration
GO:0006113	fermentation	2.16	fermentation
GO:0043458	ethanol biosynthesis during fermentation	02.16.01	alcohol fermentation
	.	02.16.01.01	bacterial type ethanol fermentation
GO:0019659	glucose catabolism to lactate	02.16.03	lactate fermentation
GO:0019661	glucose catabolism to lactate via pyruvate	02.16.03.01	homofermentative pathway
GO:0019656	glucose catabolism to D-lactate and ethanol	02.16.03.03	heterofermentative pathway and fermentaton of other saccharides
GO:0019658	glucose catabolism to lactate and acetate	02.16.03.05	bifidum pathway
GO:0043464	malolactic fermentation	02.16.03.07	malo-lactate fermentation
GO:0030645	glucose catabolism to butyrate	02.16.05	butyrate and butanol-acetoine fermentation
GO:0019672	ethanol-acetate fermentation to butyrate and caproate	02.16.07	ethanol-acetate fermentation
GO:0019664	glucose catabolism to mixed acids	02.16.09	mixed acid and butanediol fermentation
GO:0019650	glucose catabolism to butanediol	02.16.09	mixed acid and butanediol fermentation
GO:0019652	lactate fermentation to propionate and acetate	02.16.11	propionate fermentation
GO:0019652	lactate fermentation to propionate and acetate	02.16.11.01	acrylate pathway
GO:0019657	pyruvate fermentation to propionate	02.16.11.03	succinate-propionate pathway
GO:0019654	acetate fermentation	02.16.13	acetate fermentation
GO:0015948	methanogenesis	02.16.15	methane fermentation
GO:0019666	nitrogenous compound catabolism	02.16.17	fermentation of nitrogenous compounds
GO:0019665	anaerobic amino acid catabolism	02.16.17.01	single amino acid fermentations
GO:0019668	anaerobic catabolism of pairs of amino acids	02.16.17.03	stickland reactions
GO:0043466	pyrimidine fermentation	02.16.17.05	fermentation of heterocyclic compounds
GO:0019653	anaerobic purine catabolism	02.16.17.05	fermentation of heterocyclic compounds
GO:0043465	regulation of fermentation	02.16.20	regulation of fermentation
GO:0015975	energy derivation by oxidation of reduced inorganic compounds	2.17	chemolithotrophie (e.g. sulfide, nitrogenous compounds)
GO:0006112	energy reserve metabolism	2.19	metabolism of energy reserves (e.g. glycogen, trehalose)
GO:0019395	fatty acid oxidation	2.25	oxidation of fatty acids
GO:0015979	photosynthesis	2.3	photosynthesis
	.	02.30.01	anoxygenic photosynthesis
	.	02.30.03	oxygenic photosynthesis
	.	02.30.07	accessory proteins of photosynthetic electron transport
GO:0010109	regulation of photosynthesis	02.30.10	regulation of photosynthesis
	.	2.45	energy conversion and regeneration
GO:0008218	bioluminescence	02.45.01	bioluminescence
GO:0016037	absorption of light	02.45.03	light absorption
GO:0031649	heat generation	02.45.07	heat production
GO:0006928	cell motility	02.45.11	conversion to kinetic energy (e.g. movement)
GO:0050879	organismal movement	02.45.11	conversion to kinetic energy (e.g. movement)
GO:0040011	locomotion	02.45.11	conversion to kinetic energy (e.g. movement)
GO:0006091	generation of precursor metabolites and energy	02.45.15	energy generation (e.g. ATP synthase)
GO:0043467	regulation of generation of precursor metabolites and energy	02.45.20	regulation of energy conversion / regeneration
	.	4	STORAGE PROTEIN
	.	4.01	storage facilitating proteins
	.	4.02	stored proteins
GO:0007049	cell cycle	10	CELL CYCLE AND DNA PROCESSING
GO:0006259	DNA metabolism	10	CELL CYCLE AND DNA PROCESSING
GO:0006259	DNA metabolism	10.01	DNA processing
GO:0009290	DNA import into cell during transformation	10.01.01	cellular DNA uptake
GO:0030420	establishment of competence for transformation	10.01.01.01	bacterial competence
GO:0009291	unidirectional conjugation	10.01.01.03	conjugational DNA transfer
GO:0006260	DNA replication	10.01.03	DNA synthesis and replication
	.	10.01.03.01	DNA topology
GO:0006267	pre-replicative complex formation and maintenance	10.01.03.03	ori recognition and priming complex formation
GO:0003688	DNA replication origin binding	10.01.03.03	ori recognition and priming complex formation
GO:0006271	DNA strand elongation	10.01.03.05	extension/ polymerization activity
GO:0006281	DNA repair	10.01.05	DNA recombination and DNA repair
GO:0006310	DNA recombination	10.01.05	DNA recombination and DNA repair
GO:0006281	DNA repair	10.01.05.01	DNA repair
GO:0006310	DNA recombination	10.01.05.03	DNA recombination
GO:0007131	meiotic recombination	10.01.05.03.01	meiotic recombination
GO:0006312	mitotic recombination	10.01.05.03.03	somatic / mitotic recombination
GO:0015074	DNA integration	10.01.05.03.05	DNA integration
GO:0006304	DNA modification	10.01.09	DNA restriction or modification
GO:0009307	DNA restriction-modification system	10.01.09	DNA restriction or modification
GO:0006306	DNA methylation	10.01.09.01	DNA methylation
GO:0009307	DNA restriction-modification system	10.01.09.03	DNA restriction
GO:0006265	DNA topological change	10.01.09.05	DNA conformation modification (e.g. chromatin)
GO:0006349	imprinting	10.01.09.07	DNA imprinting
GO:0051052	regulation of DNA metabolism	10.01.11	regulation of DNA processing
GO:0007049	cell cycle	10.03	cell cycle
GO:0000074	regulation of progression through cell cycle	10.03.01	mitotic cell cycle and cell cycle control
GO:0000278	mitotic cell cycle	10.03.01	mitotic cell cycle and cell cycle control
GO:0000278	mitotic cell cycle	10.03.01.01	mitotic cell cycle
GO:0000080	G1 phase of mitotic cell cycle	10.03.01.01.01	G1phase of mitotic cell cycle
GO:0000082	G1/S transition of mitotic cell cycle	10.03.01.01.03	G1/S transition of mitotic cell cycle
GO:0000084	S phase of mitotic cell cycle	10.03.01.01.05	S phase of mitotic cell cycle
GO:0000085	G2 phase of mitotic cell cycle	10.03.01.01.07	G2phase of mitotic cell cycle
GO:0000086	G2/M transition of mitotic cell cycle	10.03.01.01.09	G2/M transition of mitotic cell cycle
GO:0007067	mitosis	10.03.01.01.11	mitosis
GO:0000216	M/G1 transition of mitotic cell cycle	10.03.01.01.13	M/G1transition of mitotic cell cycle
GO:0007050	cell cycle arrest	10.03.01.02	cell cycle arrest
GO:0000075	cell cycle checkpoint	10.03.01.03	cell cycle checkpoints (checkpoints of morphogenesis, DNA-damage,-replication, mitotic phase and spindle)
GO:0007126	meiosis	10.03.02	meiosis
GO:0007127	meiosis I	10.03.02.01	meiosis I
GO:0007135	meiosis II	10.03.02.03	meiosis II
GO:0000910	cytokinesis	10.03.03	cytokinesis (cell division) /septum formation
GO:0000917	barrier septum formation	10.03.03	cytokinesis (cell division) /septum formation
GO:0007059	chromosome segregation	10.03.04	nuclear and chromosomal cycle
GO:0000280	nuclear division	10.03.04	nuclear and chromosomal cycle
GO:0000069	centromere and kinetochore complex maturation	10.03.04.01	centromere/kinetochore complex maturation
GO:0030261	chromosome condensation	10.03.04.03	chromosome condensation
GO:0007059	chromosome segregation	10.03.04.05	chromosome segregation/division
GO:0009048	dosage compensation, by inactivation of X chromosome	10.03.04.06	chromosome inactivation
GO:0000280	nuclear division	10.03.04.07	nuclear division
GO:0007097	nuclear migration	10.03.04.09	nuclear migration
GO:0030037	actin filament reorganization during cell cycle	10.03.05	cell cycle dependent cytoskeleton reorganization
GO:0007098	centrosome cycle	10.03.05.01	spindle pole body/centrosome and microtubule cycle
GO:0030471	spindle pole body and microtubule cycle (sensu Fungi)	10.03.05.01	spindle pole body/centrosome and microtubule cycle
GO:0030037	actin filament reorganization during cell cycle	10.03.05.03	cell cycle dependent actin filament reorganization
GO:0006350	transcription	11	TRANSCRIPTION
GO:0006351	transcription, DNA-dependent	11.02	RNA synthesis
GO:0009303	rRNA transcription	11.02.01	rRNA synthesis
GO:0009304	tRNA transcription	11.02.02	tRNA synthesis
GO:0009299	mRNA transcription	11.02.03	mRNA synthesis
GO:0006350	transcription	11.02.03.01	general transcription activities
GO:0006352	transcription initiation	11.02.03.01.01	transcription initiation
GO:0006354	RNA elongation	11.02.03.01.04	transcription elongation
GO:0006353	transcription termination	11.02.03.01.07	transcription termination
GO:0045449	regulation of transcription	11.02.03.04	transcriptional control
GO:0016563	transcriptional activator activity	11.02.03.04.01	transcriptional activator
GO:0016564	transcriptional repressor activity	11.02.03.04.03	transcriptional repressor
	.	11.02.03.04.05	enhancer/silencer interaction
	.	11.02.03.04.07	posttranscriptional control
GO:0006396	RNA processing	11.04	RNA processing
GO:0006364	rRNA processing	11.04.01	rRNA processing
GO:0008033	tRNA processing	11.04.02	tRNA processing
GO:0006397	mRNA processing	11.04.03	mRNA processing (splicing, 5'-, 3'-end processing)
GO:0000398	nuclear mRNA splicing, via spliceosome	11.04.03	mRNA processing (splicing, 5'-, 3'-end processing)
GO:0008380	RNA splicing	11.04.03.01	splicing
GO:0043484	regulation of RNA splicing	11.04.03.01.10	regulation of splicing
GO:0006370	mRNA capping	11.04.03.03	5'-end processing
GO:0031123	RNA 3'-end processing	11.04.03.05	3'-end processing
GO:0043488	regulation of mRNA stability	11.04.03.11	control of mRNA stability
GO:0009451	RNA modification	11.06	RNA modification
GO:0000154	rRNA modification	11.06.01	rRNA modification
GO:0006400	tRNA modification	11.06.02	tRNA modification
GO:0016556	mRNA modification	11.06.03	mRNA modification
GO:0006381	mRNA editing	11.06.03.01	mRNA editing
GO:0006412	protein biosynthesis	12	PROTEIN SYNTHESIS
GO:0007046	ribosome biogenesis	12.01	ribosome biogenesis
	.	12.01.01	ribosomal proteins
GO:0043037	translation	12.04	translation
GO:0006413	translational initiation	12.04.01	translation initiation
GO:0006414	translational elongation	12.04.02	translation elongation
GO:0006415	translational termination	12.04.03	translation termination
GO:0006445	regulation of translation	12.07	translational control
GO:0004812	tRNA ligase activity	12.1	aminoacyl-tRNA-synthetases
GO:0006457	protein folding	14	PROTEIN FATE (folding, modification, destination)
GO:0006464	protein modification	14	PROTEIN FATE (folding, modification, destination)
GO:0006605	protein targeting	14	PROTEIN FATE (folding, modification, destination)
GO:0015031	protein transport	14	PROTEIN FATE (folding, modification, destination)
GO:0006457	protein folding	14.01	protein folding and stabilization
GO:0050821	protein stabilization	14.01	protein folding and stabilization
GO:0006605	protein targeting	14.04	protein targeting, sorting and translocation
GO:0015031	protein transport	14.04	protein targeting, sorting and translocation
GO:0006464	protein modification	14.07	protein modification
GO:0006497	protein amino acid lipidation	14.07.01	modification with fatty acids (e.g. myristylation, palmitylation, farnesylation)
GO:0006486	protein amino acid glycosylation	14.07.02	modification with sugar residues (e.g. glycosylation)
GO:0042125	protein amino acid galactosylation	14.07.02	modification with sugar residues (e.g. glycosylation)
GO:0006493	protein amino acid O-linked glycosylation	14.07.02.01	O-directed glycosylation
GO:0006487	protein amino acid N-linked glycosylation	14.07.02.02	N-directed glycosylation
GO:0006468	protein amino acid phosphorylation	14.07.03	modification by phosphorylation, dephosphorylation, autophosphorylation
GO:0006470	protein amino acid dephosphorylation	14.07.03	modification by phosphorylation, dephosphorylation, autophosphorylation
GO:0046777	protein amino acid autophosphorylation	14.07.03	modification by phosphorylation, dephosphorylation, autophosphorylation
GO:0006473	protein amino acid acetylation	14.07.04	modification by acetylation, deacetylation
GO:0006476	protein amino acid deacetylation	14.07.04	modification by acetylation, deacetylation
GO:0016579	protein deubiquitination	14.07.05	modification by ubiquitination, deubiquitination
GO:0016567	protein ubiquitination	14.07.05	modification by ubiquitination, deubiquitination
GO:0019951	Smt3-protein conjugation	14.07.07	modification by ubiquitin-related proteins
GO:0045116	protein neddylation	14.07.07	modification by ubiquitin-related proteins
GO:0000338	protein deneddylation	14.07.07	modification by ubiquitin-related proteins
GO:0016925	protein sumoylation	14.07.07	modification by ubiquitin-related proteins
GO:0016926	protein desumoylation	14.07.07	modification by ubiquitin-related proteins
GO:0018126	protein amino acid hydroxylation	14.07.09	posttranslational modification of amino acids (e.g. hydroxylation, methylation)
GO:0006479	protein amino acid methylation	14.07.09	posttranslational modification of amino acids (e.g. hydroxylation, methylation)
GO:0016485	protein processing	14.07.11	protein processing (proteolytic)
GO:0016540	protein autoprocessing	14.07.11.01	autoproteolytic processing
GO:0006461	protein complex assembly	14.1	assembly of protein complexes
GO:0030163	protein catabolism	14.13	protein degradation
	.	14.13.01	cytoplasmic and nuclear protein degradation
GO:0043161	proteasomal ubiquitin-dependent protein catabolism	14.13.01.01	proteasomal degradation (ubiquitin/proteasomal pathway)
GO:0007039	vacuolar protein catabolism	14.13.04	lysosomal and vacuolar protein degradation
	.	14.13.04.01	lysosomal protein degradation
GO:0007039	vacuolar protein catabolism	14.13.04.02	vacuolar protein degradation
	.	16	PROTEIN WITH BINDING FUNCTION OR COFACTOR REQUIREMENT (structural or catalytic)
GO:0005515	protein binding	16.01	protein binding
GO:0042277	peptide binding	16.02	peptide binding
GO:0003676	nucleic acid binding	16.03	nucleic acid binding
GO:0003677	DNA binding	16.03.01	DNA binding
GO:0003723	RNA binding	16.03.03	RNA binding
GO:0030247	polysaccharide binding	16.05	polysaccharide binding
GO:0003774	motor activity	16.06	motor protein
GO:0005198	structural molecule activity	16.07	structural protein
GO:0008289	lipid binding	16.09	lipid binding
GO:0016597	amino acid binding	16.11	amino acid binding
GO:0043199	sulfate binding	16.12	sulfate binding
	.	16.13	C-compound binding
GO:0005529	sugar binding	16.13.01	sugar binding
GO:0005504	fatty acid binding	16.13.03	fatty acid binding (e.g. acyl-carrier protein)
GO:0046872	metal ion binding	16.17	metal binding
GO:0005509	calcium ion binding	16.17.01	calcium binding
GO:0030955	potassium ion binding	16.17.03	potassium binding
GO:0031402	sodium ion binding	16.17.05	sodium binding
GO:0000287	magnesium ion binding	16.17.07	magnesium binding
	.	16.17.09	heavy metal binding (Cu, Fe, Zn)
GO:0000166	nucleotide binding	16.19	nucleotide binding
GO:0030551	cyclic nucleotide binding	16.19.01	cyclic nucleotide binding (cAMP, cGMP, etc.)
GO:0005524	ATP binding	16.19.03	ATP binding
GO:0005525	GTP binding	16.19.05	GTP binding
GO:0048037	cofactor binding	16.21	complex cofactor/cosubstrate binding
GO:0020037	heme binding	16.21.01	heme binding
GO:0043546	molybdopterin cofactor binding	16.21.03	molybdopterin binding
GO:0050660	FAD binding	16.21.05	FAD/FMN binding
GO:0010181	FMN binding	16.21.05	FAD/FMN binding
GO:0051287	NAD binding	16.21.07	NAD/NADP binding
GO:0050661	NADP binding	16.21.07	NAD/NADP binding
GO:0051536	iron-sulfur cluster binding	16.21.08	FE/S binding
GO:0031419	cobalamin binding	16.21.09	cobalamin binding
GO:0030976	thiamin pyrophosphate binding	16.21.11	thiamin pyrophosphate binding
GO:0043544	lipoamide binding	16.21.13	lipoamid binding
GO:0009374	biotin binding	16.21.15	biotin binding
GO:0030170	pyridoxal phosphate binding	16.21.17	pyridoxal phosphate binding
	.	18	PROTEIN ACTIVITY REGULATION
	.	18.01	mechanism of regulation
GO:0006464	protein modification	18.01.01	modification
GO:0008104	protein localization	18.01.03	localization
GO:0016485	protein processing	18.01.05	processing
GO:0005515	protein binding	18.01.07	binding / dissociation
	.	18.02	target of regulation
GO:0050790	regulation of enzyme activity	18.02.01	enzymatic activity regulation / enzyme regulator
GO:0030234	enzyme regulator activity	18.02.01	enzymatic activity regulation / enzyme regulator
GO:0043085	positive regulation of enzyme activity	18.02.01.01	enzyme activator
GO:0008047	enzyme activator activity	18.02.01.01	enzyme activator
GO:0043547	positive regulation of GTPase activity	18.02.01.01.01	GTPase activator (GAP)
GO:0005096	GTPase activator activity	18.02.01.01.01	GTPase activator (GAP)
GO:0016504	protease activator activity	18.02.01.01.03	protease activator
GO:0019209	kinase activator activity	18.02.01.01.05	kinase activator
GO:0004857	enzyme inhibitor activity	18.02.01.02	enzyme inhibitor
GO:0005095	GTPase inhibitor activity	18.02.01.02.01	GTPase inhibitor (GIP)
GO:0030414	protease inhibitor activity	18.02.01.02.03	protease inhibitor
GO:0019210	kinase inhibitor activity	18.02.01.02.05	kinase inhibitior
GO:0005085	guanyl-nucleotide exchange factor activity	18.02.03	guanyl-nucleotide exchange factor (GEF)
GO:0030545	receptor regulator activity	18.02.07	regulator of receptor activity
GO:0051090	regulation of transcription factor activity	18.02.09	regulator of transcription factor
GO:0006810	transport	20	CELLULAR TRANSPORT, TRANSPORT FACILITATION AND TRANSPORT ROUTES
	.	20.01	transported compounds (substrates)
GO:0006811	ion transport	20.01.01	ion transport
GO:0006812	cation transport	20.01.01.01	cation transport (Na, K, Ca , NH4, etc.)
GO:0008324	cation transporter activity	20.01.01.01	cation transport (Na, K, Ca , NH4, etc.)
	.	20.01.01.01.01	heavy metal ion transport (Cu, Fe, etc.)
GO:0015892	siderophore-iron transport	20.01.01.01.01.01	siderophore-iron transport
GO:0015343	siderophore-iron transporter activity	20.01.01.01.01.01	siderophore-iron transport
	.	20.01.01.01.01.02	citrate-iron transport
GO:0006820	anion transport	20.01.01.07	anion transport (Cl, SO4, PO4, etc.)
GO:0008509	anion transporter activity	20.01.01.07	anion transport (Cl, SO4, PO4, etc.)
GO:0015706	nitrate transport	20.01.01.07.01	nitrate transport
GO:0015707	nitrite transport	20.01.01.07.03	nitrite transport
GO:0008272	sulfate transport	20.01.01.07.05	sulfate transport
GO:0006817	phosphate transport	20.01.01.07.07	phosphate transport
GO:0006821	chloride transport	20.01.01.07.09	chloride transport
GO:0008643	carbohydrate transport	20.01.03	C-compound and carbohydrate transport
GO:0015144	carbohydrate transporter activity	20.01.03	C-compound and carbohydrate transport
GO:0051119	sugar transporter activity	20.01.03.01	sugar transport
GO:0015740	C4-dicarboxylate transport	20.01.03.03	C4-dicarboxylate transport (e.g. malate, succinate, fumarate)
GO:0015556	C4-dicarboxylate transporter activity	20.01.03.03	C4-dicarboxylate transport (e.g. malate, succinate, fumarate)
GO:0006865	amino acid transport	20.01.07	amino acid transport
GO:0015171	amino acid transporter activity	20.01.07	amino acid transport
GO:0015833	peptide transport	20.01.09	peptide transport
GO:0015197	peptide transporter activity	20.01.09	peptide transport
GO:0015031	protein transport	20.01.10	protein transport
GO:0008565	protein transporter activity	20.01.10	protein transport
GO:0015837	amine transport	20.01.11	amine / polyamine transport
GO:0015846	polyamine transport	20.01.11	amine / polyamine transport
GO:0005275	amine transporter activity	20.01.11	amine / polyamine transport
GO:0015203	polyamine transporter activity	20.01.11	amine / polyamine transport
GO:0006869	lipid transport	20.01.13	lipid transport
GO:0005319	lipid transporter activity	20.01.13	lipid transport
GO:0006818	hydrogen transport	20.01.15	electron / hydrogen transport
GO:0006862	nucleotide transport	20.01.17	nucleotide transport
GO:0015215	nucleotide transporter activity	20.01.17	nucleotide transport
GO:0015858	nucleoside transport	20.01.19	nucleoside transport
GO:0005337	nucleoside transporter activity	20.01.19	nucleoside transport
GO:0050658	RNA transport	20.01.21	RNA transport
GO:0051033	RNA transporter activity	20.01.21	RNA transport
GO:0015720	allantoin transport	20.01.23	allantoin and allantoate transport
GO:0015719	allantoate transport	20.01.23	allantoin and allantoate transport
GO:0051181	cofactor transport	20.01.25	vitamin/cofactor transport
GO:0051180	vitamin transport	20.01.25	vitamin/cofactor transport
GO:0051184	cofactor transporter activity	20.01.25	vitamin/cofactor transport
GO:0051183	vitamin transporter activity	20.01.25	vitamin/cofactor transport
GO:0006836	neurotransmitter transport	20.01.26	neurotransmitter transport
GO:0005326	neurotransmitter transporter activity	20.01.26	neurotransmitter transport
GO:0015893	drug transport	20.01.27	drug transport
GO:0015238	drug transporter activity	20.01.27	drug transport
	.	20.03	transport facilitation
GO:0015267	channel or pore class transporter activity	20.03.01	channel / pore class transport
GO:0005216	ion channel activity	20.03.01.01	ion channels
	.	20.03.01.03	gap-junction forming protein family (e.g. connexin, innexin)
	.	20.03.01.05	nuclear pore forming protein
	.	20.03.01.07	general bacterial porin family (e.g. ompf, sugar porin, omf)
	.	20.03.01.09	pore-forming toxins (e.g. diphteria toxin, hemolysin)
GO:0015292	uniporter activity	20.03.03	uniporter
GO:0015293	symporter activity	20.03.05	symporters
GO:0015295	solute:hydrogen symporter activity	20.03.05.01	proton driven symporter
GO:0015370	solute:sodium symporter activity	20.03.05.03	sodium driven symporter
GO:0015297	antiporter activity	20.03.07	antiporters
GO:0015299	solute:hydrogen antiporter activity	20.03.07.01	proton driven antiporter
	.	20.03.07.03	sodium driven antiporter
GO:0009401	phosphoenolpyruvate-dependent sugar phosphotransferase system	20.03.09	phosphotransferase system
GO:0042626	ATPase activity, coupled to transmembrane movement of substances	20.03.22	transport ATPases
	.	20.03.25	ABC transporters
	.	20.09	transport routes
GO:0051169	nuclear transport	20.09.01	nuclear transport
GO:0019750	chloroplast transport	20.09.02	chloroplast transport
GO:0006839	mitochondrial transport	20.09.04	mitochondrial transport
	.	20.09.05	non-vesicular ER transport
GO:0016192	vesicle-mediated transport	20.09.07	vesicular transport (Golgi network, etc.)
GO:0006888	ER to Golgi transport	20.09.07.03	ER to Golgi transport
GO:0006891	intra-Golgi transport	20.09.07.05	intra Golgi transport
GO:0006892	post-Golgi transport	20.09.07.06	post Golgi transport
GO:0006900	vesicle budding	20.09.07.25	vesicle formation
GO:0006906	vesicle fusion	20.09.07.27	vesicle fusion
GO:0000301	retrograde transport, vesicle recycling within Golgi	20.09.07.29	vesicle recycling
GO:0043574	peroxisomal transport	20.09.10	peroxisomal transport
GO:0007034	vacuolar transport	20.09.13	vacuolar transport
GO:0030705	cytoskeleton-dependent intracellular transport	20.09.14	cytoskeleton-dependent transport
GO:0007018	microtubule-based movement	20.09.14.01	tubulin dependent transport
GO:0030048	actin filament-based movement	20.09.14.02	actin dependent transport
GO:0046903	secretion	20.09.16	cellular export and secretion
GO:0030253	type I protein secretion system	20.09.16.01	Type I protein secretion system (ABC-type transport systems)
GO:0015628	type II protein secretion system	20.09.16.02	Type II protein secretion system (general secretory pathway, exocytosis)
GO:0030257	type III protein secretion system complex	20.09.16.03	Type III protein secretion system (virulence related secretory pathway, Gram- bacteria specific)
GO:0030255	type IV protein secretion system	20.09.16.04	Type IV protein secretion system (conjugal DNA-protein transfer)
GO:0030255	type IV protein secretion system	20.09.16.05	Type V protein secretion system (MttABC or TatABCDE-system)
	.	20.09.16.07	non-vesicular cellular export
GO:0006887	exocytosis	20.09.16.09	vesicular cellular export
GO:0006887	exocytosis	20.09.16.09.03	exocytosis
GO:0016079	synaptic vesicle exocytosis	20.09.16.09.05	synaptic vesicles
	.	20.09.18	cellular import
	.	20.09.18.07	non-vesicular cellular import
	.	20.09.18.09	vesicular cellular import
GO:0006897	endocytosis	20.09.18.09.01	endocytosis
GO:0006898	receptor mediated endocytosis	20.09.18.09.01.01	receptor-mediated endocytosis
	.	20.09.18.09.01.03	constitutive endocytosis
GO:0007165	signal transduction	30	CELLULAR COMMUNICATION/SIGNAL TRANSDUCTION MECHANISM
GO:0007242	intracellular signaling cascade	30.01	intracellular signalling
	.	30.01.01	unspecified signal transduction
	.	30.01.05	enzyme mediated signal transduction
GO:0007243	protein kinase cascade	30.01.05.01	protein kinase cascades
GO:0007259	JAK-STAT cascade	30.01.05.01.01	JAK-STAT cascade
GO:0007254	JNK cascade	30.01.05.01.02	JNK cascade
GO:0000165	MAPKKK cascade	30.01.05.01.03	MAPKKK cascade
GO:0007249	I-kappaB kinase/NF-kappaB cascade	30.01.05.01.04	NIK-I-kappaB/NF-kappaB cascade
	.	30.01.05.03	protease mediated signal transduction
GO:0007186	G-protein coupled receptor protein signaling pathway	30.01.05.05	G-protein mediated signal transduction
GO:0007264	small GTPase mediated signal transduction	30.01.05.05.01	small GTPase mediated signal transduction
	.	30.01.05.05.03	trimeric G-protein mediated signal transduction
GO:0000160	two-component signal transduction system (phosphorelay)	30.01.05.07	two-component signal transduction system (e.g. phosphorelay)
GO:0019932	second-messenger-mediated signaling	30.01.09	second messenger mediated signal transduction
GO:0007263	nitric oxide mediated signal transduction	30.01.09.01	NO mediated signal transduction
GO:0019722	calcium-mediated signaling	30.01.09.03	Ca2+ mediated signal transduction
GO:0019933	cAMP-mediated signaling	30.01.09.07	cAMP mediated signal transduction
GO:0009755	hormone-mediated signaling	30.01.09.08	hormone mediated signal transduction
	.	30.01.09.09	fatty acid derivatives mediated signal transduction
	.	30.01.09.11	polyphosphoinositol mediated signal transduction
	.	30.01.11	ligand-dependent nuclear receptors
GO:0007166	cell surface receptor linked signal transduction	30.05	transmembrane signal transduction
GO:0007167	enzyme linked receptor protein signaling pathway	30.05.01	receptor enzyme mediated signalling
	.	30.05.01.05	interleukine receptor signalling pathway
GO:0000160	two-component signal transduction system (phosphorelay)	30.05.01.10	two-component signal transduction system (sensor kinase component)
GO:0007169	transmembrane receptor protein tyrosine kinase signaling pathway	30.05.01.12	transmembrane receptor protein tyrosine kinase signalling pathways
GO:0007173	epidermal growth factor receptor signaling pathway	30.05.01.12.01	EGF-receptor signalling pathway
GO:0008543	fibroblast growth factor receptor signaling pathway	30.05.01.12.03	FGF-receptor signalling pathway
GO:0048009	insulin-like growth factor receptor signaling pathway	30.05.01.12.04	IGF-receptor signalling pathway
GO:0008286	insulin receptor signaling pathway	30.05.01.12.05	insulin receptor signalling pathway
GO:0007178	transmembrane receptor protein serine/threonine kinase signaling pathway	30.05.01.18	transmembrane receptor protein serine/threonine kinase signalling pathways
GO:0007179	transforming growth factor beta receptor signaling pathway	30.05.01.18.01	TGF-beta-receptor signalling pathway
	.	30.05.02	non-enzymatic receptor mediated signalling
GO:0007219	Notch signaling pathway	30.05.02.14	Notch-receptor signalling pathway
GO:0007224	smoothened signaling pathway	30.05.02.16	hedgehog-dependent signalling pathway
GO:0016055	Wnt receptor signaling pathway	30.05.02.20	wnt signalling pathway
	.	30.05.02.22	Tl-receptor (LRR proteins) signalling pathway
GO:0007186	G-protein coupled receptor protein signaling pathway	30.05.02.24	G-protein coupled receptor signalling pathway
GO:0007210	serotonin receptor signaling pathway	30.05.02.24.01	serotonin receptor signalling pathway
GO:0007213	acetylcholine receptor signaling, muscarinic pathway	30.05.02.24.02	acetyl choline receptor signalling pathway
GO:0007212	dopamine receptor signaling pathway	30.05.02.24.03	dopamine receptor signalling pathway
GO:0007214	gamma-aminobutyric acid signaling pathway	30.05.02.24.04	gamma-aminobutyric acid signalling pathway
GO:0007215	glutamate signaling pathway	30.05.02.24.05	glutamate signalling pathway
GO:0007218	neuropeptide signaling pathway	30.05.02.24.06	neuropeptide signalling pathway
GO:0007229	integrin-mediated signaling pathway	30.05.02.26	integrin receptor signalling pathway
	.	30.05.02.28	cadherin mediated signalling pathway
	.	30.05.02.30	ion channel mediated signalling pathway
	.	32	CELL RESCUE, DEFENSE AND VIRULENCE
GO:0006950	response to stress	32.01	stress response
GO:0006979	response to oxidative stress	32.01.01	oxydative stress response
GO:0006970	response to osmotic stress	32.01.03	osmotic and salt stress response
GO:0009268	response to pH	32.01.04	pH stress response
GO:0009408	response to heat	32.01.05	heat shock response
GO:0009409	response to cold	32.01.06	cold shock response
GO:0030968	unfolded protein response	32.01.07	unfolded protein response (ER quality control)
GO:0006974	response to DNA damage stimulus	32.01.09	DNA damage response
GO:0042594	response to starvation	32.01.11	nutrient starvation response
GO:0009314	response to radiation	32.01.13	electromagnetic waves stress response (e.g. UV, X-ray)
	.	32.05	disease, virulence and defense
	.	32.05.01	resistance proteins
	.	32.05.01.01	antibiotic resistance
	.	32.05.01.03	chemical agent resistance
	.	32.05.01.03.01	organic chemical agent resistance
	.	32.05.01.03.03	inorganic chemical agent resistance (e.g. heavy metals)
	.	32.05.01.05	bacteriocine resistance
	.	32.05.01.07	electromagnetic waves resistance (e.g. UV)
	.	32.05.03	defense related proteins
	.	32.05.05	virulence, disease factors
	.	32.05.05.01	toxins
	.	32.05.05.03	bacteriocins
	.	32.05.05.05	invasins
	.	32.05.05.06	internalins
	.	32.05.05.07	adhaesins
	.	32.05.05.08	cytolysins
GO:0020012	evasion of host immune response	32.05.05.09	evasion of host immune system
	.	32.05.05.13	antigenic determinants
	.	32.07	detoxification
	.	32.07.01	detoxification involving cytochrome P450
	.	32.07.03	detoxification by modification
	.	32.07.05	detoxification by export
	.	32.07.07	oxygen and radical detoxification
GO:0004096	catalase activity	32.07.07.01	catalase reaction
GO:0004364	glutathione transferase activity	32.07.07.03	glutathione conjugation reaction
GO:0004601	peroxidase activity	32.07.07.05	peroxidase reaction
GO:0006801	superoxide metabolism	32.07.07.07	superoxide metabolism
	.	32.07.09	detoxification by degradation
	.	32.07.11	detoxification by impermeability
	.	32.1	degradation of foreign (exogenous) compounds
	.	32.10.03	degradation of foreign (exogenous) polynucleotides
	.	32.10.05	degradation of foreign (exogenous) proteins
	.	32.10.07	degradation of foreign (exogenous) polysaccharides
	.	32.10.09	degradation of foreign (exogenous) ester compounds
	.	34	INTERACTION WITH THE CELLULAR ENVIRONMENT
GO:0006873	cell ion homeostasis	34.01	ionic homeostasis
GO:0030003	cation homeostasis	34.01.01	homeostasis of cations
GO:0006875	metal ion homeostasis	34.01.01.01	homeostasis of metal ions (Na, K, Ca etc.)
GO:0030641	hydrogen ion homeostasis	34.01.01.03	homeostasis of protons
GO:0030002	anion homeostasis	34.01.03	homeostasis of anions
GO:0030642	sulfate ion homeostasis	34.01.03.01	homeostasis of sulfates
GO:0030643	phosphate ion homeostasis	34.01.03.03	homeostasis of phosphate
GO:0030644	chloride ion homeostasis	34.01.03.05	homeostasis of chloride
	.	34.03	membrane excitability
GO:0007268	synaptic transmission	34.03.01	synaptic transmission
GO:0019227	action potential propagation	34.03.03	regulation, generation and propagation of action potential
GO:0019228	generation of action potential	34.03.03	regulation, generation and propagation of action potential
GO:0001508	regulation of action potential	34.03.03	regulation, generation and propagation of action potential
GO:0006928	cell motility	34.05	cell motility
GO:0016477	cell migration	34.05.01	cell migration
GO:0001539	ciliary or flagellar motility	34.05.07	ciliary/flagellar motility
	.	34.05.09	polymerization based motility
GO:0007155	cell adhesion	34.07	cell adhesion
GO:0016337	cell-cell adhesion	34.07.01	cell-cell adhesion
GO:0007160	cell-matrix adhesion	34.07.02	cell-matrix adhesion
GO:0051606	detection of stimulus	34.11	cellular sensing and response
GO:0050896	response to stimulus	34.11	cellular sensing and response
GO:0009583	detection of light stimulus	34.11.01	photoperception and response
GO:0009416	response to light stimulus	34.11.01	photoperception and response
GO:0009416	response to light stimulus	34.11.01.01	light environment response
GO:0007601	visual perception	34.11.01.03	visual transduction
GO:0042331	phototaxis	34.11.01.05	phototaxis
GO:0009593	detection of chemical stimulus	34.11.03	chemoperception and response
GO:0042221	response to chemical stimulus	34.11.03	chemoperception and response
GO:0009594	detection of nutrient	34.11.03.01	perception of nutrients and nutritional adaptation
GO:0006935	chemotaxis	34.11.03.03	chemotaxis
GO:0042221	response to chemical stimulus	34.11.03.05	chemical environment response
GO:0019236	response to pheromone	34.11.03.07	pheromone response, mating-type determination, sex-specific proteins
GO:0007531	mating type determination	34.11.03.07	pheromone response, mating-type determination, sex-specific proteins
	.	34.11.03.07.01	incompatibility
GO:0009268	response to pH	34.11.03.11	pH response
GO:0005034	osmosensor activity	34.11.03.13	osmosensing
GO:0043575	detection of osmotic stimulus	34.11.03.13	osmosensing
GO:0009372	quorum sensing	34.11.03.15	quorum sensing system
GO:0009612	response to mechanical stimulus	34.11.05	mechanical stimulus perception and response
GO:0050982	detection of mechanical stimulus	34.11.05	mechanical stimulus perception and response
GO:0009629	response to gravity	34.11.07	gravity perception and response
GO:0009590	detection of gravity	34.11.07	gravity perception and response
GO:0051602	response to electrical stimulus	34.11.08	electromagnetic field perception and response
GO:0050981	detection of electrical stimulus	34.11.08	electromagnetic field perception and response
GO:0050958	magnetoreception	34.11.08	electromagnetic field perception and response
GO:0009266	response to temperature stimulus	34.11.09	temperature perception and response
GO:0016048	detection of temperature stimulus	34.11.09	temperature perception and response
GO:0048511	rhythmic process	34.11.11	rhythm (e.g. circadian, ultradian)
	.	36	INTERACTION WITH THE ENVIRONMENT (Systemic)
GO:0007631	feeding behavior	36.03	nutrients uptake and absorption (e.g. digestion)
GO:0007586	digestion	36.03	nutrients uptake and absorption (e.g. digestion)
GO:0018987	osmoregulation	36.05	osmoregulation and excretion
GO:0007588	excretion	36.05	osmoregulation and excretion
	.	36.07	gas and metabolite distribution
GO:0007585	respiratory gaseous exchange	36.07.01	gas exchange and distribution
GO:0043576	regulation of respiratory gaseous exchange	36.07.03	control of respiratory activity
	.	36.07.05	metabolite distribution
GO:0008015	circulation	36.07.07	circulation
GO:0001659	thermoregulation	36.09	systemic temperature regulation
	.	36.11	systemic rhythm control
	.	36.2	plant / fungal specific systemic sensing and response
	.	36.20.16	plant defense response
	.	36.20.16.01	disease resistance (R-gene) specific
GO:0009682	induced systemic resistance	36.20.16.03	jasmonic acid/ethylene dependent systemic resistance
GO:0009627	systemic acquired resistance	36.20.16.05	systemic acquired resistance
GO:0009626	hypersensitive response	36.20.16.07	hypersensitive response
	.	36.20.18	plant hormonal regulation
GO:0009733	response to auxin stimulus	36.20.18.01	auxin response
GO:0009723	response to ethylene stimulus	36.20.18.02	ethylen response
GO:0009739	response to gibberellic acid stimulus	36.20.18.03	gibberellic acid response
GO:0009735	response to cytokinin stimulus	36.20.18.04	cytokinin response
GO:0009737	response to abscisic acid stimulus	36.20.18.05	abscisic acid response
GO:0009741	response to brassinosteroid stimulus	36.20.18.06	brassinosteroid response
	.	36.20.18.99	other plant signalling molecules response (jasmonic acid, salicylic acid etc.)
GO:0009605	response to external stimulus	36.20.35	response to environmental stimuli
GO:0042221	response to chemical stimulus	36.20.35.09	chemical environment sensing and response
GO:0009415	response to water	36.20.35.09.01	water response and homeostasis
GO:0030104	water homeostasis	36.20.35.09.01	water response and homeostasis
GO:0009268	response to pH	36.20.35.09.03	pH response
GO:0006970	response to osmotic stress	36.20.35.09.05	osmotic response
GO:0043577	chemotropism	36.20.35.09.07	chemotropism
GO:0009416	response to light stimulus	36.20.35.11	light sensing and response
GO:0009583	detection of light stimulus	36.20.35.11	light sensing and response
GO:0009638	phototropism	36.20.35.11.01	phototropism
GO:0009629	response to gravity	36.20.35.13	gravity sensing and response
GO:0009590	detection of gravity	36.20.35.13	gravity sensing and response
GO:0009630	gravitropism	36.20.35.13.01	gravitropism
GO:0009612	response to mechanical stimulus	36.20.35.15	mechanical stimulus response
	.	36.25	animal specific systemic sensing and response
	.	36.25.01	animal sensory mechanisms
GO:0007601	visual perception	36.25.01.01	vision
GO:0007605	sensory perception of sound	36.25.01.03	hearing
GO:0050975	sensory perception of touch	36.25.01.05	tactile sense (peripheral physical and mechanical stimuli perception)
GO:0050957	equilibrioception	36.25.01.07	sense of balance and equilibrium (vestibular pathways and mechanisms)
GO:0019230	proprioception	36.25.01.09	proprioceptive pathways and mechanisms
GO:0050909	sensory perception of taste	36.25.01.11	taste
GO:0007608	sensory perception of smell	36.25.01.13	olfaction
GO:0019233	sensory perception of pain	36.25.01.15	pain (nociceptive pathways)
GO:0050877	neurophysiological process	36.25.03	nervous system physiology
	.	36.25.03.01	nervous system mediated vegetative activities / neurosecretory activities
	.	36.25.03.01.01	effect on glands / hormones
	.	36.25.03.01.03	effect on smooth muscles
	.	36.25.03.01.05	effect on heart muscle
GO:0050905	neuromuscular physiological process	36.25.03.03	nervous system mediated motor activity
	.	36.25.03.03.01	neuromuscular junction-related activities
GO:0050885	regulation of balance	36.25.03.03.03	movement and posture coordination
GO:0050884	regulation of posture	36.25.03.03.03	movement and posture coordination
	.	36.25.03.04	neuronal integrative functions
GO:0007611	learning and/or memory	36.25.03.04.01	learning and memory
	.	36.25.07	animal hormonal regulation
	.	36.25.07.01	effect on kinetics (muscle contraction, pigment, gland secretion)
	.	36.25.07.03	effect on homeostasis (e.g. metabolism or electrolyte homeostasis)
	.	36.25.07.05	effect on morphogenesis
	.	36.25.07.07	effect on behaviour
GO:0006936	muscle contraction	36.25.09	muscle contraction
GO:0006939	smooth muscle contraction	36.25.09.01	smooth muscle contraction
GO:0006941	striated muscle contraction	36.25.09.03	striated muscle contraction
GO:0006937	regulation of muscle contraction	36.25.09.05	general muscle contraction regulation
GO:0006955	immune response	36.25.16	immune response
GO:0045087	innate immune response	36.25.16.01	innate immune response (invertebrates and vertebrates)
GO:0006956	complement activation	36.25.16.01.01	complement response
GO:0006909	phagocytosis	36.25.16.01.03	phagocyte response (e.g. macrophages, dendritic cells, granulocytes)
GO:0001909	immune cell mediated cytotoxicity	36.25.16.01.05	cytotoxic cell response (e.g. NK)
GO:0006953	acute-phase response	36.25.16.01.07	acute phase response (C-reactive protein)
GO:0016064	humoral defense mechanism (sensu Vertebrata)	36.25.16.03	adaptive immune response (vertebrates)
GO:0019724	B cell mediated immunity	36.25.16.03.01	humoral response (B-cells)
	.	36.25.16.03.03	adaptive cell mediated response (T-cells)
GO:0019882	antigen presentation	36.25.16.03.05	antigen presentation / processing
GO:0030333	antigen processing	36.25.16.03.05	antigen presentation / processing
	.	36.25.16.03.07	immunological memory
GO:0006954	inflammatory response	36.25.16.07	inflammatory response
GO:0007596	blood coagulation	36.25.16.09	blood coagulation
	.	38	TRANSPOSABLE ELEMENTS, VIRAL AND PLASMID PROTEINS
	.	38.01	LTR retroelements (retroviral)
	.	38.02	non-LTR retroelements
	.	38.03	transposons
	.	38.05	viral proteins
	.	38.06	phage proteins
	.	38.07	proteins necessary for the integration or inhibition of transposon movement
	.	40	CELL FATE
GO:0016049	cell growth	40.01	cell growth / morphogenesis
GO:0000902	cellular morphogenesis	40.01	cell growth / morphogenesis
GO:0051210	isotropic cell growth	40.01.01	non-directional cell growth
GO:0051211	anisotropic cell growth	40.01.03	directional cell growth (morphogenesis)
	.	40.01.03.01	regulation of directional cell growth
	.	40.01.03.03	guidance of longitudinal cell extension (e.g. pollen tube guidance, axonal pathfinding)
GO:0008361	regulation of cell size	40.01.05	growth regulators / regulation of cell size
GO:0001560	regulation of cell growth by extracellular stimulus	40.01.05.01	interpretation of external signals that control cell growth
GO:0001559	regulation of cell growth by detection of nuclear:cytoplasmic ratio	40.01.05.02	interpretation of nuclear/cytoplasmic ratio to control cell growth
GO:0030154	cell differentiation	40.02	cell differentiation
	.	40.02.03	extracellular differentiation regulators
GO:0005125	cytokine activity	40.02.03.01	cytokines (interleukines, colony stimulating factors, etc.)
GO:0008009	chemokine activity	40.02.03.03	chemokines
GO:0008083	growth factor activity	40.02.03.05	growth factors
	.	40.02.03.07	trophic factors
	.	40.05	dedifferentiation
GO:0008219	cell death	40.1	cell death
GO:0006915	apoptosis	40.10.02	apoptosis (type I programmed cell death)
GO:0006916	anti-apoptosis	40.10.02.01	anti-apoptosis
GO:0008632	apoptotic program	40.10.02.02	apoptotic program
GO:0008637	apoptotic mitochondrial changes	40.10.02.02.01	apoptotic mitochondrial changes
GO:0006919	caspase activation	40.10.02.02.02	caspase activation
GO:0006921	disassembly of cell structures during apoptosis	40.10.02.02.03	disassembly of cell structures
GO:0008633	activation of pro-apoptotic gene products	40.10.02.02.04	induction of proapoptotic gene products
GO:0008634	negative regulation of survival gene product activity	40.10.02.02.05	repression of survival gene products
GO:0006917	induction of apoptosis	40.10.02.03	induction of apoptosis
GO:0008624	induction of apoptosis by extracellular signals	40.10.02.03.01	induction of apoptosis by extracellular signals
GO:0008629	induction of apoptosis by intracellular signals	40.10.02.03.02	induction of apoptosis by intracellular signals
GO:0016244	nonapoptotic programmed cell death	40.10.90	other programmed cell death
GO:0007569	cell aging	40.2	cell aging
GO:0007275	development	41	DEVELOPMENT (Systemic)
	.	41.01	fungal/microorganismic development
	.	41.01.01	mating (fertilization)
GO:0007389	pattern specification	41.01.03	tissue pattern formation
GO:0030582	fruiting body formation	41.01.03.01	fruit body development (sexually or asexually derived spores)
GO:0043581	mycelium development	41.01.03.03	mycelium development (hyphae, vegetative thallus)
	.	41.03	plant development
GO:0048229	gametophyte development	41.03.01	gametophyte development
GO:0009555	male gametophyte development	41.03.01.01	microspore development (male gametophyte)
GO:0009553	female gametophyte development	41.03.01.02	macrospore development (female gametophyte)
	.	41.03.02	fertilization (pollen hydration, pollen tube guidance, double fertilization of oocyte and endosperm)
GO:0009793	embryonic development (sensu Magnoliophyta)	41.03.03	embryonal development
	.	41.03.03.01	zygote development
	.	41.03.03.02	early embryo development (Dicotyledone pre-heart stages)
	.	41.03.03.03	mid-stage embryo development (Dicotyledone heart to torpedo)
	.	41.03.03.04	late-stage embryo development (Dicotyledone torpedo and later)
	.	41.03.03.05	mature embryo development
GO:0009960	endosperm development	41.03.04	endosperm development
GO:0009845	seed germination	41.03.05	germination
	.	41.03.06	vegetative development
GO:0009908	flower development	41.03.07	flower development
GO:0010154	fruit development	41.03.08	fruit development and ripening
GO:0009835	ripening	41.03.08	fruit development and ripening
GO:0010149	senescence (sensu Magnoliophyta)	41.03.10	senescence
	.	41.05	animal development
GO:0007338	fertilization (sensu Metazoa)	41.05.01	fertilization
GO:0007566	embryo implantation	41.05.02	embryo implantation (mammalia)
GO:0009792	embryonic development (sensu Metazoa)	41.05.03	early embryonic development
	.	41.05.03.01	morula development
GO:0001824	blastocyst development	41.05.03.03	blastocyst (mammalia)
GO:0001829	trophectodermal cell differentiation	41.05.03.03.01	trophectoderm
GO:0001826	inner cell mass cell differentiation	41.05.03.03.03	inner cell mass
	.	41.05.03.05	blastocoel development
	.	41.05.03.07	blastulation
GO:0007369	gastrulation	41.05.09	gastrulation
	.	41.05.10	late embryonic development
	.	41.05.11	extraembryonal tissue development
GO:0048699	neurogenesis	41.05.13	neurogenesis
GO:0007519	striated muscle development	41.05.15	myogenesis
GO:0001503	ossification	41.05.17	osteogenesis
GO:0009798	axis specification	41.05.19	asymmetries and axis determination
	.	41.05.19.01	vegetal pole determination
	.	41.05.19.03	animal pole determination
GO:0009948	anterior/posterior axis specification	41.05.19.05	anterior-posterior axis determination
GO:0009950	dorsal/ventral axis specification	41.05.19.07	dorso-ventral axis determination
	.	41.05.19.09	medio-lateral axis determination
GO:0007379	segment specification	41.05.19.11	segment specification
GO:0048736	appendage development	41.05.21	extremities and appendages development
GO:0007548	sex differentiation	41.05.23	sex differentiation
GO:0007276	gametogenesis	41.05.25	gametogenesis
GO:0016043	cell organization and biogenesis	42	BIOGENESIS OF CELLULAR COMPONENTS
GO:0007047	cell wall organization and biogenesis	42.01	cell wall
GO:0007009	plasma membrane organization and biogenesis	42.02	eukaryotic plasma membrane
	.	42.02.01	eukaryotic intracellular plasma membrane
GO:0007028	cytoplasm organization and biogenesis	42.03	cytoplasm
GO:0007010	cytoskeleton organization and biogenesis	42.04	cytoskeleton
GO:0030036	actin cytoskeleton organization and biogenesis	42.04.03	actin cytoskeleton
GO:0000226	microtubule cytoskeleton organization and biogenesis	42.04.05	microtubule cytoskeleton
GO:0045104	intermediate filament cytoskeleton organization and biogenesis	42.04.07	intermediate filaments
GO:0051297	centrosome organization and biogenesis	42.05	centrosome
GO:0007043	intercellular junction assembly	42.06	cell junction
GO:0007044	cell-substrate junction assembly	42.06.03	cell-substrate adherens junction
GO:0007043	intercellular junction assembly	42.06.04	intercellular junction (gap junction/adherens junction)
GO:0007029	endoplasmic reticulum organization and biogenesis	42.07	endoplasmic reticulum
GO:0007030	Golgi organization and biogenesis	42.08	Golgi
	.	42.09	intracellular transport vesicles
GO:0006997	nuclear organization and biogenesis	42.1	nucleus
GO:0051276	chromosome organization and biogenesis	42.10.03	organization of chromosome structure
GO:0051383	kinetochore organization and biogenesis	42.10.04	centromere / kinetochore
GO:0006998	nuclear membrane organization and biogenesis	42.10.05	nuclear membrane
GO:0043578	nuclear matrix organization and biogenesis	42.10.06	nuclear matrix
GO:0007000	nucleolus organization and biogenesis	42.10.07	nucleolus
GO:0035063	nuclear speck organization and biogenesis	42.10.09	nuclear speckles
GO:0007005	mitochondrion organization and biogenesis	42.16	mitochondrion
GO:0007031	peroxisome organization and biogenesis	42.19	peroxisome
GO:0007032	endosome organization and biogenesis	42.22	endosome
GO:0007033	vacuole organization and biogenesis	42.25	vacuole or lysosome
GO:0007040	lysosome organization and biogenesis	42.25	vacuole or lysosome
GO:0009657	plastid organization and biogenesis	42.26	plastid
GO:0009658	chloroplast organization and biogenesis	42.26.03	chloroplast
GO:0009660	amyloplast organization and biogenesis	42.26.05	amyloplast
GO:0009661	chromoplast organization and biogenesis	42.26.07	chromoplast
GO:0043579	elaioplast organization and biogenesis	42.26.09	elaioplast
GO:0009662	etioplast organization and biogenesis	42.26.11	etioplast
GO:0009659	leucoplast organization and biogenesis	42.26.13	leucoplast
	.	42.27	extracellular / secretion proteins
GO:0030198	extracellular matrix organization and biogenesis	42.27.01	extracellular matrix
GO:0019898	extrinsic to membrane	42.27.03	cell membrane or cell wall attached
GO:0005618	cell wall	42.27.03	cell membrane or cell wall attached
GO:0043580	periplasmic space organization and biogenesis	42.28	periplasmatic space
GO:0007117	budding cell bud growth	42.29	bud / growth tip
	.	42.3	prokaryotic cytoplasmic membrane
GO:0009296	flagellum biogenesis	42.32	flagellum
GO:0009297	pilus biogenesis	42.33	pilus/fimbria
GO:0043163	cell envelope organization and biogenesis	42.34	prokaryotic cell envelope structures
GO:0043165	outer membrane biogenesis (sensu Gram-negative Bacteria)	42.34.01	bacterial outer membrane (only in Gram- bacteria)
GO:0045231	slime layer organization and biogenesis	42.34.03	capsule and slime layer
GO:0045230	capsule organization and biogenesis	42.34.03	capsule and slime layer
GO:0045232	S-layer organization and biogenesis	42.34.05	S-Layer
GO:0009274	cell wall (sensu Bacteria)	42.34.07	peptidoglycan layer or other prokaryotic cell wall
GO:0043593	endospore coat	42.34.09	spore or cyst coat
	.	42.35	prokaryotic intracytoplasmic membrane
	.	42.35.03	prokaryotic vesicular intracytoplasmic membrane
	.	42.35.05	prokaryotic tubular intracytoplasmic membrane
	.	42.35.07	prokaryotic thylakoid-like and thylakoid membrane
	.	42.36	prokaryotic cell inclusions
GO:0043590	bacterial nucleoid	42.37	prokaryotic nucleoid
	.	43	CELL TYPE DIFFERENTIATION
	.	43.01	fungal/microorganismic cell type differentiation
	.	43.01.02	prokaryotic cell type differentiation
GO:0043581	mycelium development	43.01.02.01	development free living cell or mycelium
GO:0043582	sporangium development	43.01.02.02	development of sporangia and cystophore
GO:0043158	heterocyst differentiation	43.01.02.03	development of heterocyste
	.	43.01.02.05	sporulation and other development of resting stage
GO:0030436	sporulation (sensu Bacteria)	43.01.02.05.01	development of endospore
	.	43.01.02.05.03	development of exospore, cyst, akinete or other resting cell
GO:0009847	spore germination	43.01.02.07	germination from resting stage
	.	43.01.02.09	development of stalked or other sessile cell
	.	43.01.02.11	development of swarmer or other mobile cell
GO:0042710	biofilm formation	43.01.02.13	biofilm development
	.	43.01.03	fungal and other eukaryotic cell type differentiation
	.	43.01.03.01	development of free swimming or amoeboid cell
	.	43.01.03.02	development of mycelial or yeast-like cell
	.	43.01.03.03	development of thallic, plasmodial or sporangiophore cell
	.	43.01.03.05	budding, cell polarity and filament formation
GO:0030448	hyphal growth	43.01.03.06	hyphae formation
GO:0048315	conidium formation	43.01.03.07	development of conidia
	.	43.01.03.09	development of asco- basidio- or zygospore
	.	43.01.06	protist cell differentiation
	.	43.02	plant cell type differentiation
	.	43.02.01	stem cell/meristematic cell
GO:0009913	epidermal cell differentiation	43.02.05	epidermal cell
GO:0010052	guard cell differentiation	43.02.05.01	stomata/guard cell
GO:0010026	trichome differentiation (sensu Magnoliophyta)	43.02.05.02	plant hair cell (trichome e.g. cotton)
	.	43.02.05.03	root hair
	.	43.02.07	storage cell
	.	43.02.09	vascular cell
	.	43.02.09.01	sieve cell (phloem)
	.	43.02.09.02	companion cell (phloem)
	.	43.02.09.03	vessel element (xylem)
	.	43.02.11	mesenchymal / parenchymal cell
	.	43.02.13	strengthening cell
	.	43.02.13.01	sclerenchyma cell(dead)
	.	43.02.13.02	collenchyma cell (living)
GO:0048229	gametophyte development	43.02.17	gametophytic cell
GO:0009555	male gametophyte development	43.02.17.01	male gametophyte
GO:0009564	formation of generative and vegetative cell	43.02.17.01.01	generative pollen cell
GO:0009553	female gametophyte development	43.02.17.02	female gametophyte
GO:0009560	female gametophyte egg cell differentiation	43.02.17.02.01	oocyte
GO:0009559	female gametophyte central cell differentiation	43.02.17.02.03	central cell (2n)
	.	43.02.19	secretory cell
	.	43.03	animal cell type differentiation
	.	43.03.01	stem cell (toti- or pluripotent)
GO:0007281	germ cell development	43.03.02	germ cell
GO:0050931	pigment cell differentiation	43.03.03	pigment cell
GO:0030218	erythrocyte differentiation	43.03.07	oxygen transporting cell (erythrocyte, etc.)
	.	43.03.09	immune cell
GO:0030217	T cell differentiation	43.03.09.01	T-cell
GO:0030183	B cell differentiation	43.03.09.03	B-cell
GO:0030225	macrophage differentiation	43.03.09.05	macrophage
GO:0043011	dendritic cell differentiation	43.03.09.07	dendritic cell
GO:0010001	glial cell differentiation	43.03.11	glia cell
GO:0030182	neuron differentiation	43.03.13	neuron
	.	43.03.15	secretory cell (mastcell, endocrine cell, etc.)
	.	43.03.17	structural cell of tissue (fibroblast, osteoblast, etc.)
	.	43.03.18	storage cell (lipocyte, etc.)
	.	43.03.19	extracellular matrix forming cell (fibrocyte, chondrocyte, osteocyte)
	.	43.03.21	extracellular matrix degrading cell (chondroclast, osteoclast)
	.	43.03.23	sensory cell
	.	45	TISSUE DIFFERENTIATION
	.	45.01	fungal/microorganismic tissue
	.	45.01.01	reproductive tissue
	.	45.01.10	thallic tissue
	.	45.01.11	plectenchymatic tissue and tissue of primitive thalli (e.g. higher fungi)
	.	45.02	plant tissue
GO:0048507	meristem development	45.02.01	meristematic tissue
GO:0010072	primary shoot apical meristem specification	45.02.01.01	shoot apical meristem
GO:0010071	root meristem specification	45.02.01.02	root meristem
	.	45.02.05	parenchyma
	.	45.02.09	dermal tissue
	.	45.02.09.01	epidermis
	.	45.02.09.03	rhizodermis
	.	45.02.09.05	secondary dermal tissue (cork, phellem)
	.	45.02.09.07	endodermis (with casparian band)
GO:0010087	vascular tissue development (sensu Tracheophyta)	45.02.13	vascular tissue
	.	45.02.15	thallus
	.	45.03	animal tissue
	.	45.03.03	proliferative tissue (bone marrow, epidermis, etc.)
	.	45.03.05	connective tissue
	.	45.03.05.01	loose connective tissue / soft tissue
	.	45.03.05.03	fibrous connective tissue (tendons, ligaments)
GO:0051216	cartilage development	45.03.05.05	cartilage
GO:0001503	ossification	45.03.05.07	bone
GO:0001944	vasculature development	45.03.05.09	whole blood and lymph
	.	45.03.05.11	adipose tissue
GO:0002009	morphogenesis of an epithelium	45.03.09	epithelium
GO:0007517	muscle development	45.03.12	muscle
GO:0007519	striated muscle development	45.03.12.01	striated muscle
GO:0048745	smooth muscle development	45.03.12.02	smooth muscle
GO:0048738	cardiac muscle development	45.03.12.03	heart muscle
GO:0048608	reproductive structure development	45.03.15	reproductive tissue
GO:0007399	nervous system development	45.03.17	nervous tissue
GO:0048732	gland development	45.03.19	glandular tissue
	.	47	ORGAN DIFFERENTIATION
	.	47.01	fungal organ
GO:0030448	hyphal growth	47.01.01	hyphe
	.	47.01.03	reproductive organ
GO:0030584	fruiting body formation (sensu Fungi)	47.01.03.01	fruit body
	.	47.02	plant organ
GO:0048367	shoot development	47.02.01	shoot
	.	47.02.01.01	stem
GO:0048366	leaf development	47.02.01.02	leaf
GO:0009908	flower development	47.02.01.03	flower
GO:0048442	sepal development	47.02.01.03.01	sepal
GO:0048441	petal development	47.02.01.03.02	petal
GO:0048653	anther development	47.02.01.03.03	anther
GO:0048440	carpel development	47.02.01.03.04	carpel
GO:0010154	fruit development	47.02.01.04	fruit
GO:0048316	seed development	47.02.01.05	seed
GO:0009793	embryonic development (sensu Magnoliophyta)	47.02.01.05.01	embryo
GO:0009960	endosperm development	47.02.01.05.02	endosperm
	.	47.02.01.06	rhizome (potato tuber/onion)
GO:0048364	root development	47.02.02	root
	.	47.03	animal organ
GO:0007399	nervous system development	47.03.01	nervous system
GO:0007417	central nervous system development	47.03.01.01	central nervous system
GO:0007420	brain development	47.03.01.01.01	brain
	.	47.03.01.01.01.01	cerebrum
	.	47.03.01.01.01.02	cerebellum
GO:0007422	peripheral nervous system development	47.03.01.02	peripheral nervous system
	.	47.03.02	sensory organs
GO:0043583	ear development	47.03.02.01	ear
GO:0001654	eye development	47.03.02.02	eye
GO:0043584	nose development	47.03.02.03	nose
GO:0043586	tongue development	47.03.02.04	tongue
GO:0043588	skin development	47.03.02.05	skin
	.	47.03.03	vascular organs
GO:0007507	heart development	47.03.03.01	heart
GO:0001944	vasculature development	47.03.03.02	vessels
	.	47.03.05	immune system organs
GO:0048538	thymus development	47.03.05.01	thymus
GO:0048536	spleen development	47.03.05.02	spleen
GO:0001945	lymph vessel development	47.03.05.03	lymphatic system
	.	47.03.07	excretory apparatus
GO:0001822	kidney development	47.03.07.01	kidney
	.	47.03.07.03	malphigi
	.	47.03.07.05	pronephros (sensu Invertebrata)
	.	47.03.07.07	metanephros (sensu Invertebrata)
	.	47.03.09	respiratory system
GO:0030324	lung development	47.03.09.01	lung
	.	47.03.09.03	gill
GO:0007424	tracheal system development (sensu Insecta)	47.03.09.05	trachea (sensu Insecta)
	.	47.03.11	gastro-intestinal system
GO:0042476	odontogenesis	47.03.11.01	teeth
	.	47.03.11.02	oesophagus
	.	47.03.11.03	stomach
GO:0048565	gut development	47.03.11.05	intestine
GO:0001889	liver development	47.03.11.07	liver
GO:0031016	pancreas development	47.03.11.09	pancreas
	.	47.03.11.11	gastro-intestinal system accessory organs
	.	47.03.13	dermis/cuticula
GO:0001942	hair follicle development	47.03.13.05	hair / feather follicule
	.	47.03.15	reproductive apparatus
GO:0008585	female gonad development	47.03.15.01	female gonad (ovary)
	.	47.03.15.02	oviduct
	.	47.03.15.04	uterus
	.	47.03.15.04.03	cervix
GO:0001890	placenta development	47.03.15.05	placenta
GO:0008584	male gonad development	47.03.15.07	male gonad (testis)
GO:0030850	prostate gland development	47.03.15.09	prostate
GO:0001501	skeletal development	47.03.17	skeletal system
	.	47.03.19	non-organ cavities and their linings
GO:0048732	gland development	47.03.21	secretory organs (glands)
GO:0030879	mammary gland development	47.03.21.01	mammary gland
GO:0007431	salivary gland development	47.03.21.02	salivary gland
	.	47.03.21.03	endocrine organ
GO:0030325	adrenal gland development	47.03.21.03.01	adrenal gland
	.	47.03.21.03.02	pancreatic islet
	.	47.03.21.03.03	parathyroid
	.	47.03.21.03.04	pineal gland
	.	47.03.21.03.05	pituitary gland
GO:0030878	thyroid gland development	47.03.21.03.06	thyroid gland
	.	47.03.21.05	sweat (perspiratory) gland
	.	70	SUBCELLULAR LOCALIZATION
GO:0005618	cell wall	70.01	cell wall
	.	70.02	eukaryotic plasma membrane / membrane attached
	.	70.02.01	eukaryotic intracellular plasma membrane
GO:0005737	cytoplasm	70.03	cytoplasm
GO:0005856	cytoskeleton	70.04	cytoskeleton
GO:0015629	actin cytoskeleton	70.04.03	actin cytoskeleton
GO:0015630	microtubule cytoskeleton	70.04.05	microtubule cytoskeleton
GO:0045111	intermediate filament cytoskeleton	70.04.07	intermediate filaments
GO:0005813	centrosome	70.05	centrosome
GO:0030054	cell junction	70.06	cell junction
GO:0005924	cell-substrate adherens junction	70.06.03	cell-substrate adherens junction
GO:0005911	intercellular junction	70.06.04	intercellular junction (gap junction/adherens junction)
GO:0005783	endoplasmic reticulum	70.07	endoplasmic reticulum
GO:0005794	Golgi apparatus	70.08	Golgi
GO:0030133	transport vesicle	70.09	intracellular transport vesicles
GO:0005634	nucleus	70.1	nucleus
GO:0005694	chromosome	70.10.03	chromosome
GO:0000775	chromosome, pericentric region	70.10.04	centromere / kinetochore
GO:0005635	nuclear envelope	70.10.05	nuclear membrane
GO:0016363	nuclear matrix	70.10.06	nuclear matrix
GO:0005730	nucleolus	70.10.07	nucleolus
GO:0016607	nuclear speck	70.10.09	nuclear speckles
GO:0005739	mitochondrion	70.16	mitochondrion
GO:0005741	mitochondrial outer membrane	70.16.01	mitochondrial outer membrane
GO:0005758	mitochondrial intermembrane space	70.16.03	mitochondrial intermembrane space
GO:0005743	mitochondrial inner membrane	70.16.05	mitochondrial inner membrane
GO:0005759	mitochondrial matrix	70.16.07	mitochondrial matrix
GO:0005777	peroxisome	70.19	peroxisome
GO:0005768	endosome	70.22	endosome
GO:0005764	lysosome	70.25	vacuole or lysosome
GO:0005773	vacuole	70.25	vacuole or lysosome
GO:0009536	plastid	70.26	plastid
GO:0009507	chloroplast	70.26.03	chloroplast
GO:0009501	amyloplast	70.26.05	amyloplast
GO:0009509	chromoplast	70.26.07	chromoplast
GO:0009545	elaioplast	70.26.09	elaioplast
GO:0009513	etioplast	70.26.11	etioplast
GO:0009516	leucoplast	70.26.13	leucoplast
GO:0005576	extracellular region	70.27	extracellular / secretion proteins
GO:0031012	extracellular matrix	70.27.01	extracellular matrix component
	.	70.27.03	cell membrane or cell wall attached
GO:0042597	periplasmic space	70.28	periplasmatic space
GO:0005933	bud	70.29	bud / growth tip
	.	70.3	prokaryotic cytoplasmic membrane
GO:0019861	flagellum	70.32	flagellum
GO:0009289	fimbrium	70.33	pilus/fimbria
GO:0030313	cell envelope	70.34	prokaryotic cell envelope component
GO:0009279	outer membrane (sensu Gram-negative Bacteria)	70.34.01	bacterial outer membrane (only present in Gram- bacteria)
GO:0030113	capsule (sensu Bacteria)	70.34.03	capsule and slime layer
GO:0030114	slime layer	70.34.03	capsule and slime layer
GO:0030115	S-layer	70.34.05	S-Layer
GO:0009274	cell wall (sensu Bacteria)	70.34.07	peptidoglycan layer or other prokaryotic cell wall
GO:0043593	endospore coat	70.34.09	spore or cyst coat
	.	70.35	prokaryotic intracytoplasmic membrane
	.	70.35.03	prokaryotic vesicular intracytoplasmic membrane
	.	70.35.05	prokaryotic tubular intracytoplasmic membrane
	.	70.35.07	prokaryotic thylakoid-like and thylakoid membrane
	.	70.36	prokaryotic cell inclusions
GO:0031470	carboxysome	70.36.03	carboxysomes
GO:0031411	gas vesicle	70.36.05	gas vesicles
	.	70.36.07	sulfur globules or magnetosomes
	.	70.36.09	bacteriocins, rhapidosomes and protein crystals
GO:0043590	bacterial nucleoid	70.37	prokaryotic nucleoid
	.	73	CELL TYPE LOCALIZATION
	.	73.01	fungal / microorganismic cell type
	.	73.01.02	prokaryotic cell type
	.	73.01.02.01	free living cell or mycelium
	.	73.01.02.02	sporangial or cystophor cell
	.	73.01.02.03	heterocyste
	.	73.01.02.05	spores and other resting cell types
	.	73.01.02.05.01	endospore
	.	73.01.02.05.03	exospore, cyst, akinete or other resting cells
	.	73.01.02.11	swarmer and other mobile cells
	.	73.01.03	fungal and other eukaryotic cell types
	.	73.01.03.01	free swimming or amoeboid cell
	.	73.01.03.02	mycelial or yeast-like cell
	.	73.01.03.03	thallic, plasmodial or sporangiophore cell
	.	73.01.03.07	conidia
	.	73.01.03.09	asco- basidio- or zygospore
	.	73.02	plant cell type
	.	73.02.01	stem cell/meristematic cell
	.	73.02.05	specialized epidermal cell
	.	73.02.05.01	stomata/guard cell
	.	73.02.05.02	plant hair cell (trichome e.g. cotton)
	.	73.02.05.03	root hair
	.	73.02.07	storage cell
	.	73.02.09	vascular cell
	.	73.02.09.01	sieve cell (phloem)
	.	73.02.09.02	companion cell (phloem)
	.	73.02.09.03	vessel element (xylem)
	.	73.02.13	strengthening cell
	.	73.02.13.01	sclerenchyma cell(dead)
	.	73.02.13.02	collenchyma cell (living)
	.	73.02.17	gametophytic cell
	.	73.02.17.01	male gametophyte
	.	73.02.17.01.01	generative pollen cell
	.	73.02.17.02	female gametophyte
	.	73.02.17.02.01	oocyte
	.	73.02.17.02.03	central cell (2n)
	.	73.02.19	secretory cell
	.	73.03	animal cell type
	.	73.03.01	stem cell (toti- or pluripotent)
	.	73.03.02	germ cell
	.	73.03.03	pigment cell
	.	73.03.07	oxygen transporting cell (erythrocyte, etc.)
	.	73.03.09	immune cell
	.	73.03.09.01	T-cell
	.	73.03.09.03	B-cell
	.	73.03.09.05	macrophage
	.	73.03.09.07	dendritic cell
	.	73.03.11	glia cell
	.	73.03.13	neuron
	.	73.03.15	secretory cell (mastcell, endocrine cell, etc.)
	.	73.03.17	structural cell of tissue (fibroblast, osteoblast, etc.)
	.	73.03.18	storage cell (lipocyte, etc.)
	.	73.03.19	extracellular matrix forming cell (fibrocyte, chondrocyte, osteocyte)
	.	73.03.21	extracellular matrix degrading cell (chondroclast, osteoclast)
	.	73.03.23	sensory cell
	.	75	TISSUE LOCALIZATION
	.	75.01	fungal/microorganismic tissue
	.	75.01.01	reproductive tissue
	.	75.01.10	thallic tissue
	.	75.01.11	plectenchymatic tissue and tissue of primitive thalli (e.g. higher fungi)
	.	75.02	plant tissue
	.	75.02.01	meristematic tissue
	.	75.02.01.01	shoot apical meristem
	.	75.02.01.02	root meristem
	.	75.02.05	parenchyma
	.	75.02.09	dermal tissue
	.	75.02.09.01	epidermis
	.	75.02.09.03	rhizodermis
	.	75.02.09.05	secondary dermal tissue (cork, phellem)
	.	75.02.09.07	endodermis (with casparian band)
	.	75.02.13	vascular tissue
	.	75.02.15	thallus
	.	75.03	animal tissue
	.	75.03.03	proliferative tissue
	.	75.03.03.01	bone marrow
	.	75.03.04	adipose tissue
	.	75.03.05	connective tissue
	.	75.03.05.01	loose connective tissue / soft tissue
	.	75.03.05.03	fibrous connective tissue (tendons, ligaments)
	.	75.03.06	cartilage
	.	75.03.07	bone
	.	75.03.08	whole blood and lymph
	.	75.03.09	epithelium
	.	75.03.12	muscle
	.	75.03.12.01	striated muscle
	.	75.03.12.02	smooth muscle
	.	75.03.12.03	heart muscle
	.	75.03.15	reproductive tissue
	.	75.03.17	nervous tissue
	.	75.03.19	glandular tissue
	.	77	ORGAN LOCALIZATION
	.	77.01	fungal organ
	.	77.01.01	hyphe
	.	77.01.03	reproductive organ
	.	77.01.03.01	fruit body
	.	77.02	plant organ
	.	77.02.01	shoot
	.	77.02.01.01	stem
	.	77.02.01.02	leaf
	.	77.02.01.03	flower
	.	77.02.01.03.01	sepal
	.	77.02.01.03.02	petal
	.	77.02.01.03.03	anther
	.	77.02.01.03.04	carpel
	.	77.02.01.04	fruit
	.	77.02.01.05	seed
	.	77.02.01.05.01	embryo
	.	77.02.01.05.02	endosperm
	.	77.02.01.06	rhizome (potato tuber/onion)
	.	77.02.02	root
	.	77.03	animal organ
	.	77.03.01	nervous system
	.	77.03.01.01	central nervous system
	.	77.03.01.01.01	brain
	.	77.03.01.01.01.01	cerebrum
	.	77.03.01.01.01.02	cerebellum
	.	77.03.01.02	peripheral nervous system
	.	77.03.02	sensory organs
	.	77.03.02.01	ear
	.	77.03.02.02	eye
	.	77.03.02.03	nose
	.	77.03.02.04	tongue
	.	77.03.02.05	skin
	.	77.03.03	vascular organs
	.	77.03.03.01	heart
	.	77.03.03.02	vessels
	.	77.03.05	immune system organs
	.	77.03.05.01	thymus
	.	77.03.05.02	spleen
	.	77.03.05.03	lymphatic system
	.	77.03.07	excretory apparatus
	.	77.03.07.01	kidney
	.	77.03.07.03	malphigi
	.	77.03.07.05	pronephros (sensu Invertebrata)
	.	77.03.07.07	metanephros (sensu Invertebrata)
	.	77.03.09	respiratory system
	.	77.03.09.01	lung
	.	77.03.09.03	gill
	.	77.03.09.05	trachea (sensu Insecta)
	.	77.03.11	gastro-intestinal system
	.	77.03.11.01	teeth
	.	77.03.11.02	oesophagus
	.	77.03.11.03	stomach
	.	77.03.11.05	intestine
	.	77.03.11.07	liver
	.	77.03.11.09	pancreas
	.	77.03.11.11	gastro-intestinal system accessory organs
	.	77.03.13	dermis/cuticula
	.	77.03.13.05	hair / feather follicule
	.	77.03.15	reproductive apparatus
	.	77.03.15.01	female gonad (ovary)
	.	77.03.15.02	oviduct
	.	77.03.15.04	uterus
	.	77.03.15.04.03	cervix
	.	77.03.15.05	placenta
	.	77.03.15.07	male gonad (testis)
	.	77.03.15.09	prostate
	.	77.03.17	skeletal system
	.	77.03.19	non organ cavities and their linings
	.	77.03.21	secretory organs (glands)
	.	77.03.21.01	mammary gland
	.	77.03.21.02	salivary gland
	.	77.03.21.03	endocrine organ
	.	77.03.21.03.01	adrenal gland
	.	77.03.21.03.02	pancreatic islet
	.	77.03.21.03.03	parathyroid
	.	77.03.21.03.04	pineal gland
	.	77.03.21.03.05	pituitary gland
	.	77.03.21.03.06	thyroid gland
	.	77.03.21.05	sweat (perspiratory) gland
	.	78	ubiquitous expression
	.	98	CLASSIFICATION NOT YET CLEAR-CUT
	.	99	UNCLASSIFIED PROTEINS
