# Supplementary material for: Development of genomic resources for the narrow-leafed lupin (Lupinus angustifolius): construction of a bacterial artificial chromosome (BAC) library and BAC-end sequencing
Source: BMC Genomics. 2011 Oct 21;12:521. doi: 10.1186/1471-2164-12-521 (PMC3206524; doi:10.1186/1471-2164-12-521)
Supplement: Additional file 5 — MIPS_FunCAT_full. Summary MIPS FUNCAT annotations: BES counts are cumulative but BESs are not counted twice. Counts of offspring terms contribute to the counts of parent terms. Percentages are given in terms of the total 13985 tested. [file 1471-2164-12-521-S5.XLS]

## Sheet: MIPS_FunCAT_full
Summary MIPS FUNCAT annotations
BES counts are cumulative but BESs are not counted twice. Counts of child terms contribute to the counts of parent terms. Percentages are given in terms of the total 13985 tested BACs.
FunCAT ID	FunCAT description	#BAC-end sequences	% of BAC-end sequences	FunCAT rank
01	METABOLISM	534	0.0381838	1
01.01	amino acid metabolism	263	0.0188059	2
01.01.03	assimilation of ammonia, metabolism of the glutamate group	35	0.00250268	3
01.01.03.01	metabolism of glutamine	6	0.000429031	4
01.01.03.01.01	biosynthesis of glutamine	2	0.00014301	5
01.01.03.02	metabolism of glutamate	2	0.00014301	4
01.01.03.02.01	biosynthesis of glutamate	2	0.00014301	5
01.01.03.03	metabolism of proline	14	0.00100107	4
01.01.03.03.01	biosynthesis of proline	1	7.15052e-05	5
01.01.03.03.02	degradation of proline	1	7.15052e-05	5
01.01.03.05	metabolism of arginine	13	0.000929567	4
01.01.03.05.02	degradation of arginine	2	0.00014301	5
01.01.06	metabolism of the aspartate family	18	0.00128709	3
01.01.06.01	metabolism of aspartate	4	0.000286021	4
01.01.06.04	metabolism of threonine	3	0.000214516	4
01.01.06.05	metabolism of methionine	6	0.000429031	4
01.01.06.05.01	biosynthesis of methionine	1	7.15052e-05	5
01.01.06.05.01.01	biosynthesis of homocysteine	1	7.15052e-05	6
01.01.06.05.01.02	degradation of homocysteine	1	7.15052e-05	6
01.01.06.06	metabolism of lysine	5	0.000357526	4
01.01.06.06.01	biosynthesis of lysine	4	0.000286021	5
01.01.06.06.01.01	diaminopimelic acid pathway	4	0.000286021	6
01.01.06.06.01.01	diaminopimelic acid pathway	3	0.000214516	6
01.01.06.06.01.03	aminoadipic acid pathway	4	0.000286021	6
01.01.06.06.02	degradation of lysine	1	7.15052e-05	5
01.01.09	metabolism of the cysteine - aromatic group	330	0.0235967	3
01.01.09.01	metabolism of glycine	3	0.000214516	4
01.01.09.01.01	biosynthesis of glycine	1	7.15052e-05	5
01.01.09.02	metabolism of serine	3	0.000214516	4
01.01.09.04	metabolism of phenylalanine	7	0.000500536	4
01.01.09.04.01	biosynthesis of phenylalanine	6	0.000429031	5
01.01.09.04.02	degradation of phenylalanine	1	7.15052e-05	5
01.01.09.05	metabolism of tyrosine	8	0.000572041	4
01.01.09.05.01	biosynthesis of tyrosine	6	0.000429031	5
01.01.09.06	metabolism of tryptophan	9	0.000643547	4
01.01.09.06.01	biosynthesis of tryptophan	6	0.000429031	5
01.01.09.07	metabolism of histidine	1	7.15052e-05	4
01.01.11	metabolism of the pyruvate family (alanine, isoleucine, leucine, valine) and D-alanine	86	0.00614945	3
01.01.11.01	metabolism of alanine	4	0.000286021	4
01.01.11.02	metabolism of isoleucine	12	0.000858062	4
01.01.11.02.01	biosynthesis of isoleucine	7	0.000500536	5
01.01.11.02.02	degradation of isoleucine	5	0.000357526	5
01.01.11.03	metabolism of valine	12	0.000858062	4
01.01.11.03.01	biosynthesis of valine	7	0.000500536	5
01.01.11.03.02	degradation of valine	5	0.000357526	5
01.01.11.04	metabolism of leucine	12	0.000858062	4
01.01.11.04.01	biosynthesis of leucine	7	0.000500536	5
01.01.11.04.02	degradation of leucine	5	0.000357526	5
01.01.11.07	metabolism of the hydroxyamino acid group	6	0.000429031	4
01.02	nitrogen and sulfur metabolism	16	0.00114408	2
01.02.01	nitrogen and sulfur utilization	2	0.00014301	3
01.02.01.01	nitrogen fixation	1	7.15052e-05	4
01.03	nucleotide metabolism	16	0.00114408	2
01.03.01	purine nucleotide metabolism	4	0.000286021	3
01.03.01.03	purine nucleotide anabolism	4	0.000286021	4
01.05	C-compound and carbohydrate metabolism	134	0.00958169	2
01.05.01	C-compound and carbohydrate utilization	66	0.00471934	3
01.05.01.01	C-compound, carbohydrate catabolism	2	0.00014301	4
01.05.01.01.01	sugar, glucoside, polyol and carboxylate catabolism	4	0.000286021	5
01.05.01.03	C-compound, carbohydrate anabolism	30	0.00214516	4
01.05.01.03.02	polysaccharide biosynthesis	7	0.000500536	5
01.05.01.03.02.01	glycogen biosynthesis	7	0.000500536	6
01.05.01.03.02.01	glycogen biosynthesis	2	0.00014301	6
01.05.01.03.02.02	peptidoglycan biosynthesis	7	0.000500536	6
01.05.01.03.02.02	peptidoglycan biosynthesis	4	0.000286021	6
01.05.01.03.02.03	chitin biosynthesis	7	0.000500536	6
01.05.01.03.02.04	starch biosynthesis	7	0.000500536	6
01.05.01.03.02.04	starch biosynthesis	1	7.15052e-05	6
01.05.01.05	autotrophic CO2-fixation	7	0.000500536	4
01.05.01.05.01	Calvin cycle	1	7.15052e-05	5
01.05.01.05.03	reductive TCA cycle	6	0.000429031	5
01.06	lipid, fatty acid and isoprenoid metabolism	144	0.0102967	2
01.06.01	lipid, fatty acid and isoprenoid biosynthesis	93	0.00664998	3
01.06.01.01	phospholipid biosynthesis	1	7.15052e-05	4
01.06.01.05	fatty acid biosynthesis	14	0.00100107	4
01.06.01.07	isoprenoid biosynthesis	1	7.15052e-05	4
01.06.01.07.11	tetracyclic and pentacyclic triterpenes (cholesterin, steroids and hopanoids) biosynthesis	3	0.000214516	5
01.06.04	degradation of lipids, fatty acids and isoprenoids	21	0.00150161	3
01.06.04.01	phospholipid degradation	5	0.000357526	4
01.20	secondary metabolism	32	0.00228817	2
01.20.05	biosynthesis of acetic acid derivatives	1	7.15052e-05	3
01.20.05.11	biosynthesis of polyketides	1	7.15052e-05	4
01.20.15	biosynthesis of derivatives of dehydroquinic acid, shikimic acid and chorismic acid	15	0.00107258	3
01.20.15.03	biosynthesis of ubiquinone	15	0.00107258	4
01.20.17	biosynthesis of secondary products derived from primary amino acids	4	0.000286021	3
01.20.17.09	biosynthesis of alkaloids	4	0.000286021	4
01.20.19	biosynthesis of secondary products derived from glycine, L-serine and L-alanine	1	7.15052e-05	3
01.20.19.01	biosynthesis of porphyrins	1	7.15052e-05	4
01.20.35	biosynthesis of secondary products derived from L-phenylalanine and L-tyrosine	10	0.000715052	3
01.20.35.01	biosynthesis of phenylpropanoids	10	0.000715052	4
01.20.35.01.03	biosynthesis of lignins	3	0.000214516	5
01.20.35.01.05	biosynthesis of stilbenes, flavonoids	8	0.000572041	5
01.20.35.01.07	biosynthesis of coumarins	3	0.000214516	5
02	ENERGY	47	0.00336074	1
02.01	glycolysis and gluconeogenesis	48	0.00343225	2
02.04	glyoxylate cycle	1	7.15052e-05	2
02.07	pentose-phosphate pathway	9	0.000643547	2
02.07.01	pentose-phosphate pathway oxidative branch	1	7.15052e-05	3
02.07.03	pentose-phosphate pathway non oxidative branch	1	7.15052e-05	3
02.08	pyruvate dehydrogenase complex	4	0.000286021	2
02.10	tricarboxylic-acid pathway (citrate cycle, Krebs cycle, TCA cycle)	3	0.000214516	2
02.25	oxidation of fatty acids	1	7.15052e-05	2
02.30	photosynthesis	5	0.000357526	2
10	CELL CYCLE AND DNA PROCESSING	2296	0.164176	1
10.01	DNA processing	901	0.0644262	2
10.01.03	DNA synthesis and replication	42	0.00300322	3
10.01.05	DNA recombination and DNA repair	1228	0.0878084	3
10.01.05.01	DNA repair	14	0.00100107	4
10.01.05.03	DNA recombination	445	0.0318198	4
10.01.05.03.01	meiotic recombination	2	0.00014301	5
10.01.05.03.05	DNA integration	301	0.0215231	5
10.01.09	DNA restriction or modification	8	0.000572041	3
10.01.09.01	DNA methylation	3	0.000214516	4
10.01.09.05	DNA conformation modification (e.g. chromatin)	1	7.15052e-05	4
10.03	cell cycle	6	0.000429031	2
10.03.01	mitotic cell cycle and cell cycle control	10	0.000715052	3
10.03.01.01	mitotic cell cycle	1	7.15052e-05	4
10.03.01.01.01	G1	1	7.15052e-05	5
10.03.03	cytokinesis (cell division) /septum formation	2	0.00014301	3
11	TRANSCRIPTION	73	0.00521988	1
11.02	RNA synthesis	58	0.0041473	2
11.02.03	mRNA synthesis	48	0.00343225	3
11.02.03.01	general transcription activities	12	0.000858062	4
11.02.03.01.01	transcription initiation	3	0.000214516	5
11.02.03.01.07	transcription termination	2	0.00014301	5
11.02.03.04	transcriptional control	36	0.00257419	4
11.02.03.04.01	transcriptional activator	6	0.000429031	5
11.02.03.04.03	transcriptional repressor	1	7.15052e-05	5
11.04	RNA processing	8	0.000572041	2
11.04.01	rRNA processing	2	0.00014301	3
11.04.02	tRNA processing	1	7.15052e-05	3
11.04.03	mRNA processing (splicing, 5'-, 3'-end processing)	10	0.000715052	3
11.04.03.01	splicing	3	0.000214516	4
12	PROTEIN SYNTHESIS	16	0.00114408	1
12.04	translation	1	7.15052e-05	2
12.04.02	translation elongation	1	7.15052e-05	3
12.10	aminoacyl-tRNA-synthetases	1	7.15052e-05	2
14	PROTEIN FATE (folding, modification, destination)	804	0.0574902	1
14.01	protein folding and stabilization	20	0.0014301	2
14.04	protein targeting, sorting and translocation	6	0.000429031	2
14.07	protein modification	172	0.0122989	2
14.07.02	modification with sugar residues (e.g. glycosylation)	6	0.000429031	3
14.07.02.02	N-directed glycosylation	2	0.00014301	4
14.07.03	modification by phosphorylation, dephosphorylation, autophosphorylation	438	0.0313193	3
14.07.04	modification by acetylation, deacetylation	4	0.000286021	3
14.07.05	modification by ubiquitination, deubiquitination	38	0.0027172	3
14.07.07	modification by ubiquitin-related proteins	5	0.000357526	3
14.10	assembly of protein complexes	1	7.15052e-05	2
14.13	protein degradation	1	7.15052e-05	2
16	PROTEIN WITH BINDING FUNCTION OR COFACTOR REQUIREMENT (structural or catalytic)	2101	0.150232	1
16.01	protein binding	131	0.00936718	2
16.03	nucleic acid binding	1301	0.0930282	2
16.03.01	DNA binding	442	0.0316053	3
16.03.03	RNA binding	207	0.0148016	3
16.06	motor protein	4	0.000286021	2
16.07	structural protein	2	0.00014301	2
16.11	amino acid binding	4	0.000286021	2
16.13	C-compound binding	11	0.000786557	2
16.13.01	sugar binding	11	0.000786557	3
16.17	metal binding	280	0.0200215	2
16.17.01	calcium binding	12	0.000858062	3
16.17.03	potassium binding	1	7.15052e-05	3
16.17.07	magnesium binding	15	0.00107258	3
16.19	nucleotide binding	325	0.0232392	2
16.19.01	cyclic nucleotide binding (cAMP, cGMP, etc.)	1	7.15052e-05	3
16.19.03	ATP binding	251	0.0179478	3
16.19.05	GTP binding	18	0.00128709	3
16.21	complex cofactor/cosubstrate binding	43	0.00307472	2
16.21.01	heme binding	17	0.00121559	3
16.21.05	FAD/FMN binding	28	0.00200215	3
16.21.07	NAD/NADP binding	14	0.00100107	3
16.21.08	FE/S binding	1	7.15052e-05	3
16.21.11	thiamin pyrophosphate binding	1	7.15052e-05	3
16.21.17	pyridoxal phosphate binding	1	7.15052e-05	3
18	PROTEIN ACTIVITY REGULATION	141	0.0100822	1
18.01	mechanism of regulation	134	0.00958169	2
18.01.01	modification	1	7.15052e-05	3
18.01.03	localization	2	0.00014301	3
18.01.07	binding / dissociation	131	0.00936718	3
18.02	target of regulation	7	0.000500536	2
18.02.01	enzymatic activity regulation / enzyme regulator	6	0.000429031	3
18.02.01.02	enzyme inhibitor	3	0.000214516	4
18.02.01.02.03	protease inhibitor	1	7.15052e-05	5
18.02.03	guanyl-nucleotide exchange factor (GEF)	3	0.000214516	3
18.02.09	regulator of transcription factor	1	7.15052e-05	3
20	CELLULAR TRANSPORT, TRANSPORT FACILITATION AND TRANSPORT ROUTES	157	0.0112263	1
20.01	transported compounds (substrates)	73	0.00521988	2
20.01.01	ion transport	40	0.00286021	3
20.01.01.01	cation transport (Na, K, Ca , NH4, etc.)	24	0.00171612	4
20.01.01.07	anion transport (Cl, SO4, PO4, etc.)	18	0.00128709	4
20.01.01.07.01	nitrate transport	1	7.15052e-05	5
20.01.01.07.05	sulfate transport	2	0.00014301	5
20.01.01.07.07	phosphate transport	4	0.000286021	5
20.01.01.07.09	chloride transport	1	7.15052e-05	5
20.01.03	C-compound and carbohydrate transport	8	0.000572041	3
20.01.07	amino acid transport	20	0.0014301	3
20.01.10	protein transport	22	0.00157311	3
20.01.11	amine / polyamine transport	8	0.000572041	3
20.01.27	drug transport	12	0.000858062	3
20.03	transport facilitation	16	0.00114408	2
20.03.01	channel / pore class transport	1	7.15052e-05	3
20.03.01.01	ion channels	1	7.15052e-05	4
20.03.07	antiporters	7	0.000500536	3
20.03.22	transport ATPases	8	0.000572041	3
20.09	transport routes	21	0.00150161	2
20.09.04	mitochondrial transport	2	0.00014301	3
20.09.07	vesicular transport (Golgi network, etc.)	5	0.000357526	3
20.09.07.03	ER to Golgi transport	1	7.15052e-05	4
20.09.14	cytoskeleton-dependent transport	7	0.000500536	3
20.09.14.01	tubulin dependent transport	6	0.000429031	4
20.09.14.02	actin dependent transport	1	7.15052e-05	4
20.09.16	cellular export and secretion	1	7.15052e-05	3
20.09.16.02	Type II protein secretion system (general secretory pathway, exocytosis)	1	7.15052e-05	4
20.09.18	cellular import	6	0.000429031	3
20.09.18.09	vesicular cellular import	6	0.000429031	4
20.09.18.09.01	endocytosis	6	0.000429031	5
20.09.18.09.01.01	receptor-mediated endocytosis	6	0.000429031	6
20.09.18.09.01.03	constitutive endocytosis	6	0.000429031	6
30	CELLULAR COMMUNICATION/SIGNAL TRANSDUCTION MECHANISM	138	0.00986772	1
30.01	intracellular signalling	25	0.00178763	2
30.01.05	enzyme mediated signal transduction	24	0.00171612	3
30.01.05.05	G-protein mediated signal transduction	1	7.15052e-05	4
30.01.05.05.01	small GTPase mediated signal transduction	1	7.15052e-05	5
30.01.05.07	two-component signal transduction system (e.g. phosphorelay)	23	0.00164462	4
30.05	transmembrane signal transduction	45	0.00321773	2
30.05.01	receptor enzyme mediated signalling	45	0.00321773	3
30.05.01.10	two-component signal transduction system (sensor kinase component)	23	0.00164462	4
30.05.01.12	transmembrane receptor protein tyrosine kinase signalling pathways	9	0.000643547	4
30.05.01.18	transmembrane receptor protein serine/threonine kinase signalling pathways	13	0.000929567	4
32	CELL RESCUE, DEFENSE AND VIRULENCE	39	0.0027887	1
32.01	stress response	32	0.00228817	2
32.01.01	oxydative stress response	5	0.000357526	3
32.01.03	osmotic and salt stress response	2	0.00014301	3
32.01.05	heat shock response	1	7.15052e-05	3
32.01.06	cold shock response	8	0.000572041	3
32.01.09	DNA damage response	2	0.00014301	3
32.07	detoxification	7	0.000500536	2
32.07.07	oxygen and radical detoxification	7	0.000500536	3
32.07.07.05	peroxidase reaction	7	0.000500536	4
34	INTERACTION WITH THE CELLULAR ENVIRONMENT	29	0.00207365	1
34.01	ionic homeostasis	2	0.00014301	2
34.01.01	homeostasis of cations	2	0.00014301	3
34.01.01.01	homeostasis of metal ions (Na, K, Ca etc.)	2	0.00014301	4
34.03	membrane excitability	12	0.000858062	2
34.03.01	synaptic transmission	12	0.000858062	3
34.07	cell adhesion	2	0.00014301	2
34.11	cellular sensing and response	26	0.00185913	2
34.11.01	photoperception and response	4	0.000286021	3
34.11.01.01	light environment response	1	7.15052e-05	4
34.11.03	chemoperception and response	18	0.00128709	3
34.11.03.03	chemotaxis	1	7.15052e-05	4
34.11.03.05	chemical environment response	4	0.000286021	4
36	INTERACTION WITH THE ENVIRONMENT (Systemic)	34	0.00243118	1
36.20	plant / fungal specific systemic sensing and response	26	0.00185913	2
36.20.16	plant defense response	3	0.000214516	3
36.20.16.05	systemic acquired resistance	1	7.15052e-05	4
36.20.16.07	hypersensitive response	2	0.00014301	4
36.20.18	plant hormonal regulation	16	0.00114408	3
36.20.18.01	auxin response	6	0.000429031	4
36.20.18.02	ethylen response	2	0.00014301	4
36.20.18.05	abscisic acid response	6	0.000429031	4
36.20.18.06	brassinosteroid response	2	0.00014301	4
36.20.35	response to environmental stimuli	7	0.000500536	3
36.20.35.09	chemical environment sensing and response	6	0.000429031	4
36.20.35.09.05	osmotic response	2	0.00014301	5
36.20.35.11	light sensing and response	2	0.00014301	4
36.25	animal specific systemic sensing and response	8	0.000572041	2
36.25.16	immune response	8	0.000572041	3
36.25.16.01	innate immune response (invertebrates and vertebrates)	7	0.000500536	4
40	CELL FATE	19	0.0013586	1
40.01	cell growth / morphogenesis	2	0.00014301	2
40.02	cell differentiation	3	0.000214516	2
40.10	cell death	15	0.00107258	2
40.10.02	apoptosis (type I programmed cell death)	14	0.00100107	3
40.10.02.03	induction of apoptosis	1	7.15052e-05	4
41	DEVELOPMENT (Systemic)	24	0.00171612	1
41.03	plant development	24	0.00171612	2
41.03.01	gametophyte development	3	0.000214516	3
41.03.01.01	microspore development (male gametophyte)	3	0.000214516	4
41.03.03	embryonal development	11	0.000786557	3
41.03.04	endosperm development	3	0.000214516	3
41.03.05	germination	2	0.00014301	3
41.03.07	flower development	3	0.000214516	3
41.03.08	fruit development and ripening	4	0.000286021	3
42	BIOGENESIS OF CELLULAR COMPONENTS	43	0.00307472	1
42.01	cell wall	14	0.00100107	2
42.04	cytoskeleton	3	0.000214516	2
42.04.03	actin cytoskeleton	3	0.000214516	3
42.10	nucleus	1	7.15052e-05	2
42.10.03	organization of chromosome structure	1	7.15052e-05	3
42.25	vacuole or lysosome	2	0.00014301	2
42.26	plastid	4	0.000286021	2
42.26.03	chloroplast	4	0.000286021	3
42.27	extracellular / secretion proteins	16	0.00114408	2
42.27.03	cell membrane or cell wall attached	32	0.00228817	3
42.33	pilus/fimbria	1	7.15052e-05	2
42.34	prokaryotic cell envelope structures	2	0.00014301	2
42.34.07	peptidoglycan layer or other prokaryotic cell wall	2	0.00014301	3
43	CELL TYPE DIFFERENTIATION	4	0.000286021	1
43.02	plant cell type differentiation	4	0.000286021	2
43.02.05	epidermal cell	1	7.15052e-05	3
43.02.05.01	stomata/guard cell	1	7.15052e-05	4
43.02.17	gametophytic cell	3	0.000214516	3
43.02.17.01	male gametophyte	3	0.000214516	4
45	TISSUE DIFFERENTIATION	2	0.00014301	1
45.02	plant tissue	2	0.00014301	2
45.02.13	vascular tissue	2	0.00014301	3
47	ORGAN DIFFERENTIATION	32	0.00228817	1
47.02	plant organ	32	0.00228817	2
47.02.01	shoot	31	0.00221666	3
47.02.01.02	leaf	4	0.000286021	4
47.02.01.03	flower	3	0.000214516	4
47.02.01.04	fruit	1	7.15052e-05	4
47.02.01.05	seed	17	0.00121559	4
47.02.01.05.01	embryo	11	0.000786557	5
47.02.01.05.02	endosperm	3	0.000214516	5
47.02.02	root	1	7.15052e-05	3
70	SUBCELLULAR LOCALIZATION	666	0.0476225	1
70.01	cell wall	16	0.00114408	2
70.03	cytoplasm	45	0.00321773	2
70.04	cytoskeleton	2	0.00014301	2
70.04.05	microtubule cytoskeleton	1	7.15052e-05	3
70.07	endoplasmic reticulum	17	0.00121559	2
70.08	Golgi	16	0.00114408	2
70.10	nucleus	131	0.00936718	2
70.10.03	chromosome	1	7.15052e-05	3
70.10.07	nucleolus	18	0.00128709	3
70.10.09	nuclear speckles	2	0.00014301	3
70.16	mitochondrion	192	0.013729	2
70.16.05	mitochondrial inner membrane	5	0.000357526	3
70.19	peroxisome	13	0.000929567	2
70.22	endosome	5	0.000357526	2
70.25	vacuole or lysosome	26	0.00185913	2
70.26	plastid	199	0.0142295	2
70.26.03	chloroplast	70	0.00500536	3
70.27	extracellular / secretion proteins	9	0.000643547	2
70.34	prokaryotic cell envelope component	8	0.000572041	2
70.34.01	bacterial outer membrane (only present in Gram- bacteria)	6	0.000429031	3
70.34.07	peptidoglycan layer or other prokaryotic cell wall	2	0.00014301	3
