# Supplementary material for: Development of genomic resources for the narrow-leafed lupin (Lupinus angustifolius): construction of a bacterial artificial chromosome (BAC) library and BAC-end sequencing
Source: BMC Genomics. 2011 Oct 21;12:521. doi: 10.1186/1471-2164-12-521 (PMC3206524; doi:10.1186/1471-2164-12-521)
Supplement: Additional file 7 — Summary of SSR motifs. Simple Sequence Repeats (SSRs) identified in L. angustifolius. [file 1471-2164-12-521-S7.XLS]

## Sheet: Sheet1
Supplementary date: Simple Sequence Repeats (SSRs) identified in Lupinus angustifolius
Length	Class	header	start	stop	period size	copy number	consensus size	percent identity	percent indels	alignment score	%A	%C	%G	%T	entropy	period consensus	matching sequence
13	2	CSIRO_001A01_PROVA_T7_FOR1	244	256	5	2.6	5	100	0	26	15	0	0	84	0.62	TTTTA	TTTTATTTTATTT
13	2	CSIRO_001A01FOR1	231	243	5	2.6	5	100	0	26	15	0	0	84	0.62	TTTTA	TTTTATTTTATTT
13	2	CSIRO_001A01REV1	786	798	5	2.6	5	100	0	26	23	38	0	38	1.55	ACTTC	ACTTCACTTCACT
13	2	CSIRO_001A02_PROVA_T7_FOR1	168	180	6	2.2	6	100	0	26	69	0	0	30	0.89	AAATAT	AAATATAAATATA
13	2	CSIRO_001A02FOR1	157	169	6	2.2	6	100	0	26	69	0	0	30	0.89	AAATAT	AAATATAAATATA
14	2	CSIRO_001A02REV1	97	110	7	2	7	100	0	28	71	0	14	14	1.15	TAGAAAA	TAGAAAATAGAAAA
12	2	CSIRO_001A02REV1	449	460	6	2	6	100	0	24	16	16	50	16	1.79	GGTGCA	GGTGCAGGTGCA
21	1	CSIRO_001A03FOR1	89	109	1	21	1	100	0	42	100	0	0	0	0	A	AAAAAAAAAAAAAAAAAAAAA
12	2	CSIRO_001A03FOR1	142	153	1	12	1	100	0	24	100	0	0	0	0	A	AAAAAAAAAAAA
15	2	CSIRO_001A03FOR1	380	394	1	15	1	100	0	30	0	0	0	100	0	T	TTTTTTTTTTTTTTT
12	2	CSIRO_001A03FOR1	531	542	6	2	6	100	0	24	0	16	0	83	0.65	CTTTTT	CTTTTTCTTTTT
12	2	CSIRO_001A04_PROVA_T7_FOR1	785	796	5	2.4	5	100	0	24	16	0	0	83	0.65	TTTTA	TTTTATTTTATT
12	2	CSIRO_001A04REV1	346	357	6	2	6	100	0	24	0	16	0	83	0.65	TTTTTC	TTTTTCTTTTTC
12	2	CSIRO_001A05_PROVA_T7_FOR1	337	348	3	4	3	100	0	24	33	0	0	66	0.92	ATT	ATTATTATTATT
12	2	CSIRO_001A05FOR1	319	330	3	4	3	100	0	24	33	0	0	66	0.92	ATT	ATTATTATTATT
12	2	CSIRO_001A05REV1	540	551	5	2.4	5	100	0	24	66	0	0	33	0.92	AAATT	AAATTAAATTAA
18	2	CSIRO_001A05REV1	593	610	4	4.5	4	100	0	36	77	0	0	22	0.76	AAAT	AAATAAATAAATAAATAA
15	2	CSIRO_001A06FOR1	185	199	1	15	1	100	0	30	100	0	0	0	0	A	AAAAAAAAAAAAAAA
16	2	CSIRO_001A06FOR1	249	264	8	2	8	100	0	32	12	0	0	87	0.54	TTTATTTT	TTTATTTTTTTATTTT
15	2	CSIRO_001A06FOR1	274	288	1	15	1	100	0	30	100	0	0	0	0	A	AAAAAAAAAAAAAAA
16	2	CSIRO_001A06FOR1	295	310	1	16	1	100	0	32	0	0	0	100	0	T	TTTTTTTTTTTTTTTT
12	2	CSIRO_001A07_PROVA_T7_FOR1	419	430	5	2.4	5	100	0	24	83	0	0	16	0.65	AAAAT	AAAATAAAATAA
12	2	CSIRO_001A07_PROVA_T7_FOR1	489	500	6	2	6	100	0	24	50	33	16	0	1.46	CCAAAG	CCAAAGCCAAAG
14	2	CSIRO_001A07FOR1	118	131	1	14	1	100	0	28	100	0	0	0	0	A	AAAAAAAAAAAAAA
13	2	CSIRO_001A07FOR1	312	324	6	2.2	6	100	0	26	15	0	38	46	1.46	GAGTTT	GAGTTTGAGTTTG
12	2	CSIRO_001A07REV1	445	456	5	2.4	5	100	0	24	50	16	0	33	1.46	AATCT	AATCTAATCTAA
14	2	CSIRO_001A07REV1	552	565	7	2	7	100	0	28	42	28	0	28	1.56	CCAAATT	CCAAATTCCAAATT
12	2	CSIRO_001A08_PROVA_T7_FOR1	494	505	6	2	6	100	0	24	33	0	16	50	1.46	ATGATT	ATGATTATGATT
14	2	CSIRO_001A08_PROVA_T7_FOR1	679	692	7	2	7	100	0	28	42	28	0	28	1.56	AATACCT	AATACCTAATACCT
13	2	CSIRO_001A08FOR1	44	56	1	13	1	100	0	26	100	0	0	0	0	A	AAAAAAAAAAAAA
12	2	CSIRO_001A08FOR1	134	145	1	12	1	100	0	24	0	0	0	100	0	T	TTTTTTTTTTTT
12	2	CSIRO_001A08FOR1	146	157	1	12	1	100	0	24	100	0	0	0	0	A	AAAAAAAAAAAA
12	2	CSIRO_001A08FOR1	418	429	1	12	1	100	0	24	0	0	0	100	0	T	TTTTTTTTTTTT
12	2	CSIRO_001A08FOR1	584	595	6	2	6	100	0	24	33	0	16	50	1.46	ATGATT	ATGATTATGATT
13	2	CSIRO_001A08REV1	388	400	1	13	1	100	0	26	0	0	0	100	0	T	TTTTTTTTTTTTT
12	2	CSIRO_001A09FOR1	39	50	1	12	1	100	0	24	100	0	0	0	0	A	AAAAAAAAAAAA
17	2	CSIRO_001A09FOR1	93	109	1	17	1	100	0	34	100	0	0	0	0	A	AAAAAAAAAAAAAAAAA
14	2	CSIRO_001A09FOR1	132	145	1	14	1	100	0	28	0	0	0	100	0	T	TTTTTTTTTTTTTT
15	2	CSIRO_001A09FOR1	146	160	1	15	1	100	0	30	100	0	0	0	0	A	AAAAAAAAAAAAAAA
16	2	CSIRO_001A10FOR1	88	103	1	16	1	100	0	32	100	0	0	0	0	A	AAAAAAAAAAAAAAAA
18	2	CSIRO_001A10FOR1	139	156	1	18	1	100	0	36	100	0	0	0	0	A	AAAAAAAAAAAAAAAAAA
13	2	CSIRO_001A10FOR1	171	183	1	13	1	100	0	26	0	0	100	0	0	G	GGGGGGGGGGGGG
17	2	CSIRO_001A10REV1	85	101	1	17	1	100	0	34	0	100	0	0	0	C	CCCCCCCCCCCCCCCCC
12	2	CSIRO_001A11_PROVA_T7_FOR1	400	411	5	2.4	5	100	0	24	41	41	16	0	1.48	ACCGA	ACCGAACCGAAC
12	2	CSIRO_001A11FOR1	476	487	5	2.4	5	100	0	24	41	41	16	0	1.48	ACCGA	ACCGAACCGAAC
13	2	CSIRO_001A11REV1	333	345	6	2.2	6	100	0	26	53	0	15	30	1.42	AATGAT	AATGATAATGATA
14	2	CSIRO_001A11REV1	478	491	7	2	7	100	0	28	42	0	28	28	1.56	GTAGTAA	GTAGTAAGTAGTAA
12	2	CSIRO_001A11REV1	630	641	3	4	3	100	0	24	33	0	0	66	0.92	TAT	TATTATTATTAT
12	2	CSIRO_001A12_PROVA_T7_FOR1	237	248	6	2	6	100	0	24	16	0	33	50	1.46	GTGTAT	GTGTATGTGTAT
13	2	CSIRO_001A12_PROVA_T7_FOR1	340	352	6	2.2	6	100	0	26	15	23	15	46	1.83	CATTGT	CATTGTCATTGTC
16	2	CSIRO_001A12FOR1	96	111	1	16	1	100	0	32	100	0	0	0	0	A	AAAAAAAAAAAAAAAA
13	2	CSIRO_001A12FOR1	134	146	1	13	1	100	0	26	0	0	0	100	0	T	TTTTTTTTTTTTT
14	2	CSIRO_001A12FOR1	147	160	1	14	1	100	0	28	100	0	0	0	0	A	AAAAAAAAAAAAAA
12	2	CSIRO_001A12FOR1	324	335	6	2	6	100	0	24	16	0	33	50	1.46	GTGTAT	GTGTATGTGTAT
13	2	CSIRO_001A12FOR1	428	440	6	2.2	6	100	0	26	15	23	15	46	1.83	CATTGT	CATTGTCATTGTC
12	2	CSIRO_001A12REV1	11	22	6	2	6	100	0	24	16	16	0	66	1.25	TTCTTA	TTCTTATTCTTA
13	2	CSIRO_001A12REV1	692	704	5	2.6	5	100	0	26	0	23	0	76	0.78	TCTTT	TCTTTTCTTTTCT
14	2	CSIRO_001A13FOR1	77	90	1	14	1	100	0	28	100	0	0	0	0	A	AAAAAAAAAAAAAA
14	2	CSIRO_001A13FOR1	113	126	1	14	1	100	0	28	0	0	0	100	0	T	TTTTTTTTTTTTTT
14	2	CSIRO_001A13FOR1	127	140	1	14	1	100	0	28	100	0	0	0	0	A	AAAAAAAAAAAAAA
16	2	CSIRO_001A13FOR1	189	204	1	16	1	100	0	32	100	0	0	0	0	A	AAAAAAAAAAAAAAAA
14	2	CSIRO_001A13FOR1	865	878	6	2.3	6	100	0	28	0	35	35	28	1.58	CGCTGT	CGCTGTCGCTGTCG
12	2	CSIRO_001A14_PROVA_T7_FOR1	260	271	6	2	6	100	0	24	66	16	16	0	1.25	GAAACA	GAAACAGAAACA
12	2	CSIRO_001A14_PROVA_T7_FOR1	701	712	4	3	4	100	0	24	25	0	0	75	0.81	TATT	TATTTATTTATT
12	2	CSIRO_001A14FOR1	293	304	6	2	6	100	0	24	66	16	16	0	1.25	GAAACA	GAAACAGAAACA
14	2	CSIRO_001A14REV1	138	151	6	2.3	6	100	0	28	28	0	35	35	1.58	GTTGAA	GTTGAAGTTGAAGT
13	2	CSIRO_001A14REV1	158	170	5	2.6	5	100	0	26	0	0	38	61	0.96	GTTTG	GTTTGGTTTGGTT
13	2	CSIRO_001A14REV1	516	528	4	3.2	4	100	0	26	76	0	0	23	0.78	AAAT	AAATAAATAAATA
13	2	CSIRO_001A14REV1	704	716	1	13	1	100	0	26	0	0	0	100	0	T	TTTTTTTTTTTTT
14	2	CSIRO_001A15FOR1	1	14	7	2	7	100	0	28	14	42	28	14	1.84	CTCAGCG	CTCAGCGCTCAGCG
16	2	CSIRO_001A15FOR1	89	104	1	16	1	100	0	32	100	0	0	0	0	A	AAAAAAAAAAAAAAAA
12	2	CSIRO_001A15FOR1	129	140	1	12	1	100	0	24	0	0	0	100	0	T	TTTTTTTTTTTT
15	2	CSIRO_001A15FOR1	141	155	1	15	1	100	0	30	100	0	0	0	0	A	AAAAAAAAAAAAAAA
15	2	CSIRO_001A15FOR1	202	216	1	15	1	100	0	30	100	0	0	0	0	A	AAAAAAAAAAAAAAA
14	2	CSIRO_001A16_PROVA_T7_FOR1	840	853	7	2	7	100	0	28	28	42	0	28	1.56	CATCACT	CATCACTCATCACT
12	2	CSIRO_001A16REV1	91	102	6	2	6	100	0	24	50	33	16	0	1.46	ACAGAC	ACAGACACAGAC
12	2	CSIRO_001A16REV1	818	829	6	2	6	100	0	24	50	0	16	33	1.46	AATGTA	AATGTAAATGTA
12	2	CSIRO_001A17_PROVA_T7_FOR1	107	118	6	2	6	100	0	24	50	33	16	0	1.46	ACAGAC	ACAGACACAGAC
13	2	CSIRO_001A17_PROVA_T7_FOR1	678	690	6	2.2	6	100	0	26	53	0	15	30	1.42	ATTGAA	ATTGAAATTGAAA
13	2	CSIRO_001A17FOR1	812	824	5	2.6	5	100	0	26	38	0	23	38	1.55	GTAAT	GTAATGTAATGTA
15	2	CSIRO_001A18FOR1	762	776	6	2.5	6	100	0	30	26	0	0	73	0.84	TTTATA	TTTATATTTATATTT
13	2	CSIRO_001A18REV1	312	324	6	2.2	6	100	0	26	53	0	15	30	1.42	ATAATG	ATAATGATAATGA
12	2	CSIRO_001A18REV1	767	778	2	6	2	100	0	24	50	0	0	50	1	TA	TATATATATATA
12	2	CSIRO_001A20_PROVA_T7_FOR1	786	797	6	2	6	100	0	24	33	16	33	16	1.92	GAACTG	GAACTGGAACTG
12	2	CSIRO_001A20FOR1	2	13	6	2	6	100	0	24	66	0	33	0	0.92	GGAAAA	GGAAAAGGAAAA
13	2	CSIRO_001A20FOR1	42	54	1	13	1	100	0	26	0	0	0	100	0	T	TTTTTTTTTTTTT
14	2	CSIRO_001A20FOR1	56	69	1	14	1	100	0	28	100	0	0	0	0	A	AAAAAAAAAAAAAA
12	2	CSIRO_001A21_PROVA_T7_FOR1	830	841	6	2	6	100	0	24	33	33	16	16	1.92	ATGCAC	ATGCACATGCAC
16	2	CSIRO_001A21FOR1	312	327	1	16	1	100	0	32	0	0	0	100	0	T	TTTTTTTTTTTTTTTT
15	2	CSIRO_001A21FOR1	832	846	7	2.1	7	100	0	30	33	40	13	13	1.83	ATGCACC	ATGCACCATGCACCA
14	2	CSIRO_001A22_PROVA_T7_FOR1	215	228	3	4.7	3	100	0	28	28	0	0	71	0.86	TTA	TTATTATTATTATT
14	2	CSIRO_001A22FOR1	221	234	3	4.7	3	100	0	28	28	0	0	71	0.86	TTA	TTATTATTATTATT
12	2	CSIRO_001A22REV1	545	556	3	4	3	100	0	24	33	0	33	33	1.58	TGA	TGATGATGATGA
15	2	CSIRO_001A23FOR1	415	429	7	2.1	7	100	0	30	13	0	0	86	0.57	TTTTTTA	TTTTTTATTTTTTAT
17	2	CSIRO_001A23FOR1	681	697	8	2.1	8	100	0	34	52	11	11	23	1.7	AACAATTG	AACAATTGAACAATTGA
12	2	CSIRO_001A24FOR1	164	175	5	2.4	5	100	0	24	33	66	0	0	0.92	CCCAA	CCCAACCCAACC
12	2	CSIRO_001B01_PROVA_T7_FOR1	809	820	6	2	6	100	0	24	16	16	16	50	1.79	GTTTAC	GTTTACGTTTAC
14	2	CSIRO_001B01_PROVA_T7_FOR1	823	836	5	2.8	5	100	0	28	0	21	0	78	0.75	CTTTT	CTTTTCTTTTCTTT
12	2	CSIRO_001B01_PROVA_T7_FOR1	951	962	6	2	6	100	0	24	33	0	0	66	0.92	TTTTAA	TTTTAATTTTAA
12	2	CSIRO_001B02FOR1	33	44	1	12	1	100	0	24	100	0	0	0	0	A	AAAAAAAAAAAA
16	2	CSIRO_001B02FOR1	85	100	1	16	1	100	0	32	100	0	0	0	0	A	AAAAAAAAAAAAAAAA
16	2	CSIRO_001B02FOR1	110	125	8	2	8	100	0	32	50	0	0	50	1	AAAATTTT	AAAATTTTAAAATTTT
18	2	CSIRO_001B02FOR1	122	139	1	18	1	100	0	36	0	0	0	100	0	T	TTTTTTTTTTTTTTTTTT
12	2	CSIRO_001B02REV1	214	225	6	2	6	100	0	24	66	0	16	16	1.25	ATGAAA	ATGAAAATGAAA
13	2	CSIRO_001B03FOR1	93	105	1	13	1	100	0	26	100	0	0	0	0	A	AAAAAAAAAAAAA
14	2	CSIRO_001B03FOR1	128	141	1	14	1	100	0	28	0	0	0	100	0	T	TTTTTTTTTTTTTT
13	2	CSIRO_001B03FOR1	142	154	1	13	1	100	0	26	100	0	0	0	0	A	AAAAAAAAAAAAA
14	2	CSIRO_001B03REV1	513	526	7	2	7	100	0	28	42	28	14	14	1.84	GACCATA	GACCATAGACCATA
16	2	CSIRO_001B04_PROVA_T7_FOR1	521	536	7	2.3	7	100	0	32	31	0	12	56	1.37	ATTGATT	ATTGATTATTGATTAT
16	2	CSIRO_001B04FOR1	509	524	7	2.3	7	100	0	32	31	0	12	56	1.37	ATTGATT	ATTGATTATTGATTAT
13	2	CSIRO_001B05_PROVA_T7_FOR1	87	99	6	2.2	6	100	0	26	69	15	0	15	1.2	AATAAC	AATAACAATAACA
16	2	CSIRO_001B05_PROVA_T7_FOR1	182	197	8	2	8	100	0	32	62	0	12	25	1.3	AAAAATTG	AAAAATTGAAAAATTG
12	2	CSIRO_001B05_PROVA_T7_FOR1	204	215	6	2	6	100	0	24	33	0	0	66	0.92	TTTAAT	TTTAATTTTAAT
14	2	CSIRO_001B05_PROVA_T7_FOR1	342	355	7	2	7	100	0	28	57	14	0	28	1.38	TATAACA	TATAACATATAACA
12	2	CSIRO_001B05FOR1	181	192	6	2	6	100	0	24	50	33	0	16	1.46	AATACC	AATACCAATACC
16	2	CSIRO_001B05FOR1	277	292	8	2	8	100	0	32	62	0	12	25	1.3	AAAAATTG	AAAAATTGAAAAATTG
12	2	CSIRO_001B05FOR1	299	310	6	2	6	100	0	24	33	0	0	66	0.92	TTTAAT	TTTAATTTTAAT
14	2	CSIRO_001B05FOR1	438	451	7	2	7	100	0	28	57	14	0	28	1.38	TATAACA	TATAACATATAACA
17	2	CSIRO_001B05REV1	514	530	8	2.1	8	100	0	34	41	0	35	23	1.55	ATAGTGAG	ATAGTGAGATAGTGAGA
13	2	CSIRO_001B06_PROVA_T7_FOR1	83	95	6	2.2	6	100	0	26	69	15	0	15	1.2	AATAAC	AATAACAATAACA
16	2	CSIRO_001B06_PROVA_T7_FOR1	178	193	8	2	8	100	0	32	62	0	12	25	1.3	AAAAATTG	AAAAATTGAAAAATTG
12	2	CSIRO_001B06_PROVA_T7_FOR1	200	211	6	2	6	100	0	24	33	0	0	66	0.92	TTTAAT	TTTAATTTTAAT
14	2	CSIRO_001B06_PROVA_T7_FOR1	338	351	7	2	7	100	0	28	57	14	0	28	1.38	TATAACA	TATAACATATAACA
12	2	CSIRO_001B06FOR1	75	86	6	2	6	100	0	24	66	16	0	16	1.25	AATAAC	AATAACAATAAC
16	2	CSIRO_001B06FOR1	170	185	8	2	8	100	0	32	62	0	12	25	1.3	AAAAATTG	AAAAATTGAAAAATTG
12	2	CSIRO_001B06FOR1	192	203	6	2	6	100	0	24	33	0	0	66	0.92	TTTAAT	TTTAATTTTAAT
14	2	CSIRO_001B06FOR1	330	343	7	2	7	100	0	28	57	14	0	28	1.38	TATAACA	TATAACATATAACA
17	2	CSIRO_001B06REV1	514	530	8	2.1	8	100	0	34	41	0	35	23	1.55	ATAGTGAG	ATAGTGAGATAGTGAGA
12	2	CSIRO_001B07_PROVA_T7_FOR1	387	398	6	2	6	100	0	24	16	16	0	66	1.25	TTTCAT	TTTCATTTTCAT
14	2	CSIRO_001B07FOR1	128	141	1	14	1	100	0	28	0	0	0	100	0	T	TTTTTTTTTTTTTT
13	2	CSIRO_001B07FOR1	142	154	1	13	1	100	0	26	100	0	0	0	0	A	AAAAAAAAAAAAA
12	2	CSIRO_001B07FOR1	463	474	6	2	6	100	0	24	16	16	0	66	1.25	TTTCAT	TTTCATTTTCAT
17	2	CSIRO_001B07FOR1	563	579	8	2.1	8	100	0	34	23	0	11	64	1.26	TAAGTTTT	TAAGTTTTTAAGTTTTT
16	2	CSIRO_001B07REV1	168	183	8	2	8	100	0	32	0	12	25	62	1.3	GTTTTCTG	GTTTTCTGGTTTTCTG
13	2	CSIRO_001B07REV1	240	252	6	2.2	6	100	0	26	53	0	15	30	1.42	AAGTAT	AAGTATAAGTATA
13	2	CSIRO_001B07REV1	294	306	6	2.2	6	100	0	26	69	0	30	0	0.89	AAAGAG	AAAGAGAAAGAGA
13	2	CSIRO_001B08_PROVA_T7_FOR1	87	99	6	2.2	6	100	0	26	69	15	0	15	1.2	AATAAC	AATAACAATAACA
16	2	CSIRO_001B08_PROVA_T7_FOR1	182	197	8	2	8	100	0	32	62	0	12	25	1.3	AAAAATTG	AAAAATTGAAAAATTG
12	2	CSIRO_001B08_PROVA_T7_FOR1	204	215	6	2	6	100	0	24	33	0	0	66	0.92	TTTAAT	TTTAATTTTAAT
14	2	CSIRO_001B08_PROVA_T7_FOR1	342	355	7	2	7	100	0	28	57	14	0	28	1.38	TATAACA	TATAACATATAACA
12	2	CSIRO_001B08FOR1	174	185	6	2	6	100	0	24	66	16	0	16	1.25	AATAAC	AATAACAATAAC
16	2	CSIRO_001B08FOR1	269	284	8	2	8	100	0	32	62	0	12	25	1.3	AAAAATTG	AAAAATTGAAAAATTG
12	2	CSIRO_001B08FOR1	291	302	6	2	6	100	0	24	33	0	0	66	0.92	TTTAAT	TTTAATTTTAAT
14	2	CSIRO_001B08FOR1	429	442	7	2	7	100	0	28	57	14	0	28	1.38	TATAACA	TATAACATATAACA
17	2	CSIRO_001B08REV1	514	530	8	2.1	8	100	0	34	41	0	35	23	1.55	ATAGTGAG	ATAGTGAGATAGTGAGA
13	2	CSIRO_001B09_PROVA_T7_FOR1	98	110	5	2.6	5	100	0	26	15	0	0	84	0.62	TTTAT	TTTATTTTATTTT
15	2	CSIRO_001B09_PROVA_T7_FOR1	484	498	6	2.5	6	100	0	30	33	0	13	53	1.4	ATTTGA	ATTTGAATTTGAATT
13	2	CSIRO_001B09FOR1	108	120	1	13	1	100	0	26	0	100	0	0	0	C	CCCCCCCCCCCCC
15	2	CSIRO_001B09FOR1	183	197	1	15	1	100	0	30	100	0	0	0	0	A	AAAAAAAAAAAAAAA
15	2	CSIRO_001B09FOR1	550	564	6	2.5	6	100	0	30	33	0	13	53	1.4	ATTTGA	ATTTGAATTTGAATT
12	2	CSIRO_001B09FOR1	803	814	2	6	2	100	0	24	0	50	0	50	1	TC	TCTCTCTCTCTC
15	2	CSIRO_001B10_PROVA_T7_FOR1	570	584	7	2.1	7	100	0	30	0	0	26	73	0.84	TTTGTTG	TTTGTTGTTTGTTGT
16	2	CSIRO_001B10FOR1	90	105	1	16	1	100	0	32	100	0	0	0	0	A	AAAAAAAAAAAAAAAA
16	2	CSIRO_001B10FOR1	113	128	7	2.3	7	100	0	32	62	0	0	37	0.95	TTAAAAA	TTAAAAATTAAAAATT
16	2	CSIRO_001B10FOR1	127	142	1	16	1	100	0	32	0	0	0	100	0	T	TTTTTTTTTTTTTTTT
14	2	CSIRO_001B10FOR1	144	157	1	14	1	100	0	28	100	0	0	0	0	A	AAAAAAAAAAAAAA
13	2	CSIRO_001B10FOR1	208	220	1	13	1	100	0	26	100	0	0	0	0	A	AAAAAAAAAAAAA
15	2	CSIRO_001B10FOR1	657	671	7	2.1	7	100	0	30	0	0	26	73	0.84	TTTGTTG	TTTGTTGTTTGTTGT
13	2	CSIRO_001B11FOR1	37	49	1	13	1	100	0	26	100	0	0	0	0	A	AAAAAAAAAAAAA
12	2	CSIRO_001B11FOR1	90	101	6	2	6	100	0	24	83	0	0	16	0.65	TAAAAA	TAAAAATAAAAA
13	2	CSIRO_001B11FOR1	127	139	1	13	1	100	0	26	0	0	0	100	0	T	TTTTTTTTTTTTT
15	2	CSIRO_001B11FOR1	140	154	1	15	1	100	0	30	100	0	0	0	0	A	AAAAAAAAAAAAAAA
13	2	CSIRO_001B11FOR1	206	218	1	13	1	100	0	26	100	0	0	0	0	A	AAAAAAAAAAAAA
13	2	CSIRO_001B11REV1	765	777	4	3.2	4	100	0	26	0	30	23	46	1.53	CTGT	CTGTCTGTCTGTC
12	2	CSIRO_001B12FOR1	110	121	1	12	1	100	0	24	0	0	0	100	0	T	TTTTTTTTTTTT
12	2	CSIRO_001B12REV1	396	407	6	2	6	100	0	24	0	16	50	33	1.46	GGTTCG	GGTTCGGGTTCG
14	2	CSIRO_001B13_PROVA_T7_FOR1	123	136	7	2	7	100	0	28	28	14	28	28	1.95	TGATGAC	TGATGACTGATGAC
12	2	CSIRO_001B13_PROVA_T7_FOR1	303	314	5	2.4	5	100	0	24	50	33	16	0	1.46	AACCG	AACCGAACCGAA
12	2	CSIRO_001B13FOR1	34	45	1	12	1	100	0	24	100	0	0	0	0	A	AAAAAAAAAAAA
12	2	CSIRO_001B13FOR1	211	222	5	2.4	5	100	0	24	50	33	16	0	1.46	AACCG	AACCGAACCGAA
12	2	CSIRO_001B13REV1	326	337	6	2	6	100	0	24	66	16	16	0	1.25	AGAACA	AGAACAAGAACA
13	2	CSIRO_001B13REV1	791	803	4	3.2	4	100	0	26	23	0	0	76	0.78	TATT	TATTTATTTATTT
12	2	CSIRO_001B14REV1	396	407	6	2	6	100	0	24	0	16	50	33	1.46	GGTTCG	GGTTCGGGTTCG
12	2	CSIRO_001B15_PROVA_T7_FOR1	302	313	5	2.4	5	100	0	24	50	0	25	25	1.5	TGAAA	TGAAATGAAATG
13	2	CSIRO_001B15FOR1	114	126	1	13	1	100	0	26	0	0	0	100	0	T	TTTTTTTTTTTTT
12	2	CSIRO_001B15FOR1	145	156	1	12	1	100	0	24	0	0	0	100	0	T	TTTTTTTTTTTT
12	2	CSIRO_001B15FOR1	157	168	1	12	1	100	0	24	0	0	100	0	0	G	GGGGGGGGGGGG
13	2	CSIRO_001B15FOR1	190	202	1	13	1	100	0	26	100	0	0	0	0	A	AAAAAAAAAAAAA
12	2	CSIRO_001B15FOR1	373	384	5	2.4	5	100	0	24	50	0	25	25	1.5	TGAAA	TGAAATGAAATG
16	2	CSIRO_001B15FOR1	803	818	7	2.3	7	100	0	32	43	0	43	12	1.42	AGGATAG	AGGATAGAGGATAGAG
16	2	CSIRO_001B16_PROVA_T7_FOR1	472	487	7	2.3	7	100	0	32	56	0	0	43	0.99	TAAATTA	TAAATTATAAATTATA
16	2	CSIRO_001B16FOR1	461	476	7	2.3	7	100	0	32	56	0	0	43	0.99	TAAATTA	TAAATTATAAATTATA
12	2	CSIRO_001B16REV1	210	221	6	2	6	100	0	24	0	16	33	50	1.46	GCGTTT	GCGTTTGCGTTT
29	1	CSIRO_001B16REV1	573	601	2	14.5	2	100	0	58	48	0	0	51	1	TA	TATATATATATATATATATATATATATAT
12	2	CSIRO_001B16REV1	731	742	5	2.4	5	100	0	24	58	0	0	41	0.98	TAAAT	TAAATTAAATTA
12	2	CSIRO_001B17_PROVA_T7_FOR1	94	105	4	3	4	100	0	24	25	0	0	75	0.81	TTTA	TTTATTTATTTA
14	2	CSIRO_001B18_PROVA_T7_FOR1	399	412	7	2	7	100	0	28	57	0	0	42	0.99	TTAATAA	TTAATAATTAATAA
12	2	CSIRO_001B18_PROVA_T7_FOR1	764	775	5	2.4	5	100	0	24	41	0	16	41	1.48	TAATG	TAATGTAATGTA
12	2	CSIRO_001B18FOR1	317	328	6	2	6	100	0	24	0	16	0	83	0.65	CTTTTT	CTTTTTCTTTTT
14	2	CSIRO_001B18FOR1	390	403	7	2	7	100	0	28	57	0	0	42	0.99	TTAATAA	TTAATAATTAATAA
14	2	CSIRO_001B18REV1	183	196	6	2.3	6	100	0	28	28	50	0	21	1.49	CTCACA	CTCACACTCACACT
14	2	CSIRO_001B18REV1	484	497	6	2.3	6	100	0	28	85	0	14	0	0.59	AAAGAA	AAAGAAAAAGAAAA
19	2	CSIRO_001B20FOR1	68	86	1	19	1	100	0	38	0	0	0	100	0	T	TTTTTTTTTTTTTTTTTTT
13	2	CSIRO_001B20FOR1	126	138	1	13	1	100	0	26	0	0	0	100	0	T	TTTTTTTTTTTTT
12	2	CSIRO_001B21REV1	111	122	6	2	6	100	0	24	50	16	16	16	1.79	TGAACA	TGAACATGAACA
13	2	CSIRO_001B22FOR1	339	351	1	13	1	100	0	26	0	0	0	100	0	T	TTTTTTTTTTTTT
12	2	CSIRO_001B22FOR1	468	479	1	12	1	100	0	24	0	100	0	0	0	C	CCCCCCCCCCCC
15	2	CSIRO_001B24_PROVA_T7_FOR1	191	205	7	2.1	7	100	0	30	13	60	13	13	1.6	CCGTCAC	CCGTCACCCGTCACC
12	2	CSIRO_001B24FOR1	98	109	2	6	2	100	0	24	50	0	50	0	1	GA	GAGAGAGAGAGA
14	2	CSIRO_001C01FOR1	87	100	7	2	7	100	0	28	85	0	0	14	0.59	TAAAAAA	TAAAAAATAAAAAA
12	2	CSIRO_001C01FOR1	128	139	1	12	1	100	0	24	0	0	0	100	0	T	TTTTTTTTTTTT
14	2	CSIRO_001C01FOR1	200	213	1	14	1	100	0	28	100	0	0	0	0	A	AAAAAAAAAAAAAA
12	2	CSIRO_001C01FOR1	506	517	3	4	3	100	0	24	0	33	0	66	0.92	TCT	TCTTCTTCTTCT
12	2	CSIRO_001C02_PROVA_T7_FOR1	553	564	5	2.4	5	100	0	24	0	0	66	33	0.92	GGTTG	GGTTGGGTTGGG
13	2	CSIRO_001C02FOR1	37	49	1	13	1	100	0	26	100	0	0	0	0	A	AAAAAAAAAAAAA
15	2	CSIRO_001C02FOR1	71	85	1	15	1	100	0	30	0	0	0	100	0	T	TTTTTTTTTTTTTTT
14	2	CSIRO_001C02FOR1	126	139	1	14	1	100	0	28	0	0	0	100	0	T	TTTTTTTTTTTTTT
14	2	CSIRO_001C02FOR1	140	153	1	14	1	100	0	28	100	0	0	0	0	A	AAAAAAAAAAAAAA
12	2	CSIRO_001C02FOR1	630	641	5	2.4	5	100	0	24	0	0	66	33	0.92	GGTTG	GGTTGGGTTGGG
19	2	CSIRO_001C03_PROVA_T7_FOR1	102	120	6	3.2	6	100	0	38	15	0	52	31	1.43	GTTAGG	GTTAGGGTTAGGGTTAGGG
19	2	CSIRO_001C03FOR1	92	110	6	3.2	6	100	0	38	15	0	52	31	1.43	GTTAGG	GTTAGGGTTAGGGTTAGGG
17	2	CSIRO_001C03FOR1	164	180	6	2.8	6	100	0	34	52	11	35	0	1.38	AGAAGC	AGAAGCAGAAGCAGAAG
13	2	CSIRO_001C03REV1	374	386	6	2.2	6	100	0	26	30	0	15	53	1.42	TATAGT	TATAGTTATAGTT
12	2	CSIRO_001C03REV1	449	460	6	2	6	100	0	24	50	16	0	33	1.46	CATAAT	CATAATCATAAT
16	2	CSIRO_001C04_PROVA_T7_FOR1	71	86	4	4	4	100	0	32	0	0	25	75	0.81	TTTG	TTTGTTTGTTTGTTTG
13	2	CSIRO_001C04_PROVA_T7_FOR1	297	309	6	2.2	6	100	0	26	15	15	30	38	1.88	TATGCG	TATGCGTATGCGT
16	2	CSIRO_001C04FOR1	61	76	4	4	4	100	0	32	0	0	25	75	0.81	TTTG	TTTGTTTGTTTGTTTG
13	2	CSIRO_001C04FOR1	287	299	6	2.2	6	100	0	26	15	15	30	38	1.88	TATGCG	TATGCGTATGCGT
17	2	CSIRO_001C05FOR1	119	135	1	17	1	100	0	34	0	0	0	100	0	T	TTTTTTTTTTTTTTTTT
12	2	CSIRO_001C06FOR1	43	54	6	2	6	100	0	24	83	0	0	16	0.65	AAAAAT	AAAAATAAAAAT
12	2	CSIRO_001C06FOR1	74	85	1	12	1	100	0	24	0	0	0	100	0	T	TTTTTTTTTTTT
22	1	CSIRO_001C06FOR1	121	142	1	22	1	100	0	44	0	0	0	100	0	T	TTTTTTTTTTTTTTTTTTTTTT
13	2	CSIRO_001C06FOR1	143	155	1	13	1	100	0	26	100	0	0	0	0	A	AAAAAAAAAAAAA
13	2	CSIRO_001C07_PROVA_T7_FOR1	240	252	6	2.2	6	100	0	26	15	30	23	30	1.95	GTTCAC	GTTCACGTTCACG
13	2	CSIRO_001C07FOR1	230	242	6	2.2	6	100	0	26	15	30	23	30	1.95	GTTCAC	GTTCACGTTCACG
12	2	CSIRO_001C07REV1	92	103	6	2	6	100	0	24	0	16	66	16	1.25	GCGGGT	GCGGGTGCGGGT
15	2	CSIRO_001C08_PROVA_T7_FOR1	844	858	5	3	5	100	0	30	20	0	0	80	0.72	ATTTT	ATTTTATTTTATTTT
14	2	CSIRO_001C08_PROVA_T7_FOR1	850	863	7	2	7	100	0	28	14	0	0	85	0.59	TTTTATT	TTTTATTTTTTATT
12	2	CSIRO_001C09_PROVA_T7_FOR1	82	93	6	2	6	100	0	24	33	50	0	16	1.46	CATCCA	CATCCACATCCA
13	2	CSIRO_001C09_PROVA_T7_FOR1	141	153	4	3.2	4	100	0	26	23	0	46	30	1.53	TGGA	TGGATGGATGGAT
12	2	CSIRO_001C09_PROVA_T7_FOR1	425	436	5	2.4	5	100	0	24	41	41	16	0	1.48	ACCGA	ACCGAACCGAAC
16	2	CSIRO_001C09_PROVA_T7_FOR1	885	900	8	2	8	100	0	32	50	0	25	25	1.5	GATATAGA	GATATAGAGATATAGA
12	2	CSIRO_001C09_PROVA_T7_FOR1	892	903	6	2	6	100	0	24	50	0	16	33	1.46	AGATAT	AGATATAGATAT
16	2	CSIRO_001C09FOR1	86	101	1	16	1	100	0	32	100	0	0	0	0	A	AAAAAAAAAAAAAAAA
14	2	CSIRO_001C09FOR1	126	139	1	14	1	100	0	28	0	0	0	100	0	T	TTTTTTTTTTTTTT
13	2	CSIRO_001C09FOR1	140	152	1	13	1	100	0	26	100	0	0	0	0	A	AAAAAAAAAAAAA
12	2	CSIRO_001C09FOR1	203	214	1	12	1	100	0	24	100	0	0	0	0	A	AAAAAAAAAAAA
13	2	CSIRO_001C09FOR1	224	236	4	3.2	4	100	0	26	23	0	46	30	1.53	TGGA	TGGATGGATGGAT
12	2	CSIRO_001C09FOR1	507	518	5	2.4	5	100	0	24	41	41	16	0	1.48	ACCGA	ACCGAACCGAAC
12	2	CSIRO_001C09FOR1	834	845	6	2	6	100	0	24	16	16	0	66	1.25	TTCTTA	TTCTTATTCTTA
13	2	CSIRO_001C09REV1	320	332	1	13	1	100	0	26	0	0	0	100	0	T	TTTTTTTTTTTTT
19	2	CSIRO_001C10_PROVA_T7_FOR1	267	285	5	3.8	5	100	0	38	0	0	15	84	0.63	TTTTG	TTTTGTTTTGTTTTGTTTT
19	2	CSIRO_001C10_PROVA_T7_FOR1	284	302	5	3.8	5	100	0	38	15	0	0	84	0.63	TTTTA	TTTTATTTTATTTTATTTT
19	2	CSIRO_001C10FOR1	213	231	5	3.8	5	100	0	38	0	0	15	84	0.63	TTTTG	TTTTGTTTTGTTTTGTTTT
19	2	CSIRO_001C10FOR1	230	248	5	3.8	5	100	0	38	15	0	0	84	0.63	TTTTA	TTTTATTTTATTTTATTTT
13	2	CSIRO_001C11FOR1	87	99	1	13	1	100	0	26	0	0	0	100	0	T	TTTTTTTTTTTTT
15	2	CSIRO_001C11FOR1	162	176	1	15	1	100	0	30	100	0	0	0	0	A	AAAAAAAAAAAAAAA
13	2	CSIRO_001C11FOR1	938	950	6	2.2	6	100	0	26	30	15	15	38	1.88	TTGCAA	TTGCAATTGCAAT
15	2	CSIRO_001C12FOR1	86	100	1	15	1	100	0	30	100	0	0	0	0	A	AAAAAAAAAAAAAAA
15	2	CSIRO_001C12FOR1	125	139	1	15	1	100	0	30	0	0	0	100	0	T	TTTTTTTTTTTTTTT
15	2	CSIRO_001C12FOR1	140	154	1	15	1	100	0	30	100	0	0	0	0	A	AAAAAAAAAAAAAAA
12	2	CSIRO_001C12REV1	396	407	6	2	6	100	0	24	0	16	50	33	1.46	GGTTCG	GGTTCGGGTTCG
13	2	CSIRO_001C13_PROVA_T7_FOR1	178	190	5	2.6	5	100	0	26	23	0	0	76	0.78	TATTT	TATTTTATTTTAT
22	1	CSIRO_001C13_PROVA_T7_FOR1	468	489	8	2.8	8	100	0	44	86	0	0	13	0.57	AAATAAAA	AAATAAAAAAATAAAAAAATAA
13	2	CSIRO_001C13_PROVA_T7_FOR1	1039	1051	6	2.2	6	100	0	26	30	30	0	38	1.58	TACTCA	TACTCATACTCAT
14	2	CSIRO_001C13FOR1	1	14	1	14	1	100	0	28	100	0	0	0	0	A	AAAAAAAAAAAAAA
13	2	CSIRO_001C13FOR1	123	135	5	2.6	5	100	0	26	23	0	0	76	0.78	TATTT	TATTTTATTTTAT
13	2	CSIRO_001C13REV1	316	328	6	2.2	6	100	0	26	30	0	0	69	0.89	TAATTT	TAATTTTAATTTT
14	2	CSIRO_001C13REV1	451	464	6	2.3	6	100	0	28	78	0	0	21	0.75	ATAAAA	ATAAAAATAAAAAT
13	2	CSIRO_001C14_PROVA_T7_FOR1	164	176	5	2.6	5	100	0	26	53	0	0	46	1	TATAA	TATAATATAATAT
15	2	CSIRO_001C14_PROVA_T7_FOR1	282	296	7	2.1	7	100	0	30	13	0	13	73	1.1	TTTTTAG	TTTTTAGTTTTTAGT
13	2	CSIRO_001C14FOR1	227	239	5	2.6	5	100	0	26	53	0	0	46	1	TATAA	TATAATATAATAT
15	2	CSIRO_001C14FOR1	346	360	7	2.1	7	100	0	30	13	0	13	73	1.1	TTTTTAG	TTTTTAGTTTTTAGT
12	2	CSIRO_001C15_PROVA_T7_FOR1	358	369	4	3	4	100	0	24	0	25	0	75	0.81	TTTC	TTTCTTTCTTTC
12	2	CSIRO_001C15FOR1	36	47	1	12	1	100	0	24	100	0	0	0	0	A	AAAAAAAAAAAA
12	2	CSIRO_001C15FOR1	93	104	1	12	1	100	0	24	100	0	0	0	0	A	AAAAAAAAAAAA
15	2	CSIRO_001C15FOR1	127	141	1	15	1	100	0	30	0	0	0	100	0	T	TTTTTTTTTTTTTTT
14	2	CSIRO_001C15FOR1	142	155	1	14	1	100	0	28	100	0	0	0	0	A	AAAAAAAAAAAAAA
20	1	CSIRO_001C15FOR1	156	175	1	20	1	100	0	40	0	0	0	100	0	T	TTTTTTTTTTTTTTTTTTTT
14	2	CSIRO_001C15FOR1	413	426	6	2.3	6	100	0	28	14	0	0	85	0.59	TTATTT	TTATTTTTATTTTT
14	2	CSIRO_001C15FOR1	416	429	7	2	7	100	0	28	14	0	0	85	0.59	TTTTTAT	TTTTTATTTTTTAT
12	2	CSIRO_001C15FOR1	444	455	4	3	4	100	0	24	0	25	0	75	0.81	TTTC	TTTCTTTCTTTC
18	2	CSIRO_001C15REV1	401	418	7	2.6	7	100	0	36	72	0	0	27	0.85	AATAAAT	AATAAATAATAAATAATA
14	2	CSIRO_001C15REV1	590	603	7	2	7	100	0	28	28	28	14	28	1.95	ATGCATC	ATGCATCATGCATC
15	2	CSIRO_001C15REV1	646	660	7	2.1	7	100	0	30	46	13	0	40	1.43	ATCAATT	ATCAATTATCAATTA
12	2	CSIRO_001C16_PROVA_T7_FOR1	219	230	6	2	6	100	0	24	33	66	0	0	0.92	CACACC	CACACCCACACC
12	2	CSIRO_001C16FOR1	67	78	1	12	1	100	0	24	0	0	0	100	0	T	TTTTTTTTTTTT
14	2	CSIRO_001C16FOR1	123	136	1	14	1	100	0	28	0	0	0	100	0	T	TTTTTTTTTTTTTT
12	2	CSIRO_001C16FOR1	301	312	6	2	6	100	0	24	33	66	0	0	0.92	CACACC	CACACCCACACC
12	2	CSIRO_001C17FOR1	83	94	4	3	4	100	0	24	25	0	0	75	0.81	TTTA	TTTATTTATTTA
15	2	CSIRO_001C18_PROVA_T7_FOR1	404	418	7	2.1	7	100	0	30	53	0	0	46	1	TTAATAA	TTAATAATTAATAAT
12	2	CSIRO_001C18_PROVA_T7_FOR1	828	839	6	2	6	100	0	24	50	16	33	0	1.46	ACGAGA	ACGAGAACGAGA
14	2	CSIRO_001C18FOR1	390	403	7	2	7	100	0	28	57	0	0	42	0.99	TTAATAA	TTAATAATTAATAA
14	2	CSIRO_001C18REV1	183	196	6	2.3	6	100	0	28	28	50	0	21	1.49	CTCACA	CTCACACTCACACT
14	2	CSIRO_001C18REV1	484	497	6	2.3	6	100	0	28	85	0	14	0	0.59	AAAGAA	AAAGAAAAAGAAAA
12	2	CSIRO_001C19FOR1	313	324	6	2	6	100	0	24	16	16	0	66	1.25	CTTTTA	CTTTTACTTTTA
15	2	CSIRO_001C19REV1	175	189	7	2.1	7	100	0	30	13	60	13	13	1.6	CCGTCAC	CCGTCACCCGTCACC
12	2	CSIRO_001C19REV1	728	739	5	2.4	5	100	0	24	41	41	0	16	1.48	CATCA	CATCACATCACA
12	2	CSIRO_001C20_PROVA_T7_FOR1	266	277	6	2	6	100	0	24	50	33	0	16	1.46	CAAATC	CAAATCCAAATC
12	2	CSIRO_001C20_PROVA_T7_FOR1	606	617	5	2.4	5	100	0	24	41	0	16	41	1.48	ATGTA	ATGTAATGTAAT
13	2	CSIRO_001C20_PROVA_T7_FOR1	744	756	5	2.6	5	100	0	26	15	0	0	84	0.62	TTTTA	TTTTATTTTATTT
12	2	CSIRO_001C20FOR1	258	269	6	2	6	100	0	24	50	33	0	16	1.46	CAAATC	CAAATCCAAATC
12	2	CSIRO_001C20FOR1	597	608	5	2.4	5	100	0	24	41	0	16	41	1.48	ATGTA	ATGTAATGTAAT
14	2	CSIRO_001C22REV1	70	83	7	2	7	100	0	28	14	0	42	42	1.45	GTTGTGA	GTTGTGAGTTGTGA
16	2	CSIRO_001C22REV1	582	597	7	2.3	7	100	0	32	87	0	0	12	0.54	AAAATAA	AAAATAAAAAATAAAA
15	2	CSIRO_001C23_PROVA_T7_FOR1	181	195	7	2.1	7	100	0	30	13	60	13	13	1.6	CCGTCAC	CCGTCACCCGTCACC
13	2	CSIRO_001C23_PROVA_T7_FOR1	615	627	1	13	1	100	0	26	100	0	0	0	0	A	AAAAAAAAAAAAA
13	2	CSIRO_001C23_PROVA_T7_FOR1	832	844	1	13	1	100	0	26	0	0	0	100	0	T	TTTTTTTTTTTTT
15	2	CSIRO_001C23FOR1	173	187	7	2.1	7	100	0	30	13	60	13	13	1.6	CCGTCAC	CCGTCACCCGTCACC
13	2	CSIRO_001C24_PROVA_T7_FOR1	545	557	5	2.6	5	100	0	26	23	38	23	15	1.92	GCACT	GCACTGCACTGCA
13	2	CSIRO_001C24FOR1	526	538	5	2.6	5	100	0	26	23	38	23	15	1.92	GCACT	GCACTGCACTGCA
13	2	CSIRO_001C24FOR1	700	712	6	2.2	6	100	0	26	61	0	38	0	0.96	GAAAGA	GAAAGAGAAAGAG
12	2	CSIRO_001C24FOR1	815	826	6	2	6	100	0	24	16	16	0	66	1.25	TCATTT	TCATTTTCATTT
14	2	CSIRO_001D01_PROVA_T7_FOR1	761	774	7	2	7	100	0	28	14	14	28	42	1.84	GTTTGCA	GTTTGCAGTTTGCA
17	2	CSIRO_001D01FOR1	74	90	1	17	1	100	0	34	100	0	0	0	0	A	AAAAAAAAAAAAAAAAA
16	2	CSIRO_001D01FOR1	112	127	1	16	1	100	0	32	0	0	0	100	0	T	TTTTTTTTTTTTTTTT
14	2	CSIRO_001D01FOR1	128	141	1	14	1	100	0	28	100	0	0	0	0	A	AAAAAAAAAAAAAA
17	2	CSIRO_001D01FOR1	142	158	1	17	1	100	0	34	0	0	0	100	0	T	TTTTTTTTTTTTTTTTT
16	2	CSIRO_001D01FOR1	190	205	1	16	1	100	0	32	100	0	0	0	0	A	AAAAAAAAAAAAAAAA
14	2	CSIRO_001D01REV1	422	435	7	2	7	100	0	28	71	0	0	28	0.86	AATAATA	AATAATAAATAATA
15	2	CSIRO_001D02FOR1	128	142	1	15	1	100	0	30	0	0	0	100	0	T	TTTTTTTTTTTTTTT
15	2	CSIRO_001D03FOR1	127	141	1	15	1	100	0	30	0	0	0	100	0	T	TTTTTTTTTTTTTTT
13	2	CSIRO_001D03FOR1	142	154	1	13	1	100	0	26	100	0	0	0	0	A	AAAAAAAAAAAAA
13	2	CSIRO_001D03FOR1	248	260	1	13	1	100	0	26	0	0	0	100	0	T	TTTTTTTTTTTTT
14	2	CSIRO_001D04FOR1	124	137	1	14	1	100	0	28	0	0	0	100	0	T	TTTTTTTTTTTTTT
12	2	CSIRO_001D05FOR1	10	21	4	3	4	100	0	24	0	0	25	75	0.81	GTTT	GTTTGTTTGTTT
19	2	CSIRO_001D05FOR1	56	74	1	19	1	100	0	38	0	0	0	100	0	T	TTTTTTTTTTTTTTTTTTT
12	2	CSIRO_001D05FOR1	185	196	6	2	6	100	0	24	83	16	0	0	0.65	CAAAAA	CAAAAACAAAAA
14	2	CSIRO_001D05REV1	60	73	6	2.3	6	100	0	28	14	42	0	42	1.45	TTACCC	TTACCCTTACCCTT
13	2	CSIRO_001D05REV1	283	295	6	2.2	6	100	0	26	15	53	0	30	1.42	CACTCT	CACTCTCACTCTC
13	2	CSIRO_001D06FOR1	130	142	1	13	1	100	0	26	100	0	0	0	0	A	AAAAAAAAAAAAA
12	2	CSIRO_001D07FOR1	127	138	1	12	1	100	0	24	0	0	0	100	0	T	TTTTTTTTTTTT
13	2	CSIRO_001D07FOR1	139	151	1	13	1	100	0	26	100	0	0	0	0	A	AAAAAAAAAAAAA
17	2	CSIRO_001D08_PROVA_T7_FOR1	807	823	7	2.4	7	100	0	34	29	47	11	11	1.76	CACTCAG	CACTCAGCACTCAGCAC
12	2	CSIRO_001D08_PROVA_T7_FOR1	911	922	6	2	6	100	0	24	33	33	16	16	1.92	GCACTA	GCACTAGCACTA
13	2	CSIRO_001D08FOR1	11	23	5	2.6	5	100	0	26	15	38	0	46	1.46	TCTAC	TCTACTCTACTCT
12	2	CSIRO_001D08FOR1	125	136	1	12	1	100	0	24	0	0	0	100	0	T	TTTTTTTTTTTT
14	2	CSIRO_001D08FOR1	137	150	1	14	1	100	0	28	100	0	0	0	0	A	AAAAAAAAAAAAAA
17	2	CSIRO_001D08FOR1	884	900	7	2.4	7	100	0	34	29	47	11	11	1.76	CACTCAG	CACTCAGCACTCAGCAC
12	2	CSIRO_001D08REV1	9	20	3	4	3	100	0	24	33	33	0	33	1.58	TCA	TCATCATCATCA
13	2	CSIRO_001D08REV1	577	589	6	2.2	6	100	0	26	30	15	15	38	1.88	TTCAAG	TTCAAGTTCAAGT
14	2	CSIRO_001D09REV1	98	111	4	3.5	4	100	0	28	78	0	21	0	0.75	AAGA	AAGAAAGAAAGAAA
13	2	CSIRO_001D09REV1	175	187	6	2.2	6	100	0	26	38	15	30	15	1.88	AGCATG	AGCATGAGCATGA
12	2	CSIRO_001D10REV1	321	332	6	2	6	100	0	24	50	0	0	50	1	ATTAAT	ATTAATATTAAT
12	2	CSIRO_001D11FOR1	66	77	6	2	6	100	0	24	0	16	0	83	0.65	CTTTTT	CTTTTTCTTTTT
12	2	CSIRO_001D11REV1	676	687	4	3	4	100	0	24	75	0	0	25	0.81	TAAA	TAAATAAATAAA
12	2	CSIRO_001D11REV1	765	776	6	2	6	100	0	24	66	0	16	16	1.25	TAGAAA	TAGAAATAGAAA
14	2	CSIRO_001D12_PROVA_T7_FOR1	165	178	7	2	7	100	0	28	14	14	0	71	1.15	ATTCTTT	ATTCTTTATTCTTT
12	2	CSIRO_001D12_PROVA_T7_FOR1	176	187	6	2	6	100	0	24	16	16	0	66	1.25	TTTCAT	TTTCATTTTCAT
14	2	CSIRO_001D12FOR1	240	253	7	2	7	100	0	28	14	14	0	71	1.15	ATTCTTT	ATTCTTTATTCTTT
12	2	CSIRO_001D12FOR1	251	262	6	2	6	100	0	24	16	16	0	66	1.25	TTTCAT	TTTCATTTTCAT
12	2	CSIRO_001D12REV1	82	93	6	2	6	100	0	24	66	0	0	33	0.92	TATAAA	TATAAATATAAA
13	2	CSIRO_001D12REV1	393	405	3	4.3	3	100	0	26	69	0	0	30	0.89	AAT	AATAATAATAATA
12	2	CSIRO_001D12REV1	779	790	6	2	6	100	0	24	66	0	0	33	0.92	ATATAA	ATATAAATATAA
18	2	CSIRO_001D13_PROVA_T7_FOR1	415	432	7	2.6	7	100	0	36	61	11	0	27	1.3	AAATTAC	AAATTACAAATTACAAAT
12	2	CSIRO_001D13_PROVA_T7_FOR1	545	556	6	2	6	100	0	24	33	16	33	16	1.92	GCAATG	GCAATGGCAATG
12	2	CSIRO_001D13_PROVA_T7_FOR1	696	707	6	2	6	100	0	24	33	16	0	50	1.46	ATTCTA	ATTCTAATTCTA
18	2	CSIRO_001D13FOR1	406	423	7	2.6	7	100	0	36	61	11	0	27	1.3	AAATTAC	AAATTACAAATTACAAAT
12	2	CSIRO_001D13FOR1	536	547	6	2	6	100	0	24	33	16	33	16	1.92	GCAATG	GCAATGGCAATG
12	2	CSIRO_001D13FOR1	683	694	5	2.4	5	100	0	24	25	16	0	58	1.38	TATTC	TATTCTATTCTA
13	2	CSIRO_001D14_PROVA_T7_FOR1	575	587	5	2.6	5	100	0	26	23	15	23	38	1.92	ATGTC	ATGTCATGTCATG
12	2	CSIRO_001D14FOR1	34	45	1	12	1	100	0	24	100	0	0	0	0	A	AAAAAAAAAAAA
16	2	CSIRO_001D14FOR1	88	103	1	16	1	100	0	32	100	0	0	0	0	A	AAAAAAAAAAAAAAAA
16	2	CSIRO_001D14FOR1	113	128	8	2	8	100	0	32	37	0	0	62	0.95	AAATTTTT	AAATTTTTAAATTTTT
14	2	CSIRO_001D14FOR1	124	137	1	14	1	100	0	28	0	0	0	100	0	T	TTTTTTTTTTTTTT
13	2	CSIRO_001D14FOR1	138	150	1	13	1	100	0	26	100	0	0	0	0	A	AAAAAAAAAAAAA
13	2	CSIRO_001D14FOR1	659	671	5	2.6	5	100	0	26	23	15	23	38	1.92	ATGTC	ATGTCATGTCATG
13	2	CSIRO_001D15FOR1	32	44	1	13	1	100	0	26	0	0	0	100	0	T	TTTTTTTTTTTTT
14	2	CSIRO_001D15FOR1	47	60	1	14	1	100	0	28	100	0	0	0	0	A	AAAAAAAAAAAAAA
12	2	CSIRO_001D15FOR1	66	77	5	2.4	5	100	0	24	0	16	83	0	0.65	GGGCG	GGGCGGGGCGGG
21	1	CSIRO_001D15FOR1	82	102	1	21	1	100	0	42	0	0	0	100	0	T	TTTTTTTTTTTTTTTTTTTTT
13	2	CSIRO_001D15FOR1	103	115	1	13	1	100	0	26	100	0	0	0	0	A	AAAAAAAAAAAAA
17	2	CSIRO_001D15FOR1	120	136	1	17	1	100	0	34	0	0	0	100	0	T	TTTTTTTTTTTTTTTTT
31	1	CSIRO_001D15REV1	93	123	1	31	1	100	0	62	100	0	0	0	0	A	AAAAAAAAAAAAAAAAAAAAAAAAAAAAAAA
16	2	CSIRO_001D16FOR1	89	104	8	2	8	100	0	32	87	0	0	12	0.54	TAAAAAAA	TAAAAAAATAAAAAAA
14	2	CSIRO_001D16FOR1	128	141	1	14	1	100	0	28	0	0	0	100	0	T	TTTTTTTTTTTTTT
12	2	CSIRO_001D16FOR1	142	153	1	12	1	100	0	24	100	0	0	0	0	A	AAAAAAAAAAAA
12	2	CSIRO_001D16REV1	80	91	1	12	1	100	0	24	0	0	100	0	0	G	GGGGGGGGGGGG
13	2	CSIRO_001D17_PROVA_T7_FOR1	92	104	5	2.6	5	100	0	26	15	0	0	84	0.62	TTTAT	TTTATTTTATTTT
12	2	CSIRO_001D17FOR1	43	54	1	12	1	100	0	24	100	0	0	0	0	A	AAAAAAAAAAAA
14	2	CSIRO_001D17FOR1	97	110	7	2	7	100	0	28	85	0	0	14	0.59	TAAAAAA	TAAAAAATAAAAAA
16	2	CSIRO_001D17FOR1	123	138	8	2	8	100	0	32	50	0	0	50	1	AAAATTTT	AAAATTTTAAAATTTT
13	2	CSIRO_001D17FOR1	135	147	1	13	1	100	0	26	0	0	0	100	0	T	TTTTTTTTTTTTT
14	2	CSIRO_001D17REV1	147	160	7	2	7	100	0	28	28	14	14	42	1.84	TATGCTA	TATGCTATATGCTA
12	2	CSIRO_001D17REV1	647	658	6	2	6	100	0	24	16	0	0	83	0.65	ATTTTT	ATTTTTATTTTT
12	2	CSIRO_001D17REV1	791	802	6	2	6	100	0	24	16	16	16	50	1.79	ATCTGT	ATCTGTATCTGT
13	2	CSIRO_001D18FOR1	135	147	1	13	1	100	0	26	100	0	0	0	0	A	AAAAAAAAAAAAA
12	2	CSIRO_001D18REV1	29	40	1	12	1	100	0	24	100	0	0	0	0	A	AAAAAAAAAAAA
12	2	CSIRO_001D19_PROVA_T7_FOR1	678	689	6	2	6	100	0	24	50	16	0	33	1.46	TATCAA	TATCAATATCAA
14	2	CSIRO_001D19_PROVA_T7_FOR1	709	722	7	2	7	100	0	28	28	14	0	57	1.38	TATCATT	TATCATTTATCATT
14	2	CSIRO_001D19FOR1	799	812	7	2	7	100	0	28	28	14	0	57	1.38	TATCATT	TATCATTTATCATT
14	2	CSIRO_001D19FOR1	985	998	7	2	7	100	0	28	57	0	0	42	0.99	TAATAAT	TAATAATTAATAAT
12	2	CSIRO_001D19REV1	440	451	5	2.4	5	100	0	24	75	0	0	25	0.81	TAAAA	TAAAATAAAATA
14	2	CSIRO_001D19REV1	470	483	7	2	7	100	0	28	28	0	28	42	1.56	AATTTGG	AATTTGGAATTTGG
12	2	CSIRO_001D20FOR1	85	96	6	2	6	100	0	24	16	0	0	83	0.65	TTTTTA	TTTTTATTTTTA
15	2	CSIRO_001D20FOR1	133	147	1	15	1	100	0	30	100	0	0	0	0	A	AAAAAAAAAAAAAAA
15	2	CSIRO_001D21_PROVA_T7_FOR1	126	140	7	2.1	7	100	0	30	60	26	13	0	1.34	ACAGCAA	ACAGCAAACAGCAAA
14	2	CSIRO_001D21_PROVA_T7_FOR1	971	984	7	2	7	100	0	28	28	28	14	28	1.95	CTAGTAC	CTAGTACCTAGTAC
14	2	CSIRO_001D21FOR1	106	119	1	14	1	100	0	28	0	0	0	100	0	T	TTTTTTTTTTTTTT
14	2	CSIRO_001D21FOR1	136	149	7	2	7	100	0	28	14	0	0	85	0.59	TTTTTTA	TTTTTTATTTTTTA
14	2	CSIRO_001D21REV1	106	119	7	2	7	100	0	28	85	0	0	14	0.59	AAAAAAT	AAAAAATAAAAAAT
15	2	CSIRO_001D21REV1	229	243	6	2.5	6	100	0	30	26	20	20	33	1.97	GTCTAA	GTCTAAGTCTAAGTC
13	2	CSIRO_001D24_PROVA_T7_FOR1	703	715	1	13	1	100	0	26	0	100	0	0	0	C	CCCCCCCCCCCCC
13	2	CSIRO_001D24FOR1	526	538	5	2.6	5	100	0	26	23	38	23	15	1.92	GCACT	GCACTGCACTGCA
13	2	CSIRO_001D24FOR1	701	713	6	2.2	6	100	0	26	61	0	38	0	0.96	GAAAGA	GAAAGAGAAAGAG
13	2	CSIRO_001E01_PROVA_T7_FOR1	176	188	5	2.6	5	100	0	26	23	15	0	61	1.33	ATTTC	ATTTCATTTCATT
12	2	CSIRO_001E01_PROVA_T7_FOR1	558	569	5	2.4	5	100	0	24	25	25	0	50	1.5	CATTT	CATTTCATTTCA
12	2	CSIRO_001E01FOR1	123	134	1	12	1	100	0	24	0	0	0	100	0	T	TTTTTTTTTTTT
13	2	CSIRO_001E01FOR1	257	269	5	2.6	5	100	0	26	23	15	0	61	1.33	ATTTC	ATTTCATTTCATT
13	2	CSIRO_001E02_PROVA_T7_FOR1	384	396	5	2.6	5	100	0	26	61	0	38	0	0.96	AGAAG	AGAAGAGAAGAGA
13	2	CSIRO_001E02FOR1	373	385	5	2.6	5	100	0	26	61	0	38	0	0.96	AGAAG	AGAAGAGAAGAGA
13	2	CSIRO_001E02REV1	490	502	4	3.2	4	100	0	26	76	23	0	0	0.78	AAAC	AAACAAACAAACA
14	2	CSIRO_001E02REV1	601	614	4	3.5	4	100	0	28	21	0	0	78	0.75	TTTA	TTTATTTATTTATT
18	2	CSIRO_001E02REV1	616	633	8	2.2	8	100	0	36	11	0	27	61	1.3	GTTTTAGT	GTTTTAGTGTTTTAGTGT
18	2	CSIRO_001E02REV1	828	845	6	3	6	100	0	36	0	16	0	83	0.65	CTTTTT	CTTTTTCTTTTTCTTTTT
12	2	CSIRO_001E03FOR1	128	139	1	12	1	100	0	24	0	0	0	100	0	T	TTTTTTTTTTTT
13	2	CSIRO_001E03FOR1	140	152	1	13	1	100	0	26	100	0	0	0	0	A	AAAAAAAAAAAAA
13	2	CSIRO_001E04_PROVA_T7_FOR1	107	119	5	2.6	5	100	0	26	0	15	46	38	1.46	GTGTC	GTGTCGTGTCGTG
15	2	CSIRO_001E04_PROVA_T7_FOR1	317	331	4	3.8	4	100	0	30	53	0	0	46	1	AATT	AATTAATTAATTAAT
13	2	CSIRO_001E04FOR1	98	110	5	2.6	5	100	0	26	0	15	46	38	1.46	GTGTC	GTGTCGTGTCGTG
15	2	CSIRO_001E04FOR1	308	322	4	3.8	4	100	0	30	53	0	0	46	1	AATT	AATTAATTAATTAAT
14	2	CSIRO_001E05FOR1	1	14	1	14	1	100	0	28	100	0	0	0	0	A	AAAAAAAAAAAAAA
15	2	CSIRO_001E05REV1	175	189	7	2.1	7	100	0	30	13	60	13	13	1.6	CCGTCAC	CCGTCACCCGTCACC
14	2	CSIRO_001E06FOR1	830	843	7	2	7	100	0	28	14	28	14	42	1.84	GTCTATC	GTCTATCGTCTATC
12	2	CSIRO_001E06REV1	41	52	4	3	4	100	0	24	50	50	0	0	1	CCAA	CCAACCAACCAA
15	2	CSIRO_001E07FOR1	75	89	1	15	1	100	0	30	0	0	0	100	0	T	TTTTTTTTTTTTTTT
14	2	CSIRO_001E07FOR1	131	144	1	14	1	100	0	28	0	0	0	100	0	T	TTTTTTTTTTTTTT
13	2	CSIRO_001E07FOR1	145	157	1	13	1	100	0	26	100	0	0	0	0	A	AAAAAAAAAAAAA
14	2	CSIRO_001E08_PROVA_T7_FOR1	59	72	6	2.3	6	100	0	28	64	14	0	21	1.29	ATCAAA	ATCAAAATCAAAAT
12	2	CSIRO_001E08_PROVA_T7_FOR1	634	645	3	4	3	100	0	24	0	0	66	33	0.92	TGG	TGGTGGTGGTGG
13	2	CSIRO_001E08FOR1	1	13	1	13	1	100	0	26	100	0	0	0	0	A	AAAAAAAAAAAAA
12	2	CSIRO_001E08FOR1	572	583	3	4	3	100	0	24	0	0	66	33	0.92	TGG	TGGTGGTGGTGG
15	2	CSIRO_001E08REV1	629	643	7	2.1	7	100	0	30	53	0	13	33	1.4	TAAGATA	TAAGATATAAGATAT
12	2	CSIRO_001E09REV1	55	66	6	2	6	100	0	24	50	0	50	0	1	AGAAGG	AGAAGGAGAAGG
15	2	CSIRO_001E09REV1	317	331	6	2.5	6	100	0	30	0	0	20	80	0.72	TGTTTT	TGTTTTTGTTTTTGT
16	2	CSIRO_001E10FOR1	85	100	1	16	1	100	0	32	100	0	0	0	0	A	AAAAAAAAAAAAAAAA
14	2	CSIRO_001E10FOR1	122	135	1	14	1	100	0	28	0	0	0	100	0	T	TTTTTTTTTTTTTT
13	2	CSIRO_001E10FOR1	185	197	1	13	1	100	0	26	0	100	0	0	0	C	CCCCCCCCCCCCC
12	2	CSIRO_001E10FOR1	198	209	1	12	1	100	0	24	100	0	0	0	0	A	AAAAAAAAAAAA
16	2	CSIRO_001E11_PROVA_T7_FOR1	518	533	8	2	8	100	0	32	37	37	0	25	1.56	CACAACTT	CACAACTTCACAACTT
16	2	CSIRO_001E11_PROVA_T7_FOR1	613	628	7	2.3	7	100	0	32	75	0	0	25	0.81	AAAAATT	AAAAATTAAAAATTAA
12	2	CSIRO_001E11FOR1	45	56	1	12	1	100	0	24	0	0	0	100	0	T	TTTTTTTTTTTT
16	2	CSIRO_001E11FOR1	522	537	8	2	8	100	0	32	37	37	0	25	1.56	CACAACTT	CACAACTTCACAACTT
16	2	CSIRO_001E11FOR1	617	632	7	2.3	7	100	0	32	75	0	0	25	0.81	AAAAATT	AAAAATTAAAAATTAA
13	2	CSIRO_001E12FOR1	40	52	1	13	1	100	0	26	100	0	0	0	0	A	AAAAAAAAAAAAA
15	2	CSIRO_001E12FOR1	93	107	1	15	1	100	0	30	100	0	0	0	0	A	AAAAAAAAAAAAAAA
12	2	CSIRO_001E12FOR1	131	142	1	12	1	100	0	24	0	0	0	100	0	T	TTTTTTTTTTTT
19	2	CSIRO_001E12FOR1	143	161	1	19	1	100	0	38	100	0	0	0	0	A	AAAAAAAAAAAAAAAAAAA
12	2	CSIRO_001E12FOR1	208	219	1	12	1	100	0	24	100	0	0	0	0	A	AAAAAAAAAAAA
13	2	CSIRO_001E13FOR1	42	54	1	13	1	100	0	26	100	0	0	0	0	A	AAAAAAAAAAAAA
15	2	CSIRO_001E13FOR1	97	111	1	15	1	100	0	30	100	0	0	0	0	A	AAAAAAAAAAAAAAA
16	2	CSIRO_001E13FOR1	121	136	8	2	8	100	0	32	50	0	0	50	1	AAAATTTT	AAAATTTTAAAATTTT
14	2	CSIRO_001E13FOR1	133	146	1	14	1	100	0	28	0	0	0	100	0	T	TTTTTTTTTTTTTT
14	2	CSIRO_001E13FOR1	147	160	1	14	1	100	0	28	100	0	0	0	0	A	AAAAAAAAAAAAAA
14	2	CSIRO_001E13FOR1	211	224	1	14	1	100	0	28	100	0	0	0	0	A	AAAAAAAAAAAAAA
12	2	CSIRO_001E14FOR1	41	52	1	12	1	100	0	24	100	0	0	0	0	A	AAAAAAAAAAAA
13	2	CSIRO_001E14FOR1	143	155	1	13	1	100	0	26	100	0	0	0	0	A	AAAAAAAAAAAAA
13	2	CSIRO_001E14FOR1	162	174	1	13	1	100	0	26	0	0	0	100	0	T	TTTTTTTTTTTTT
15	2	CSIRO_001E14FOR1	204	218	1	15	1	100	0	30	100	0	0	0	0	A	AAAAAAAAAAAAAAA
12	2	CSIRO_001E15FOR1	39	50	1	12	1	100	0	24	100	0	0	0	0	A	AAAAAAAAAAAA
16	2	CSIRO_001E15FOR1	75	90	8	2	8	100	0	32	25	0	0	75	0.81	TTTTTTAA	TTTTTTAATTTTTTAA
13	2	CSIRO_001E15FOR1	132	144	1	13	1	100	0	26	0	0	0	100	0	T	TTTTTTTTTTTTT
13	2	CSIRO_001E15FOR1	145	157	1	13	1	100	0	26	100	0	0	0	0	A	AAAAAAAAAAAAA
13	2	CSIRO_001E15FOR1	215	227	1	13	1	100	0	26	100	0	0	0	0	A	AAAAAAAAAAAAA
12	2	CSIRO_001E15REV1	346	357	6	2	6	100	0	24	50	33	0	16	1.46	AAACTC	AAACTCAAACTC
13	2	CSIRO_001E15REV1	584	596	6	2.2	6	100	0	26	53	15	30	0	1.42	AGCAAG	AGCAAGAGCAAGA
12	2	CSIRO_001E19FOR1	398	409	6	2	6	100	0	24	33	0	16	50	1.46	AATGTT	AATGTTAATGTT
12	2	CSIRO_001E19REV1	295	306	6	2	6	100	0	24	0	0	16	83	0.65	TTGTTT	TTGTTTTTGTTT
12	2	CSIRO_001E19REV1	549	560	5	2.4	5	100	0	24	0	0	16	83	0.65	TTTTG	TTTTGTTTTGTT
13	2	CSIRO_001E19REV1	716	728	2	6.5	2	100	0	26	53	0	0	46	1	AT	ATATATATATATA
17	2	CSIRO_001E20_PROVA_T7_FOR1	522	538	8	2.1	8	100	0	34	41	0	35	23	1.55	ATAGTGAG	ATAGTGAGATAGTGAGA
17	2	CSIRO_001E20FOR1	514	530	8	2.1	8	100	0	34	41	0	35	23	1.55	ATAGTGAG	ATAGTGAGATAGTGAGA
16	2	CSIRO_001E20REV1	169	184	8	2	8	100	0	32	62	0	12	25	1.3	AAAAATTG	AAAAATTGAAAAATTG
12	2	CSIRO_001E20REV1	191	202	6	2	6	100	0	24	33	0	0	66	0.92	TTTAAT	TTTAATTTTAAT
14	2	CSIRO_001E20REV1	329	342	7	2	7	100	0	28	57	14	0	28	1.38	TATAACA	TATAACATATAACA
12	2	CSIRO_001E20REV1	827	838	6	2	6	100	0	24	50	16	0	33	1.46	ACTATA	ACTATAACTATA
12	2	CSIRO_001E21_PROVA_T7_FOR1	702	713	3	4	3	100	0	24	66	0	33	0	0.92	AGA	AGAAGAAGAAGA
14	2	CSIRO_001E21FOR1	754	767	6	2.3	6	100	0	28	0	0	14	85	0.59	TTGTTT	TTGTTTTTGTTTTT
12	2	CSIRO_001E21REV1	18	29	5	2.4	5	100	0	24	16	50	33	0	1.46	CCGGA	CCGGACCGGACC
12	2	CSIRO_001E21REV1	82	93	6	2	6	100	0	24	0	16	33	50	1.46	CGGTTT	CGGTTTCGGTTT
12	2	CSIRO_001E22_PROVA_T7_FOR1	553	564	6	2	6	100	0	24	0	0	16	83	0.65	TGTTTT	TGTTTTTGTTTT
12	2	CSIRO_001E22FOR1	544	555	6	2	6	100	0	24	0	0	16	83	0.65	TGTTTT	TGTTTTTGTTTT
16	2	CSIRO_001E23_PROVA_T7_FOR1	396	411	8	2	8	100	0	32	25	0	50	25	1.5	ATGAGTGG	ATGAGTGGATGAGTGG
14	2	CSIRO_001E23_PROVA_T7_FOR1	666	679	6	2.3	6	100	0	28	35	14	0	50	1.43	ATCTAT	ATCTATATCTATAT
14	2	CSIRO_001E23_PROVA_T7_FOR1	797	810	7	2	7	100	0	28	28	0	14	57	1.38	ATGTTAT	ATGTTATATGTTAT
16	2	CSIRO_001E23FOR1	109	124	8	2	8	100	0	32	75	0	0	25	0.81	AAAAAATT	AAAAAATTAAAAAATT
13	2	CSIRO_001E23FOR1	126	138	1	13	1	100	0	26	0	0	0	100	0	T	TTTTTTTTTTTTT
14	2	CSIRO_001E23FOR1	141	154	1	14	1	100	0	28	100	0	0	0	0	A	AAAAAAAAAAAAAA
16	2	CSIRO_001E23FOR1	161	176	8	2	8	100	0	32	25	0	0	75	0.81	TTTTTTAA	TTTTTTAATTTTTTAA
16	2	CSIRO_001E23FOR1	476	491	8	2	8	100	0	32	25	0	50	25	1.5	ATGAGTGG	ATGAGTGGATGAGTGG
14	2	CSIRO_001E23FOR1	746	759	6	2.3	6	100	0	28	35	14	0	50	1.43	ATCTAT	ATCTATATCTATAT
12	2	CSIRO_001E23REV1	94	105	6	2	6	100	0	24	16	16	33	33	1.92	GCATGT	GCATGTGCATGT
12	2	CSIRO_001E24FOR1	172	183	1	12	1	100	0	24	100	0	0	0	0	A	AAAAAAAAAAAA
12	2	CSIRO_001F01FOR1	45	56	1	12	1	100	0	24	0	100	0	0	0	C	CCCCCCCCCCCC
18	2	CSIRO_001F02FOR1	44	61	1	18	1	100	0	36	100	0	0	0	0	A	AAAAAAAAAAAAAAAAAA
12	2	CSIRO_001F02FOR1	83	94	1	12	1	100	0	24	0	0	0	100	0	T	TTTTTTTTTTTT
17	2	CSIRO_001F02FOR1	128	144	1	17	1	100	0	34	0	0	0	100	0	T	TTTTTTTTTTTTTTTTT
12	2	CSIRO_001F02FOR1	145	156	1	12	1	100	0	24	100	0	0	0	0	A	AAAAAAAAAAAA
12	2	CSIRO_001F02FOR1	196	207	6	2	6	100	0	24	0	83	16	0	0.65	GCCCCC	GCCCCCGCCCCC
14	2	CSIRO_001F03_PROVA_T7_FOR1	19	32	7	2	7	100	0	28	14	14	42	28	1.84	GTGGCTA	GTGGCTAGTGGCTA
16	2	CSIRO_001F03FOR1	26	41	8	2	8	100	0	32	0	12	12	75	1.06	CTTTTTTG	CTTTTTTGCTTTTTTG
12	2	CSIRO_001F03FOR1	787	798	2	6	2	100	0	24	50	0	50	0	1	AG	AGAGAGAGAGAG
15	2	CSIRO_001F03REV1	434	448	5	3	5	100	0	30	20	0	0	80	0.72	ATTTT	ATTTTATTTTATTTT
12	2	CSIRO_001F03REV1	787	798	6	2	6	100	0	24	16	0	0	83	0.65	TTTATT	TTTATTTTTATT
12	2	CSIRO_001F04_PROVA_T7_FOR1	443	454	6	2	6	100	0	24	50	0	0	50	1	AATTTA	AATTTAAATTTA
17	2	CSIRO_001F04_PROVA_T7_FOR1	613	629	6	2.8	6	100	0	34	17	0	17	64	1.29	TTATGT	TTATGTTTATGTTTATG
12	2	CSIRO_001F04FOR1	433	444	6	2	6	100	0	24	50	0	0	50	1	AATTTA	AATTTAAATTTA
17	2	CSIRO_001F04FOR1	603	619	6	2.8	6	100	0	34	17	0	17	64	1.29	TTATGT	TTATGTTTATGTTTATG
14	2	CSIRO_001F04REV1	51	64	6	2.3	6	100	0	28	21	50	14	14	1.78	ACCTCG	ACCTCGACCTCGAC
12	2	CSIRO_001F04REV1	368	379	5	2.4	5	100	0	24	33	50	0	16	1.46	CCAAT	CCAATCCAATCC
14	2	CSIRO_001F05FOR1	74	87	7	2	7	100	0	28	0	0	14	85	0.59	GTTTTTT	GTTTTTTGTTTTTT
12	2	CSIRO_001F05FOR1	124	135	1	12	1	100	0	24	0	0	0	100	0	T	TTTTTTTTTTTT
12	2	CSIRO_001F06FOR1	125	136	1	12	1	100	0	24	0	0	0	100	0	T	TTTTTTTTTTTT
12	2	CSIRO_001F06FOR1	137	148	1	12	1	100	0	24	100	0	0	0	0	A	AAAAAAAAAAAA
15	2	CSIRO_001F08FOR1	125	139	1	15	1	100	0	30	100	0	0	0	0	A	AAAAAAAAAAAAAAA
16	2	CSIRO_001F08FOR1	163	178	8	2	8	100	0	32	0	62	0	37	0.95	TTTCCCCC	TTTCCCCCTTTCCCCC
12	2	CSIRO_001F09_PROVA_T7_FOR1	23	34	5	2.4	5	100	0	24	16	0	0	83	0.65	TTATT	TTATTTTATTTT
15	2	CSIRO_001F09_PROVA_T7_FOR1	726	740	7	2.1	7	100	0	30	73	13	0	13	1.1	ACATAAA	ACATAAAACATAAAA
12	2	CSIRO_001F09FOR1	112	123	5	2.4	5	100	0	24	16	0	0	83	0.65	TTATT	TTATTTTATTTT
12	2	CSIRO_001F09FOR1	127	138	1	12	1	100	0	24	0	0	0	100	0	T	TTTTTTTTTTTT
15	2	CSIRO_001F09FOR1	835	849	7	2.1	7	100	0	30	73	13	0	13	1.1	ACATAAA	ACATAAAACATAAAA
12	2	CSIRO_001F10_PROVA_T7_FOR1	24	35	5	2.4	5	100	0	24	16	0	0	83	0.65	TTATT	TTATTTTATTTT
15	2	CSIRO_001F10_PROVA_T7_FOR1	727	741	7	2.1	7	100	0	30	73	13	0	13	1.1	ACATAAA	ACATAAAACATAAAA
12	2	CSIRO_001F10FOR1	110	121	5	2.4	5	100	0	24	16	0	0	83	0.65	TTATT	TTATTTTATTTT
12	2	CSIRO_001F10FOR1	125	136	1	12	1	100	0	24	0	0	0	100	0	T	TTTTTTTTTTTT
12	2	CSIRO_001F10FOR1	756	767	4	3	4	100	0	24	75	0	0	25	0.81	AATA	AATAAATAAATA
13	2	CSIRO_001F10FOR1	811	823	6	2.2	6	100	0	26	69	15	0	15	1.2	ACATAA	ACATAAACATAAA
17	2	CSIRO_001F11_PROVA_T7_FOR1	839	855	8	2.1	8	100	0	34	41	23	11	23	1.87	ATGTACAC	ATGTACACATGTACACA
17	2	CSIRO_001F11FOR1	88	104	1	17	1	100	0	34	100	0	0	0	0	A	AAAAAAAAAAAAAAAAA
12	2	CSIRO_001F11FOR1	127	138	1	12	1	100	0	24	0	0	0	100	0	T	TTTTTTTTTTTT
13	2	CSIRO_001F11FOR1	139	151	1	13	1	100	0	26	100	0	0	0	0	A	AAAAAAAAAAAAA
12	2	CSIRO_001F12REV1	175	186	6	2	6	100	0	24	33	16	0	50	1.46	TCAATT	TCAATTTCAATT
16	2	CSIRO_001F13FOR1	54	69	1	16	1	100	0	32	0	0	0	100	0	T	TTTTTTTTTTTTTTTT
17	2	CSIRO_001F13FOR1	70	86	1	17	1	100	0	34	100	0	0	0	0	A	AAAAAAAAAAAAAAAAA
13	2	CSIRO_001F13FOR1	87	99	1	13	1	100	0	26	0	0	100	0	0	G	GGGGGGGGGGGGG
19	2	CSIRO_001F13FOR1	107	125	1	19	1	100	0	38	0	0	0	100	0	T	TTTTTTTTTTTTTTTTTTT
17	2	CSIRO_001F13FOR1	143	159	1	17	1	100	0	34	0	0	0	100	0	T	TTTTTTTTTTTTTTTTT
21	1	CSIRO_001F13REV1	115	135	1	21	1	100	0	42	100	0	0	0	0	A	AAAAAAAAAAAAAAAAAAAAA
12	2	CSIRO_001F14_PROVA_T7_FOR1	299	310	5	2.4	5	100	0	24	75	0	0	25	0.81	ATAAA	ATAAAATAAAAT
14	2	CSIRO_001F14_PROVA_T7_FOR1	501	514	7	2	7	100	0	28	71	0	0	28	0.86	AAAAATT	AAAAATTAAAAATT
12	2	CSIRO_001F14FOR1	290	301	5	2.4	5	100	0	24	75	0	0	25	0.81	ATAAA	ATAAAATAAAAT
14	2	CSIRO_001F14FOR1	494	507	7	2	7	100	0	28	71	0	0	28	0.86	AAAAATT	AAAAATTAAAAATT
16	2	CSIRO_001F14REV1	456	471	3	5.3	3	100	0	32	62	0	0	37	0.95	TAA	TAATAATAATAATAAT
17	2	CSIRO_001F15FOR1	91	107	1	17	1	100	0	34	100	0	0	0	0	A	AAAAAAAAAAAAAAAAA
18	2	CSIRO_001F15FOR1	127	144	1	18	1	100	0	36	0	0	0	100	0	T	TTTTTTTTTTTTTTTTTT
15	2	CSIRO_001F16FOR1	92	106	1	15	1	100	0	30	100	0	0	0	0	A	AAAAAAAAAAAAAAA
13	2	CSIRO_001F16FOR1	142	154	1	13	1	100	0	26	100	0	0	0	0	A	AAAAAAAAAAAAA
13	2	CSIRO_001F17_PROVA_T7_FOR1	659	671	6	2.2	6	100	0	26	46	38	0	15	1.46	CAAATC	CAAATCCAAATCC
14	2	CSIRO_001F17FOR1	182	195	1	14	1	100	0	28	100	0	0	0	0	A	AAAAAAAAAAAAAA
13	2	CSIRO_001F17FOR1	272	284	1	13	1	100	0	26	100	0	0	0	0	A	AAAAAAAAAAAAA
12	2	CSIRO_001F17FOR1	424	435	4	3	4	100	0	24	0	25	0	75	0.81	TTTC	TTTCTTTCTTTC
15	2	CSIRO_001F17FOR1	445	459	4	3.8	4	100	0	30	0	80	20	0	0.72	CCCG	CCCGCCCGCCCGCCC
14	2	CSIRO_001F18FOR1	168	181	7	2	7	100	0	28	14	0	14	71	1.15	TTTAGTT	TTTAGTTTTTAGTT
12	2	CSIRO_001F18FOR1	674	685	6	2	6	100	0	24	33	0	0	66	0.92	ATATTT	ATATTTATATTT
12	2	CSIRO_001F18REV1	379	390	6	2	6	100	0	24	50	0	0	50	1	TATTAA	TATTAATATTAA
17	2	CSIRO_001F18REV1	479	495	7	2.4	7	100	0	34	23	0	0	76	0.79	TTTTAAT	TTTTAATTTTTAATTTT
12	2	CSIRO_001F19_PROVA_T7_FOR1	553	564	6	2	6	100	0	24	33	16	16	33	1.92	ATGCTA	ATGCTAATGCTA
12	2	CSIRO_001F19FOR1	547	558	6	2	6	100	0	24	33	16	16	33	1.92	ATGCTA	ATGCTAATGCTA
12	2	CSIRO_001F19REV1	323	334	6	2	6	100	0	24	50	0	16	33	1.46	TTGAAA	TTGAAATTGAAA
12	2	CSIRO_001F20_PROVA_T7_FOR1	293	304	6	2	6	100	0	24	16	33	0	50	1.46	TATCCT	TATCCTTATCCT
12	2	CSIRO_001F20FOR1	36	47	1	12	1	100	0	24	100	0	0	0	0	A	AAAAAAAAAAAA
16	2	CSIRO_001F20FOR1	84	99	1	16	1	100	0	32	100	0	0	0	0	A	AAAAAAAAAAAAAAAA
13	2	CSIRO_001F20FOR1	126	138	1	13	1	100	0	26	0	0	0	100	0	T	TTTTTTTTTTTTT
14	2	CSIRO_001F20FOR1	156	169	1	14	1	100	0	28	0	0	0	100	0	T	TTTTTTTTTTTTTT
12	2	CSIRO_001F20FOR1	373	384	6	2	6	100	0	24	16	33	0	50	1.46	TATCCT	TATCCTTATCCT
12	2	CSIRO_001F21FOR1	422	433	1	12	1	100	0	24	0	0	0	100	0	T	TTTTTTTTTTTT
12	2	CSIRO_001F21REV1	523	534	6	2	6	100	0	24	33	16	0	50	1.46	AATTTC	AATTTCAATTTC
12	2	CSIRO_001F21REV1	739	750	6	2	6	100	0	24	16	16	0	66	1.25	ATTTTC	ATTTTCATTTTC
12	2	CSIRO_001F22FOR1	36	47	5	2.4	5	100	0	24	16	83	0	0	0.65	CCCCA	CCCCACCCCACC
16	2	CSIRO_001F22FOR1	196	211	1	16	1	100	0	32	100	0	0	0	0	A	AAAAAAAAAAAAAAAA
18	2	CSIRO_001F22REV1	401	418	3	6	3	100	0	36	33	0	0	66	0.92	TTA	TTATTATTATTATTATTA
18	2	CSIRO_001F23_PROVA_T7_FOR1	687	704	2	9	2	100	0	36	50	50	0	0	1	CA	CACACACACACACACACA
72	1	CSIRO_001F23_PROVA_T7_FOR1	704	775	2	36	2	100	0	144	50	0	0	50	1	AT	ATATATATATATATATATATATATATATATATATATATATATATATATATATATATATATATATATATATAT
12	2	CSIRO_001F23FOR1	168	179	1	12	1	100	0	24	0	0	100	0	0	G	GGGGGGGGGGGG
14	2	CSIRO_001F23FOR1	760	773	7	2	7	100	0	28	28	71	0	0	0.86	CCCCACA	CCCCACACCCCACA
12	2	CSIRO_001F23FOR1	915	926	2	6	2	100	0	24	50	0	0	50	1	TA	TATATATATATA
12	2	CSIRO_001F24REV1	130	141	6	2	6	100	0	24	66	0	16	16	1.25	AGAAAT	AGAAATAGAAAT
14	2	CSIRO_001G01_PROVA_T7_FOR1	404	417	3	4.7	3	100	0	28	0	0	28	71	0.86	TTG	TTGTTGTTGTTGTT
12	2	CSIRO_001G01FOR1	390	401	3	4	3	100	0	24	0	0	33	66	0.92	TTG	TTGTTGTTGTTG
12	2	CSIRO_001G02_PROVA_T7_FOR1	655	666	6	2	6	100	0	24	33	0	33	33	1.58	GTTGAA	GTTGAAGTTGAA
12	2	CSIRO_001G02_PROVA_T7_FOR1	970	981	2	6	2	100	0	24	0	50	0	50	1	TC	TCTCTCTCTCTC
12	2	CSIRO_001G02FOR1	646	657	6	2	6	100	0	24	33	0	33	33	1.58	GTTGAA	GTTGAAGTTGAA
14	2	CSIRO_001G03FOR1	113	126	1	14	1	100	0	28	0	0	0	100	0	T	TTTTTTTTTTTTTT
13	2	CSIRO_001G03FOR1	529	541	6	2.2	6	100	0	26	15	0	30	53	1.42	TGGTAT	TGGTATTGGTATT
16	2	CSIRO_001G04FOR1	97	112	8	2	8	100	0	32	37	0	0	62	0.95	AAATTTTT	AAATTTTTAAATTTTT
13	2	CSIRO_001G04FOR1	108	120	1	13	1	100	0	26	0	0	0	100	0	T	TTTTTTTTTTTTT
15	2	CSIRO_001G06_PROVA_T7_FOR1	186	200	7	2.1	7	100	0	30	13	60	13	13	1.6	CCGTCAC	CCGTCACCCGTCACC
15	2	CSIRO_001G06FOR1	173	187	7	2.1	7	100	0	30	13	60	13	13	1.6	CCGTCAC	CCGTCACCCGTCACC
15	2	CSIRO_001G07REV1	395	409	1	15	1	100	0	30	0	0	0	100	0	T	TTTTTTTTTTTTTTT
13	2	CSIRO_001G08FOR1	49	61	1	13	1	100	0	26	100	0	0	0	0	A	AAAAAAAAAAAAA
13	2	CSIRO_001G08FOR1	83	95	1	13	1	100	0	26	0	0	0	100	0	T	TTTTTTTTTTTTT
22	1	CSIRO_001G08FOR1	130	151	1	22	1	100	0	44	0	0	0	100	0	T	TTTTTTTTTTTTTTTTTTTTTT
13	2	CSIRO_001G08FOR1	152	164	1	13	1	100	0	26	100	0	0	0	0	A	AAAAAAAAAAAAA
18	2	CSIRO_001G08FOR1	168	185	1	18	1	100	0	36	0	0	0	100	0	T	TTTTTTTTTTTTTTTTTT
17	2	CSIRO_001G09_PROVA_T7_FOR1	112	128	8	2.1	8	100	0	34	11	0	23	64	1.26	TTTTAGTG	TTTTAGTGTTTTAGTGT
15	2	CSIRO_001G09_PROVA_T7_FOR1	449	463	5	3	5	100	0	30	20	20	0	60	1.37	TTCAT	TTCATTTCATTTCAT
12	2	CSIRO_001G09FOR1	520	531	1	12	1	100	0	24	0	0	0	100	0	T	TTTTTTTTTTTT
14	2	CSIRO_001G09FOR1	549	562	7	2	7	100	0	28	14	0	0	85	0.59	ATTTTTT	ATTTTTTATTTTTT
14	2	CSIRO_001G09REV1	286	299	7	2	7	100	0	28	42	14	28	14	1.84	AAAGTGC	AAAGTGCAAAGTGC
12	2	CSIRO_001G11_PROVA_T7_FOR1	722	733	6	2	6	100	0	24	50	0	16	33	1.46	TTGAAA	TTGAAATTGAAA
12	2	CSIRO_001G11FOR1	656	667	6	2	6	100	0	24	16	0	33	50	1.46	GATTTG	GATTTGGATTTG
13	2	CSIRO_001G12FOR1	598	610	6	2.2	6	100	0	26	15	0	15	69	1.2	TTATGT	TTATGTTTATGTT
18	2	CSIRO_001G13_PROVA_T7_FOR1	107	124	3	6	3	100	0	36	66	33	0	0	0.92	AAC	AACAACAACAACAACAAC
12	2	CSIRO_001G13_PROVA_T7_FOR1	205	216	6	2	6	100	0	24	66	16	0	16	1.25	ACAATA	ACAATAACAATA
12	2	CSIRO_001G13_PROVA_T7_FOR1	383	394	5	2.4	5	100	0	24	25	16	0	58	1.38	ATTTC	ATTTCATTTCAT
18	2	CSIRO_001G13FOR1	101	118	3	6	3	100	0	36	66	33	0	0	0.92	AAC	AACAACAACAACAACAAC
12	2	CSIRO_001G13FOR1	199	210	6	2	6	100	0	24	66	16	0	16	1.25	ACAATA	ACAATAACAATA
12	2	CSIRO_001G13FOR1	377	388	5	2.4	5	100	0	24	25	16	0	58	1.38	ATTTC	ATTTCATTTCAT
12	2	CSIRO_001G13FOR1	569	580	6	2	6	100	0	24	50	16	0	33	1.46	TCAAAT	TCAAATTCAAAT
12	2	CSIRO_001G13FOR1	826	837	2	6	2	100	0	24	50	0	0	50	1	TA	TATATATATATA
14	2	CSIRO_001G14FOR1	193	206	1	14	1	100	0	28	100	0	0	0	0	A	AAAAAAAAAAAAAA
13	2	CSIRO_001G14FOR1	304	316	6	2.2	6	100	0	26	15	46	0	38	1.46	TCACCT	TCACCTTCACCTT
12	2	CSIRO_001G14REV1	710	721	6	2	6	100	0	24	33	16	16	33	1.92	TGCAAT	TGCAATTGCAAT
17	2	CSIRO_001G16_PROVA_T7_FOR1	111	127	7	2.4	7	100	0	34	17	29	11	41	1.85	TCAGCTT	TCAGCTTTCAGCTTTCA
13	2	CSIRO_001G16_PROVA_T7_FOR1	493	505	6	2.2	6	100	0	26	30	15	15	38	1.88	TAAGTC	TAAGTCTAAGTCT
14	2	CSIRO_001G16_PROVA_T7_FOR1	707	720	5	2.8	5	100	0	28	35	0	42	21	1.53	AGTGA	AGTGAAGTGAAGTG
12	2	CSIRO_001G16_PROVA_T7_FOR1	740	751	6	2	6	100	0	24	16	16	16	50	1.79	AGTTTC	AGTTTCAGTTTC
16	2	CSIRO_001G16FOR1	201	216	7	2.3	7	100	0	32	18	31	12	37	1.88	CAGCTTT	CAGCTTTCAGCTTTCA
13	2	CSIRO_001G16FOR1	582	594	6	2.2	6	100	0	26	30	15	15	38	1.88	TAAGTC	TAAGTCTAAGTCT
12	2	CSIRO_001G17FOR1	36	47	1	12	1	100	0	24	100	0	0	0	0	A	AAAAAAAAAAAA
18	2	CSIRO_001G17FOR1	89	106	1	18	1	100	0	36	100	0	0	0	0	A	AAAAAAAAAAAAAAAAAA
16	2	CSIRO_001G17FOR1	115	130	8	2	8	100	0	32	75	0	0	25	0.81	AAAAAATT	AAAAAATTAAAAAATT
15	2	CSIRO_001G17FOR1	129	143	1	15	1	100	0	30	0	0	0	100	0	T	TTTTTTTTTTTTTTT
14	2	CSIRO_001G17FOR1	144	157	1	14	1	100	0	28	100	0	0	0	0	A	AAAAAAAAAAAAAA
17	2	CSIRO_001G17FOR1	161	177	1	17	1	100	0	34	0	0	0	100	0	T	TTTTTTTTTTTTTTTTT
15	2	CSIRO_001G17FOR1	206	220	1	15	1	100	0	30	100	0	0	0	0	A	AAAAAAAAAAAAAAA
16	2	CSIRO_001G18FOR1	91	106	1	16	1	100	0	32	100	0	0	0	0	A	AAAAAAAAAAAAAAAA
15	2	CSIRO_001G18FOR1	129	143	1	15	1	100	0	30	0	0	0	100	0	T	TTTTTTTTTTTTTTT
13	2	CSIRO_001G18FOR1	144	156	1	13	1	100	0	26	100	0	0	0	0	A	AAAAAAAAAAAAA
12	2	CSIRO_001G19_PROVA_T7_FOR1	307	318	5	2.4	5	100	0	24	41	0	16	41	1.48	ATATG	ATATGATATGAT
16	2	CSIRO_001G19FOR1	1	16	1	16	1	100	0	32	100	0	0	0	0	A	AAAAAAAAAAAAAAAA
12	2	CSIRO_001G19FOR1	41	52	1	12	1	100	0	24	0	0	0	100	0	T	TTTTTTTTTTTT
14	2	CSIRO_001G19FOR1	53	66	1	14	1	100	0	28	100	0	0	0	0	A	AAAAAAAAAAAAAA
12	2	CSIRO_001G19FOR1	304	315	5	2.4	5	100	0	24	41	0	16	41	1.48	ATATG	ATATGATATGAT
12	2	CSIRO_001G19REV1	319	330	6	2	6	100	0	24	0	0	16	83	0.65	GTTTTT	GTTTTTGTTTTT
13	2	CSIRO_001G20_PROVA_T7_FOR1	287	299	1	13	1	100	0	26	100	0	0	0	0	A	AAAAAAAAAAAAA
13	2	CSIRO_001G20_PROVA_T7_FOR1	369	381	5	2.6	5	100	0	26	23	0	46	30	1.53	GGATT	GGATTGGATTGGA
13	2	CSIRO_001G20FOR1	135	147	1	13	1	100	0	26	100	0	0	0	0	A	AAAAAAAAAAAAA
13	2	CSIRO_001G20FOR1	367	379	1	13	1	100	0	26	100	0	0	0	0	A	AAAAAAAAAAAAA
13	2	CSIRO_001G20FOR1	450	462	5	2.6	5	100	0	26	23	0	46	30	1.53	GGATT	GGATTGGATTGGA
15	2	CSIRO_001G21_PROVA_T7_FOR1	401	415	7	2.1	7	100	0	30	0	0	26	73	0.84	TTTTGGT	TTTTGGTTTTTGGTT
12	2	CSIRO_001G21_PROVA_T7_FOR1	734	745	5	2.4	5	100	0	24	41	0	0	58	0.98	ATTAT	ATTATATTATAT
13	2	CSIRO_001G21REV1	314	326	1	13	1	100	0	26	0	0	0	100	0	T	TTTTTTTTTTTTT
12	2	CSIRO_001G21REV1	501	512	6	2	6	100	0	24	16	0	16	66	1.25	AGTTTT	AGTTTTAGTTTT
13	2	CSIRO_001G22_PROVA_T7_FOR1	55	67	5	2.6	5	100	0	26	61	38	0	0	0.96	AACCA	AACCAAACCAAAC
14	2	CSIRO_001G22_PROVA_T7_FOR1	268	281	7	2	7	100	0	28	57	14	0	28	1.38	ACATATA	ACATATAACATATA
12	2	CSIRO_001G22_PROVA_T7_FOR1	321	332	5	2.4	5	100	0	24	33	0	0	66	0.92	TTTAA	TTTAATTTAATT
13	2	CSIRO_001G22FOR1	46	58	5	2.6	5	100	0	26	61	38	0	0	0.96	AACCA	AACCAAACCAAAC
14	2	CSIRO_001G22FOR1	259	272	7	2	7	100	0	28	57	14	0	28	1.38	ACATATA	ACATATAACATATA
16	2	CSIRO_001G23FOR1	110	125	8	2	8	100	0	32	50	0	0	50	1	AAAATTTT	AAAATTTTAAAATTTT
12	2	CSIRO_001G23FOR1	122	133	1	12	1	100	0	24	0	0	0	100	0	T	TTTTTTTTTTTT
12	2	CSIRO_001G23FOR1	404	415	1	12	1	100	0	24	0	0	0	100	0	T	TTTTTTTTTTTT
17	2	CSIRO_001G23REV1	125	141	8	2.1	8	100	0	34	23	11	11	52	1.7	TACATGTT	TACATGTTTACATGTTT
21	1	CSIRO_001G24FOR1	1	21	1	21	1	100	0	42	100	0	0	0	0	A	AAAAAAAAAAAAAAAAAAAAA
18	2	CSIRO_001G24FOR1	27	44	8	2.2	8	100	0	36	66	0	0	33	0.92	TTAAAAAA	TTAAAAAATTAAAAAATT
12	2	CSIRO_001G24FOR1	43	54	1	12	1	100	0	24	0	0	0	100	0	T	TTTTTTTTTTTT
14	2	CSIRO_001G24FOR1	55	68	1	14	1	100	0	28	100	0	0	0	0	A	AAAAAAAAAAAAAA
13	2	CSIRO_001G24REV1	381	393	6	2.2	6	100	0	26	15	0	0	84	0.62	TATTTT	TATTTTTATTTTT
16	2	CSIRO_001H01FOR1	129	144	1	16	1	100	0	32	0	0	0	100	0	T	TTTTTTTTTTTTTTTT
12	2	CSIRO_001H01FOR1	746	757	5	2.4	5	100	0	24	16	16	16	50	1.79	TTGAC	TTGACTTGACTT
15	2	CSIRO_001H03REV1	73	87	7	2.1	7	100	0	30	26	0	0	73	0.84	TTTATAT	TTTATATTTTATATT
15	2	CSIRO_001H04FOR1	131	145	1	15	1	100	0	30	0	0	0	100	0	T	TTTTTTTTTTTTTTT
13	2	CSIRO_001H04FOR1	146	158	1	13	1	100	0	26	100	0	0	0	0	A	AAAAAAAAAAAAA
14	2	CSIRO_001H05FOR1	133	146	7	2	7	100	0	28	57	0	0	42	0.99	TTTAAAA	TTTAAAATTTAAAA
12	2	CSIRO_001H07_PROVA_T7_FOR1	396	407	6	2	6	100	0	24	33	16	33	16	1.92	GCTGAA	GCTGAAGCTGAA
12	2	CSIRO_001H07FOR1	7	18	6	2	6	100	0	24	66	33	0	0	0.92	ACAAAC	ACAAACACAAAC
12	2	CSIRO_001H07FOR1	314	325	6	2	6	100	0	24	0	0	16	83	0.65	GTTTTT	GTTTTTGTTTTT
12	2	CSIRO_001H07FOR1	385	396	6	2	6	100	0	24	33	16	33	16	1.92	GCTGAA	GCTGAAGCTGAA
15	2	CSIRO_001H07REV1	298	312	6	2.5	6	100	0	30	86	0	0	13	0.57	AAAAAT	AAAAATAAAAATAAA
14	2	CSIRO_001H07REV1	306	319	4	3.5	4	100	0	28	78	0	0	21	0.75	AAAT	AAATAAATAAATAA
16	2	CSIRO_001H08FOR1	123	138	1	16	1	100	0	32	0	0	0	100	0	T	TTTTTTTTTTTTTTTT
14	2	CSIRO_001H08FOR1	139	152	1	14	1	100	0	28	100	0	0	0	0	A	AAAAAAAAAAAAAA
14	2	CSIRO_001H09FOR1	967	980	5	2.8	5	100	0	28	21	21	14	42	1.88	ACTTG	ACTTGACTTGACTT
12	2	CSIRO_001H09REV1	468	479	6	2	6	100	0	24	50	0	0	50	1	AAATTT	AAATTTAAATTT
12	2	CSIRO_001H09REV1	561	572	5	2.4	5	100	0	24	33	0	0	66	0.92	TTATA	TTATATTATATT
13	2	CSIRO_001H10_PROVA_T7_FOR1	33	45	6	2.2	6	100	0	26	69	0	15	15	1.2	AATAAG	AATAAGAATAAGA
13	2	CSIRO_001H10_PROVA_T7_FOR1	297	309	6	2.2	6	100	0	26	30	0	30	38	1.58	TATGAG	TATGAGTATGAGT
13	2	CSIRO_001H10FOR1	377	389	6	2.2	6	100	0	26	30	0	30	38	1.58	TATGAG	TATGAGTATGAGT
12	2	CSIRO_001H11FOR1	320	331	1	12	1	100	0	24	0	0	0	100	0	T	TTTTTTTTTTTT
13	2	CSIRO_001H11REV1	551	563	5	2.6	5	100	0	26	23	15	0	61	1.33	TTATC	TTATCTTATCTTA
12	2	CSIRO_001H12REV1	278	289	3	4	3	100	0	24	33	0	66	0	0.92	GAG	GAGGAGGAGGAG
12	2	CSIRO_001H13FOR1	44	55	6	2	6	100	0	24	33	16	0	50	1.46	TAATCT	TAATCTTAATCT
14	2	CSIRO_001H13REV1	344	357	7	2	7	100	0	28	57	0	0	42	0.99	ATATATA	ATATATAATATATA
16	2	CSIRO_001H14FOR1	65	80	6	2.7	6	100	0	32	0	0	31	68	0.9	TTTGGT	TTTGGTTTTGGTTTTG
17	2	CSIRO_001H14FOR1	112	128	1	17	1	100	0	34	0	0	0	100	0	T	TTTTTTTTTTTTTTTTT
12	2	CSIRO_001H14FOR1	133	144	6	2	6	100	0	24	83	0	16	0	0.65	AAAAAG	AAAAAGAAAAAG
14	2	CSIRO_001H15FOR1	149	162	1	14	1	100	0	28	0	0	100	0	0	G	GGGGGGGGGGGGGG
13	2	CSIRO_001H15REV1	35	47	6	2.2	6	100	0	26	61	0	38	0	0.96	GGAAAA	GGAAAAGGAAAAG
12	2	CSIRO_001H15REV1	280	291	5	2.4	5	100	0	24	41	25	0	33	1.55	ACATT	ACATTACATTAC
24	1	CSIRO_001H15REV1	494	517	2	12	2	100	0	48	50	0	0	50	1	TA	TATATATATATATATATATATATA
13	2	CSIRO_001H16FOR1	1	13	1	13	1	100	0	26	100	0	0	0	0	A	AAAAAAAAAAAAA
13	2	CSIRO_001H16REV1	10	22	4	3.2	4	100	0	26	0	0	23	76	0.78	TGTT	TGTTTGTTTGTTT
12	2	CSIRO_001H17REV1	294	305	6	2	6	100	0	24	16	33	16	33	1.92	TCATGC	TCATGCTCATGC
16	2	CSIRO_001H17REV1	811	826	5	3.2	5	100	0	32	43	18	0	37	1.51	ACTAT	ACTATACTATACTATA
12	2	CSIRO_001H18_PROVA_T7_FOR1	650	661	6	2	6	100	0	24	16	16	33	33	1.92	GATCGT	GATCGTGATCGT
13	2	CSIRO_001H18FOR1	184	196	5	2.6	5	100	0	26	15	46	0	38	1.46	CCTTA	CCTTACCTTACCT
13	2	CSIRO_001H18REV1	730	742	5	2.6	5	100	0	26	0	15	15	69	1.2	TTTGC	TTTGCTTTGCTTT
15	2	CSIRO_001H19_PROVA_T7_FOR1	61	75	1	15	1	100	0	30	0	0	0	100	0	T	TTTTTTTTTTTTTTT
16	2	CSIRO_001H19FOR1	107	122	1	16	1	100	0	32	0	0	0	100	0	T	TTTTTTTTTTTTTTTT
13	2	CSIRO_001H19FOR1	123	135	1	13	1	100	0	26	100	0	0	0	0	A	AAAAAAAAAAAAA
13	2	CSIRO_001H20FOR1	111	123	1	13	1	100	0	26	0	0	0	100	0	T	TTTTTTTTTTTTT
12	2	CSIRO_001H21FOR1	113	124	1	12	1	100	0	24	0	0	0	100	0	T	TTTTTTTTTTTT
15	2	CSIRO_001H22_PROVA_T7_FOR1	81	95	6	2.5	6	100	0	30	26	20	0	53	1.46	TTCAAT	TTCAATTTCAATTTC
12	2	CSIRO_001H22_PROVA_T7_FOR1	329	340	6	2	6	100	0	24	16	0	0	83	0.65	ATTTTT	ATTTTTATTTTT
12	2	CSIRO_001H22_PROVA_T7_FOR1	348	359	6	2	6	100	0	24	83	0	0	16	0.65	AAATAA	AAATAAAAATAA
38	1	CSIRO_001H22_PROVA_T7_FOR1	393	430	2	19	2	100	0	76	50	0	0	50	1	AT	ATATATATATATATATATATATATATATATATATATAT
18	2	CSIRO_001H22_PROVA_T7_FOR1	602	619	8	2.2	8	100	0	36	61	0	0	38	0.96	TATAATAA	TATAATAATATAATAATA
12	2	CSIRO_001H22_PROVA_T7_FOR1	616	627	6	2	6	100	0	24	50	16	16	16	1.79	AATAGC	AATAGCAATAGC
14	2	CSIRO_001H22FOR1	87	100	7	2	7	100	0	28	71	0	0	28	0.86	TTAAAAA	TTAAAAATTAAAAA
14	2	CSIRO_001H22FOR1	125	138	1	14	1	100	0	28	0	0	0	100	0	T	TTTTTTTTTTTTTT
14	2	CSIRO_001H22FOR1	139	152	1	14	1	100	0	28	100	0	0	0	0	A	AAAAAAAAAAAAAA
12	2	CSIRO_001H22FOR1	202	213	1	12	1	100	0	24	100	0	0	0	0	A	AAAAAAAAAAAA
12	2	CSIRO_001H22FOR1	429	440	6	2	6	100	0	24	83	0	0	16	0.65	AAATAA	AAATAAAAATAA
38	1	CSIRO_001H22FOR1	476	513	2	19	2	100	0	76	50	0	0	50	1	AT	ATATATATATATATATATATATATATATATATATATAT
16	2	CSIRO_001H22FOR1	685	700	8	2	8	100	0	32	62	0	0	37	0.95	TATAATAA	TATAATAATATAATAA
12	2	CSIRO_001H22FOR1	700	711	6	2	6	100	0	24	50	16	16	16	1.79	AATAGC	AATAGCAATAGC
13	2	CSIRO_001H22REV1	314	326	6	2.2	6	100	0	26	0	0	15	84	0.62	TGTTTT	TGTTTTTGTTTTT
16	2	CSIRO_001H22REV1	420	435	8	2	8	100	0	32	25	12	25	37	1.91	GTGTACTA	GTGTACTAGTGTACTA
18	2	CSIRO_001H22REV1	439	456	6	3	6	100	0	36	33	16	0	50	1.46	TACTAT	TACTATTACTATTACTAT
13	2	CSIRO_001H23_PROVA_T7_FOR1	802	814	6	2.2	6	100	0	26	0	46	0	53	1	TTCTCC	TTCTCCTTCTCCT
12	2	CSIRO_001H23FOR1	100	111	1	12	1	100	0	24	0	0	100	0	0	G	GGGGGGGGGGGG
13	2	CSIRO_001H23FOR1	186	198	1	13	1	100	0	26	0	0	100	0	0	G	GGGGGGGGGGGGG
12	2	CSIRO_001H23FOR1	199	210	1	12	1	100	0	24	100	0	0	0	0	A	AAAAAAAAAAAA
12	2	CSIRO_001H23REV1	23	34	6	2	6	100	0	24	50	16	33	0	1.46	CAGAAG	CAGAAGCAGAAG
13	2	CSIRO_001H23REV1	119	131	6	2.2	6	100	0	26	46	38	15	0	1.46	CAGCAA	CAGCAACAGCAAC
12	2	CSIRO_001H23REV1	374	385	6	2	6	100	0	24	33	0	33	33	1.58	GTTAAG	GTTAAGGTTAAG
15	2	CSIRO_001H23REV1	639	653	6	2.5	6	100	0	30	0	13	0	86	0.57	TTTTCT	TTTTCTTTTTCTTTT
12	2	CSIRO_001H24REV1	581	592	6	2	6	100	0	24	33	0	50	16	1.46	GGTAGA	GGTAGAGGTAGA
12	2	CSIRO_001H24REV1	668	679	3	4	3	100	0	24	66	33	0	0	0.92	CAA	CAACAACAACAA
13	2	CSIRO_001I01_PROVA_T7_FOR1	941	953	6	2.2	6	100	0	26	30	0	0	69	0.89	TATATT	TATATTTATATTT
14	2	CSIRO_001I02REV1	358	371	1	14	1	100	0	28	0	0	0	100	0	T	TTTTTTTTTTTTTT
14	2	CSIRO_001I02REV1	497	510	1	14	1	100	0	28	0	100	0	0	0	C	CCCCCCCCCCCCCC
12	2	CSIRO_001I03_PROVA_T7_FOR1	350	361	6	2	6	100	0	24	33	16	50	0	1.46	AGGCGA	AGGCGAAGGCGA
13	2	CSIRO_001I03FOR1	70	82	1	13	1	100	0	26	0	0	0	100	0	T	TTTTTTTTTTTTT
14	2	CSIRO_001I03FOR1	125	138	1	14	1	100	0	28	0	0	0	100	0	T	TTTTTTTTTTTTTT
13	2	CSIRO_001I03FOR1	774	786	6	2.2	6	100	0	26	46	15	0	38	1.46	TCAAAT	TCAAATTCAAATT
15	2	CSIRO_001I03REV1	183	197	7	2.1	7	100	0	30	26	0	13	60	1.34	TTTAGTA	TTTAGTATTTAGTAT
12	2	CSIRO_001I03REV1	271	282	6	2	6	100	0	24	66	0	16	16	1.25	AATAGA	AATAGAAATAGA
13	2	CSIRO_001I03REV1	298	310	6	2.2	6	100	0	26	69	0	15	15	1.2	AAATGA	AAATGAAAATGAA
13	2	CSIRO_001I04_PROVA_T7_FOR1	572	584	6	2.2	6	100	0	26	53	15	0	30	1.42	ATAATC	ATAATCATAATCA
13	2	CSIRO_001I04FOR1	599	611	6	2.2	6	100	0	26	53	15	0	30	1.42	ATAATC	ATAATCATAATCA
13	2	CSIRO_001I04REV1	298	310	1	13	1	100	0	26	0	0	0	100	0	T	TTTTTTTTTTTTT
12	2	CSIRO_001I06_PROVA_T7_FOR1	55	66	6	2	6	100	0	24	50	16	0	33	1.46	AAATTC	AAATTCAAATTC
12	2	CSIRO_001I06FOR1	436	447	6	2	6	100	0	24	16	16	0	66	1.25	ATTTTC	ATTTTCATTTTC
12	2	CSIRO_001I06REV1	431	442	6	2	6	100	0	24	33	0	33	33	1.58	TTGGAA	TTGGAATTGGAA
13	2	CSIRO_001I07FOR1	130	142	1	13	1	100	0	26	0	0	0	100	0	T	TTTTTTTTTTTTT
13	2	CSIRO_001I07FOR1	143	155	1	13	1	100	0	26	100	0	0	0	0	A	AAAAAAAAAAAAA
19	2	CSIRO_001I08FOR1	72	90	1	19	1	100	0	38	0	0	0	100	0	T	TTTTTTTTTTTTTTTTTTT
12	2	CSIRO_001I08FOR1	126	137	1	12	1	100	0	24	0	0	0	100	0	T	TTTTTTTTTTTT
17	2	CSIRO_001I08FOR1	146	162	1	17	1	100	0	34	100	0	0	0	0	A	AAAAAAAAAAAAAAAAA
19	2	CSIRO_001I08FOR1	178	196	1	19	1	100	0	38	0	100	0	0	0	C	CCCCCCCCCCCCCCCCCCC
14	2	CSIRO_001I09FOR1	84	97	7	2	7	100	0	28	28	0	0	71	0.86	TTTTTAA	TTTTTAATTTTTAA
21	1	CSIRO_001I09FOR1	121	141	1	21	1	100	0	42	0	0	0	100	0	T	TTTTTTTTTTTTTTTTTTTTT
14	2	CSIRO_001I09REV1	12	25	7	2	7	100	0	28	14	0	0	85	0.59	TTATTTT	TTATTTTTTATTTT
15	2	CSIRO_001I11FOR1	90	104	1	15	1	100	0	30	100	0	0	0	0	A	AAAAAAAAAAAAAAA
19	2	CSIRO_001I11FOR1	124	142	1	19	1	100	0	38	0	0	0	100	0	T	TTTTTTTTTTTTTTTTTTT
13	2	CSIRO_001I12FOR1	79	91	1	13	1	100	0	26	0	0	0	100	0	T	TTTTTTTTTTTTT
14	2	CSIRO_001I12FOR1	129	142	1	14	1	100	0	28	0	0	0	100	0	T	TTTTTTTTTTTTTT
12	2	CSIRO_001I12REV1	98	109	6	2	6	100	0	24	16	33	16	33	1.92	CCATGT	CCATGTCCATGT
16	2	CSIRO_001I13_PROVA_T7_FOR1	94	109	8	2	8	100	0	32	62	0	25	12	1.3	AAAAGATG	AAAAGATGAAAAGATG
14	2	CSIRO_001I13_PROVA_T7_FOR1	403	416	7	2	7	100	0	28	85	0	0	14	0.59	TAAAAAA	TAAAAAATAAAAAA
17	2	CSIRO_001I13_PROVA_T7_FOR1	404	420	8	2.1	8	100	0	34	88	0	0	11	0.52	AAAAAATA	AAAAAATAAAAAAATAA
16	2	CSIRO_001I13FOR1	112	127	8	2	8	100	0	32	62	0	25	12	1.3	AAAAGATG	AAAAGATGAAAAGATG
14	2	CSIRO_001I13FOR1	313	326	7	2	7	100	0	28	42	0	0	57	0.99	AATTTAT	AATTTATAATTTAT
12	2	CSIRO_001I13FOR1	322	333	5	2.4	5	100	0	24	16	0	0	83	0.65	TTTAT	TTTATTTTATTT
20	1	CSIRO_001I13FOR1	426	445	7	2.9	7	100	0	40	85	0	0	15	0.61	AAAAATA	AAAAATAAAAAATAAAAAAT
17	2	CSIRO_001I14FOR1	37	53	1	17	1	100	0	34	100	0	0	0	0	A	AAAAAAAAAAAAAAAAA
16	2	CSIRO_001I14FOR1	87	102	1	16	1	100	0	32	100	0	0	0	0	A	AAAAAAAAAAAAAAAA
19	2	CSIRO_001I14FOR1	121	139	1	19	1	100	0	38	0	0	0	100	0	T	TTTTTTTTTTTTTTTTTTT
12	2	CSIRO_001I15_PROVA_T7_FOR1	421	432	6	2	6	100	0	24	0	16	0	83	0.65	TTTTCT	TTTTCTTTTTCT
12	2	CSIRO_001I15FOR1	412	423	6	2	6	100	0	24	0	16	0	83	0.65	TTTTCT	TTTTCTTTTTCT
17	2	CSIRO_001I15FOR1	544	560	8	2.1	8	100	0	34	23	0	0	76	0.79	TAATTTTT	TAATTTTTTAATTTTTT
12	2	CSIRO_001I15REV1	315	326	6	2	6	100	0	24	33	0	16	50	1.46	TGTTAA	TGTTAATGTTAA
12	2	CSIRO_001I15REV1	664	675	6	2	6	100	0	24	0	16	16	66	1.25	TGTTTC	TGTTTCTGTTTC
12	2	CSIRO_001I16FOR1	37	48	1	12	1	100	0	24	100	0	0	0	0	A	AAAAAAAAAAAA
13	2	CSIRO_001I16FOR1	126	138	1	13	1	100	0	26	0	0	0	100	0	T	TTTTTTTTTTTTT
16	2	CSIRO_001I16FOR1	157	172	8	2	8	100	0	32	12	0	0	87	0.54	ATTTTTTT	ATTTTTTTATTTTTTT
12	2	CSIRO_001I16REV1	175	186	6	2	6	100	0	24	33	33	0	33	1.58	CCTTAA	CCTTAACCTTAA
13	2	CSIRO_001I16REV1	316	328	1	13	1	100	0	26	0	0	0	100	0	T	TTTTTTTTTTTTT
12	2	CSIRO_001I17FOR1	15	26	6	2	6	100	0	24	33	0	33	33	1.58	AGGTTA	AGGTTAAGGTTA
14	2	CSIRO_001I17FOR1	44	57	1	14	1	100	0	28	100	0	0	0	0	A	AAAAAAAAAAAAAA
13	2	CSIRO_001I17FOR1	99	111	5	2.6	5	100	0	26	69	30	0	0	0.89	AAACC	AAACCAAACCAAA
14	2	CSIRO_001I17FOR1	148	161	1	14	1	100	0	28	100	0	0	0	0	A	AAAAAAAAAAAAAA
13	2	CSIRO_001I18FOR1	123	135	1	13	1	100	0	26	0	0	0	100	0	T	TTTTTTTTTTTTT
14	2	CSIRO_001I18FOR1	136	149	1	14	1	100	0	28	100	0	0	0	0	A	AAAAAAAAAAAAAA
18	2	CSIRO_001I18FOR1	152	169	1	18	1	100	0	36	0	0	0	100	0	T	TTTTTTTTTTTTTTTTTT
17	2	CSIRO_001I18FOR1	197	213	1	17	1	100	0	34	100	0	0	0	0	A	AAAAAAAAAAAAAAAAA
12	2	CSIRO_001I19_PROVA_T7_FOR1	624	635	6	2	6	100	0	24	33	16	16	33	1.92	CATTAG	CATTAGCATTAG
12	2	CSIRO_001I19FOR1	618	629	6	2	6	100	0	24	33	16	16	33	1.92	CATTAG	CATTAGCATTAG
14	2	CSIRO_001I20_PROVA_T7_FOR1	813	826	6	2.3	6	100	0	28	35	0	28	35	1.58	ATTGAG	ATTGAGATTGAGAT
12	2	CSIRO_001I20FOR1	122	133	1	12	1	100	0	24	0	0	0	100	0	T	TTTTTTTTTTTT
15	2	CSIRO_001I20FOR1	160	174	1	15	1	100	0	30	0	0	0	100	0	T	TTTTTTTTTTTTTTT
12	2	CSIRO_001I20FOR1	904	915	6	2	6	100	0	24	33	0	50	16	1.46	TGGAGA	TGGAGATGGAGA
12	2	CSIRO_001I20REV1	380	391	6	2	6	100	0	24	50	16	0	33	1.46	ATATCA	ATATCAATATCA
13	2	CSIRO_001I20REV1	416	428	6	2.2	6	100	0	26	46	0	0	53	1	TAAATT	TAAATTTAAATTT
12	2	CSIRO_001I21_PROVA_T7_FOR1	351	362	6	2	6	100	0	24	50	16	0	33	1.46	ATCATA	ATCATAATCATA
13	2	CSIRO_001I21_PROVA_T7_FOR1	540	552	4	3.2	4	100	0	26	23	53	0	23	1.46	CACT	CACTCACTCACTC
15	2	CSIRO_001I21FOR1	138	152	1	15	1	100	0	30	100	0	0	0	0	A	AAAAAAAAAAAAAAA
12	2	CSIRO_001I21FOR1	438	449	6	2	6	100	0	24	50	16	0	33	1.46	ATCATA	ATCATAATCATA
13	2	CSIRO_001I21FOR1	628	640	4	3.2	4	100	0	26	23	53	0	23	1.46	CACT	CACTCACTCACTC
14	2	CSIRO_001I22FOR1	86	99	7	2	7	100	0	28	57	0	0	42	0.99	TTTAAAA	TTTAAAATTTAAAA
13	2	CSIRO_001I22FOR1	124	136	1	13	1	100	0	26	0	0	0	100	0	T	TTTTTTTTTTTTT
13	2	CSIRO_001I22FOR1	137	149	1	13	1	100	0	26	100	0	0	0	0	A	AAAAAAAAAAAAA
12	2	CSIRO_001I22REV1	85	96	6	2	6	100	0	24	16	0	33	50	1.46	TTGAGT	TTGAGTTTGAGT
12	2	CSIRO_001I23FOR1	7	18	6	2	6	100	0	24	33	33	16	16	1.92	CAGCTA	CAGCTACAGCTA
18	2	CSIRO_001I24FOR1	76	93	1	18	1	100	0	36	100	0	0	0	0	A	AAAAAAAAAAAAAAAAAA
13	2	CSIRO_001I24FOR1	113	125	1	13	1	100	0	26	0	0	0	100	0	T	TTTTTTTTTTTTT
13	2	CSIRO_001I24FOR1	126	138	1	13	1	100	0	26	100	0	0	0	0	A	AAAAAAAAAAAAA
12	2	CSIRO_001J01_PROVA_T7_FOR1	55	66	4	3	4	100	0	24	25	25	0	50	1.5	TCAT	TCATTCATTCAT
13	2	CSIRO_001J01_PROVA_T7_FOR1	625	637	6	2.2	6	100	0	26	69	0	15	15	1.2	AAAAGT	AAAAGTAAAAGTA
13	2	CSIRO_001J01_PROVA_T7_FOR1	748	760	6	2.2	6	100	0	26	15	0	0	84	0.62	TTTATT	TTTATTTTTATTT
13	2	CSIRO_001J01_PROVA_T7_FOR1	886	898	5	2.6	5	100	0	26	46	0	0	53	1	TAATT	TAATTTAATTTAA
34	1	CSIRO_001J01FOR1	709	742	2	17	2	100	0	68	50	0	0	50	1	TA	TATATATATATATATATATATATATATATATATA
14	2	CSIRO_001J02_PROVA_T7_FOR1	477	490	4	3.5	4	100	0	28	50	21	0	28	1.49	ATCA	ATCAATCAATCAAT
12	2	CSIRO_001J02_PROVA_T7_FOR1	669	680	5	2.4	5	100	0	24	58	41	0	0	0.98	CACAA	CACAACACAACA
12	2	CSIRO_001J02FOR1	466	477	4	3	4	100	0	24	50	25	0	25	1.5	ATCA	ATCAATCAATCA
14	2	CSIRO_001J04FOR1	13	26	7	2	7	100	0	28	14	14	28	42	1.84	GCGTTTA	GCGTTTAGCGTTTA
12	2	CSIRO_001J05REV1	468	479	6	2	6	100	0	24	50	33	0	16	1.46	ACACAT	ACACATACACAT
15	2	CSIRO_001J06FOR1	90	104	6	2.5	6	100	0	30	73	0	0	26	0.84	AAATTA	AAATTAAAATTAAAA
15	2	CSIRO_001J07FOR1	125	139	1	15	1	100	0	30	0	0	0	100	0	T	TTTTTTTTTTTTTTT
13	2	CSIRO_001J08FOR1	53	65	6	2.2	6	100	0	26	30	0	0	69	0.89	TAATTT	TAATTTTAATTTT
13	2	CSIRO_001J08FOR1	62	74	1	13	1	100	0	26	0	0	0	100	0	T	TTTTTTTTTTTTT
13	2	CSIRO_001J08REV1	384	396	6	2.2	6	100	0	26	0	23	0	76	0.78	CTTTTT	CTTTTTCTTTTTC
13	2	CSIRO_001J08REV1	566	578	4	3.2	4	100	0	26	0	53	0	46	1	CCTT	CCTTCCTTCCTTC
14	2	CSIRO_001J09FOR1	9	22	6	2.3	6	100	0	28	14	14	35	35	1.86	GTGCTA	GTGCTAGTGCTAGT
14	2	CSIRO_001J09FOR1	150	163	7	2	7	100	0	28	0	0	14	85	0.59	TTTTTTG	TTTTTTGTTTTTTG
12	2	CSIRO_001J10REV1	850	861	5	2.4	5	100	0	24	16	41	16	25	1.89	TCAGC	TCAGCTCAGCTC
12	2	CSIRO_001J12FOR1	126	137	1	12	1	100	0	24	0	0	0	100	0	T	TTTTTTTTTTTT
12	2	CSIRO_001J13_PROVA_T7_FOR1	710	721	6	2	6	100	0	24	66	0	33	0	0.92	AAAGGA	AAAGGAAAAGGA
13	2	CSIRO_001J13FOR1	92	104	1	13	1	100	0	26	0	0	0	100	0	T	TTTTTTTTTTTTT
12	2	CSIRO_001J13REV1	218	229	5	2.4	5	100	0	24	41	16	0	41	1.48	ATTCA	ATTCAATTCAAT
12	2	CSIRO_001J13REV1	476	487	6	2	6	100	0	24	50	16	16	16	1.79	GATCAA	GATCAAGATCAA
12	2	CSIRO_001J13REV1	746	757	5	2.4	5	100	0	24	41	16	16	25	1.89	ATCAG	ATCAGATCAGAT
12	2	CSIRO_001J14FOR1	48	59	6	2	6	100	0	24	83	0	16	0	0.65	AAAAAG	AAAAAGAAAAAG
15	2	CSIRO_001J14FOR1	81	95	1	15	1	100	0	30	0	0	0	100	0	T	TTTTTTTTTTTTTTT
15	2	CSIRO_001J14FOR1	96	110	1	15	1	100	0	30	100	0	0	0	0	A	AAAAAAAAAAAAAAA
12	2	CSIRO_001J14FOR1	112	123	1	12	1	100	0	24	0	0	0	100	0	T	TTTTTTTTTTTT
13	2	CSIRO_001J14REV1	698	710	6	2.2	6	100	0	26	0	15	38	46	1.46	GTGTCT	GTGTCTGTGTCTG
17	2	CSIRO_001J15_PROVA_T7_FOR1	545	561	7	2.4	7	100	0	34	58	0	11	29	1.33	ATAAATG	ATAAATGATAAATGATA
12	2	CSIRO_001J15FOR1	107	118	1	12	1	100	0	24	0	0	0	100	0	T	TTTTTTTTTTTT
12	2	CSIRO_001J15REV1	289	300	6	2	6	100	0	24	16	0	50	33	1.46	TGGAGT	TGGAGTTGGAGT
13	2	CSIRO_001J16FOR1	142	154	1	13	1	100	0	26	100	0	0	0	0	A	AAAAAAAAAAAAA
13	2	CSIRO_001J16REV1	559	571	1	13	1	100	0	26	100	0	0	0	0	A	AAAAAAAAAAAAA
14	2	CSIRO_001J18FOR1	744	757	4	3.5	4	100	0	28	21	0	21	57	1.41	TTAG	TTAGTTAGTTAGTT
13	2	CSIRO_001J18REV1	92	104	6	2.2	6	100	0	26	15	15	15	53	1.73	TCTTAG	TCTTAGTCTTAGT
12	2	CSIRO_001J19FOR1	75	86	1	12	1	100	0	24	0	0	0	100	0	T	TTTTTTTTTTTT
21	1	CSIRO_001J19FOR1	120	140	1	21	1	100	0	42	0	0	0	100	0	T	TTTTTTTTTTTTTTTTTTTTT
12	2	CSIRO_001J19FOR1	141	152	1	12	1	100	0	24	100	0	0	0	0	A	AAAAAAAAAAAA
12	2	CSIRO_001J20FOR1	74	85	5	2.4	5	100	0	24	50	0	0	50	1	TTAAA	TTAAATTAAATT
12	2	CSIRO_001J20FOR1	116	127	6	2	6	100	0	24	83	0	0	16	0.65	TAAAAA	TAAAAATAAAAA
12	2	CSIRO_001J20FOR1	130	141	1	12	1	100	0	24	0	0	0	100	0	T	TTTTTTTTTTTT
14	2	CSIRO_001J20FOR1	142	155	1	14	1	100	0	28	100	0	0	0	0	A	AAAAAAAAAAAAAA
12	2	CSIRO_001J21REV1	687	698	6	2	6	100	0	24	33	33	16	16	1.92	TGACAC	TGACACTGACAC
12	2	CSIRO_001J22_PROVA_T7_FOR1	50	61	6	2	6	100	0	24	50	33	16	0	1.46	CAAGCA	CAAGCACAAGCA
15	2	CSIRO_001J22FOR1	120	134	1	15	1	100	0	30	0	0	0	100	0	T	TTTTTTTTTTTTTTT
16	2	CSIRO_001J22FOR1	197	212	1	16	1	100	0	32	100	0	0	0	0	A	AAAAAAAAAAAAAAAA
12	2	CSIRO_001J22REV1	322	333	6	2	6	100	0	24	50	0	16	33	1.46	TTGAAA	TTGAAATTGAAA
13	2	CSIRO_001J23REV1	420	432	6	2.2	6	100	0	26	30	0	53	15	1.42	GGATAG	GGATAGGGATAGG
14	2	CSIRO_001K01_PROVA_T7_FOR1	647	660	7	2	7	100	0	28	14	42	28	14	1.84	CTGACCG	CTGACCGCTGACCG
14	2	CSIRO_001K01FOR1	624	637	7	2	7	100	0	28	14	42	28	14	1.84	CTGACCG	CTGACCGCTGACCG
14	2	CSIRO_001K02FOR1	37	50	1	14	1	100	0	28	100	0	0	0	0	A	AAAAAAAAAAAAAA
16	2	CSIRO_001K02FOR1	72	87	1	16	1	100	0	32	0	0	0	100	0	T	TTTTTTTTTTTTTTTT
14	2	CSIRO_001K02FOR1	131	144	1	14	1	100	0	28	0	0	0	100	0	T	TTTTTTTTTTTTTT
14	2	CSIRO_001K02FOR1	145	158	1	14	1	100	0	28	100	0	0	0	0	A	AAAAAAAAAAAAAA
12	2	CSIRO_001K02FOR1	927	938	5	2.4	5	100	0	24	0	33	0	66	0.92	TTCTC	TTCTCTTCTCTT
13	2	CSIRO_001K03REV1	219	231	4	3.2	4	100	0	26	76	0	0	23	0.78	AAAT	AAATAAATAAATA
16	2	CSIRO_001K03REV1	234	249	4	4	4	100	0	32	25	0	0	75	0.81	TATT	TATTTATTTATTTATT
12	2	CSIRO_001K03REV1	273	284	6	2	6	100	0	24	66	0	0	33	0.92	AATATA	AATATAAATATA
13	2	CSIRO_001K04FOR1	33	45	6	2.2	6	100	0	26	76	0	0	23	0.78	TAAAAA	TAAAAATAAAAAT
14	2	CSIRO_001K04FOR1	69	82	7	2	7	100	0	28	28	0	0	71	0.86	TTTTTAA	TTTTTAATTTTTAA
14	2	CSIRO_001K04FOR1	123	136	1	14	1	100	0	28	0	0	0	100	0	T	TTTTTTTTTTTTTT
12	2	CSIRO_001K04FOR1	137	148	1	12	1	100	0	24	100	0	0	0	0	A	AAAAAAAAAAAA
12	2	CSIRO_001K04REV1	688	699	6	2	6	100	0	24	0	33	16	50	1.46	CCTTTG	CCTTTGCCTTTG
12	2	CSIRO_001K05REV1	468	479	6	2	6	100	0	24	50	33	0	16	1.46	ACACAT	ACACATACACAT
13	2	CSIRO_001K07FOR1	97	109	1	13	1	100	0	26	100	0	0	0	0	A	AAAAAAAAAAAAA
20	1	CSIRO_001K07FOR1	123	142	1	20	1	100	0	40	0	0	0	100	0	T	TTTTTTTTTTTTTTTTTTTT
14	2	CSIRO_001K07FOR1	143	156	1	14	1	100	0	28	100	0	0	0	0	A	AAAAAAAAAAAAAA
23	1	CSIRO_001K09FOR1	66	88	1	23	1	100	0	46	0	0	0	100	0	T	TTTTTTTTTTTTTTTTTTTTTTT
12	2	CSIRO_001K09FOR1	86	97	6	2	6	100	0	24	50	0	0	50	1	TTTAAA	TTTAAATTTAAA
13	2	CSIRO_001K09FOR1	124	136	1	13	1	100	0	26	0	0	0	100	0	T	TTTTTTTTTTTTT
15	2	CSIRO_001K11_PROVA_T7_FOR1	289	303	6	2.5	6	100	0	30	73	0	0	26	0.84	AAATAT	AAATATAAATATAAA
23	1	CSIRO_001K11_PROVA_T7_FOR1	468	490	6	3.8	6	100	0	46	82	17	0	0	0.67	CAAAAA	CAAAAACAAAAACAAAAACAAAA
14	2	CSIRO_001K11FOR1	20	33	6	2.3	6	100	0	28	0	21	0	78	0.75	CTTTTT	CTTTTTCTTTTTCT
17	2	CSIRO_001K11FOR1	119	135	1	17	1	100	0	34	0	0	0	100	0	T	TTTTTTTTTTTTTTTTT
15	2	CSIRO_001K11FOR1	372	386	6	2.5	6	100	0	30	73	0	0	26	0.84	AAATAT	AAATATAAATATAAA
14	2	CSIRO_001K11FOR1	923	936	7	2	7	100	0	28	0	0	14	85	0.59	TTGTTTT	TTGTTTTTTGTTTT
14	2	CSIRO_001K12_PROVA_T7_FOR1	16	29	7	2	7	100	0	28	57	0	42	0	0.99	GGGAAAA	GGGAAAAGGGAAAA
29	1	CSIRO_001K12_PROVA_T7_FOR1	75	103	1	29	1	100	0	58	0	0	0	100	0	T	TTTTTTTTTTTTTTTTTTTTTTTTTTTTT
13	2	CSIRO_001K12FOR1	147	159	1	13	1	100	0	26	100	0	0	0	0	A	AAAAAAAAAAAAA
12	2	CSIRO_001K13_PROVA_T7_FOR1	456	467	4	3	4	100	0	24	75	0	25	0	0.81	GAAA	GAAAGAAAGAAA
12	2	CSIRO_001K13_PROVA_T7_FOR1	591	602	6	2	6	100	0	24	66	16	0	16	1.25	AACTAA	AACTAAAACTAA
12	2	CSIRO_001K13FOR1	443	454	4	3	4	100	0	24	75	0	25	0	0.81	GAAA	GAAAGAAAGAAA
12	2	CSIRO_001K13FOR1	868	879	6	2	6	100	0	24	50	16	0	33	1.46	ATTCAA	ATTCAAATTCAA
16	2	CSIRO_001K13REV1	112	127	6	2.7	6	100	0	32	37	0	50	12	1.41	AAGGTG	AAGGTGAAGGTGAAGG
14	2	CSIRO_001K13REV1	530	543	5	2.8	5	100	0	28	64	0	14	21	1.29	AAATG	AAATGAAATGAAAT
12	2	CSIRO_001K13REV1	565	576	6	2	6	100	0	24	33	16	0	50	1.46	TACATT	TACATTTACATT
12	2	CSIRO_001K13REV1	694	705	6	2	6	100	0	24	50	0	33	16	1.46	GTGAAA	GTGAAAGTGAAA
13	2	CSIRO_001K14_PROVA_T7_FOR1	793	805	5	2.6	5	100	0	26	38	0	0	61	0.96	ATTTA	ATTTAATTTAATT
16	2	CSIRO_001K14FOR1	124	139	1	16	1	100	0	32	100	0	0	0	0	A	AAAAAAAAAAAAAAAA
16	2	CSIRO_001K14FOR1	138	153	8	2	8	100	0	32	25	0	0	75	0.81	AATTTTTT	AATTTTTTAATTTTTT
14	2	CSIRO_001K14FOR1	189	202	1	14	1	100	0	28	100	0	0	0	0	A	AAAAAAAAAAAAAA
13	2	CSIRO_001K14REV1	493	505	6	2.2	6	100	0	26	23	15	0	61	1.33	ATTTTC	ATTTTCATTTTCA
12	2	CSIRO_001K14REV1	670	681	6	2	6	100	0	24	16	50	33	0	1.46	CCGCGA	CCGCGACCGCGA
16	2	CSIRO_001K15_PROVA_T7_FOR1	410	425	8	2	8	100	0	32	0	0	12	87	0.54	TTTGTTTT	TTTGTTTTTTTGTTTT
16	2	CSIRO_001K15_PROVA_T7_FOR1	706	721	8	2	8	100	0	32	12	0	37	50	1.41	GATTTGGT	GATTTGGTGATTTGGT
16	2	CSIRO_001K15FOR1	785	800	8	2	8	100	0	32	12	0	37	50	1.41	GATTTGGT	GATTTGGTGATTTGGT
12	2	CSIRO_001K15REV1	542	553	4	3	4	100	0	24	75	0	0	25	0.81	TAAA	TAAATAAATAAA
12	2	CSIRO_001K16_PROVA_T7_FOR1	850	861	4	3	4	100	0	24	0	0	75	25	0.81	GGTG	GGTGGGTGGGTG
16	2	CSIRO_001K16FOR1	92	107	8	2	8	100	0	32	87	0	0	12	0.54	TAAAAAAA	TAAAAAAATAAAAAAA
14	2	CSIRO_001K16FOR1	130	143	1	14	1	100	0	28	0	0	0	100	0	T	TTTTTTTTTTTTTT
12	2	CSIRO_001K16FOR1	144	155	1	12	1	100	0	24	100	0	0	0	0	A	AAAAAAAAAAAA
12	2	CSIRO_001K16REV1	624	635	6	2	6	100	0	24	33	0	16	50	1.46	TATGTA	TATGTATATGTA
12	2	CSIRO_001K17_PROVA_T7_FOR1	20	31	6	2	6	100	0	24	33	0	50	16	1.46	AGAGGT	AGAGGTAGAGGT
12	2	CSIRO_001K17FOR1	67	78	1	12	1	100	0	24	0	0	0	100	0	T	TTTTTTTTTTTT
12	2	CSIRO_001K17FOR1	126	137	1	12	1	100	0	24	0	0	0	100	0	T	TTTTTTTTTTTT
15	2	CSIRO_001K17FOR1	138	152	1	15	1	100	0	30	100	0	0	0	0	A	AAAAAAAAAAAAAAA
32	1	CSIRO_001K17REV1	114	145	1	32	1	100	0	64	100	0	0	0	0	A	AAAAAAAAAAAAAAAAAAAAAAAAAAAAAAAA
14	2	CSIRO_001K18FOR1	654	667	4	3.5	4	100	0	28	21	0	21	57	1.41	TTAG	TTAGTTAGTTAGTT
13	2	CSIRO_001K18REV1	92	104	6	2.2	6	100	0	26	15	15	15	53	1.73	TCTTAG	TCTTAGTCTTAGT
13	2	CSIRO_001K19_PROVA_T7_FOR1	695	707	6	2.2	6	100	0	26	38	15	15	30	1.88	ATGACT	ATGACTATGACTA
13	2	CSIRO_001K19FOR1	35	47	1	13	1	100	0	26	100	0	0	0	0	A	AAAAAAAAAAAAA
13	2	CSIRO_001K19FOR1	126	138	1	13	1	100	0	26	0	0	0	100	0	T	TTTTTTTTTTTTT
13	2	CSIRO_001K19FOR1	139	151	1	13	1	100	0	26	100	0	0	0	0	A	AAAAAAAAAAAAA
12	2	CSIRO_001K19FOR1	808	819	6	2	6	100	0	24	50	16	33	0	1.46	CAAGAG	CAAGAGCAAGAG
17	2	CSIRO_001K19REV1	100	116	8	2.1	8	100	0	34	11	0	23	64	1.26	TTTTAGTG	TTTTAGTGTTTTAGTGT
12	2	CSIRO_001K20_PROVA_T7_FOR1	202	213	5	2.4	5	100	0	24	16	16	0	66	1.25	TTTCA	TTTCATTTCATT
12	2	CSIRO_001K20FOR1	292	303	5	2.4	5	100	0	24	16	16	0	66	1.25	TTTCA	TTTCATTTCATT
12	2	CSIRO_001K20FOR1	833	844	3	4	3	100	0	24	0	66	33	0	0.92	GCC	GCCGCCGCCGCC
12	2	CSIRO_001K20REV1	54	65	1	12	1	100	0	24	100	0	0	0	0	A	AAAAAAAAAAAA
15	2	CSIRO_001K20REV1	108	122	4	3.8	4	100	0	30	53	0	26	20	1.46	GAAT	GAATGAATGAATGAA
14	2	CSIRO_001K20REV1	318	331	1	14	1	100	0	28	0	0	0	100	0	T	TTTTTTTTTTTTTT
13	2	CSIRO_001K20REV1	564	576	4	3.2	4	100	0	26	0	23	23	53	1.46	TTCG	TTCGTTCGTTCGT
14	2	CSIRO_001K21FOR1	145	158	1	14	1	100	0	28	100	0	0	0	0	A	AAAAAAAAAAAAAA
15	2	CSIRO_001K21REV1	578	592	5	3	5	100	0	30	20	0	40	40	1.52	ATGTG	ATGTGATGTGATGTG
14	2	CSIRO_001K22FOR1	775	788	7	2	7	100	0	28	28	14	14	42	1.84	ACGATTT	ACGATTTACGATTT
12	2	CSIRO_001K22REV1	161	172	6	2	6	100	0	24	50	33	0	16	1.46	CAATCA	CAATCACAATCA
13	2	CSIRO_001K23_PROVA_T7_FOR1	322	334	6	2.2	6	100	0	26	53	15	0	30	1.42	AACTAT	AACTATAACTATA
13	2	CSIRO_001K23FOR1	314	326	6	2.2	6	100	0	26	53	15	0	30	1.42	AACTAT	AACTATAACTATA
16	2	CSIRO_001K24REV1	452	467	5	3.2	5	100	0	32	0	0	37	62	0.95	TTGGT	TTGGTTTGGTTTGGTT
12	2	CSIRO_001L01FOR1	46	57	1	12	1	100	0	24	100	0	0	0	0	A	AAAAAAAAAAAA
16	2	CSIRO_001L01FOR1	123	138	8	2	8	100	0	32	37	0	0	62	0.95	AAATTTTT	AAATTTTTAAATTTTT
13	2	CSIRO_001L01FOR1	134	146	1	13	1	100	0	26	0	0	0	100	0	T	TTTTTTTTTTTTT
13	2	CSIRO_001L01FOR1	147	159	1	13	1	100	0	26	100	0	0	0	0	A	AAAAAAAAAAAAA
12	2	CSIRO_001L02FOR1	794	805	5	2.4	5	100	0	24	41	41	0	16	1.48	ACTAC	ACTACACTACAC
13	2	CSIRO_001L03REV1	598	610	1	13	1	100	0	26	0	0	0	100	0	T	TTTTTTTTTTTTT
12	2	CSIRO_001L03REV1	735	746	1	12	1	100	0	24	0	0	0	100	0	T	TTTTTTTTTTTT
13	2	CSIRO_001L04_PROVA_T7_FOR1	33	45	1	13	1	100	0	26	0	0	0	100	0	T	TTTTTTTTTTTTT
12	2	CSIRO_001L04FOR1	129	140	1	12	1	100	0	24	0	0	0	100	0	T	TTTTTTTTTTTT
13	2	CSIRO_001L04FOR1	143	155	1	13	1	100	0	26	100	0	0	0	0	A	AAAAAAAAAAAAA
14	2	CSIRO_001L07FOR1	131	144	1	14	1	100	0	28	0	0	0	100	0	T	TTTTTTTTTTTTTT
12	2	CSIRO_001L07FOR1	145	156	1	12	1	100	0	24	100	0	0	0	0	A	AAAAAAAAAAAA
15	2	CSIRO_001L09FOR1	140	154	1	15	1	100	0	30	0	0	0	100	0	T	TTTTTTTTTTTTTTT
12	2	CSIRO_001L10FOR1	75	86	1	12	1	100	0	24	0	0	0	100	0	T	TTTTTTTTTTTT
13	2	CSIRO_001L10FOR1	141	153	1	13	1	100	0	26	100	0	0	0	0	A	AAAAAAAAAAAAA
14	2	CSIRO_001L11FOR1	125	138	1	14	1	100	0	28	0	0	0	100	0	T	TTTTTTTTTTTTTT
13	2	CSIRO_001L11FOR1	139	151	1	13	1	100	0	26	100	0	0	0	0	A	AAAAAAAAAAAAA
13	2	CSIRO_001L11REV1	137	149	6	2.2	6	100	0	26	38	15	15	30	1.88	AGTCTA	AGTCTAAGTCTAA
12	2	CSIRO_001L12_PROVA_T7_FOR1	59	70	6	2	6	100	0	24	50	33	0	16	1.46	AACATC	AACATCAACATC
12	2	CSIRO_001L12FOR1	142	153	6	2	6	100	0	24	50	33	0	16	1.46	AACATC	AACATCAACATC
16	2	CSIRO_001L12FOR1	770	785	8	2	8	100	0	32	0	50	0	50	1	CTCCTTCT	CTCCTTCTCTCCTTCT
17	2	CSIRO_001L13FOR1	34	50	1	17	1	100	0	34	0	0	0	100	0	T	TTTTTTTTTTTTTTTTT
16	2	CSIRO_001L13FOR1	51	66	1	16	1	100	0	32	100	0	0	0	0	A	AAAAAAAAAAAAAAAA
19	2	CSIRO_001L13FOR1	85	103	1	19	1	100	0	38	0	0	0	100	0	T	TTTTTTTTTTTTTTTTTTT
15	2	CSIRO_001L13FOR1	104	118	1	15	1	100	0	30	100	0	0	0	0	A	AAAAAAAAAAAAAAA
16	2	CSIRO_001L13FOR1	122	137	1	16	1	100	0	32	0	0	0	100	0	T	TTTTTTTTTTTTTTTT
15	2	CSIRO_001L15_PROVA_T7_FOR1	313	327	4	3.8	4	100	0	30	26	0	0	73	0.84	TTAT	TTATTTATTTATTTA
14	2	CSIRO_001L15_PROVA_T7_FOR1	666	679	7	2	7	100	0	28	0	28	0	71	0.86	CTTTTTC	CTTTTTCCTTTTTC
12	2	CSIRO_001L15_PROVA_T7_FOR1	767	778	5	2.4	5	100	0	24	41	58	0	0	0.98	ACACC	ACACCACACCAC
14	2	CSIRO_001L15FOR1	398	411	4	3.5	4	100	0	28	21	0	0	78	0.75	TTAT	TTATTTATTTATTT
14	2	CSIRO_001L15FOR1	766	779	6	2.3	6	100	0	28	0	21	0	78	0.75	TCTTTT	TCTTTTTCTTTTTC
12	2	CSIRO_001L15FOR1	869	880	5	2.4	5	100	0	24	41	58	0	0	0.98	ACACC	ACACCACACCAC
12	2	CSIRO_001L15FOR1	968	979	6	2	6	100	0	24	33	16	16	33	1.92	ATATGC	ATATGCATATGC
12	2	CSIRO_001L15REV1	759	770	6	2	6	100	0	24	33	0	16	50	1.46	AATTTG	AATTTGAATTTG
15	2	CSIRO_001L15REV1	802	816	7	2.1	7	100	0	30	40	0	20	40	1.52	GATATAT	GATATATGATATATG
12	2	CSIRO_001L16_PROVA_T7_FOR1	15	26	4	3	4	100	0	24	25	25	0	50	1.5	TACT	TACTTACTTACT
12	2	CSIRO_001L16FOR1	2	13	4	3	4	100	0	24	25	25	0	50	1.5	TACT	TACTTACTTACT
12	2	CSIRO_001L16FOR1	758	769	6	2	6	100	0	24	50	16	33	0	1.46	GAACGA	GAACGAGAACGA
12	2	CSIRO_001L17REV1	187	198	6	2	6	100	0	24	33	0	50	16	1.46	TGGGAA	TGGGAATGGGAA
12	2	CSIRO_001L17REV1	473	484	4	3	4	100	0	24	50	25	0	25	1.5	CTAA	CTAACTAACTAA
13	2	CSIRO_001L18FOR1	37	49	1	13	1	100	0	26	100	0	0	0	0	A	AAAAAAAAAAAAA
17	2	CSIRO_001L18FOR1	90	106	1	17	1	100	0	34	100	0	0	0	0	A	AAAAAAAAAAAAAAAAA
16	2	CSIRO_001L18FOR1	116	131	8	2	8	100	0	32	50	0	0	50	1	AAAATTTT	AAAATTTTAAAATTTT
18	2	CSIRO_001L18FOR1	128	145	1	18	1	100	0	36	0	0	0	100	0	T	TTTTTTTTTTTTTTTTTT
15	2	CSIRO_001L18FOR1	146	160	1	15	1	100	0	30	100	0	0	0	0	A	AAAAAAAAAAAAAAA
17	2	CSIRO_001L18FOR1	162	178	1	17	1	100	0	34	0	0	0	100	0	T	TTTTTTTTTTTTTTTTT
12	2	CSIRO_001L18REV1	187	198	6	2	6	100	0	24	33	0	50	16	1.46	TGGGAA	TGGGAATGGGAA
12	2	CSIRO_001L19_PROVA_T7_FOR1	406	417	5	2.4	5	100	0	24	16	0	0	83	0.65	TTATT	TTATTTTATTTT
13	2	CSIRO_001L19FOR1	402	414	5	2.6	5	100	0	26	15	0	0	84	0.62	TTTAT	TTTATTTTATTTT
12	2	CSIRO_001L19REV1	173	184	6	2	6	100	0	24	50	16	0	33	1.46	TACAAT	TACAATTACAAT
14	2	CSIRO_001L19REV1	314	327	1	14	1	100	0	28	0	0	0	100	0	T	TTTTTTTTTTTTTT
12	2	CSIRO_001L19REV1	784	795	6	2	6	100	0	24	33	0	33	33	1.58	TGTAGA	TGTAGATGTAGA
14	2	CSIRO_001L20_PROVA_T7_FOR1	292	305	7	2	7	100	0	28	42	0	0	57	0.99	ATAATTT	ATAATTTATAATTT
12	2	CSIRO_001L20FOR1	130	141	1	12	1	100	0	24	0	0	0	100	0	T	TTTTTTTTTTTT
16	2	CSIRO_001L20FOR1	142	157	1	16	1	100	0	32	100	0	0	0	0	A	AAAAAAAAAAAAAAAA
12	2	CSIRO_001L21_PROVA_T7_FOR1	240	251	6	2	6	100	0	24	33	16	0	50	1.46	TCAATT	TCAATTTCAATT
13	2	CSIRO_001L21_PROVA_T7_FOR1	365	377	2	6.5	2	100	0	26	46	0	0	53	1	TA	TATATATATATAT
13	2	CSIRO_001L21_PROVA_T7_FOR1	377	389	2	6.5	2	100	0	26	0	0	46	53	1	TG	TGTGTGTGTGTGT
13	2	CSIRO_001L21FOR1	36	48	1	13	1	100	0	26	100	0	0	0	0	A	AAAAAAAAAAAAA
14	2	CSIRO_001L21FOR1	128	141	1	14	1	100	0	28	0	0	0	100	0	T	TTTTTTTTTTTTTT
13	2	CSIRO_001L21FOR1	142	154	1	13	1	100	0	26	100	0	0	0	0	A	AAAAAAAAAAAAA
12	2	CSIRO_001L21FOR1	325	336	6	2	6	100	0	24	33	16	0	50	1.46	TCAATT	TCAATTTCAATT
13	2	CSIRO_001L21FOR1	451	463	2	6.5	2	100	0	26	46	0	0	53	1	TA	TATATATATATAT
13	2	CSIRO_001L21FOR1	463	475	2	6.5	2	100	0	26	0	0	46	53	1	TG	TGTGTGTGTGTGT
12	2	CSIRO_001L21REV1	556	567	5	2.4	5	100	0	24	41	0	16	41	1.48	ATTGA	ATTGAATTGAAT
12	2	CSIRO_001L23_PROVA_T7_FOR1	312	323	5	2.4	5	100	0	24	75	25	0	0	0.81	ACAAA	ACAAAACAAAAC
15	2	CSIRO_001L23FOR1	74	88	1	15	1	100	0	30	0	0	0	100	0	T	TTTTTTTTTTTTTTT
12	2	CSIRO_001L23FOR1	401	412	5	2.4	5	100	0	24	75	25	0	0	0.81	ACAAA	ACAAAACAAAAC
12	2	CSIRO_001L23REV1	89	100	6	2	6	100	0	24	33	16	16	33	1.92	GTACAT	GTACATGTACAT
13	2	CSIRO_001L24_PROVA_T7_FOR1	653	665	6	2.2	6	100	0	26	38	0	0	61	0.96	ATTTTA	ATTTTAATTTTAA
13	2	CSIRO_001L24FOR1	642	654	6	2.2	6	100	0	26	38	0	0	61	0.96	ATTTTA	ATTTTAATTTTAA
14	2	CSIRO_001M01_PROVA_T7_FOR1	126	139	6	2.3	6	100	0	28	0	28	21	50	1.49	GTCTTC	GTCTTCGTCTTCGT
13	2	CSIRO_001M01_PROVA_T7_FOR1	266	278	6	2.2	6	100	0	26	15	15	15	53	1.73	TAGCTT	TAGCTTTAGCTTT
18	2	CSIRO_001M01_PROVA_T7_FOR1	454	471	8	2.2	8	100	0	36	77	0	11	11	0.99	AAAGAAAT	AAAGAAATAAAGAAATAA
15	2	CSIRO_001M01_PROVA_T7_FOR1	819	833	6	2.5	6	100	0	30	66	0	13	20	1.24	TAAGAA	TAAGAATAAGAATAA
16	2	CSIRO_001M01_PROVA_T7_FOR1	850	865	5	3.2	5	100	0	32	43	0	0	56	0.99	ATTTA	ATTTAATTTAATTTAA
14	2	CSIRO_001M01FOR1	117	130	6	2.3	6	100	0	28	0	28	21	50	1.49	GTCTTC	GTCTTCGTCTTCGT
13	2	CSIRO_001M01FOR1	257	269	6	2.2	6	100	0	26	15	15	15	53	1.73	TAGCTT	TAGCTTTAGCTTT
18	2	CSIRO_001M01FOR1	445	462	8	2.2	8	100	0	36	77	0	11	11	0.99	AAAGAAAT	AAAGAAATAAAGAAATAA
12	2	CSIRO_001M02_PROVA_T7_FOR1	756	767	6	2	6	100	0	24	50	33	0	16	1.46	CATCAA	CATCAACATCAA
13	2	CSIRO_001M02FOR1	742	754	6	2.2	6	100	0	26	46	38	0	15	1.46	CATCAA	CATCAACATCAAC
12	2	CSIRO_001M02REV1	806	817	6	2	6	100	0	24	33	33	0	33	1.58	TACTCA	TACTCATACTCA
12	2	CSIRO_001M03REV1	318	329	1	12	1	100	0	24	0	0	0	100	0	T	TTTTTTTTTTTT
12	2	CSIRO_001M05_PROVA_T7_FOR1	32	43	4	3	4	100	0	24	0	25	25	50	1.5	TTGC	TTGCTTGCTTGC
13	2	CSIRO_001M05FOR1	120	132	1	13	1	100	0	26	0	0	0	100	0	T	TTTTTTTTTTTTT
14	2	CSIRO_001M05FOR1	133	146	1	14	1	100	0	28	100	0	0	0	0	A	AAAAAAAAAAAAAA
15	2	CSIRO_001M05FOR1	192	206	1	15	1	100	0	30	100	0	0	0	0	A	AAAAAAAAAAAAAAA
13	2	CSIRO_001M05FOR1	946	958	6	2.2	6	100	0	26	30	15	38	15	1.88	GTGAAC	GTGAACGTGAACG
15	2	CSIRO_001M05REV1	175	189	7	2.1	7	100	0	30	13	60	13	13	1.6	CCGTCAC	CCGTCACCCGTCACC
12	2	CSIRO_001M06_PROVA_T7_FOR1	569	580	6	2	6	100	0	24	33	50	16	0	1.46	CCAGCA	CCAGCACCAGCA
16	2	CSIRO_001M06FOR1	139	154	1	16	1	100	0	32	0	0	0	100	0	T	TTTTTTTTTTTTTTTT
15	2	CSIRO_001M06FOR1	183	197	1	15	1	100	0	30	100	0	0	0	0	A	AAAAAAAAAAAAAAA
12	2	CSIRO_001M06FOR1	630	641	6	2	6	100	0	24	33	50	16	0	1.46	CCAGCA	CCAGCACCAGCA
16	2	CSIRO_001M06REV1	611	626	7	2.3	7	100	0	32	75	0	0	25	0.81	AAAATAT	AAAATATAAAATATAA
15	2	CSIRO_001M08_PROVA_T7_FOR1	641	655	6	2.5	6	100	0	30	33	13	53	0	1.4	GGACGA	GGACGAGGACGAGGA
12	2	CSIRO_001M08_PROVA_T7_FOR1	778	789	5	2.4	5	100	0	24	75	0	0	25	0.81	ATAAA	ATAAAATAAAAT
15	2	CSIRO_001M08FOR1	626	640	6	2.5	6	100	0	30	33	13	53	0	1.4	GGACGA	GGACGAGGACGAGGA
13	2	CSIRO_001M08REV1	109	121	6	2.2	6	100	0	26	0	0	23	76	0.78	GTTTTT	GTTTTTGTTTTTG
12	2	CSIRO_001M09FOR1	413	424	6	2	6	100	0	24	33	16	0	50	1.46	ATTTAC	ATTTACATTTAC
12	2	CSIRO_001M09FOR1	477	488	5	2.4	5	100	0	24	41	0	58	0	0.98	GAGGA	GAGGAGAGGAGA
12	2	CSIRO_001M11_PROVA_T7_FOR1	425	436	6	2	6	100	0	24	16	0	0	83	0.65	TTTATT	TTTATTTTTATT
12	2	CSIRO_001M11FOR1	406	417	6	2	6	100	0	24	16	0	0	83	0.65	TTTATT	TTTATTTTTATT
14	2	CSIRO_001M13_PROVA_T7_FOR1	26	39	3	4.7	3	100	0	28	35	35	28	0	1.58	CAG	CAGCAGCAGCAGCA
14	2	CSIRO_001M13_PROVA_T7_FOR1	103	116	6	2.3	6	100	0	28	21	64	0	14	1.29	ACCTCC	ACCTCCACCTCCAC
14	2	CSIRO_001M13_PROVA_T7_FOR1	154	167	2	7	2	100	0	28	0	0	50	50	1	GT	GTGTGTGTGTGTGT
12	2	CSIRO_001M13_PROVA_T7_FOR1	385	396	6	2	6	100	0	24	33	16	0	50	1.46	ATCATT	ATCATTATCATT
14	2	CSIRO_001M13FOR1	235	248	2	7	2	100	0	28	0	0	50	50	1	GT	GTGTGTGTGTGTGT
16	2	CSIRO_001M14FOR1	44	59	7	2.3	7	100	0	32	75	0	0	25	0.81	AAAAATT	AAAAATTAAAAATTAA
13	2	CSIRO_001M14FOR1	77	89	1	13	1	100	0	26	0	0	0	100	0	T	TTTTTTTTTTTTT
14	2	CSIRO_001M14FOR1	90	103	1	14	1	100	0	28	100	0	0	0	0	A	AAAAAAAAAAAAAA
19	2	CSIRO_001M14FOR1	122	140	1	19	1	100	0	38	0	0	0	100	0	T	TTTTTTTTTTTTTTTTTTT
16	2	CSIRO_001M14FOR1	141	156	1	16	1	100	0	32	100	0	0	0	0	A	AAAAAAAAAAAAAAAA
13	2	CSIRO_001M14FOR1	203	215	1	13	1	100	0	26	100	0	0	0	0	A	AAAAAAAAAAAAA
15	2	CSIRO_001M14FOR1	332	346	1	15	1	100	0	30	0	0	0	100	0	T	TTTTTTTTTTTTTTT
12	2	CSIRO_001M15FOR1	27	38	6	2	6	100	0	24	0	0	16	83	0.65	TTTTTG	TTTTTGTTTTTG
15	2	CSIRO_001M15FOR1	91	105	1	15	1	100	0	30	100	0	0	0	0	A	AAAAAAAAAAAAAAA
14	2	CSIRO_001M15FOR1	143	156	1	14	1	100	0	28	100	0	0	0	0	A	AAAAAAAAAAAAAA
13	2	CSIRO_001M15FOR1	204	216	1	13	1	100	0	26	100	0	0	0	0	A	AAAAAAAAAAAAA
12	2	CSIRO_001M16REV1	580	591	3	4	3	100	0	24	33	33	0	33	1.58	CAT	CATCATCATCAT
13	2	CSIRO_001M17FOR1	1	13	1	13	1	100	0	26	100	0	0	0	0	A	AAAAAAAAAAAAA
12	2	CSIRO_001M17REV1	203	214	1	12	1	100	0	24	0	0	100	0	0	G	GGGGGGGGGGGG
12	2	CSIRO_001M18_PROVA_T7_FOR1	281	292	5	2.4	5	100	0	24	66	16	0	16	1.25	AACAT	AACATAACATAA
12	2	CSIRO_001M18FOR1	263	274	5	2.4	5	100	0	24	66	16	0	16	1.25	AACAT	AACATAACATAA
12	2	CSIRO_001M18REV1	165	176	6	2	6	100	0	24	33	50	0	16	1.46	TCCCAA	TCCCAATCCCAA
12	2	CSIRO_001M18REV1	450	461	5	2.4	5	100	0	24	41	33	25	0	1.55	AGCCA	AGCCAAGCCAAG
14	2	CSIRO_001M18REV1	691	704	3	4.7	3	100	0	28	35	0	0	64	0.94	ATT	ATTATTATTATTAT
12	2	CSIRO_001M19_PROVA_T7_FOR1	192	203	6	2	6	100	0	24	33	50	0	16	1.46	CACCAT	CACCATCACCAT
12	2	CSIRO_001M19FOR1	181	192	6	2	6	100	0	24	33	50	0	16	1.46	CACCAT	CACCATCACCAT
12	2	CSIRO_001M19REV1	798	809	6	2	6	100	0	24	16	0	0	83	0.65	TTTTTA	TTTTTATTTTTA
12	2	CSIRO_001M20FOR1	73	84	1	12	1	100	0	24	0	0	0	100	0	T	TTTTTTTTTTTT
18	2	CSIRO_001M20FOR1	118	135	1	18	1	100	0	36	0	0	0	100	0	T	TTTTTTTTTTTTTTTTTT
12	2	CSIRO_001M20FOR1	376	387	6	2	6	100	0	24	16	16	16	50	1.79	GCTTAT	GCTTATGCTTAT
12	2	CSIRO_001M21_PROVA_T7_FOR1	202	213	6	2	6	100	0	24	16	0	33	50	1.46	ATTTGG	ATTTGGATTTGG
15	2	CSIRO_001M21_PROVA_T7_FOR1	230	244	6	2.5	6	100	0	30	33	0	46	20	1.51	TGAAGG	TGAAGGTGAAGGTGA
12	2	CSIRO_001M21FOR1	282	293	6	2	6	100	0	24	16	0	33	50	1.46	ATTTGG	ATTTGGATTTGG
15	2	CSIRO_001M21FOR1	310	324	6	2.5	6	100	0	30	33	0	46	20	1.51	TGAAGG	TGAAGGTGAAGGTGA
17	2	CSIRO_001M21REV1	55	71	3	5.7	3	100	0	34	64	0	0	35	0.94	TAA	TAATAATAATAATAATA
14	2	CSIRO_001M22_PROVA_T7_FOR1	529	542	7	2	7	100	0	28	42	0	14	42	1.45	AGAATTT	AGAATTTAGAATTT
14	2	CSIRO_001M22FOR1	519	532	7	2	7	100	0	28	42	0	14	42	1.45	AGAATTT	AGAATTTAGAATTT
12	2	CSIRO_001M23_PROVA_T7_FOR1	397	408	6	2	6	100	0	24	50	0	16	33	1.46	ATAGAT	ATAGATATAGAT
12	2	CSIRO_001M23FOR1	390	401	6	2	6	100	0	24	50	0	16	33	1.46	ATAGAT	ATAGATATAGAT
13	2	CSIRO_001M24_PROVA_T7_FOR1	381	393	6	2.2	6	100	0	26	0	30	0	69	0.89	TTTTCC	TTTTCCTTTTCCT
16	2	CSIRO_001M24_PROVA_T7_FOR1	466	481	8	2	8	100	0	32	62	0	0	37	0.95	AAAATTAT	AAAATTATAAAATTAT
12	2	CSIRO_001M24FOR1	94	105	6	2	6	100	0	24	50	33	0	16	1.46	ACCTAA	ACCTAAACCTAA
13	2	CSIRO_001M24FOR1	107	119	6	2.2	6	100	0	26	30	15	0	53	1.42	TCATTA	TCATTATCATTAT
13	2	CSIRO_001M24REV1	458	470	4	3.2	4	100	0	26	23	0	0	76	0.78	TTTA	TTTATTTATTTAT
12	2	CSIRO_001N01_PROVA_T7_FOR1	80	91	6	2	6	100	0	24	50	50	0	0	1	ACAACC	ACAACCACAACC
12	2	CSIRO_001N01_PROVA_T7_FOR1	880	891	5	2.4	5	100	0	24	58	16	0	25	1.38	TAAAC	TAAACTAAACTA
12	2	CSIRO_001N01FOR1	74	85	6	2	6	100	0	24	50	50	0	0	1	ACAACC	ACAACCACAACC
12	2	CSIRO_001N01REV1	324	335	4	3	4	100	0	24	25	0	0	75	0.81	ATTT	ATTTATTTATTT
12	2	CSIRO_001N01REV1	541	552	6	2	6	100	0	24	66	0	0	33	0.92	ATATAA	ATATAAATATAA
13	2	CSIRO_001N02_PROVA_T7_FOR1	767	779	5	2.6	5	100	0	26	38	15	23	23	1.92	ATGAC	ATGACATGACATG
13	2	CSIRO_001N02FOR1	849	861	5	2.6	5	100	0	26	38	15	23	23	1.92	ATGAC	ATGACATGACATG
14	2	CSIRO_001N03REV1	201	214	7	2	7	100	0	28	42	0	42	14	1.45	GAAATGG	GAAATGGGAAATGG
12	2	CSIRO_001N04REV1	1	12	5	2.4	5	100	0	24	83	16	0	0	0.65	AAAAC	AAAACAAAACAA
12	2	CSIRO_001N04REV1	177	188	6	2	6	100	0	24	50	33	0	16	1.46	CCATAA	CCATAACCATAA
15	2	CSIRO_001N05FOR1	128	142	1	15	1	100	0	30	0	0	0	100	0	T	TTTTTTTTTTTTTTT
13	2	CSIRO_001N05FOR1	143	155	1	13	1	100	0	26	100	0	0	0	0	A	AAAAAAAAAAAAA
14	2	CSIRO_001N09REV1	365	378	6	2.3	6	100	0	28	35	14	28	21	1.92	ATGGAC	ATGGACATGGACAT
12	2	CSIRO_001N10FOR1	58	69	6	2	6	100	0	24	83	0	0	16	0.65	TAAAAA	TAAAAATAAAAA
13	2	CSIRO_001N10FOR1	130	142	1	13	1	100	0	26	0	0	0	100	0	T	TTTTTTTTTTTTT
12	2	CSIRO_001N10FOR1	144	155	1	12	1	100	0	24	100	0	0	0	0	A	AAAAAAAAAAAA
13	2	CSIRO_001N11_PROVA_T7_FOR1	603	615	5	2.6	5	100	0	26	61	38	0	0	0.96	CAACA	CAACACAACACAA
13	2	CSIRO_001N11_PROVA_T7_FOR1	707	719	5	2.6	5	100	0	26	38	23	0	38	1.55	CTATA	CTATACTATACTA
15	2	CSIRO_001N11FOR1	692	706	5	3	5	100	0	30	40	20	0	40	1.52	CTATA	CTATACTATACTATA
12	2	CSIRO_001N12_PROVA_T7_FOR1	276	287	6	2	6	100	0	24	50	33	0	16	1.46	AACTCA	AACTCAAACTCA
16	2	CSIRO_001N12_PROVA_T7_FOR1	334	349	6	2.7	6	100	0	32	0	12	0	87	0.54	TTTTCT	TTTTCTTTTTCTTTTT
12	2	CSIRO_001N12_PROVA_T7_FOR1	416	427	6	2	6	100	0	24	16	0	0	83	0.65	ATTTTT	ATTTTTATTTTT
13	2	CSIRO_001N12_PROVA_T7_FOR1	575	587	4	3.2	4	100	0	26	76	0	0	23	0.78	AATA	AATAAATAAATAA
13	2	CSIRO_001N12_PROVA_T7_FOR1	635	647	6	2.2	6	100	0	26	30	0	15	53	1.42	TTGAAT	TTGAATTTGAATT
12	2	CSIRO_001N12_PROVA_T7_FOR1	853	864	6	2	6	100	0	24	50	0	33	16	1.46	GATAGA	GATAGAGATAGA
12	2	CSIRO_001N12FOR1	318	329	6	2	6	100	0	24	16	16	0	66	1.25	TTTCTA	TTTCTATTTCTA
16	2	CSIRO_001N12REV1	11	26	8	2	8	100	0	32	25	12	12	50	1.75	TCTATGTA	TCTATGTATCTATGTA
13	2	CSIRO_001N12REV1	243	255	6	2.2	6	100	0	26	15	0	53	30	1.42	GGGTTA	GGGTTAGGGTTAG
13	2	CSIRO_001N13_PROVA_T7_FOR1	795	807	6	2.2	6	100	0	26	69	0	0	30	0.89	AAATTA	AAATTAAAATTAA
14	2	CSIRO_001N13FOR1	278	291	7	2	7	100	0	28	14	14	14	57	1.66	ATTCTTG	ATTCTTGATTCTTG
15	2	CSIRO_001N14FOR1	116	130	1	15	1	100	0	30	0	0	0	100	0	T	TTTTTTTTTTTTTTT
13	2	CSIRO_001N14FOR1	182	194	1	13	1	100	0	26	0	100	0	0	0	C	CCCCCCCCCCCCC
16	2	CSIRO_001N14REV1	461	476	5	3.2	5	100	0	32	81	0	0	18	0.7	ATAAA	ATAAAATAAAATAAAA
16	2	CSIRO_001N16FOR1	115	130	8	2	8	100	0	32	37	0	0	62	0.95	AAATTTTT	AAATTTTTAAATTTTT
17	2	CSIRO_001N16FOR1	137	153	1	17	1	100	0	34	100	0	0	0	0	A	AAAAAAAAAAAAAAAAA
13	2	CSIRO_001N17FOR1	42	54	1	13	1	100	0	26	100	0	0	0	0	A	AAAAAAAAAAAAA
16	2	CSIRO_001N17FOR1	93	108	1	16	1	100	0	32	100	0	0	0	0	A	AAAAAAAAAAAAAAAA
18	2	CSIRO_001N17FOR1	127	144	1	18	1	100	0	36	0	0	0	100	0	T	TTTTTTTTTTTTTTTTTT
15	2	CSIRO_001N17FOR1	145	159	1	15	1	100	0	30	100	0	0	0	0	A	AAAAAAAAAAAAAAA
14	2	CSIRO_001N17FOR1	208	221	1	14	1	100	0	28	100	0	0	0	0	A	AAAAAAAAAAAAAA
14	2	CSIRO_001N18_PROVA_T7_FOR1	717	730	7	2	7	100	0	28	28	0	42	28	1.56	AGTTGAG	AGTTGAGAGTTGAG
17	2	CSIRO_001N18FOR1	309	325	7	2.4	7	100	0	34	11	0	0	88	0.52	TTTATTT	TTTATTTTTTATTTTTT
14	2	CSIRO_001N18FOR1	705	718	7	2	7	100	0	28	28	0	42	28	1.56	AGTTGAG	AGTTGAGAGTTGAG
12	2	CSIRO_001N18REV1	163	174	3	4	3	100	0	24	0	33	0	66	0.92	CTT	CTTCTTCTTCTT
12	2	CSIRO_001N19FOR1	770	781	5	2.4	5	100	0	24	66	16	0	16	1.25	AACAT	AACATAACATAA
12	2	CSIRO_001N20FOR1	72	83	1	12	1	100	0	24	0	0	0	100	0	T	TTTTTTTTTTTT
13	2	CSIRO_001N20FOR1	127	139	1	13	1	100	0	26	0	0	0	100	0	T	TTTTTTTTTTTTT
14	2	CSIRO_001N20FOR1	140	153	1	14	1	100	0	28	100	0	0	0	0	A	AAAAAAAAAAAAAA
13	2	CSIRO_001N21_PROVA_T7_FOR1	230	242	2	6.5	2	100	0	26	46	0	0	53	1	TA	TATATATATATAT
14	2	CSIRO_001N21_PROVA_T7_FOR1	334	347	7	2	7	100	0	28	14	0	14	71	1.15	TTTGTAT	TTTGTATTTTGTAT
12	2	CSIRO_001N21_PROVA_T7_FOR1	429	440	6	2	6	100	0	24	33	16	0	50	1.46	CATTTA	CATTTACATTTA
31	1	CSIRO_001N21_PROVA_T7_FOR1	470	500	2	15.5	2	100	0	62	48	0	0	51	1	TA	TATATATATATATATATATATATATATATAT
14	2	CSIRO_001N21_PROVA_T7_FOR1	705	718	7	2	7	100	0	28	57	0	0	42	0.99	AATTATA	AATTATAAATTATA
13	2	CSIRO_001N21FOR1	314	326	2	6.5	2	100	0	26	46	0	0	53	1	TA	TATATATATATAT
14	2	CSIRO_001N21FOR1	418	431	7	2	7	100	0	28	14	0	14	71	1.15	TTTGTAT	TTTGTATTTTGTAT
12	2	CSIRO_001N21FOR1	513	524	6	2	6	100	0	24	33	16	0	50	1.46	CATTTA	CATTTACATTTA
31	1	CSIRO_001N21FOR1	554	584	2	15.5	2	100	0	62	48	0	0	51	1	TA	TATATATATATATATATATATATATATATAT
14	2	CSIRO_001N21FOR1	788	801	7	2	7	100	0	28	57	0	0	42	0.99	AATTATA	AATTATAAATTATA
12	2	CSIRO_001N21REV1	1	12	6	2	6	100	0	24	50	33	0	16	1.46	AATCCA	AATCCAAATCCA
46	1	CSIRO_001N21REV1	254	299	2	23	2	100	0	92	50	0	0	50	1	AT	ATATATATATATATATATATATATATATATATATATATATATATAT
12	2	CSIRO_001N21REV1	315	326	6	2	6	100	0	24	16	16	16	50	1.79	TGCATT	TGCATTTGCATT
62	1	CSIRO_001N22_PROVA_T7_FOR1	492	553	2	31	2	100	0	124	50	0	0	50	1	AT	ATATATATATATATATATATATATATATATATATATATATATATATATATATATATATATAT
62	1	CSIRO_001N22FOR1	481	542	2	31	2	100	0	124	50	0	0	50	1	AT	ATATATATATATATATATATATATATATATATATATATATATATATATATATATATATATAT
12	2	CSIRO_001N22REV1	57	68	5	2.4	5	100	0	24	58	25	0	16	1.38	CATAA	CATAACATAACA
12	2	CSIRO_001N22REV1	312	323	5	2.4	5	100	0	24	16	0	0	83	0.65	TTATT	TTATTTTATTTT
12	2	CSIRO_001N23_PROVA_T7_FOR1	944	955	5	2.4	5	100	0	24	25	33	0	41	1.55	ATTCC	ATTCCATTCCAT
13	2	CSIRO_001N23REV1	580	592	6	2.2	6	100	0	26	38	15	0	46	1.46	ATATCT	ATATCTATATCTA
15	2	CSIRO_001N23REV1	669	683	7	2.1	7	100	0	30	66	0	0	33	0.92	TATAAAA	TATAAAATATAAAAT
15	2	CSIRO_001N24REV1	335	349	6	2.5	6	100	0	30	20	13	0	66	1.24	ATTTTC	ATTTTCATTTTCATT
12	2	CSIRO_001N24REV1	463	474	2	6	2	100	0	24	0	50	0	50	1	TC	TCTCTCTCTCTC
14	2	CSIRO_001O01FOR1	115	128	1	14	1	100	0	28	0	0	0	100	0	T	TTTTTTTTTTTTTT
20	1	CSIRO_001O03FOR1	40	59	1	20	1	100	0	40	100	0	0	0	0	A	AAAAAAAAAAAAAAAAAAAA
12	2	CSIRO_001O03FOR1	131	142	1	12	1	100	0	24	0	0	0	100	0	T	TTTTTTTTTTTT
18	2	CSIRO_001O03FOR1	143	160	1	18	1	100	0	36	100	0	0	0	0	A	AAAAAAAAAAAAAAAAAA
14	2	CSIRO_001O03FOR1	157	170	7	2	7	100	0	28	57	0	0	42	0.99	AAAATTT	AAAATTTAAAATTT
12	2	CSIRO_001O04_PROVA_T7_FOR1	903	914	6	2	6	100	0	24	50	0	16	33	1.46	AAGATT	AAGATTAAGATT
14	2	CSIRO_001O04FOR1	152	165	5	2.8	5	100	0	28	21	78	0	0	0.75	CCACC	CCACCCCACCCCAC
14	2	CSIRO_001O05FOR1	654	667	7	2	7	100	0	28	57	0	42	0	0.99	GAAGAGA	GAAGAGAGAAGAGA
16	2	CSIRO_001O06FOR1	118	133	8	2	8	100	0	32	50	0	0	50	1	AAAATTTT	AAAATTTTAAAATTTT
15	2	CSIRO_001O06FOR1	130	144	1	15	1	100	0	30	0	0	0	100	0	T	TTTTTTTTTTTTTTT
14	2	CSIRO_001O06FOR1	145	158	1	14	1	100	0	28	100	0	0	0	0	A	AAAAAAAAAAAAAA
14	2	CSIRO_001O06REV1	412	425	5	2.8	5	100	0	28	0	0	35	64	0.94	TTTGG	TTTGGTTTGGTTTG
12	2	CSIRO_001O06REV1	888	899	6	2	6	100	0	24	16	0	16	66	1.25	GTATTT	GTATTTGTATTT
15	2	CSIRO_001O07FOR1	89	103	7	2.1	7	100	0	30	86	0	0	13	0.57	AAATAAA	AAATAAAAAATAAAA
13	2	CSIRO_001O07FOR1	128	140	1	13	1	100	0	26	0	0	0	100	0	T	TTTTTTTTTTTTT
15	2	CSIRO_001O07FOR1	420	434	1	15	1	100	0	30	0	0	0	100	0	T	TTTTTTTTTTTTTTT
13	2	CSIRO_001O07FOR1	462	474	6	2.2	6	100	0	26	15	0	0	84	0.62	TATTTT	TATTTTTATTTTT
15	2	CSIRO_001O07FOR1	512	526	6	2.5	6	100	0	30	20	20	0	60	1.37	TCATTT	TCATTTTCATTTTCA
12	2	CSIRO_001O08REV1	128	139	6	2	6	100	0	24	33	50	0	16	1.46	CTACAC	CTACACCTACAC
12	2	CSIRO_001O08REV1	728	739	6	2	6	100	0	24	16	0	0	83	0.65	TTATTT	TTATTTTTATTT
13	2	CSIRO_001O09_PROVA_T7_FOR1	557	569	6	2.2	6	100	0	26	30	15	30	23	1.95	TGACGA	TGACGATGACGAT
12	2	CSIRO_001O09FOR1	603	614	6	2	6	100	0	24	50	33	16	0	1.46	CAACGA	CAACGACAACGA
16	2	CSIRO_001O09REV1	178	193	4	4	4	100	0	32	25	25	25	25	2	CATG	CATGCATGCATGCATG
12	2	CSIRO_001O09REV1	198	209	2	6	2	100	0	24	50	0	0	50	1	TA	TATATATATATA
17	2	CSIRO_001O09REV1	385	401	7	2.4	7	100	0	34	70	0	0	29	0.87	ATAATAA	ATAATAAATAATAAATA
15	2	CSIRO_001O09REV1	423	437	6	2.5	6	100	0	30	73	0	13	13	1.1	AAATAG	AAATAGAAATAGAAA
12	2	CSIRO_001O09REV1	434	445	6	2	6	100	0	24	66	0	33	0	0.92	GAAAAG	GAAAAGGAAAAG
12	2	CSIRO_001O10_PROVA_T7_FOR1	394	405	5	2.4	5	100	0	24	58	0	0	41	0.98	ATATA	ATATAATATAAT
12	2	CSIRO_001O10FOR1	385	396	5	2.4	5	100	0	24	58	0	0	41	0.98	ATATA	ATATAATATAAT
16	2	CSIRO_001O11FOR1	83	98	8	2	8	100	0	32	37	0	0	62	0.95	TTTTTAAA	TTTTTAAATTTTTAAA
16	2	CSIRO_001O11FOR1	122	137	1	16	1	100	0	32	0	0	0	100	0	T	TTTTTTTTTTTTTTTT
12	2	CSIRO_001O12_PROVA_T7_FOR1	147	158	6	2	6	100	0	24	66	0	0	33	0.92	AATATA	AATATAAATATA
12	2	CSIRO_001O12_PROVA_T7_FOR1	240	251	6	2	6	100	0	24	66	0	0	33	0.92	TAAATA	TAAATATAAATA
14	2	CSIRO_001O12_PROVA_T7_FOR1	710	723	7	2	7	100	0	28	28	14	0	57	1.38	AACTTTT	AACTTTTAACTTTT
14	2	CSIRO_001O12_PROVA_T7_FOR1	783	796	7	2	7	100	0	28	57	0	14	28	1.38	ATTAGAA	ATTAGAAATTAGAA
12	2	CSIRO_001O12FOR1	138	149	6	2	6	100	0	24	66	0	0	33	0.92	AATATA	AATATAAATATA
12	2	CSIRO_001O12FOR1	231	242	6	2	6	100	0	24	66	0	0	33	0.92	TAAATA	TAAATATAAATA
15	2	CSIRO_001O12FOR1	697	711	7	2.1	7	100	0	30	33	13	0	53	1.4	AACTTTT	AACTTTTAACTTTTA
12	2	CSIRO_001O12REV1	512	523	6	2	6	100	0	24	66	0	0	33	0.92	TTAAAA	TTAAAATTAAAA
14	2	CSIRO_001O13_PROVA_T7_FOR1	374	387	6	2.3	6	100	0	28	50	14	21	14	1.78	GAAACT	GAAACTGAAACTGA
14	2	CSIRO_001O13FOR1	1	14	1	14	1	100	0	28	100	0	0	0	0	A	AAAAAAAAAAAAAA
14	2	CSIRO_001O13FOR1	314	327	6	2.3	6	100	0	28	50	14	21	14	1.78	GAAACT	GAAACTGAAACTGA
12	2	CSIRO_001O13REV1	494	505	6	2	6	100	0	24	33	33	0	33	1.58	TCACAT	TCACATTCACAT
15	2	CSIRO_001O13REV1	694	708	7	2.1	7	100	0	30	46	40	0	13	1.43	AACTCCA	AACTCCAAACTCCAA
15	2	CSIRO_001O14_PROVA_T7_FOR1	484	498	6	2.5	6	100	0	30	33	0	13	53	1.4	ATTTGA	ATTTGAATTTGAATT
16	2	CSIRO_001O14_PROVA_T7_FOR1	962	977	7	2.3	7	100	0	32	31	37	0	31	1.58	ATCCCTA	ATCCCTAATCCCTAAT
15	2	CSIRO_001O14FOR1	474	488	6	2.5	6	100	0	30	33	0	13	53	1.4	ATTTGA	ATTTGAATTTGAATT
19	2	CSIRO_001O14FOR1	847	865	8	2.4	8	100	0	38	26	36	0	36	1.57	ATCATCCT	ATCATCCTATCATCCTATC
12	2	CSIRO_001O15_PROVA_T7_FOR1	532	543	6	2	6	100	0	24	33	0	16	50	1.46	ATTTGA	ATTTGAATTTGA
12	2	CSIRO_001O15FOR1	522	533	6	2	6	100	0	24	33	0	16	50	1.46	ATTTGA	ATTTGAATTTGA
17	2	CSIRO_001O17FOR1	95	111	8	2.1	8	100	0	34	58	0	11	29	1.33	TAAGTAAA	TAAGTAAATAAGTAAAT
12	2	CSIRO_001O17FOR1	273	284	1	12	1	100	0	24	100	0	0	0	0	A	AAAAAAAAAAAA
12	2	CSIRO_001O17FOR1	407	418	1	12	1	100	0	24	0	100	0	0	0	C	CCCCCCCCCCCC
13	2	CSIRO_001O17FOR1	484	496	1	13	1	100	0	26	0	0	0	100	0	T	TTTTTTTTTTTTT
14	2	CSIRO_001O18_PROVA_T7_FOR1	716	729	7	2	7	100	0	28	28	0	42	28	1.56	AGTTGAG	AGTTGAGAGTTGAG
14	2	CSIRO_001O18FOR1	68	81	1	14	1	100	0	28	0	0	0	100	0	T	TTTTTTTTTTTTTT
12	2	CSIRO_001O18FOR1	92	103	1	12	1	100	0	24	100	0	0	0	0	A	AAAAAAAAAAAA
12	2	CSIRO_001O18FOR1	127	138	1	12	1	100	0	24	0	0	0	100	0	T	TTTTTTTTTTTT
14	2	CSIRO_001O18FOR1	142	155	1	14	1	100	0	28	100	0	0	0	0	A	AAAAAAAAAAAAAA
12	2	CSIRO_001O18FOR1	797	808	6	2	6	100	0	24	33	0	50	16	1.46	AGTGAG	AGTGAGAGTGAG
12	2	CSIRO_001O18REV1	361	372	6	2	6	100	0	24	33	0	50	16	1.46	TGGAAG	TGGAAGTGGAAG
16	2	CSIRO_001O18REV1	842	857	8	2	8	100	0	32	37	0	0	62	0.95	AATTTTTA	AATTTTTAAATTTTTA
12	2	CSIRO_001O19_PROVA_T7_FOR1	152	163	5	2.4	5	100	0	24	16	16	0	66	1.25	TTCAT	TTCATTTCATTT
12	2	CSIRO_001O19FOR1	141	152	5	2.4	5	100	0	24	16	16	0	66	1.25	TTCAT	TTCATTTCATTT
14	2	CSIRO_001O19REV1	332	345	7	2	7	100	0	28	28	42	0	28	1.56	TACCATC	TACCATCTACCATC
16	2	CSIRO_001O20FOR1	41	56	6	2.7	6	100	0	32	87	0	0	12	0.54	AAAAAT	AAAAATAAAAATAAAA
14	2	CSIRO_001O20FOR1	71	84	1	14	1	100	0	28	0	0	0	100	0	T	TTTTTTTTTTTTTT
14	2	CSIRO_001O20FOR1	124	137	1	14	1	100	0	28	0	0	0	100	0	T	TTTTTTTTTTTTTT
13	2	CSIRO_001O20FOR1	138	150	1	13	1	100	0	26	100	0	0	0	0	A	AAAAAAAAAAAAA
13	2	CSIRO_001O20FOR1	154	166	1	13	1	100	0	26	0	0	0	100	0	T	TTTTTTTTTTTTT
15	2	CSIRO_001O20FOR1	176	190	1	15	1	100	0	30	0	100	0	0	0	C	CCCCCCCCCCCCCCC
12	2	CSIRO_001O21_PROVA_T7_FOR1	475	486	2	6	2	100	0	24	50	0	0	50	1	AT	ATATATATATAT
15	2	CSIRO_001O21FOR1	141	155	1	15	1	100	0	30	100	0	0	0	0	A	AAAAAAAAAAAAAAA
12	2	CSIRO_001O21FOR1	559	570	2	6	2	100	0	24	50	0	0	50	1	AT	ATATATATATAT
15	2	CSIRO_001O23REV1	461	475	6	2.5	6	100	0	30	20	0	0	80	0.72	TTATTT	TTATTTTTATTTTTA
14	2	CSIRO_001O23REV1	634	647	5	2.8	5	100	0	28	14	0	0	85	0.59	TTTTA	TTTTATTTTATTTT
14	2	CSIRO_001O24_PROVA_T7_FOR1	649	662	7	2	7	100	0	28	28	0	0	71	0.86	AATTTTT	AATTTTTAATTTTT
14	2	CSIRO_001O24REV1	50	63	7	2	7	100	0	28	14	28	0	57	1.38	TTTACTC	TTTACTCTTTACTC
20	1	CSIRO_001P01FOR1	40	59	1	20	1	100	0	40	100	0	0	0	0	A	AAAAAAAAAAAAAAAAAAAA
12	2	CSIRO_001P01FOR1	81	92	1	12	1	100	0	24	0	0	0	100	0	T	TTTTTTTTTTTT
19	2	CSIRO_001P01FOR1	128	146	1	19	1	100	0	38	0	0	0	100	0	T	TTTTTTTTTTTTTTTTTTT
16	2	CSIRO_001P02FOR1	90	105	1	16	1	100	0	32	100	0	0	0	0	A	AAAAAAAAAAAAAAAA
13	2	CSIRO_001P02FOR1	130	142	1	13	1	100	0	26	0	0	0	100	0	T	TTTTTTTTTTTTT
12	2	CSIRO_001P02FOR1	143	154	1	12	1	100	0	24	100	0	0	0	0	A	AAAAAAAAAAAA
13	2	CSIRO_001P03FOR1	76	88	1	13	1	100	0	26	0	0	0	100	0	T	TTTTTTTTTTTTT
13	2	CSIRO_001P03FOR1	131	143	1	13	1	100	0	26	0	0	0	100	0	T	TTTTTTTTTTTTT
13	2	CSIRO_001P03FOR1	144	156	1	13	1	100	0	26	100	0	0	0	0	A	AAAAAAAAAAAAA
13	2	CSIRO_001P05FOR1	35	47	1	13	1	100	0	26	100	0	0	0	0	A	AAAAAAAAAAAAA
14	2	CSIRO_001P05FOR1	114	127	7	2	7	100	0	28	57	0	0	42	0.99	AAAATTT	AAAATTTAAAATTT
14	2	CSIRO_001P05FOR1	125	138	1	14	1	100	0	28	0	0	0	100	0	T	TTTTTTTTTTTTTT
12	2	CSIRO_001P05FOR1	139	150	1	12	1	100	0	24	100	0	0	0	0	A	AAAAAAAAAAAA
12	2	CSIRO_001P06_PROVA_T7_FOR1	413	424	5	2.4	5	100	0	24	25	0	0	75	0.81	TATTT	TATTTTATTTTA
13	2	CSIRO_001P06_PROVA_T7_FOR1	970	982	5	2.6	5	100	0	26	46	0	30	23	1.53	AATGG	AATGGAATGGAAT
12	2	CSIRO_001P06FOR1	499	510	5	2.4	5	100	0	24	25	0	0	75	0.81	TATTT	TATTTTATTTTA
12	2	CSIRO_001P06REV1	707	718	3	4	3	100	0	24	66	0	0	33	0.92	AAT	AATAATAATAAT
12	2	CSIRO_001P07_PROVA_T7_FOR1	57	68	5	2.4	5	100	0	24	0	50	0	50	1	TTCCC	TTCCCTTCCCTT
12	2	CSIRO_001P07FOR1	48	59	5	2.4	5	100	0	24	0	50	0	50	1	TTCCC	TTCCCTTCCCTT
12	2	CSIRO_001P09_PROVA_T7_FOR1	792	803	5	2.4	5	100	0	24	41	16	0	41	1.48	TATAC	TATACTATACTA
17	2	CSIRO_001P09REV1	61	77	8	2.1	8	100	0	34	35	23	0	41	1.55	TCTACATA	TCTACATATCTACATAT
12	2	CSIRO_001P10REV1	241	252	6	2	6	100	0	24	66	0	16	16	1.25	TGAAAA	TGAAAATGAAAA
13	2	CSIRO_001P10REV1	279	291	6	2.2	6	100	0	26	84	0	15	0	0.62	AAAAAG	AAAAAGAAAAAGA
12	2	CSIRO_001P11FOR1	83	94	6	2	6	100	0	24	50	0	0	50	1	TTTAAA	TTTAAATTTAAA
13	2	CSIRO_001P11FOR1	121	133	1	13	1	100	0	26	0	0	0	100	0	T	TTTTTTTTTTTTT
12	2	CSIRO_001P11FOR1	134	145	1	12	1	100	0	24	100	0	0	0	0	A	AAAAAAAAAAAA
14	2	CSIRO_001P11FOR1	787	800	7	2	7	100	0	28	28	0	42	28	1.56	GATGAGT	GATGAGTGATGAGT
12	2	CSIRO_001P12FOR1	128	139	1	12	1	100	0	24	0	0	0	100	0	T	TTTTTTTTTTTT
14	2	CSIRO_001P12FOR1	140	153	1	14	1	100	0	28	100	0	0	0	0	A	AAAAAAAAAAAAAA
13	2	CSIRO_001P12FOR1	227	239	5	2.6	5	100	0	26	0	0	30	69	0.89	TTTGG	TTTGGTTTGGTTT
16	2	CSIRO_001P13_PROVA_T7_FOR1	591	606	7	2.3	7	100	0	32	43	18	0	37	1.51	ACATATT	ACATATTACATATTAC
16	2	CSIRO_001P13FOR1	591	606	7	2.3	7	100	0	32	43	18	0	37	1.51	ACATATT	ACATATTACATATTAC
12	2	CSIRO_001P13FOR1	896	907	6	2	6	100	0	24	33	16	0	50	1.46	TAACTT	TAACTTTAACTT
12	2	CSIRO_001P13REV1	228	239	3	4	3	100	0	24	33	0	66	0	0.92	AGG	AGGAGGAGGAGG
12	2	CSIRO_001P14FOR1	26	37	5	2.4	5	100	0	24	0	0	16	83	0.65	TTGTT	TTGTTTTGTTTT
12	2	CSIRO_001P14FOR1	72	83	1	12	1	100	0	24	0	0	0	100	0	T	TTTTTTTTTTTT
18	2	CSIRO_001P14FOR1	85	102	1	18	1	100	0	36	100	0	0	0	0	A	AAAAAAAAAAAAAAAAAA
14	2	CSIRO_001P14FOR1	115	128	7	2	7	100	0	28	28	0	0	71	0.86	AATTTTT	AATTTTTAATTTTT
14	2	CSIRO_001P14FOR1	124	137	1	14	1	100	0	28	0	0	0	100	0	T	TTTTTTTTTTTTTT
14	2	CSIRO_001P14FOR1	138	151	1	14	1	100	0	28	100	0	0	0	0	A	AAAAAAAAAAAAAA
12	2	CSIRO_001P15REV1	177	188	6	2	6	100	0	24	33	0	0	66	0.92	ATTTTA	ATTTTAATTTTA
15	2	CSIRO_001P17FOR1	451	465	6	2.5	6	100	0	30	0	60	0	40	0.97	TCTCCC	TCTCCCTCTCCCTCT
12	2	CSIRO_001P18FOR1	535	546	6	2	6	100	0	24	16	16	50	16	1.79	TGGGCA	TGGGCATGGGCA
14	2	CSIRO_001P18REV1	573	586	5	2.8	5	100	0	28	21	57	0	21	1.41	CACTC	CACTCCACTCCACT
13	2	CSIRO_001P19FOR1	37	49	1	13	1	100	0	26	100	0	0	0	0	A	AAAAAAAAAAAAA
16	2	CSIRO_001P19FOR1	91	106	1	16	1	100	0	32	100	0	0	0	0	A	AAAAAAAAAAAAAAAA
15	2	CSIRO_001P19FOR1	129	143	1	15	1	100	0	30	0	0	0	100	0	T	TTTTTTTTTTTTTTT
12	2	CSIRO_001P19FOR1	144	155	1	12	1	100	0	24	100	0	0	0	0	A	AAAAAAAAAAAA
18	2	CSIRO_001P19FOR1	207	224	1	18	1	100	0	36	100	0	0	0	0	A	AAAAAAAAAAAAAAAAAA
13	2	CSIRO_001P19REV1	761	773	4	3.2	4	100	0	26	23	0	0	76	0.78	TTTA	TTTATTTATTTAT
13	2	CSIRO_001P22REV1	738	750	6	2.2	6	100	0	26	15	15	0	69	1.2	TTTATC	TTTATCTTTATCT
14	2	CSIRO_001P23FOR1	49	62	1	14	1	100	0	28	100	0	0	0	0	A	AAAAAAAAAAAAAA
12	2	CSIRO_001P23FOR1	86	97	6	2	6	100	0	24	16	0	0	83	0.65	TTTTTA	TTTTTATTTTTA
13	2	CSIRO_001P23FOR1	97	109	1	13	1	100	0	26	100	0	0	0	0	A	AAAAAAAAAAAAA
15	2	CSIRO_001P23FOR1	141	155	1	15	1	100	0	30	0	0	0	100	0	T	TTTTTTTTTTTTTTT
13	2	CSIRO_001P23FOR1	156	168	1	13	1	100	0	26	100	0	0	0	0	A	AAAAAAAAAAAAA
62	1	CSIRO_001P23REV1	482	543	2	31	2	100	0	124	50	0	0	50	1	AT	ATATATATATATATATATATATATATATATATATATATATATATATATATATATATATATAT
14	2	CSIRO_001P24FOR1	47	60	1	14	1	100	0	28	100	0	0	0	0	A	AAAAAAAAAAAAAA
13	2	CSIRO_001P24REV1	315	327	1	13	1	100	0	26	0	0	0	100	0	T	TTTTTTTTTTTTT
12	2	CSIRO_001P24REV1	383	394	1	12	1	100	0	24	100	0	0	0	0	A	AAAAAAAAAAAA
17	2	CSIRO_002A02FOR1	91	107	1	17	1	100	0	34	100	0	0	0	0	A	AAAAAAAAAAAAAAAAA
13	2	CSIRO_002A02FOR1	131	143	1	13	1	100	0	26	0	0	0	100	0	T	TTTTTTTTTTTTT
13	2	CSIRO_002A02FOR1	147	159	1	13	1	100	0	26	100	0	0	0	0	A	AAAAAAAAAAAAA
13	2	CSIRO_002A02FOR1	553	565	4	3.2	4	100	0	26	76	23	0	0	0.78	ACAA	ACAAACAAACAAA
12	2	CSIRO_002A02FOR1	736	747	6	2	6	100	0	24	66	16	16	0	1.25	GCAAAA	GCAAAAGCAAAA
12	2	CSIRO_002A02REV1	744	755	6	2	6	100	0	24	33	33	0	33	1.58	CTCTAA	CTCTAACTCTAA
14	2	CSIRO_002A02REV1	755	768	7	2	7	100	0	28	42	14	28	14	1.84	AAGTAGC	AAGTAGCAAGTAGC
13	2	CSIRO_002A03FOR1	127	139	1	13	1	100	0	26	0	0	0	100	0	T	TTTTTTTTTTTTT
13	2	CSIRO_002A03FOR1	140	152	1	13	1	100	0	26	100	0	0	0	0	A	AAAAAAAAAAAAA
16	2	CSIRO_002A03REV1	175	190	8	2	8	100	0	32	12	62	12	12	1.55	CCGTCACC	CCGTCACCCCGTCACC
12	2	CSIRO_002A04REV1	214	225	6	2	6	100	0	24	16	66	0	16	1.25	CCCCAT	CCCCATCCCCAT
12	2	CSIRO_002A04REV1	538	549	5	2.4	5	100	0	24	0	25	0	75	0.81	TCTTT	TCTTTTCTTTTC
14	2	CSIRO_002A05REV1	231	244	6	2.3	6	100	0	28	21	0	0	78	0.75	TATTTT	TATTTTTATTTTTA
12	2	CSIRO_002A05REV1	506	517	4	3	4	100	0	24	25	0	0	75	0.81	TTAT	TTATTTATTTAT
12	2	CSIRO_002A06REV1	67	78	6	2	6	100	0	24	33	16	0	50	1.46	AATCTT	AATCTTAATCTT
12	2	CSIRO_002A07FOR1	266	277	6	2	6	100	0	24	33	50	0	16	1.46	TCCCAA	TCCCAATCCCAA
12	2	CSIRO_002A07FOR1	550	561	5	2.4	5	100	0	24	41	33	25	0	1.55	AGCCA	AGCCAAGCCAAG
12	2	CSIRO_002A07REV1	379	390	5	2.4	5	100	0	24	66	16	0	16	1.25	AACAT	AACATAACATAA
13	2	CSIRO_002A08FOR1	1	13	1	13	1	100	0	26	100	0	0	0	0	A	AAAAAAAAAAAAA
12	2	CSIRO_002A08FOR1	227	238	5	2.4	5	100	0	24	16	16	16	50	1.79	TTGCA	TTGCATTGCATT
14	2	CSIRO_002A08REV1	368	381	6	2.3	6	100	0	28	50	14	21	14	1.78	GAAACT	GAAACTGAAACTGA
14	2	CSIRO_002A09REV1	416	429	7	2	7	100	0	28	28	0	0	71	0.86	ATATTTT	ATATTTTATATTTT
13	2	CSIRO_002A09REV1	600	612	6	2.2	6	100	0	26	84	15	0	0	0.62	AAAACA	AAAACAAAAACAA
12	2	CSIRO_002A11REV1	581	592	6	2	6	100	0	24	50	33	0	16	1.46	ACACAT	ACACATACACAT
12	2	CSIRO_002A12FOR1	383	394	6	2	6	100	0	24	66	33	0	0	0.92	CAAACA	CAAACACAAACA
16	2	CSIRO_002A13FOR1	264	279	7	2.3	7	100	0	32	12	43	12	31	1.8	TCCGTCA	TCCGTCATCCGTCATC
12	2	CSIRO_002A15FOR1	652	663	6	2	6	100	0	24	50	0	33	16	1.46	ATGAAG	ATGAAGATGAAG
29	1	CSIRO_002A16REV1	114	142	1	29	1	100	0	58	100	0	0	0	0	A	AAAAAAAAAAAAAAAAAAAAAAAAAAAAA
19	2	CSIRO_002A16REV1	153	171	1	19	1	100	0	38	0	100	0	0	0	C	CCCCCCCCCCCCCCCCCCC
24	1	CSIRO_002A16REV1	602	625	2	12	2	100	0	48	50	0	0	50	1	TA	TATATATATATATATATATATATA
13	2	CSIRO_002A18REV1	352	364	6	2.2	6	100	0	26	46	38	15	0	1.46	CCAAGA	CCAAGACCAAGAC
12	2	CSIRO_002A18REV1	442	453	6	2	6	100	0	24	16	33	0	50	1.46	TTCTAC	TTCTACTTCTAC
12	2	CSIRO_002A18REV1	851	862	6	2	6	100	0	24	33	16	16	33	1.92	ATGCAT	ATGCATATGCAT
16	2	CSIRO_002A20FOR1	4	19	6	2.7	6	100	0	32	31	18	50	0	1.48	GGCAGA	GGCAGAGGCAGAGGCA
14	2	CSIRO_002A20FOR1	117	130	1	14	1	100	0	28	0	0	0	100	0	T	TTTTTTTTTTTTTT
12	2	CSIRO_002A21REV1	114	125	3	4	3	100	0	24	0	33	66	0	0.92	CGG	CGGCGGCGGCGG
12	2	CSIRO_002A21REV1	178	189	3	4	3	100	0	24	0	0	66	33	0.92	GTG	GTGGTGGTGGTG
12	2	CSIRO_002A21REV1	543	554	5	2.4	5	100	0	24	50	0	0	50	1	AATTT	AATTTAATTTAA
12	2	CSIRO_002A22FOR1	125	136	1	12	1	100	0	24	0	0	0	100	0	T	TTTTTTTTTTTT
12	2	CSIRO_002A22FOR1	360	371	6	2	6	100	0	24	0	16	16	66	1.25	TTCTTG	TTCTTGTTCTTG
14	2	CSIRO_002A22REV1	202	215	6	2.3	6	100	0	28	57	42	0	0	0.99	AACCAC	AACCACAACCACAA
14	2	CSIRO_002A22REV1	567	580	7	2	7	100	0	28	0	28	0	71	0.86	CCTTTTT	CCTTTTTCCTTTTT
12	2	CSIRO_002A23FOR1	2	13	6	2	6	100	0	24	50	16	16	16	1.79	AGTACA	AGTACAAGTACA
18	2	CSIRO_002A23FOR1	91	108	1	18	1	100	0	36	100	0	0	0	0	A	AAAAAAAAAAAAAAAAAA
15	2	CSIRO_002A23FOR1	309	323	6	2.5	6	100	0	30	66	33	0	0	0.92	CAAACA	CAAACACAAACACAA
15	2	CSIRO_002A23FOR1	875	889	7	2.1	7	100	0	30	33	0	40	26	1.57	ATATGGG	ATATGGGATATGGGA
12	2	CSIRO_002A24FOR1	130	141	1	12	1	100	0	24	0	0	0	100	0	T	TTTTTTTTTTTT
13	2	CSIRO_002A24FOR1	142	154	1	13	1	100	0	26	100	0	0	0	0	A	AAAAAAAAAAAAA
12	2	CSIRO_002A24FOR1	502	513	6	2	6	100	0	24	16	0	16	66	1.25	ATGTTT	ATGTTTATGTTT
12	2	CSIRO_002B02FOR1	241	252	6	2	6	100	0	24	83	0	0	16	0.65	AAAAAT	AAAAATAAAAAT
14	2	CSIRO_002B03FOR1	208	221	7	2	7	100	0	28	42	14	0	42	1.45	TACTATA	TACTATATACTATA
12	2	CSIRO_002B03FOR1	302	313	6	2	6	100	0	24	33	16	0	50	1.46	TATCAT	TATCATTATCAT
16	2	CSIRO_002B03FOR1	422	437	5	3.2	5	100	0	32	37	18	0	43	1.51	TTAAC	TTAACTTAACTTAACT
15	2	CSIRO_002B04FOR1	43	57	7	2.1	7	100	0	30	46	26	13	13	1.8	AACGTAC	AACGTACAACGTACA
16	2	CSIRO_002B04FOR1	679	694	8	2	8	100	0	32	12	25	0	62	1.3	TTCCTTTA	TTCCTTTATTCCTTTA
13	2	CSIRO_002B05FOR1	92	104	6	2.2	6	100	0	26	30	0	0	69	0.89	TTTATA	TTTATATTTATAT
14	2	CSIRO_002B06FOR1	129	142	1	14	1	100	0	28	0	0	0	100	0	T	TTTTTTTTTTTTTT
14	2	CSIRO_002B06FOR1	143	156	1	14	1	100	0	28	100	0	0	0	0	A	AAAAAAAAAAAAAA
16	2	CSIRO_002B06FOR1	611	626	8	2	8	100	0	32	37	12	0	50	1.41	TTAAACTT	TTAAACTTTTAAACTT
18	2	CSIRO_002B07FOR1	250	267	8	2.2	8	100	0	36	0	0	22	77	0.76	TTGTTGTT	TTGTTGTTTTGTTGTTTT
13	2	CSIRO_002B07FOR1	494	506	5	2.6	5	100	0	26	38	23	15	23	1.92	TCAAG	TCAAGTCAAGTCA
12	2	CSIRO_002B07REV1	712	723	6	2	6	100	0	24	66	16	0	16	1.25	TAAACA	TAAACATAAACA
13	2	CSIRO_002B08FOR1	45	57	1	13	1	100	0	26	100	0	0	0	0	A	AAAAAAAAAAAAA
16	2	CSIRO_002B08FOR1	96	111	1	16	1	100	0	32	100	0	0	0	0	A	AAAAAAAAAAAAAAAA
15	2	CSIRO_002B08FOR1	134	148	1	15	1	100	0	30	0	0	0	100	0	T	TTTTTTTTTTTTTTT
13	2	CSIRO_002B08FOR1	149	161	1	13	1	100	0	26	100	0	0	0	0	A	AAAAAAAAAAAAA
12	2	CSIRO_002B10REV1	14	25	6	2	6	100	0	24	16	16	33	33	1.92	CTATGG	CTATGGCTATGG
14	2	CSIRO_002B12REV1	15	28	3	4.7	3	100	0	28	35	35	28	0	1.58	CAG	CAGCAGCAGCAGCA
14	2	CSIRO_002B12REV1	143	156	2	7	2	100	0	28	0	0	50	50	1	GT	GTGTGTGTGTGTGT
12	2	CSIRO_002B12REV1	374	385	6	2	6	100	0	24	33	16	0	50	1.46	ATCATT	ATCATTATCATT
12	2	CSIRO_002B13REV1	358	369	6	2	6	100	0	24	16	0	0	83	0.65	TTATTT	TTATTTTTATTT
16	2	CSIRO_002B14REV1	447	462	7	2.3	7	100	0	32	56	12	0	31	1.37	ATAATCA	ATAATCAATAATCAAT
14	2	CSIRO_002B15REV1	824	837	6	2.3	6	100	0	28	28	0	14	57	1.38	TTTGAA	TTTGAATTTGAATT
16	2	CSIRO_002B17FOR1	476	491	8	2	8	100	0	32	25	0	50	25	1.5	ATGAGTGG	ATGAGTGGATGAGTGG
12	2	CSIRO_002B17REV1	202	213	6	2	6	100	0	24	16	16	33	33	1.92	GCATGT	GCATGTGCATGT
12	2	CSIRO_002B18FOR1	44	55	1	12	1	100	0	24	100	0	0	0	0	A	AAAAAAAAAAAA
12	2	CSIRO_002B18FOR1	252	263	4	3	4	100	0	24	25	0	0	75	0.81	TATT	TATTTATTTATT
14	2	CSIRO_002B20FOR1	44	57	1	14	1	100	0	28	100	0	0	0	0	A	AAAAAAAAAAAAAA
15	2	CSIRO_002B20FOR1	99	113	1	15	1	100	0	30	100	0	0	0	0	A	AAAAAAAAAAAAAAA
14	2	CSIRO_002B20FOR1	153	166	1	14	1	100	0	28	100	0	0	0	0	A	AAAAAAAAAAAAAA
13	2	CSIRO_002B21FOR1	1	13	1	13	1	100	0	26	100	0	0	0	0	A	AAAAAAAAAAAAA
16	2	CSIRO_002B21FOR1	52	67	1	16	1	100	0	32	0	100	0	0	0	C	CCCCCCCCCCCCCCCC
12	2	CSIRO_002B21FOR1	208	219	3	4	3	100	0	24	66	33	0	0	0.92	CAA	CAACAACAACAA
16	2	CSIRO_002B21REV1	343	358	8	2	8	100	0	32	62	0	37	0	0.95	AAAAGGAG	AAAAGGAGAAAAGGAG
12	2	CSIRO_002B22FOR1	288	299	5	2.4	5	100	0	24	41	25	16	16	1.89	CAATG	CAATGCAATGCA
13	2	CSIRO_002B22FOR1	705	717	5	2.6	5	100	0	26	23	23	0	53	1.46	TCATT	TCATTTCATTTCA
14	2	CSIRO_002B22REV1	583	596	5	2.8	5	100	0	28	42	0	0	57	0.99	TAATT	TAATTTAATTTAAT
16	2	CSIRO_002B22REV1	712	727	8	2	8	100	0	32	50	25	0	25	1.5	ATATACAC	ATATACACATATACAC
13	2	CSIRO_002B23FOR1	324	336	6	2.2	6	100	0	26	0	15	0	84	0.62	TTTTCT	TTTTCTTTTTCTT
14	2	CSIRO_002B24FOR1	117	130	1	14	1	100	0	28	0	0	0	100	0	T	TTTTTTTTTTTTTT
14	2	CSIRO_002B24FOR1	131	144	1	14	1	100	0	28	100	0	0	0	0	A	AAAAAAAAAAAAAA
12	2	CSIRO_002B24FOR1	318	329	6	2	6	100	0	24	16	16	0	66	1.25	CATTTT	CATTTTCATTTT
12	2	CSIRO_002B24FOR1	505	516	1	12	1	100	0	24	0	100	0	0	0	C	CCCCCCCCCCCC
13	2	CSIRO_002C01FOR1	1	13	1	13	1	100	0	26	100	0	0	0	0	A	AAAAAAAAAAAAA
14	2	CSIRO_002C01FOR1	98	111	7	2	7	100	0	28	14	14	0	71	1.15	TTCTTTA	TTCTTTATTCTTTA
12	2	CSIRO_002C01REV1	649	660	6	2	6	100	0	24	50	0	33	16	1.46	AGAAGT	AGAAGTAGAAGT
13	2	CSIRO_002C02FOR1	17	29	5	2.6	5	100	0	26	23	0	0	76	0.78	TATTT	TATTTTATTTTAT
13	2	CSIRO_002C03FOR1	124	136	1	13	1	100	0	26	0	0	0	100	0	T	TTTTTTTTTTTTT
13	2	CSIRO_002C03FOR1	137	149	1	13	1	100	0	26	100	0	0	0	0	A	AAAAAAAAAAAAA
13	2	CSIRO_002C04FOR1	459	471	6	2.2	6	100	0	26	69	0	30	0	0.89	AAGGAA	AAGGAAAAGGAAA
12	2	CSIRO_002C04REV1	20	31	5	2.4	5	100	0	24	33	41	0	25	1.55	TCAAC	TCAACTCAACTC
12	2	CSIRO_002C04REV1	42	53	5	2.4	5	100	0	24	33	41	0	25	1.55	TCAAC	TCAACTCAACTC
13	2	CSIRO_002C04REV1	456	468	5	2.6	5	100	0	26	23	23	0	53	1.46	TCATT	TCATTTCATTTCA
13	2	CSIRO_002C04REV1	707	719	6	2.2	6	100	0	26	53	30	15	0	1.42	AAGACC	AAGACCAAGACCA
12	2	CSIRO_002C06REV1	180	191	6	2	6	100	0	24	16	0	0	83	0.65	TTATTT	TTATTTTTATTT
12	2	CSIRO_002C10FOR1	98	109	6	2	6	100	0	24	50	16	0	33	1.46	AAACTT	AAACTTAAACTT
15	2	CSIRO_002C10FOR1	494	508	5	3	5	100	0	30	60	20	0	20	1.37	ATAAC	ATAACATAACATAAC
15	2	CSIRO_002C10REV1	257	271	6	2.5	6	100	0	30	46	0	33	20	1.51	TGAAAG	TGAAAGTGAAAGTGA
12	2	CSIRO_002C10REV1	346	357	6	2	6	100	0	24	0	0	16	83	0.65	GTTTTT	GTTTTTGTTTTT
12	2	CSIRO_002C13REV1	94	105	6	2	6	100	0	24	66	0	16	16	1.25	AGAATA	AGAATAAGAATA
15	2	CSIRO_002C14FOR1	662	676	7	2.1	7	100	0	30	73	0	0	26	0.84	AAAATTA	AAAATTAAAAATTAA
12	2	CSIRO_002C18FOR1	80	91	6	2	6	100	0	24	66	33	0	0	0.92	ACACAA	ACACAAACACAA
32	1	CSIRO_002C18REV1	397	428	2	16	2	100	0	64	50	0	0	50	1	AT	ATATATATATATATATATATATATATATATAT
14	2	CSIRO_002C19FOR1	25	38	6	2.3	6	100	0	28	50	21	14	14	1.78	CAATAG	CAATAGCAATAGCA
13	2	CSIRO_002C20REV1	254	266	5	2.6	5	100	0	26	46	15	0	38	1.46	AATCT	AATCTAATCTAAT
14	2	CSIRO_002C21REV1	602	615	6	2.3	6	100	0	28	42	0	0	57	0.99	TTATAA	TTATAATTATAATT
15	2	CSIRO_002C22REV1	175	189	7	2.1	7	100	0	30	13	60	13	13	1.6	CCGTCAC	CCGTCACCCGTCACC
12	2	CSIRO_002C23FOR1	124	135	1	12	1	100	0	24	0	0	0	100	0	T	TTTTTTTTTTTT
13	2	CSIRO_002C23FOR1	136	148	1	13	1	100	0	26	100	0	0	0	0	A	AAAAAAAAAAAAA
17	2	CSIRO_002C23REV1	126	142	1	17	1	100	0	34	0	0	100	0	0	G	GGGGGGGGGGGGGGGGG
16	2	CSIRO_002C24FOR1	92	107	1	16	1	100	0	32	100	0	0	0	0	A	AAAAAAAAAAAAAAAA
15	2	CSIRO_002C24FOR1	130	144	1	15	1	100	0	30	0	0	0	100	0	T	TTTTTTTTTTTTTTT
13	2	CSIRO_002C24FOR1	145	157	1	13	1	100	0	26	100	0	0	0	0	A	AAAAAAAAAAAAA
14	2	CSIRO_002C24FOR1	282	295	7	2	7	100	0	28	14	0	42	42	1.45	TTTGGAG	TTTGGAGTTTGGAG
12	2	CSIRO_002D03FOR1	35	46	1	12	1	100	0	24	100	0	0	0	0	A	AAAAAAAAAAAA
13	2	CSIRO_002D03FOR1	124	136	1	13	1	100	0	26	0	0	0	100	0	T	TTTTTTTTTTTTT
12	2	CSIRO_002D03FOR1	137	148	1	12	1	100	0	24	100	0	0	0	0	A	AAAAAAAAAAAA
12	2	CSIRO_002D03REV1	88	99	6	2	6	100	0	24	33	16	16	33	1.92	TATGAC	TATGACTATGAC
13	2	CSIRO_002D03REV1	116	128	1	13	1	100	0	26	100	0	0	0	0	A	AAAAAAAAAAAAA
13	2	CSIRO_002D04FOR1	61	73	6	2.2	6	100	0	26	0	0	84	15	0.62	GTGGGG	GTGGGGGTGGGGG
15	2	CSIRO_002D04FOR1	798	812	6	2.5	6	100	0	30	0	26	0	73	0.84	TTTCCT	TTTCCTTTTCCTTTT
13	2	CSIRO_002D04REV1	299	311	6	2.2	6	100	0	26	53	30	0	15	1.42	ACACAT	ACACATACACATA
14	2	CSIRO_002D04REV1	447	460	5	2.8	5	100	0	28	57	0	0	42	0.99	TATAA	TATAATATAATATA
15	2	CSIRO_002D06FOR1	126	140	1	15	1	100	0	30	0	0	0	100	0	T	TTTTTTTTTTTTTTT
16	2	CSIRO_002D08FOR1	57	72	8	2	8	100	0	32	87	0	0	12	0.54	TAAAAAAA	TAAAAAAATAAAAAAA
14	2	CSIRO_002D08FOR1	96	109	1	14	1	100	0	28	0	0	0	100	0	T	TTTTTTTTTTTTTT
13	2	CSIRO_002D08FOR1	110	122	1	13	1	100	0	26	100	0	0	0	0	A	AAAAAAAAAAAAA
13	2	CSIRO_002D10REV1	41	53	6	2.2	6	100	0	26	15	53	0	30	1.42	CACTCT	CACTCTCACTCTC
15	2	CSIRO_002D13REV1	118	132	1	15	1	100	0	30	0	0	0	100	0	T	TTTTTTTTTTTTTTT
14	2	CSIRO_002D14FOR1	763	776	7	2	7	100	0	28	42	0	0	57	0.99	ATATATT	ATATATTATATATT
12	2	CSIRO_002D16FOR1	37	48	1	12	1	100	0	24	100	0	0	0	0	A	AAAAAAAAAAAA
13	2	CSIRO_002D16FOR1	127	139	1	13	1	100	0	26	0	0	0	100	0	T	TTTTTTTTTTTTT
13	2	CSIRO_002D16FOR1	140	152	1	13	1	100	0	26	100	0	0	0	0	A	AAAAAAAAAAAAA
12	2	CSIRO_002D16FOR1	374	385	6	2	6	100	0	24	16	16	66	0	1.25	GGGCGA	GGGCGAGGGCGA
14	2	CSIRO_002D16FOR1	416	429	1	14	1	100	0	28	0	0	0	100	0	T	TTTTTTTTTTTTTT
12	2	CSIRO_002D18FOR1	199	210	5	2.4	5	100	0	24	25	50	0	25	1.5	TACCC	TACCCTACCCTA
12	2	CSIRO_002D18FOR1	283	294	6	2	6	100	0	24	16	33	0	50	1.46	TTTCCA	TTTCCATTTCCA
12	2	CSIRO_002D18FOR1	312	323	2	6	2	100	0	24	0	50	0	50	1	TC	TCTCTCTCTCTC
22	1	CSIRO_002D18FOR1	516	537	3	7.3	3	100	0	44	63	0	36	0	0.95	GAA	GAAGAAGAAGAAGAAGAAGAAG
12	2	CSIRO_002D18FOR1	822	833	6	2	6	100	0	24	50	16	0	33	1.46	ATAATC	ATAATCATAATC
14	2	CSIRO_002D18REV1	307	320	7	2	7	100	0	28	42	0	0	57	0.99	TATTATA	TATTATATATTATA
12	2	CSIRO_002D19REV1	69	80	4	3	4	100	0	24	25	0	0	75	0.81	ATTT	ATTTATTTATTT
13	2	CSIRO_002D20FOR1	1	13	1	13	1	100	0	26	100	0	0	0	0	A	AAAAAAAAAAAAA
15	2	CSIRO_002D20FOR1	63	77	1	15	1	100	0	30	100	0	0	0	0	A	AAAAAAAAAAAAAAA
12	2	CSIRO_002D20FOR1	753	764	6	2	6	100	0	24	16	33	16	33	1.92	CTGTCA	CTGTCACTGTCA
14	2	CSIRO_002D21FOR1	157	170	7	2	7	100	0	28	28	28	14	28	1.95	ACTAGTC	ACTAGTCACTAGTC
13	2	CSIRO_002D22FOR1	43	55	1	13	1	100	0	26	0	0	0	100	0	T	TTTTTTTTTTTTT
13	2	CSIRO_002D22FOR1	56	68	1	13	1	100	0	26	100	0	0	0	0	A	AAAAAAAAAAAAA
12	2	CSIRO_002D22FOR1	136	147	6	2	6	100	0	24	50	0	50	0	1	GGAAAG	GGAAAGGGAAAG
16	2	CSIRO_002D23FOR1	86	101	1	16	1	100	0	32	100	0	0	0	0	A	AAAAAAAAAAAAAAAA
14	2	CSIRO_002D23FOR1	125	138	1	14	1	100	0	28	0	0	0	100	0	T	TTTTTTTTTTTTTT
14	2	CSIRO_002D23FOR1	139	152	1	14	1	100	0	28	100	0	0	0	0	A	AAAAAAAAAAAAAA
16	2	CSIRO_002D23FOR1	156	171	1	16	1	100	0	32	0	0	0	100	0	T	TTTTTTTTTTTTTTTT
12	2	CSIRO_002D23REV1	275	286	4	3	4	100	0	24	75	25	0	0	0.81	CAAA	CAAACAAACAAA
12	2	CSIRO_002D24FOR1	284	295	1	12	1	100	0	24	0	0	100	0	0	G	GGGGGGGGGGGG
17	2	CSIRO_002E01FOR1	125	141	1	17	1	100	0	34	0	0	0	100	0	T	TTTTTTTTTTTTTTTTT
12	2	CSIRO_002E01REV1	51	62	6	2	6	100	0	24	33	0	33	33	1.58	TGGATA	TGGATATGGATA
13	2	CSIRO_002E02FOR1	1	13	1	13	1	100	0	26	100	0	0	0	0	A	AAAAAAAAAAAAA
12	2	CSIRO_002E02REV1	666	677	5	2.4	5	100	0	24	58	0	0	41	0.98	ATTAA	ATTAAATTAAAT
14	2	CSIRO_002E02REV1	706	719	7	2	7	100	0	28	14	0	0	85	0.59	TATTTTT	TATTTTTTATTTTT
12	2	CSIRO_002E02REV1	709	720	6	2	6	100	0	24	16	0	0	83	0.65	TTTTTA	TTTTTATTTTTA
12	2	CSIRO_002E04REV1	36	47	4	3	4	100	0	24	25	0	0	75	0.81	ATTT	ATTTATTTATTT
12	2	CSIRO_002E05FOR1	798	809	5	2.4	5	100	0	24	50	16	16	16	1.79	AACTG	AACTGAACTGAA
12	2	CSIRO_002E05REV1	785	796	6	2	6	100	0	24	0	83	0	16	0.65	CCCTCC	CCCTCCCCCTCC
16	2	CSIRO_002E06FOR1	258	273	8	2	8	100	0	32	37	0	25	37	1.56	ATAAGGTT	ATAAGGTTATAAGGTT
12	2	CSIRO_002E06FOR1	378	389	6	2	6	100	0	24	50	16	0	33	1.46	ATATCA	ATATCAATATCA
12	2	CSIRO_002E07REV1	106	117	6	2	6	100	0	24	50	33	0	16	1.46	ATCCAA	ATCCAAATCCAA
12	2	CSIRO_002E08FOR1	43	54	5	2.4	5	100	0	24	50	25	0	25	1.5	CTAAA	CTAAACTAAACT
12	2	CSIRO_002E08FOR1	364	375	5	2.4	5	100	0	24	50	16	16	16	1.79	AAGCT	AAGCTAAGCTAA
14	2	CSIRO_002E08FOR1	399	412	7	2	7	100	0	28	28	14	0	57	1.38	TCATTTA	TCATTTATCATTTA
12	2	CSIRO_002E08FOR1	671	682	6	2	6	100	0	24	33	0	16	50	1.46	TTGAAT	TTGAATTTGAAT
12	2	CSIRO_002E08REV1	238	249	5	2.4	5	100	0	24	33	0	16	50	1.46	TTGAA	TTGAATTGAATT
13	2	CSIRO_002E08REV1	338	350	6	2.2	6	100	0	26	0	0	23	76	0.78	GTTTTT	GTTTTTGTTTTTG
16	2	CSIRO_002E08REV1	555	570	8	2	8	100	0	32	37	25	0	37	1.56	TCCTAATA	TCCTAATATCCTAATA
13	2	CSIRO_002E09FOR1	36	48	6	2.2	6	100	0	26	0	0	15	84	0.62	TTTTTG	TTTTTGTTTTTGT
16	2	CSIRO_002E10REV1	309	324	8	2	8	100	0	32	12	25	0	62	1.3	CTATTCTT	CTATTCTTCTATTCTT
16	2	CSIRO_002E11FOR1	29	44	7	2.3	7	100	0	32	0	12	0	87	0.54	TTTTCTT	TTTTCTTTTTTCTTTT
12	2	CSIRO_002E13FOR1	57	68	5	2.4	5	100	0	24	58	25	0	16	1.38	CAAAT	CAAATCAAATCA
16	2	CSIRO_002E13FOR1	457	472	8	2	8	100	0	32	62	0	0	37	0.95	AAATATAT	AAATATATAAATATAT
14	2	CSIRO_002E13FOR1	519	532	7	2	7	100	0	28	57	0	14	28	1.38	AAATATG	AAATATGAAATATG
13	2	CSIRO_002E13FOR1	550	562	6	2.2	6	100	0	26	69	15	0	15	1.2	ATACAA	ATACAAATACAAA
31	1	CSIRO_002E13REV1	386	416	2	15.5	2	100	0	62	51	0	0	48	1	AT	ATATATATATATATATATATATATATATATA
12	2	CSIRO_002E14FOR1	225	236	6	2	6	100	0	24	0	0	16	83	0.65	TGTTTT	TGTTTTTGTTTT
12	2	CSIRO_002E14FOR1	228	239	5	2.4	5	100	0	24	0	0	16	83	0.65	TTTTG	TTTTGTTTTGTT
13	2	CSIRO_002E14FOR1	338	350	6	2.2	6	100	0	26	15	30	0	53	1.42	TCATTC	TCATTCTCATTCT
15	2	CSIRO_002E14FOR1	442	456	6	2.5	6	100	0	30	20	0	0	80	0.72	TTATTT	TTATTTTTATTTTTA
12	2	CSIRO_002E14REV1	590	601	5	2.4	5	100	0	24	25	0	16	58	1.38	ATTTG	ATTTGATTTGAT
15	2	CSIRO_002E14REV1	705	719	6	2.5	6	100	0	30	20	33	33	13	1.91	AGCTGC	AGCTGCAGCTGCAGC
16	2	CSIRO_002E15REV1	286	301	7	2.3	7	100	0	32	37	18	0	43	1.51	TCAAATT	TCAAATTTCAAATTTC
12	2	CSIRO_002E15REV1	522	533	5	2.4	5	100	0	24	58	25	16	0	1.38	CAGAA	CAGAACAGAACA
12	2	CSIRO_002E15REV1	638	649	4	3	4	100	0	24	25	0	25	50	1.5	GTTA	GTTAGTTAGTTA
12	2	CSIRO_002E16FOR1	467	478	6	2	6	100	0	24	66	16	16	0	1.25	AAACAG	AAACAGAAACAG
13	2	CSIRO_002E16REV1	198	210	3	4.3	3	100	0	26	69	30	0	0	0.89	ACA	ACAACAACAACAA
13	2	CSIRO_002E16REV1	537	549	5	2.6	5	100	0	26	38	0	0	61	0.96	ATTTA	ATTTAATTTAATT
12	2	CSIRO_002E16REV1	611	622	2	6	2	100	0	24	50	0	0	50	1	AT	ATATATATATAT
12	2	CSIRO_002E16REV1	720	731	6	2	6	100	0	24	83	0	0	16	0.65	TAAAAA	TAAAAATAAAAA
14	2	CSIRO_002E18FOR1	19	32	5	2.8	5	100	0	28	42	21	0	35	1.53	TCAAT	TCAATTCAATTCAA
20	1	CSIRO_002E18REV1	89	108	3	6.7	3	100	0	40	35	0	0	65	0.93	TAT	TATTATTATTATTATTATTA
13	2	CSIRO_002E18REV1	419	431	4	3.2	4	100	0	26	23	23	0	53	1.46	TCAT	TCATTCATTCATT
15	2	CSIRO_002E18REV1	472	486	6	2.5	6	100	0	30	13	33	0	53	1.4	TTCCAT	TTCCATTTCCATTTC
13	2	CSIRO_002E19REV1	518	530	4	3.2	4	100	0	26	0	0	69	30	0.89	TGGG	TGGGTGGGTGGGT
14	2	CSIRO_002E20REV1	202	215	6	2.3	6	100	0	28	50	14	0	35	1.43	ATAACT	ATAACTATAACTAT
14	2	CSIRO_002E20REV1	339	352	7	2	7	100	0	28	71	0	28	0	0.86	AAAAGAG	AAAAGAGAAAAGAG
15	2	CSIRO_002E21FOR1	383	397	7	2.1	7	100	0	30	53	20	0	26	1.46	CAATTAA	CAATTAACAATTAAC
12	2	CSIRO_002E21REV1	207	218	6	2	6	100	0	24	16	0	50	33	1.46	TTGAGG	TTGAGGTTGAGG
17	2	CSIRO_002E22FOR1	79	95	8	2.1	8	100	0	34	88	0	0	11	0.52	ATAAAAAA	ATAAAAAAATAAAAAAA
14	2	CSIRO_002E22FOR1	119	132	1	14	1	100	0	28	0	0	0	100	0	T	TTTTTTTTTTTTTT
14	2	CSIRO_002E22FOR1	133	146	1	14	1	100	0	28	100	0	0	0	0	A	AAAAAAAAAAAAAA
12	2	CSIRO_002E23FOR1	70	81	6	2	6	100	0	24	83	16	0	0	0.65	AAAAAC	AAAAACAAAAAC
12	2	CSIRO_002E23REV1	313	324	6	2	6	100	0	24	0	16	0	83	0.65	CTTTTT	CTTTTTCTTTTT
13	2	CSIRO_002E23REV1	366	378	6	2.2	6	100	0	26	30	23	0	46	1.53	CAATTT	CAATTTCAATTTC
13	2	CSIRO_002E24FOR1	68	80	1	13	1	100	0	26	0	0	0	100	0	T	TTTTTTTTTTTTT
18	2	CSIRO_002E24FOR1	81	98	1	18	1	100	0	36	100	0	0	0	0	A	AAAAAAAAAAAAAAAAAA
15	2	CSIRO_002E24FOR1	121	135	1	15	1	100	0	30	0	0	0	100	0	T	TTTTTTTTTTTTTTT
13	2	CSIRO_002E24FOR1	136	148	1	13	1	100	0	26	100	0	0	0	0	A	AAAAAAAAAAAAA
17	2	CSIRO_002E24FOR1	152	168	1	17	1	100	0	34	0	0	0	100	0	T	TTTTTTTTTTTTTTTTT
13	2	CSIRO_002E24FOR1	459	471	1	13	1	100	0	26	0	100	0	0	0	C	CCCCCCCCCCCCC
12	2	CSIRO_002E24REV1	484	495	3	4	3	100	0	24	66	0	33	0	0.92	GAA	GAAGAAGAAGAA
15	2	CSIRO_002E24REV1	601	615	6	2.5	6	100	0	30	13	0	26	60	1.34	TTTGGA	TTTGGATTTGGATTT
12	2	CSIRO_002F01FOR1	178	189	6	2	6	100	0	24	0	50	0	50	1	TTTCCC	TTTCCCTTTCCC
13	2	CSIRO_002F01FOR1	592	604	5	2.6	5	100	0	26	61	38	0	0	0.96	ACACA	ACACAACACAACA
14	2	CSIRO_002F01REV1	268	281	6	2.3	6	100	0	28	28	0	50	21	1.49	TGAGAG	TGAGAGTGAGAGTG
13	2	CSIRO_002F02FOR1	89	101	6	2.2	6	100	0	26	84	0	15	0	0.62	AGAAAA	AGAAAAAGAAAAA
14	2	CSIRO_002F02FOR1	91	104	7	2	7	100	0	28	85	0	14	0	0.59	AAAAAGA	AAAAAGAAAAAAGA
13	2	CSIRO_002F02FOR1	576	588	6	2.2	6	100	0	26	46	15	15	23	1.83	TGAAAC	TGAAACTGAAACT
12	2	CSIRO_002F02REV1	469	480	6	2	6	100	0	24	16	16	0	66	1.25	TTTTCA	TTTTCATTTTCA
19	2	CSIRO_002F03FOR1	89	107	1	19	1	100	0	38	100	0	0	0	0	A	AAAAAAAAAAAAAAAAAAA
14	2	CSIRO_002F03FOR1	131	144	1	14	1	100	0	28	0	0	0	100	0	T	TTTTTTTTTTTTTT
13	2	CSIRO_002F03FOR1	145	157	1	13	1	100	0	26	100	0	0	0	0	A	AAAAAAAAAAAAA
14	2	CSIRO_002F03FOR1	194	207	7	2	7	100	0	28	0	57	0	42	0.99	TTTCCCC	TTTCCCCTTTCCCC
14	2	CSIRO_002F03REV1	560	573	7	2	7	100	0	28	28	14	14	42	1.84	GTCATTA	GTCATTAGTCATTA
13	2	CSIRO_002F04REV1	169	181	6	2.2	6	100	0	26	61	0	23	15	1.33	GTAAAA	GTAAAAGTAAAAG
15	2	CSIRO_002F04REV1	363	377	7	2.1	7	100	0	30	46	0	40	13	1.43	AAGATGG	AAGATGGAAGATGGA
15	2	CSIRO_002F04REV1	497	511	7	2.1	7	100	0	30	60	26	0	13	1.34	AAAATCC	AAAATCCAAAATCCA
12	2	CSIRO_002F05REV1	964	975	6	2	6	100	0	24	16	16	50	16	1.79	GGTGAC	GGTGACGGTGAC
12	2	CSIRO_002F07FOR1	407	418	1	12	1	100	0	24	0	0	0	100	0	T	TTTTTTTTTTTT
14	2	CSIRO_002F10FOR1	77	90	1	14	1	100	0	28	0	0	0	100	0	T	TTTTTTTTTTTTTT
12	2	CSIRO_002F12FOR1	348	359	6	2	6	100	0	24	33	0	33	33	1.58	GTTGAA	GTTGAAGTTGAA
17	2	CSIRO_002F12REV1	463	479	7	2.4	7	100	0	34	0	11	11	76	1.02	TTTTCTG	TTTTCTGTTTTCTGTTT
14	2	CSIRO_002F12REV1	803	816	7	2	7	100	0	28	28	0	14	57	1.38	TGTTTAA	TGTTTAATGTTTAA
12	2	CSIRO_002F12REV1	882	893	5	2.4	5	100	0	24	0	0	41	58	0.98	GTGTT	GTGTTGTGTTGT
12	2	CSIRO_002F13FOR1	591	602	4	3	4	100	0	24	0	25	25	50	1.5	TGCT	TGCTTGCTTGCT
12	2	CSIRO_002F13REV1	124	135	6	2	6	100	0	24	50	33	0	16	1.46	CATCAA	CATCAACATCAA
16	2	CSIRO_002F15REV1	181	196	7	2.3	7	100	0	32	43	25	0	31	1.55	ATACCTA	ATACCTAATACCTAAT
13	2	CSIRO_002F16FOR1	404	416	6	2.2	6	100	0	26	46	15	0	38	1.46	TTAAAC	TTAAACTTAAACT
14	2	CSIRO_002F16FOR1	426	439	5	2.8	5	100	0	28	85	0	0	14	0.59	AAAAT	AAAATAAAATAAAA
12	2	CSIRO_002F17REV1	40	51	6	2	6	100	0	24	50	33	16	0	1.46	CAAGCA	CAAGCACAAGCA
13	2	CSIRO_002F18FOR1	41	53	1	13	1	100	0	26	100	0	0	0	0	A	AAAAAAAAAAAAA
12	2	CSIRO_002F18FOR1	96	107	1	12	1	100	0	24	100	0	0	0	0	A	AAAAAAAAAAAA
12	2	CSIRO_002F21FOR1	199	210	5	2.4	5	100	0	24	41	0	16	41	1.48	ATGAT	ATGATATGATAT
14	2	CSIRO_002F21FOR1	228	241	6	2.3	6	100	0	28	71	0	14	14	1.15	AAAAGT	AAAAGTAAAAGTAA
16	2	CSIRO_002F21FOR1	794	809	7	2.3	7	100	0	32	62	0	0	37	0.95	AATTTAA	AATTTAAAATTTAAAA
12	2	CSIRO_002F22REV1	692	703	6	2	6	100	0	24	50	16	0	33	1.46	AATATC	AATATCAATATC
14	2	CSIRO_002F23FOR1	126	139	1	14	1	100	0	28	0	0	0	100	0	T	TTTTTTTTTTTTTT
14	2	CSIRO_002F23FOR1	140	153	1	14	1	100	0	28	100	0	0	0	0	A	AAAAAAAAAAAAAA
13	2	CSIRO_002F23FOR1	750	762	1	13	1	100	0	26	100	0	0	0	0	A	AAAAAAAAAAAAA
12	2	CSIRO_002F24REV1	286	297	6	2	6	100	0	24	66	16	16	0	1.25	AGAAAC	AGAAACAGAAAC
17	2	CSIRO_002G01FOR1	94	110	1	17	1	100	0	34	100	0	0	0	0	A	AAAAAAAAAAAAAAAAA
14	2	CSIRO_002G01FOR1	133	146	1	14	1	100	0	28	0	0	0	100	0	T	TTTTTTTTTTTTTT
14	2	CSIRO_002G01FOR1	147	160	1	14	1	100	0	28	100	0	0	0	0	A	AAAAAAAAAAAAAA
13	2	CSIRO_002G01FOR1	249	261	5	2.6	5	100	0	26	15	0	38	46	1.46	TTGAG	TTGAGTTGAGTTG
12	2	CSIRO_002G02FOR1	41	52	6	2	6	100	0	24	16	33	33	16	1.92	GCTCGA	GCTCGAGCTCGA
13	2	CSIRO_002G03FOR1	33	45	1	13	1	100	0	26	100	0	0	0	0	A	AAAAAAAAAAAAA
15	2	CSIRO_002G03FOR1	87	101	1	15	1	100	0	30	100	0	0	0	0	A	AAAAAAAAAAAAAAA
15	2	CSIRO_002G03FOR1	125	139	1	15	1	100	0	30	0	0	0	100	0	T	TTTTTTTTTTTTTTT
12	2	CSIRO_002G03FOR1	140	151	1	12	1	100	0	24	100	0	0	0	0	A	AAAAAAAAAAAA
15	2	CSIRO_002G03FOR1	157	171	1	15	1	100	0	30	0	0	0	100	0	T	TTTTTTTTTTTTTTT
25	1	CSIRO_002G04FOR1	575	599	8	3.1	8	100	0	50	52	0	12	36	1.39	ATAATATG	ATAATATGATAATATGATAATATGA
13	2	CSIRO_002G05FOR1	88	100	6	2.2	6	100	0	26	76	0	23	0	0.78	GAAAAA	GAAAAAGAAAAAG
13	2	CSIRO_002G06FOR1	97	109	6	2.2	6	100	0	26	15	15	46	23	1.83	TCAGGG	TCAGGGTCAGGGT
16	2	CSIRO_002G07FOR1	68	83	1	16	1	100	0	32	0	0	0	100	0	T	TTTTTTTTTTTTTTTT
14	2	CSIRO_002G07FOR1	126	139	1	14	1	100	0	28	0	0	0	100	0	T	TTTTTTTTTTTTTT
12	2	CSIRO_002G07FOR1	140	151	1	12	1	100	0	24	100	0	0	0	0	A	AAAAAAAAAAAA
12	2	CSIRO_002G13REV1	152	163	6	2	6	100	0	24	0	16	0	83	0.65	CTTTTT	CTTTTTCTTTTT
21	1	CSIRO_002G14FOR1	340	360	1	21	1	100	0	42	0	0	0	100	0	T	TTTTTTTTTTTTTTTTTTTTT
15	2	CSIRO_002G15REV1	382	396	7	2.1	7	100	0	30	60	0	13	26	1.34	AAAATTG	AAAATTGAAAATTGA
14	2	CSIRO_002G17FOR1	374	387	7	2	7	100	0	28	28	0	14	57	1.38	ATGTATT	ATGTATTATGTATT
22	1	CSIRO_002G18FOR1	124	145	1	22	1	100	0	44	0	0	0	100	0	T	TTTTTTTTTTTTTTTTTTTTTT
14	2	CSIRO_002G20FOR1	635	648	7	2	7	100	0	28	28	14	14	42	1.84	CATTATG	CATTATGCATTATG
12	2	CSIRO_002G20REV1	785	796	6	2	6	100	0	24	0	50	0	50	1	TCCTTC	TCCTTCTCCTTC
14	2	CSIRO_002G21FOR1	51	64	1	14	1	100	0	28	100	0	0	0	0	A	AAAAAAAAAAAAAA
14	2	CSIRO_002G21FOR1	134	147	7	2	7	100	0	28	0	0	14	85	0.59	GTTTTTT	GTTTTTTGTTTTTT
14	2	CSIRO_002G22FOR1	37	50	1	14	1	100	0	28	100	0	0	0	0	A	AAAAAAAAAAAAAA
15	2	CSIRO_002G22FOR1	72	86	1	15	1	100	0	30	0	0	0	100	0	T	TTTTTTTTTTTTTTT
16	2	CSIRO_002G22FOR1	116	131	8	2	8	100	0	32	50	0	0	50	1	AAAATTTT	AAAATTTTAAAATTTT
15	2	CSIRO_002G22FOR1	128	142	1	15	1	100	0	30	0	0	0	100	0	T	TTTTTTTTTTTTTTT
13	2	CSIRO_002G22FOR1	143	155	1	13	1	100	0	26	100	0	0	0	0	A	AAAAAAAAAAAAA
15	2	CSIRO_002G22FOR1	451	465	1	15	1	100	0	30	0	0	0	100	0	T	TTTTTTTTTTTTTTT
12	2	CSIRO_002G22FOR1	570	581	6	2	6	100	0	24	16	0	0	83	0.65	TATTTT	TATTTTTATTTT
16	2	CSIRO_002G23FOR1	90	105	8	2	8	100	0	32	87	0	0	12	0.54	TAAAAAAA	TAAAAAAATAAAAAAA
14	2	CSIRO_002G23FOR1	130	143	1	14	1	100	0	28	0	0	0	100	0	T	TTTTTTTTTTTTTT
12	2	CSIRO_002G23FOR1	144	155	1	12	1	100	0	24	100	0	0	0	0	A	AAAAAAAAAAAA
12	2	CSIRO_002G23FOR1	328	339	6	2	6	100	0	24	0	16	16	66	1.25	GCTTTT	GCTTTTGCTTTT
16	2	CSIRO_002G23REV1	296	311	8	2	8	100	0	32	50	0	25	25	1.5	AAAAGTGT	AAAAGTGTAAAAGTGT
16	2	CSIRO_002G23REV1	566	581	8	2	8	100	0	32	75	0	12	12	1.06	AATAAAAG	AATAAAAGAATAAAAG
12	2	CSIRO_002G24FOR1	71	82	1	12	1	100	0	24	0	0	0	100	0	T	TTTTTTTTTTTT
18	2	CSIRO_002G24FOR1	87	104	1	18	1	100	0	36	100	0	0	0	0	A	AAAAAAAAAAAAAAAAAA
15	2	CSIRO_002G24FOR1	127	141	1	15	1	100	0	30	0	0	0	100	0	T	TTTTTTTTTTTTTTT
13	2	CSIRO_002G24FOR1	142	154	1	13	1	100	0	26	100	0	0	0	0	A	AAAAAAAAAAAAA
13	2	CSIRO_002G24FOR1	463	475	1	13	1	100	0	26	0	100	0	0	0	C	CCCCCCCCCCCCC
16	2	CSIRO_002H01FOR1	88	103	8	2	8	100	0	32	62	0	0	37	0.95	TTTAAAAA	TTTAAAAATTTAAAAA
16	2	CSIRO_002H01FOR1	114	129	8	2	8	100	0	32	50	0	0	50	1	AAAATTTT	AAAATTTTAAAATTTT
14	2	CSIRO_002H01FOR1	126	139	1	14	1	100	0	28	0	0	0	100	0	T	TTTTTTTTTTTTTT
14	2	CSIRO_002H01FOR1	140	153	1	14	1	100	0	28	100	0	0	0	0	A	AAAAAAAAAAAAAA
12	2	CSIRO_002H01FOR1	276	287	4	3	4	100	0	24	75	25	0	0	0.81	AACA	AACAAACAAACA
12	2	CSIRO_002H02FOR1	296	307	6	2	6	100	0	24	16	16	0	66	1.25	CATTTT	CATTTTCATTTT
13	2	CSIRO_002H02REV1	36	48	6	2.2	6	100	0	26	69	15	0	15	1.2	AAATCA	AAATCAAAATCAA
18	2	CSIRO_002H03FOR1	41	58	1	18	1	100	0	36	100	0	0	0	0	A	AAAAAAAAAAAAAAAAAA
12	2	CSIRO_002H03FOR1	77	88	1	12	1	100	0	24	0	0	0	100	0	T	TTTTTTTTTTTT
14	2	CSIRO_002H03FOR1	92	105	1	14	1	100	0	28	100	0	0	0	0	A	AAAAAAAAAAAAAA
15	2	CSIRO_002H03FOR1	127	141	1	15	1	100	0	30	0	0	0	100	0	T	TTTTTTTTTTTTTTT
13	2	CSIRO_002H03FOR1	142	154	1	13	1	100	0	26	100	0	0	0	0	A	AAAAAAAAAAAAA
15	2	CSIRO_002H04FOR1	173	187	7	2.1	7	100	0	30	13	60	13	13	1.6	CCGTCAC	CCGTCACCCGTCACC
14	2	CSIRO_002H06FOR1	100	113	1	14	1	100	0	28	100	0	0	0	0	A	AAAAAAAAAAAAAA
14	2	CSIRO_002H06FOR1	135	148	1	14	1	100	0	28	0	0	0	100	0	T	TTTTTTTTTTTTTT
12	2	CSIRO_002H06FOR1	149	160	1	12	1	100	0	24	100	0	0	0	0	A	AAAAAAAAAAAA
16	2	CSIRO_002H07FOR1	50	65	8	2	8	100	0	32	50	0	0	50	1	AAAATTTT	AAAATTTTAAAATTTT
13	2	CSIRO_002H07FOR1	62	74	1	13	1	100	0	26	0	0	0	100	0	T	TTTTTTTTTTTTT
14	2	CSIRO_002H13FOR1	11	24	6	2.3	6	100	0	28	71	0	28	0	0.86	AAAGGA	AAAGGAAAAGGAAA
12	2	CSIRO_002H13REV1	455	466	6	2	6	100	0	24	33	50	16	0	1.46	CCCAAG	CCCAAGCCCAAG
12	2	CSIRO_002H14REV1	23	34	6	2	6	100	0	24	16	16	50	16	1.79	TGGGAC	TGGGACTGGGAC
13	2	CSIRO_002H14REV1	61	73	6	2.2	6	100	0	26	0	23	46	30	1.53	CGGGTT	CGGGTTCGGGTTC
12	2	CSIRO_002H14REV1	318	329	1	12	1	100	0	24	0	0	0	100	0	T	TTTTTTTTTTTT
12	2	CSIRO_002H15FOR1	464	475	5	2.4	5	100	0	24	41	25	16	16	1.89	CAATG	CAATGCAATGCA
12	2	CSIRO_002H17FOR1	531	542	6	2	6	100	0	24	16	16	50	16	1.79	TGGGCA	TGGGCATGGGCA
16	2	CSIRO_002H17REV1	9	24	1	16	1	100	0	32	0	100	0	0	0	C	CCCCCCCCCCCCCCCC
15	2	CSIRO_002H18REV1	105	119	7	2.1	7	100	0	30	53	0	26	20	1.46	TAGAGAA	TAGAGAATAGAGAAT
14	2	CSIRO_002H20FOR1	98	111	1	14	1	100	0	28	100	0	0	0	0	A	AAAAAAAAAAAAAA
14	2	CSIRO_002H21FOR1	73	86	7	2	7	100	0	28	0	0	14	85	0.59	GTTTTTT	GTTTTTTGTTTTTT
14	2	CSIRO_002H21FOR1	118	131	1	14	1	100	0	28	0	0	0	100	0	T	TTTTTTTTTTTTTT
16	2	CSIRO_002H22FOR1	85	100	1	16	1	100	0	32	100	0	0	0	0	A	AAAAAAAAAAAAAAAA
13	2	CSIRO_002H22FOR1	122	134	1	13	1	100	0	26	0	0	0	100	0	T	TTTTTTTTTTTTT
12	2	CSIRO_002H22FOR1	135	146	1	12	1	100	0	24	100	0	0	0	0	A	AAAAAAAAAAAA
17	2	CSIRO_002H23FOR1	89	105	1	17	1	100	0	34	100	0	0	0	0	A	AAAAAAAAAAAAAAAAA
16	2	CSIRO_002H23FOR1	114	129	8	2	8	100	0	32	50	0	0	50	1	AAAATTTT	AAAATTTTAAAATTTT
15	2	CSIRO_002H23FOR1	126	140	1	15	1	100	0	30	0	0	0	100	0	T	TTTTTTTTTTTTTTT
14	2	CSIRO_002H23FOR1	141	154	1	14	1	100	0	28	100	0	0	0	0	A	AAAAAAAAAAAAAA
12	2	CSIRO_002H23FOR1	205	216	6	2	6	100	0	24	83	16	0	0	0.65	CAAAAA	CAAAAACAAAAA
13	2	CSIRO_002H24FOR1	133	145	1	13	1	100	0	26	0	0	0	100	0	T	TTTTTTTTTTTTT
13	2	CSIRO_002H24FOR1	146	158	1	13	1	100	0	26	100	0	0	0	0	A	AAAAAAAAAAAAA
12	2	CSIRO_002H24REV1	496	507	5	2.4	5	100	0	24	0	50	0	50	1	CCTTT	CCTTTCCTTTCC
13	2	CSIRO_002I01FOR1	1	13	1	13	1	100	0	26	100	0	0	0	0	A	AAAAAAAAAAAAA
17	2	CSIRO_002I01REV1	100	116	8	2.1	8	100	0	34	11	0	23	64	1.26	TTTTAGTG	TTTTAGTGTTTTAGTGT
16	2	CSIRO_002I02FOR1	79	94	8	2	8	100	0	32	25	0	0	75	0.81	TTTTTTAA	TTTTTTAATTTTTTAA
13	2	CSIRO_002I02FOR1	135	147	1	13	1	100	0	26	0	0	0	100	0	T	TTTTTTTTTTTTT
13	2	CSIRO_002I02FOR1	148	160	1	13	1	100	0	26	100	0	0	0	0	A	AAAAAAAAAAAAA
12	2	CSIRO_002I02REV1	17	28	6	2	6	100	0	24	0	33	16	50	1.46	GTCCTT	GTCCTTGTCCTT
14	2	CSIRO_002I02REV1	417	430	6	2.3	6	100	0	28	0	14	0	85	0.59	TTCTTT	TTCTTTTTCTTTTT
13	2	CSIRO_002I03FOR1	1	13	1	13	1	100	0	26	100	0	0	0	0	A	AAAAAAAAAAAAA
13	2	CSIRO_002I03FOR1	126	138	5	2.6	5	100	0	26	46	15	23	15	1.83	AGATC	AGATCAGATCAGA
15	2	CSIRO_002I03FOR1	260	274	1	15	1	100	0	30	0	0	0	100	0	T	TTTTTTTTTTTTTTT
12	2	CSIRO_002I03REV1	317	328	6	2	6	100	0	24	16	16	33	33	1.92	TCTAGG	TCTAGGTCTAGG
14	2	CSIRO_002I04FOR1	132	145	1	14	1	100	0	28	0	0	0	100	0	T	TTTTTTTTTTTTTT
14	2	CSIRO_002I10REV1	161	174	7	2	7	100	0	28	0	42	57	0	0.99	CGCGGCG	CGCGGCGCGCGGCG
13	2	CSIRO_002I11FOR1	1	13	6	2.2	6	100	0	26	53	30	0	15	1.42	AAATCC	AAATCCAAATCCA
13	2	CSIRO_002I12FOR1	539	551	6	2.2	6	100	0	26	53	0	15	30	1.42	AATGAT	AATGATAATGATA
12	2	CSIRO_002I12FOR1	606	617	4	3	4	100	0	24	25	25	25	25	2	TGCA	TGCATGCATGCA
14	2	CSIRO_002I12REV1	498	511	7	2	7	100	0	28	42	28	0	28	1.56	TTAACCA	TTAACCATTAACCA
15	2	CSIRO_002I12REV1	745	759	6	2.5	6	100	0	30	60	26	0	13	1.34	AAATCC	AAATCCAAATCCAAA
14	2	CSIRO_002I14REV1	321	334	1	14	1	100	0	28	0	0	0	100	0	T	TTTTTTTTTTTTTT
12	2	CSIRO_002I15REV1	567	578	6	2	6	100	0	24	16	16	33	33	1.92	GCATGT	GCATGTGCATGT
14	2	CSIRO_002I16FOR1	264	277	6	2.3	6	100	0	28	50	14	0	35	1.43	ATCAAT	ATCAATATCAATAT
13	2	CSIRO_002I16FOR1	435	447	4	3.2	4	100	0	26	46	23	0	30	1.53	TACA	TACATACATACAT
14	2	CSIRO_002I16REV1	154	167	6	2.3	6	100	0	28	28	0	0	71	0.86	TTTTAA	TTTTAATTTTAATT
24	1	CSIRO_002I16REV1	327	350	2	12	2	100	0	48	50	0	0	50	1	TA	TATATATATATATATATATATATA
14	2	CSIRO_002I16REV1	356	369	7	2	7	100	0	28	71	14	0	14	1.15	AACTAAA	AACTAAAAACTAAA
12	2	CSIRO_002I17FOR1	58	69	2	6	2	100	0	24	50	0	50	0	1	AG	AGAGAGAGAGAG
12	2	CSIRO_002I17REV1	320	331	1	12	1	100	0	24	0	0	0	100	0	T	TTTTTTTTTTTT
12	2	CSIRO_002I17REV1	651	662	6	2	6	100	0	24	33	0	0	66	0.92	TTAATT	TTAATTTTAATT
16	2	CSIRO_002I17REV1	767	782	7	2.3	7	100	0	32	37	0	12	50	1.41	AAGTTTT	AAGTTTTAAGTTTTAA
12	2	CSIRO_002I19FOR1	199	210	1	12	1	100	0	24	0	0	0	100	0	T	TTTTTTTTTTTT
14	2	CSIRO_002I19REV1	561	574	5	2.8	5	100	0	28	57	0	0	42	0.99	ATTAA	ATTAAATTAAATTA
14	2	CSIRO_002I22FOR1	85	98	7	2	7	100	0	28	0	14	14	71	1.15	CTTTGTT	CTTTGTTCTTTGTT
14	2	CSIRO_002I22FOR1	328	341	1	14	1	100	0	28	0	0	0	100	0	T	TTTTTTTTTTTTTT
14	2	CSIRO_002I22FOR1	362	375	1	14	1	100	0	28	0	0	0	100	0	T	TTTTTTTTTTTTTT
12	2	CSIRO_002I22FOR1	418	429	6	2	6	100	0	24	0	0	66	33	0.92	GGGGTT	GGGGTTGGGGTT
12	2	CSIRO_002I22FOR1	440	451	6	2	6	100	0	24	33	33	16	16	1.92	TCCGAA	TCCGAATCCGAA
12	2	CSIRO_002I22FOR1	501	512	1	12	1	100	0	24	0	0	0	100	0	T	TTTTTTTTTTTT
12	2	CSIRO_002I22FOR1	529	540	1	12	1	100	0	24	0	0	0	100	0	T	TTTTTTTTTTTT
16	2	CSIRO_002I22REV1	641	656	6	2.7	6	100	0	32	0	43	0	56	0.99	CTTTCC	CTTTCCCTTTCCCTTT
14	2	CSIRO_002I23FOR1	4	17	6	2.3	6	100	0	28	0	14	42	42	1.45	TTCGGG	TTCGGGTTCGGGTT
13	2	CSIRO_002J01FOR1	1	13	1	13	1	100	0	26	100	0	0	0	0	A	AAAAAAAAAAAAA
13	2	CSIRO_002J01FOR1	266	278	5	2.6	5	100	0	26	15	0	15	69	1.2	TTTGA	TTTGATTTGATTT
12	2	CSIRO_002J01FOR1	276	287	1	12	1	100	0	24	0	0	0	100	0	T	TTTTTTTTTTTT
12	2	CSIRO_002J01REV1	468	479	6	2	6	100	0	24	50	33	0	16	1.46	ACACAT	ACACATACACAT
15	2	CSIRO_002J01REV1	727	741	3	5	3	100	0	30	33	0	0	66	0.92	TAT	TATTATTATTATTAT
14	2	CSIRO_002J02FOR1	95	108	7	2	7	100	0	28	85	0	0	14	0.59	TAAAAAA	TAAAAAATAAAAAA
15	2	CSIRO_002J02FOR1	133	147	1	15	1	100	0	30	0	0	0	100	0	T	TTTTTTTTTTTTTTT
14	2	CSIRO_002J02FOR1	148	161	1	14	1	100	0	28	100	0	0	0	0	A	AAAAAAAAAAAAAA
17	2	CSIRO_002J02FOR1	163	179	1	17	1	100	0	34	0	0	0	100	0	T	TTTTTTTTTTTTTTTTT
12	2	CSIRO_002J03FOR1	70	81	1	12	1	100	0	24	0	0	0	100	0	T	TTTTTTTTTTTT
17	2	CSIRO_002J03FOR1	85	101	1	17	1	100	0	34	100	0	0	0	0	A	AAAAAAAAAAAAAAAAA
14	2	CSIRO_002J03FOR1	125	138	1	14	1	100	0	28	0	0	0	100	0	T	TTTTTTTTTTTTTT
12	2	CSIRO_002J03FOR1	139	150	1	12	1	100	0	24	100	0	0	0	0	A	AAAAAAAAAAAA
12	2	CSIRO_002J04REV1	160	171	4	3	4	100	0	24	0	0	25	75	0.81	TTTG	TTTGTTTGTTTG
13	2	CSIRO_002J04REV1	525	537	4	3.2	4	100	0	26	53	0	46	0	1	AGGA	AGGAAGGAAGGAA
12	2	CSIRO_002J05REV1	269	280	5	2.4	5	100	0	24	0	0	16	83	0.65	TTTGT	TTTGTTTTGTTT
16	2	CSIRO_002J05REV1	364	379	8	2	8	100	0	32	25	0	0	75	0.81	ATTTTTAT	ATTTTTATATTTTTAT
14	2	CSIRO_002J05REV1	468	481	5	2.8	5	100	0	28	0	0	21	78	0.75	TTTGT	TTTGTTTTGTTTTG
12	2	CSIRO_002J05REV1	594	605	6	2	6	100	0	24	33	0	50	16	1.46	AGATGG	AGATGGAGATGG
15	2	CSIRO_002J06FOR1	104	118	7	2.1	7	100	0	30	0	0	13	86	0.57	TTTTTTG	TTTTTTGTTTTTTGT
13	2	CSIRO_002J06FOR1	132	144	1	13	1	100	0	26	0	0	100	0	0	G	GGGGGGGGGGGGG
12	2	CSIRO_002J09REV1	282	293	6	2	6	100	0	24	66	16	16	0	1.25	CAAAAG	CAAAAGCAAAAG
12	2	CSIRO_002J09REV1	705	716	5	2.4	5	100	0	24	83	0	0	16	0.65	AATAA	AATAAAATAAAA
12	2	CSIRO_002J10FOR1	421	432	6	2	6	100	0	24	0	66	0	33	0.92	CCCTCT	CCCTCTCCCTCT
12	2	CSIRO_002J10REV1	607	618	6	2	6	100	0	24	66	33	0	0	0.92	CAAACA	CAAACACAAACA
15	2	CSIRO_002J11REV1	175	189	7	2.1	7	100	0	30	13	60	13	13	1.6	CCGTCAC	CCGTCACCCGTCACC
12	2	CSIRO_002J12FOR1	116	127	5	2.4	5	100	0	24	25	0	33	41	1.55	ATGTG	ATGTGATGTGAT
16	2	CSIRO_002J12REV1	299	314	7	2.3	7	100	0	32	43	12	12	31	1.8	ATGTCAA	ATGTCAAATGTCAAAT
12	2	CSIRO_002J13FOR1	80	91	6	2	6	100	0	24	0	0	33	66	0.92	GGTTTT	GGTTTTGGTTTT
14	2	CSIRO_002J13FOR1	82	95	7	2	7	100	0	28	0	0	28	71	0.86	TTTTGGT	TTTTGGTTTTTGGT
13	2	CSIRO_002J15FOR1	647	659	4	3.2	4	100	0	26	23	23	0	53	1.46	TTAC	TTACTTACTTACT
14	2	CSIRO_002J15FOR1	707	720	5	2.8	5	100	0	28	57	0	0	42	0.99	TTAAA	TTAAATTAAATTAA
12	2	CSIRO_002J16FOR1	460	471	6	2	6	100	0	24	16	33	33	16	1.92	CCTGAG	CCTGAGCCTGAG
12	2	CSIRO_002J16FOR1	768	779	5	2.4	5	100	0	24	41	0	33	25	1.55	ATAGG	ATAGGATAGGAT
12	2	CSIRO_002J17REV1	409	420	5	2.4	5	100	0	24	16	16	0	66	1.25	TTCAT	TTCATTTCATTT
12	2	CSIRO_002J17REV1	584	595	6	2	6	100	0	24	83	0	0	16	0.65	AAAAAT	AAAAATAAAAAT
14	2	CSIRO_002J18FOR1	221	234	3	4.7	3	100	0	28	0	0	28	71	0.86	TTG	TTGTTGTTGTTGTT
16	2	CSIRO_002J18FOR1	447	462	7	2.3	7	100	0	32	25	0	50	25	1.5	GGTGAAT	GGTGAATGGTGAATGG
13	2	CSIRO_002J18REV1	482	494	5	2.6	5	100	0	26	76	0	23	0	0.78	AAGAA	AAGAAAAGAAAAG
51	1	CSIRO_002J19FOR1	557	607	2	25.5	2	100	0	102	49	0	0	50	1	TA	TATATATATATATATATATATATATATATATATATATATATATATATATAT
14	2	CSIRO_002J19FOR1	801	814	7	2	7	100	0	28	28	0	28	42	1.56	TTGGAAT	TTGGAATTTGGAAT
13	2	CSIRO_002J20FOR1	35	47	1	13	1	100	0	26	100	0	0	0	0	A	AAAAAAAAAAAAA
13	2	CSIRO_002J20FOR1	87	99	1	13	1	100	0	26	100	0	0	0	0	A	AAAAAAAAAAAAA
15	2	CSIRO_002J20FOR1	121	135	1	15	1	100	0	30	0	0	0	100	0	T	TTTTTTTTTTTTTTT
12	2	CSIRO_002J22FOR1	47	58	1	12	1	100	0	24	100	0	0	0	0	A	AAAAAAAAAAAA
16	2	CSIRO_002J22FOR1	82	97	7	2.3	7	100	0	32	0	0	12	87	0.54	TTTTTGT	TTTTTGTTTTTTGTTT
14	2	CSIRO_002J22FOR1	101	114	1	14	1	100	0	28	100	0	0	0	0	A	AAAAAAAAAAAAAA
14	2	CSIRO_002J22FOR1	136	149	1	14	1	100	0	28	0	0	0	100	0	T	TTTTTTTTTTTTTT
13	2	CSIRO_002J22FOR1	150	162	1	13	1	100	0	26	100	0	0	0	0	A	AAAAAAAAAAAAA
13	2	CSIRO_002J22FOR1	169	181	1	13	1	100	0	26	0	0	0	100	0	T	TTTTTTTTTTTTT
13	2	CSIRO_002J22FOR1	190	202	1	13	1	100	0	26	0	100	0	0	0	C	CCCCCCCCCCCCC
16	2	CSIRO_002J23FOR1	116	131	1	16	1	100	0	32	0	0	0	100	0	T	TTTTTTTTTTTTTTTT
14	2	CSIRO_002J23REV1	200	213	7	2	7	100	0	28	14	0	14	71	1.15	TTTGTAT	TTTGTATTTTGTAT
16	2	CSIRO_002J24FOR1	75	90	8	2	8	100	0	32	87	0	0	12	0.54	TAAAAAAA	TAAAAAAATAAAAAAA
13	2	CSIRO_002J24FOR1	114	126	1	13	1	100	0	26	0	0	0	100	0	T	TTTTTTTTTTTTT
14	2	CSIRO_002J24FOR1	127	140	1	14	1	100	0	28	100	0	0	0	0	A	AAAAAAAAAAAAAA
12	2	CSIRO_002J24FOR1	459	470	1	12	1	100	0	24	0	100	0	0	0	C	CCCCCCCCCCCC
14	2	CSIRO_002K01FOR1	128	141	1	14	1	100	0	28	0	0	0	100	0	T	TTTTTTTTTTTTTT
13	2	CSIRO_002K01FOR1	142	154	1	13	1	100	0	26	100	0	0	0	0	A	AAAAAAAAAAAAA
13	2	CSIRO_002K01REV1	290	302	5	2.6	5	100	0	26	38	0	15	46	1.46	ATTAG	ATTAGATTAGATT
13	2	CSIRO_002K01REV1	326	338	5	2.6	5	100	0	26	38	0	15	46	1.46	ATTAG	ATTAGATTAGATT
12	2	CSIRO_002K01REV1	652	663	6	2	6	100	0	24	16	0	0	83	0.65	ATTTTT	ATTTTTATTTTT
12	2	CSIRO_002K01REV1	805	816	6	2	6	100	0	24	33	0	0	66	0.92	TTTAAT	TTTAATTTTAAT
15	2	CSIRO_002K02FOR1	1	15	1	15	1	100	0	30	100	0	0	0	0	A	AAAAAAAAAAAAAAA
12	2	CSIRO_002K02FOR1	41	52	1	12	1	100	0	24	0	0	0	100	0	T	TTTTTTTTTTTT
14	2	CSIRO_002K02FOR1	53	66	1	14	1	100	0	28	100	0	0	0	0	A	AAAAAAAAAAAAAA
12	2	CSIRO_002K02REV1	124	135	6	2	6	100	0	24	16	33	16	33	1.92	TGCCAT	TGCCATTGCCAT
13	2	CSIRO_002K02REV1	585	597	6	2.2	6	100	0	26	84	0	15	0	0.62	AAGAAA	AAGAAAAAGAAAA
16	2	CSIRO_002K03FOR1	98	113	1	16	1	100	0	32	100	0	0	0	0	A	AAAAAAAAAAAAAAAA
13	2	CSIRO_002K03FOR1	138	150	1	13	1	100	0	26	0	0	0	100	0	T	TTTTTTTTTTTTT
13	2	CSIRO_002K03FOR1	151	163	1	13	1	100	0	26	100	0	0	0	0	A	AAAAAAAAAAAAA
12	2	CSIRO_002K03REV1	118	129	1	12	1	100	0	24	0	0	0	100	0	T	TTTTTTTTTTTT
12	2	CSIRO_002K03REV1	388	399	4	3	4	100	0	24	75	25	0	0	0.81	CAAA	CAAACAAACAAA
15	2	CSIRO_002K04REV1	175	189	7	2.1	7	100	0	30	13	60	13	13	1.6	CCGTCAC	CCGTCACCCGTCACC
12	2	CSIRO_002K05FOR1	399	410	6	2	6	100	0	24	16	0	33	50	1.46	TGATGT	TGATGTTGATGT
12	2	CSIRO_002K08FOR1	50	61	6	2	6	100	0	24	0	0	16	83	0.65	TTTGTT	TTTGTTTTTGTT
14	2	CSIRO_002K11FOR1	149	162	7	2	7	100	0	28	0	57	0	42	0.99	CCCTCTT	CCCTCTTCCCTCTT
14	2	CSIRO_002K12REV1	144	157	1	14	1	100	0	28	0	0	0	100	0	T	TTTTTTTTTTTTTT
12	2	CSIRO_002K13REV1	455	466	6	2	6	100	0	24	50	33	0	16	1.46	CAAATC	CAAATCCAAATC
14	2	CSIRO_002K16FOR1	218	231	7	2	7	100	0	28	28	0	0	71	0.86	TATTATT	TATTATTTATTATT
12	2	CSIRO_002K16REV1	27	38	6	2	6	100	0	24	33	16	0	50	1.46	ATTCAT	ATTCATATTCAT
12	2	CSIRO_002K16REV1	589	600	6	2	6	100	0	24	16	16	33	33	1.92	GCTTGA	GCTTGAGCTTGA
14	2	CSIRO_002K18FOR1	71	84	7	2	7	100	0	28	14	0	42	42	1.45	GTTGTGA	GTTGTGAGTTGTGA
14	2	CSIRO_002K18FOR1	582	595	7	2	7	100	0	28	85	0	0	14	0.59	AAATAAA	AAATAAAAAATAAA
14	2	CSIRO_002K19FOR1	71	84	7	2	7	100	0	28	14	0	42	42	1.45	GTTGTGA	GTTGTGAGTTGTGA
13	2	CSIRO_002K19FOR1	543	555	6	2.2	6	100	0	26	30	0	0	69	0.89	TAATTT	TAATTTTAATTTT
16	2	CSIRO_002K20REV1	22	37	8	2	8	100	0	32	50	12	25	12	1.75	GCAATGAA	GCAATGAAGCAATGAA
13	2	CSIRO_002K22FOR1	37	49	1	13	1	100	0	26	100	0	0	0	0	A	AAAAAAAAAAAAA
16	2	CSIRO_002K22FOR1	90	105	1	16	1	100	0	32	100	0	0	0	0	A	AAAAAAAAAAAAAAAA
16	2	CSIRO_002K22FOR1	128	143	1	16	1	100	0	32	0	0	0	100	0	T	TTTTTTTTTTTTTTTT
12	2	CSIRO_002K22FOR1	144	155	1	12	1	100	0	24	100	0	0	0	0	A	AAAAAAAAAAAA
15	2	CSIRO_002K23FOR1	173	187	7	2.1	7	100	0	30	13	60	13	13	1.6	CCGTCAC	CCGTCACCCGTCACC
12	2	CSIRO_002K24FOR1	43	54	1	12	1	100	0	24	100	0	0	0	0	A	AAAAAAAAAAAA
14	2	CSIRO_002K24FOR1	95	108	1	14	1	100	0	28	100	0	0	0	0	A	AAAAAAAAAAAAAA
13	2	CSIRO_002K24FOR1	132	144	1	13	1	100	0	26	0	0	0	100	0	T	TTTTTTTTTTTTT
13	2	CSIRO_002K24FOR1	145	157	1	13	1	100	0	26	100	0	0	0	0	A	AAAAAAAAAAAAA
13	2	CSIRO_002L01FOR1	124	136	1	13	1	100	0	26	0	0	0	100	0	T	TTTTTTTTTTTTT
12	2	CSIRO_002L01FOR1	137	148	1	12	1	100	0	24	100	0	0	0	0	A	AAAAAAAAAAAA
13	2	CSIRO_002L02FOR1	39	51	1	13	1	100	0	26	100	0	0	0	0	A	AAAAAAAAAAAAA
16	2	CSIRO_002L02FOR1	92	107	1	16	1	100	0	32	100	0	0	0	0	A	AAAAAAAAAAAAAAAA
16	2	CSIRO_002L02FOR1	119	134	8	2	8	100	0	32	37	0	0	62	0.95	AAATTTTT	AAATTTTTAAATTTTT
16	2	CSIRO_002L02FOR1	130	145	1	16	1	100	0	32	0	0	0	100	0	T	TTTTTTTTTTTTTTTT
13	2	CSIRO_002L02FOR1	146	158	1	13	1	100	0	26	100	0	0	0	0	A	AAAAAAAAAAAAA
17	2	CSIRO_002L02FOR1	162	178	1	17	1	100	0	34	0	0	0	100	0	T	TTTTTTTTTTTTTTTTT
12	2	CSIRO_002L02FOR1	569	580	6	2	6	100	0	24	16	0	50	33	1.46	AGTGTG	AGTGTGAGTGTG
12	2	CSIRO_002L02FOR1	611	622	5	2.4	5	100	0	24	41	0	0	58	0.98	ATTAT	ATTATATTATAT
15	2	CSIRO_002L03FOR1	89	103	1	15	1	100	0	30	100	0	0	0	0	A	AAAAAAAAAAAAAAA
13	2	CSIRO_002L03FOR1	127	139	1	13	1	100	0	26	0	0	0	100	0	T	TTTTTTTTTTTTT
12	2	CSIRO_002L03FOR1	140	151	1	12	1	100	0	24	100	0	0	0	0	A	AAAAAAAAAAAA
14	2	CSIRO_002L03REV1	169	182	6	2.3	6	100	0	28	0	14	0	85	0.59	TTTTCT	TTTTCTTTTTCTTT
12	2	CSIRO_002L06FOR1	185	196	5	2.4	5	100	0	24	0	16	0	83	0.65	TTTTC	TTTTCTTTTCTT
13	2	CSIRO_002L06REV1	709	721	6	2.2	6	100	0	26	23	0	15	61	1.33	ATTTTG	ATTTTGATTTTGA
12	2	CSIRO_002L07REV1	350	361	6	2	6	100	0	24	0	0	16	83	0.65	TTTTTG	TTTTTGTTTTTG
13	2	CSIRO_002L08FOR1	140	152	1	13	1	100	0	26	0	0	0	100	0	T	TTTTTTTTTTTTT
12	2	CSIRO_002L08REV1	194	205	6	2	6	100	0	24	50	16	0	33	1.46	AAATTC	AAATTCAAATTC
12	2	CSIRO_002L10FOR1	79	90	1	12	1	100	0	24	0	0	0	100	0	T	TTTTTTTTTTTT
16	2	CSIRO_002L10FOR1	131	146	1	16	1	100	0	32	0	0	0	100	0	T	TTTTTTTTTTTTTTTT
15	2	CSIRO_002L11FOR1	340	354	7	2.1	7	100	0	30	0	13	26	60	1.34	TTTGCTG	TTTGCTGTTTGCTGT
12	2	CSIRO_002L13REV1	938	949	4	3	4	100	0	24	50	25	25	0	1.5	CAGA	CAGACAGACAGA
14	2	CSIRO_002L14REV1	629	642	6	2.3	6	100	0	28	35	28	14	21	1.92	ATGCAC	ATGCACATGCACAT
18	2	CSIRO_002L15FOR1	417	434	1	18	1	100	0	36	0	0	0	100	0	T	TTTTTTTTTTTTTTTTTT
12	2	CSIRO_002L17FOR1	539	550	6	2	6	100	0	24	50	16	33	0	1.46	GGCAAA	GGCAAAGGCAAA
14	2	CSIRO_002L17REV1	137	150	7	2	7	100	0	28	42	0	28	28	1.56	TTAGAAG	TTAGAAGTTAGAAG
13	2	CSIRO_002L17REV1	412	424	5	2.6	5	100	0	26	38	15	23	23	1.92	GATCA	GATCAGATCAGAT
16	2	CSIRO_002L18FOR1	52	67	7	2.3	7	100	0	32	43	18	12	25	1.85	CATAATG	CATAATGCATAATGCA
14	2	CSIRO_002L18FOR1	92	105	7	2	7	100	0	28	0	0	42	57	0.99	TGGTTTG	TGGTTTGTGGTTTG
12	2	CSIRO_002L18FOR1	798	809	5	2.4	5	100	0	24	83	0	0	16	0.65	AATAA	AATAAAATAAAA
12	2	CSIRO_002L18FOR1	801	812	6	2	6	100	0	24	83	0	0	16	0.65	AAAATA	AAAATAAAAATA
12	2	CSIRO_002L19FOR1	602	613	6	2	6	100	0	24	50	0	0	50	1	TAAATT	TAAATTTAAATT
13	2	CSIRO_002L20FOR1	327	339	6	2.2	6	100	0	26	30	0	0	69	0.89	TTTTAA	TTTTAATTTTAAT
13	2	CSIRO_002L21FOR1	20	32	6	2.2	6	100	0	26	38	46	0	15	1.46	ACTCAC	ACTCACACTCACA
12	2	CSIRO_002L21FOR1	89	100	6	2	6	100	0	24	83	16	0	0	0.65	CAAAAA	CAAAAACAAAAA
12	2	CSIRO_002L21FOR1	127	138	1	12	1	100	0	24	0	0	0	100	0	T	TTTTTTTTTTTT
13	2	CSIRO_002L22FOR1	549	561	6	2.2	6	100	0	26	15	15	15	53	1.73	TGCTAT	TGCTATTGCTATT
12	2	CSIRO_002L22FOR1	787	798	6	2	6	100	0	24	0	33	16	50	1.46	CTTCTG	CTTCTGCTTCTG
12	2	CSIRO_002L22REV1	323	334	6	2	6	100	0	24	50	0	16	33	1.46	TTGAAA	TTGAAATTGAAA
12	2	CSIRO_002L22REV1	652	663	6	2	6	100	0	24	66	16	16	0	1.25	ACAAAG	ACAAAGACAAAG
14	2	CSIRO_002L23FOR1	486	499	7	2	7	100	0	28	0	14	14	71	1.15	TTCTTTG	TTCTTTGTTCTTTG
12	2	CSIRO_002L23FOR1	770	781	6	2	6	100	0	24	0	0	66	33	0.92	TGGGGT	TGGGGTTGGGGT
19	2	CSIRO_002L24FOR1	89	107	1	19	1	100	0	38	100	0	0	0	0	A	AAAAAAAAAAAAAAAAAAA
13	2	CSIRO_002L24FOR1	130	142	1	13	1	100	0	26	0	0	0	100	0	T	TTTTTTTTTTTTT
14	2	CSIRO_002L24FOR1	143	156	1	14	1	100	0	28	100	0	0	0	0	A	AAAAAAAAAAAAAA
14	2	CSIRO_002M01FOR1	7	20	7	2	7	100	0	28	28	42	28	0	1.56	CCAGCAG	CCAGCAGCCAGCAG
14	2	CSIRO_002M01FOR1	80	93	1	14	1	100	0	28	0	0	0	100	0	T	TTTTTTTTTTTTTT
15	2	CSIRO_002M01FOR1	94	108	1	15	1	100	0	30	100	0	0	0	0	A	AAAAAAAAAAAAAAA
14	2	CSIRO_002M01FOR1	131	144	1	14	1	100	0	28	0	0	0	100	0	T	TTTTTTTTTTTTTT
18	2	CSIRO_002M01FOR1	145	162	1	18	1	100	0	36	100	0	0	0	0	A	AAAAAAAAAAAAAAAAAA
15	2	CSIRO_002M01FOR1	200	214	1	15	1	100	0	30	0	100	0	0	0	C	CCCCCCCCCCCCCCC
12	2	CSIRO_002M03REV1	313	324	1	12	1	100	0	24	0	0	0	100	0	T	TTTTTTTTTTTT
17	2	CSIRO_002M04FOR1	513	529	8	2.1	8	100	0	34	64	11	23	0	1.26	AGAACAAG	AGAACAAGAGAACAAGA
12	2	CSIRO_002M04REV1	277	288	6	2	6	100	0	24	0	0	16	83	0.65	TTTTTG	TTTTTGTTTTTG
16	2	CSIRO_002M05FOR1	98	113	8	2	8	100	0	32	62	0	0	37	0.95	TTTAAAAA	TTTAAAAATTTAAAAA
17	2	CSIRO_002M05FOR1	124	140	8	2.1	8	100	0	34	47	0	0	52	1	TAAAATTT	TAAAATTTTAAAATTTT
12	2	CSIRO_002M05FOR1	137	148	1	12	1	100	0	24	0	0	0	100	0	T	TTTTTTTTTTTT
13	2	CSIRO_002M05FOR1	149	161	1	13	1	100	0	26	100	0	0	0	0	A	AAAAAAAAAAAAA
12	2	CSIRO_002M06REV1	386	397	5	2.4	5	100	0	24	58	0	0	41	0.98	ATATA	ATATAATATAAT
17	2	CSIRO_002M07FOR1	49	65	1	17	1	100	0	34	100	0	0	0	0	A	AAAAAAAAAAAAAAAAA
17	2	CSIRO_002M07FOR1	102	118	1	17	1	100	0	34	100	0	0	0	0	A	AAAAAAAAAAAAAAAAA
14	2	CSIRO_002M07FOR1	146	159	1	14	1	100	0	28	0	0	0	100	0	T	TTTTTTTTTTTTTT
14	2	CSIRO_002M07FOR1	160	173	1	14	1	100	0	28	100	0	0	0	0	A	AAAAAAAAAAAAAA
12	2	CSIRO_002M08FOR1	290	301	6	2	6	100	0	24	16	0	16	66	1.25	TTTGAT	TTTGATTTTGAT
12	2	CSIRO_002M08REV1	26	37	5	2.4	5	100	0	24	83	0	16	0	0.65	AAAGA	AAAGAAAAGAAA
12	2	CSIRO_002M09FOR1	416	427	5	2.4	5	100	0	24	16	0	0	83	0.65	TTTAT	TTTATTTTATTT
14	2	CSIRO_002M09FOR1	456	469	6	2.3	6	100	0	28	78	0	0	21	0.75	ATAAAA	ATAAAAATAAAAAT
14	2	CSIRO_002M09FOR1	602	615	7	2	7	100	0	28	85	0	0	14	0.59	TAAAAAA	TAAAAAATAAAAAA
13	2	CSIRO_002M09REV1	169	181	5	2.6	5	100	0	26	23	0	0	76	0.78	TATTT	TATTTTATTTTAT
12	2	CSIRO_002M09REV1	248	259	6	2	6	100	0	24	0	0	50	50	1	GTTTGG	GTTTGGGTTTGG
14	2	CSIRO_002M10REV1	271	284	7	2	7	100	0	28	57	0	28	14	1.38	GAATGAA	GAATGAAGAATGAA
12	2	CSIRO_002M10REV1	438	449	6	2	6	100	0	24	16	33	0	50	1.46	CTATTC	CTATTCCTATTC
12	2	CSIRO_002M11FOR1	35	46	6	2	6	100	0	24	16	0	16	66	1.25	TTTGAT	TTTGATTTTGAT
14	2	CSIRO_002M11FOR1	396	409	7	2	7	100	0	28	28	14	0	57	1.38	TTTTAAC	TTTTAACTTTTAAC
12	2	CSIRO_002M15REV1	179	190	2	6	2	100	0	24	50	50	0	0	1	CA	CACACACACACA
14	2	CSIRO_002M15REV1	321	334	7	2	7	100	0	28	28	0	0	71	0.86	TTTAATT	TTTAATTTTTAATT
12	2	CSIRO_002M15REV1	809	820	5	2.4	5	100	0	24	0	0	58	41	0.98	GTGGT	GTGGTGTGGTGT
12	2	CSIRO_002M16FOR1	423	434	1	12	1	100	0	24	0	0	0	100	0	T	TTTTTTTTTTTT
14	2	CSIRO_002M16REV1	489	502	7	2	7	100	0	28	0	0	57	42	0.99	GTGGGTT	GTGGGTTGTGGGTT
14	2	CSIRO_002M17FOR1	295	308	6	2.3	6	100	0	28	35	0	14	50	1.43	ATTAGT	ATTAGTATTAGTAT
13	2	CSIRO_002M17REV1	467	479	6	2.2	6	100	0	26	30	30	0	38	1.58	TCCATA	TCCATATCCATAT
12	2	CSIRO_002M21REV1	547	558	6	2	6	100	0	24	33	16	16	33	1.92	ATGCTA	ATGCTAATGCTA
12	2	CSIRO_002M22FOR1	45	56	1	12	1	100	0	24	100	0	0	0	0	A	AAAAAAAAAAAA
18	2	CSIRO_002M22FOR1	123	140	1	18	1	100	0	36	0	0	0	100	0	T	TTTTTTTTTTTTTTTTTT
16	2	CSIRO_002M22FOR1	141	156	1	16	1	100	0	32	100	0	0	0	0	A	AAAAAAAAAAAAAAAA
12	2	CSIRO_002M22FOR1	190	201	1	12	1	100	0	24	0	100	0	0	0	C	CCCCCCCCCCCC
12	2	CSIRO_002M23FOR1	36	47	1	12	1	100	0	24	100	0	0	0	0	A	AAAAAAAAAAAA
16	2	CSIRO_002M23FOR1	88	103	1	16	1	100	0	32	100	0	0	0	0	A	AAAAAAAAAAAAAAAA
16	2	CSIRO_002M23FOR1	113	128	8	2	8	100	0	32	50	0	0	50	1	AAAATTTT	AAAATTTTAAAATTTT
16	2	CSIRO_002M23FOR1	125	140	1	16	1	100	0	32	0	0	0	100	0	T	TTTTTTTTTTTTTTTT
14	2	CSIRO_002M23FOR1	141	154	1	14	1	100	0	28	100	0	0	0	0	A	AAAAAAAAAAAAAA
12	2	CSIRO_002M23FOR1	207	218	1	12	1	100	0	24	100	0	0	0	0	A	AAAAAAAAAAAA
14	2	CSIRO_002M23FOR1	490	503	7	2	7	100	0	28	57	0	0	42	0.99	TATAAAT	TATAAATTATAAAT
13	2	CSIRO_002M23FOR1	721	733	5	2.6	5	100	0	26	84	0	0	15	0.62	AAATA	AAATAAAATAAAA
12	2	CSIRO_002M23REV1	747	758	5	2.4	5	100	0	24	41	0	41	16	1.48	GAGAT	GAGATGAGATGA
14	2	CSIRO_002M24FOR1	1	14	1	14	1	100	0	28	100	0	0	0	0	A	AAAAAAAAAAAAAA
13	2	CSIRO_002M24FOR1	142	154	6	2.2	6	100	0	26	61	0	15	23	1.33	TAGAAA	TAGAAATAGAAAT
12	2	CSIRO_002M24REV1	30	41	6	2	6	100	0	24	50	16	33	0	1.46	ACAGGA	ACAGGAACAGGA
13	2	CSIRO_002N01FOR1	39	51	1	13	1	100	0	26	100	0	0	0	0	A	AAAAAAAAAAAAA
16	2	CSIRO_002N01FOR1	74	89	1	16	1	100	0	32	0	0	0	100	0	T	TTTTTTTTTTTTTTTT
18	2	CSIRO_002N01FOR1	90	107	1	18	1	100	0	36	100	0	0	0	0	A	AAAAAAAAAAAAAAAAAA
15	2	CSIRO_002N01FOR1	130	144	1	15	1	100	0	30	0	0	0	100	0	T	TTTTTTTTTTTTTTT
13	2	CSIRO_002N01FOR1	145	157	1	13	1	100	0	26	100	0	0	0	0	A	AAAAAAAAAAAAA
13	2	CSIRO_002N01FOR1	208	220	1	13	1	100	0	26	100	0	0	0	0	A	AAAAAAAAAAAAA
14	2	CSIRO_002N01FOR1	473	486	1	14	1	100	0	28	0	100	0	0	0	C	CCCCCCCCCCCCCC
15	2	CSIRO_002N03FOR1	80	94	1	15	1	100	0	30	0	0	0	100	0	T	TTTTTTTTTTTTTTT
12	2	CSIRO_002N03FOR1	134	145	1	12	1	100	0	24	0	0	0	100	0	T	TTTTTTTTTTTT
14	2	CSIRO_002N03FOR1	164	177	1	14	1	100	0	28	0	0	0	100	0	T	TTTTTTTTTTTTTT
12	2	CSIRO_002N04REV1	212	223	6	2	6	100	0	24	0	16	16	66	1.25	CTTGTT	CTTGTTCTTGTT
14	2	CSIRO_002N04REV1	222	235	7	2	7	100	0	28	0	14	0	85	0.59	TTTTTCT	TTTTTCTTTTTTCT
16	2	CSIRO_002N06FOR1	90	105	1	16	1	100	0	32	100	0	0	0	0	A	AAAAAAAAAAAAAAAA
14	2	CSIRO_002N06FOR1	129	142	1	14	1	100	0	28	0	0	0	100	0	T	TTTTTTTTTTTTTT
12	2	CSIRO_002N06FOR1	143	154	1	12	1	100	0	24	100	0	0	0	0	A	AAAAAAAAAAAA
16	2	CSIRO_002N09FOR1	635	650	7	2.3	7	100	0	32	31	0	43	25	1.55	GAGTGAT	GAGTGATGAGTGATGA
16	2	CSIRO_002N10FOR1	633	648	7	2.3	7	100	0	32	31	0	43	25	1.55	GAGTGAT	GAGTGATGAGTGATGA
12	2	CSIRO_002N11REV1	692	703	6	2	6	100	0	24	50	16	16	16	1.79	AGCATA	AGCATAAGCATA
12	2	CSIRO_002N12FOR1	743	754	6	2	6	100	0	24	16	0	50	33	1.46	GATGTG	GATGTGGATGTG
15	2	CSIRO_002N12FOR1	805	819	6	2.5	6	100	0	30	20	33	26	20	1.97	CATGGC	CATGGCCATGGCCAT
12	2	CSIRO_002N13FOR1	725	736	4	3	4	100	0	24	25	0	25	50	1.5	TATG	TATGTATGTATG
14	2	CSIRO_002N13REV1	486	499	7	2	7	100	0	28	28	0	14	57	1.38	TTGTTAA	TTGTTAATTGTTAA
13	2	CSIRO_002N14FOR1	280	292	6	2.2	6	100	0	26	15	0	0	84	0.62	TTTATT	TTTATTTTTATTT
12	2	CSIRO_002N14FOR1	389	400	6	2	6	100	0	24	33	0	33	33	1.58	TTGAGA	TTGAGATTGAGA
12	2	CSIRO_002N14REV1	350	361	6	2	6	100	0	24	0	16	0	83	0.65	TCTTTT	TCTTTTTCTTTT
12	2	CSIRO_002N14REV1	418	429	6	2	6	100	0	24	33	0	0	66	0.92	TTATAT	TTATATTTATAT
14	2	CSIRO_002N15REV1	47	60	5	2.8	5	100	0	28	85	0	0	14	0.59	AAAAT	AAAATAAAATAAAA
12	2	CSIRO_002N15REV1	668	679	6	2	6	100	0	24	50	0	33	16	1.46	TGAAGA	TGAAGATGAAGA
12	2	CSIRO_002N16FOR1	20	31	5	2.4	5	100	0	24	33	0	0	66	0.92	TTAAT	TTAATTTAATTT
14	2	CSIRO_002N16FOR1	29	42	1	14	1	100	0	28	0	0	0	100	0	T	TTTTTTTTTTTTTT
14	2	CSIRO_002N19FOR1	649	662	6	2.3	6	100	0	28	35	14	14	35	1.86	TACTGA	TACTGATACTGATA
14	2	CSIRO_002N21FOR1	3	16	1	14	1	100	0	28	100	0	0	0	0	A	AAAAAAAAAAAAAA
12	2	CSIRO_002N21FOR1	65	76	6	2	6	100	0	24	66	0	0	33	0.92	AAAATT	AAAATTAAAATT
14	2	CSIRO_002N21REV1	379	392	1	14	1	100	0	28	0	0	100	0	0	G	GGGGGGGGGGGGGG
12	2	CSIRO_002N21REV1	444	455	1	12	1	100	0	24	0	100	0	0	0	C	CCCCCCCCCCCC
17	2	CSIRO_002N21REV1	664	680	1	17	1	100	0	34	0	0	0	100	0	T	TTTTTTTTTTTTTTTTT
15	2	CSIRO_002N21REV1	710	724	1	15	1	100	0	30	0	0	100	0	0	G	GGGGGGGGGGGGGGG
13	2	CSIRO_002N22FOR1	1	13	1	13	1	100	0	26	100	0	0	0	0	A	AAAAAAAAAAAAA
12	2	CSIRO_002N22FOR1	618	629	6	2	6	100	0	24	50	0	16	33	1.46	ATAAGT	ATAAGTATAAGT
12	2	CSIRO_002N22REV1	97	108	5	2.4	5	100	0	24	83	0	0	16	0.65	AATAA	AATAAAATAAAA
13	2	CSIRO_002N22REV1	171	183	5	2.6	5	100	0	26	84	0	0	15	0.62	AAATA	AAATAAAATAAAA
15	2	CSIRO_002N23FOR1	86	100	1	15	1	100	0	30	100	0	0	0	0	A	AAAAAAAAAAAAAAA
14	2	CSIRO_002N23FOR1	123	136	1	14	1	100	0	28	0	0	0	100	0	T	TTTTTTTTTTTTTT
14	2	CSIRO_002N23FOR1	137	150	1	14	1	100	0	28	100	0	0	0	0	A	AAAAAAAAAAAAAA
12	2	CSIRO_002N24FOR1	39	50	1	12	1	100	0	24	100	0	0	0	0	A	AAAAAAAAAAAA
16	2	CSIRO_002N24FOR1	91	106	1	16	1	100	0	32	100	0	0	0	0	A	AAAAAAAAAAAAAAAA
16	2	CSIRO_002N24FOR1	117	132	8	2	8	100	0	32	50	0	0	50	1	AAAATTTT	AAAATTTTAAAATTTT
15	2	CSIRO_002N24FOR1	129	143	1	15	1	100	0	30	0	0	0	100	0	T	TTTTTTTTTTTTTTT
12	2	CSIRO_002N24FOR1	144	155	1	12	1	100	0	24	100	0	0	0	0	A	AAAAAAAAAAAA
12	2	CSIRO_002O01FOR1	81	92	5	2.4	5	100	0	24	83	0	0	16	0.65	AAAAT	AAAATAAAATAA
14	2	CSIRO_002O01FOR1	115	128	1	14	1	100	0	28	0	0	0	100	0	T	TTTTTTTTTTTTTT
14	2	CSIRO_002O01FOR1	191	204	1	14	1	100	0	28	100	0	0	0	0	A	AAAAAAAAAAAAAA
12	2	CSIRO_002O02FOR1	458	469	1	12	1	100	0	24	0	0	0	100	0	T	TTTTTTTTTTTT
14	2	CSIRO_002O04REV1	643	656	6	2.3	6	100	0	28	35	14	14	35	1.86	TACTGA	TACTGATACTGATA
12	2	CSIRO_002O06REV1	27	38	6	2	6	100	0	24	66	16	0	16	1.25	CAAAAT	CAAAATCAAAAT
13	2	CSIRO_002O06REV1	350	362	5	2.6	5	100	0	26	15	0	0	84	0.62	TTTAT	TTTATTTTATTTT
14	2	CSIRO_002O06REV1	905	918	6	2.3	6	100	0	28	50	0	14	35	1.43	ATTGAA	ATTGAAATTGAAAT
14	2	CSIRO_002O08FOR1	92	105	7	2	7	100	0	28	85	0	0	14	0.59	TAAAAAA	TAAAAAATAAAAAA
14	2	CSIRO_002O08FOR1	143	156	1	14	1	100	0	28	100	0	0	0	0	A	AAAAAAAAAAAAAA
12	2	CSIRO_002O08REV1	99	110	4	3	4	100	0	24	75	25	0	0	0.81	CAAA	CAAACAAACAAA
16	2	CSIRO_002O08REV1	146	161	8	2	8	100	0	32	25	12	0	62	1.3	TTTCATAT	TTTCATATTTTCATAT
14	2	CSIRO_002O10FOR1	140	153	7	2	7	100	0	28	28	28	0	42	1.56	TTTCAAC	TTTCAACTTTCAAC
14	2	CSIRO_002O10REV1	127	140	7	2	7	100	0	28	14	57	14	14	1.66	CCTCCAG	CCTCCAGCCTCCAG
21	1	CSIRO_002O11FOR1	371	391	2	10.5	2	100	0	42	52	0	0	47	1	AT	ATATATATATATATATATATA
14	2	CSIRO_002O12REV1	502	515	7	2	7	100	0	28	42	28	0	28	1.56	TTACAAC	TTACAACTTACAAC
14	2	CSIRO_002O13FOR1	324	337	7	2	7	100	0	28	14	0	0	85	0.59	TTATTTT	TTATTTTTTATTTT
15	2	CSIRO_002O13REV1	878	892	7	2.1	7	100	0	30	20	13	13	53	1.72	AGTCTTT	AGTCTTTAGTCTTTA
17	2	CSIRO_002O14REV1	369	385	7	2.4	7	100	0	34	29	0	58	11	1.33	AGGATGG	AGGATGGAGGATGGAGG
12	2	CSIRO_002O15FOR1	755	766	5	2.4	5	100	0	24	66	16	0	16	1.25	AAACT	AAACTAAACTAA
13	2	CSIRO_002O15REV1	257	269	5	2.6	5	100	0	26	0	0	15	84	0.62	TTTTG	TTTTGTTTTGTTT
15	2	CSIRO_002O15REV1	561	575	7	2.1	7	100	0	30	40	0	0	60	0.97	TTATATA	TTATATATTATATAT
15	2	CSIRO_002O16REV1	376	390	6	2.5	6	100	0	30	53	33	0	13	1.4	AACACT	AACACTAACACTAAC
13	2	CSIRO_002O17FOR1	529	541	5	2.6	5	100	0	26	53	0	23	23	1.46	ATGAA	ATGAAATGAAATG
12	2	CSIRO_002O17REV1	313	324	1	12	1	100	0	24	0	0	0	100	0	T	TTTTTTTTTTTT
18	2	CSIRO_002O17REV1	699	716	6	3	6	100	0	36	66	0	16	16	1.25	AAATAG	AAATAGAAATAGAAATAG
13	2	CSIRO_002O20REV1	542	554	6	2.2	6	100	0	26	84	0	0	15	0.62	AAAAAT	AAAAATAAAAATA
12	2	CSIRO_002O21REV1	19	30	4	3	4	100	0	24	0	25	25	50	1.5	TTGC	TTGCTTGCTTGC
12	2	CSIRO_002O21REV1	645	656	4	3	4	100	0	24	0	0	25	75	0.81	TTTG	TTTGTTTGTTTG
12	2	CSIRO_002O22FOR1	328	339	6	2	6	100	0	24	16	50	16	16	1.79	GCCTAC	GCCTACGCCTAC
14	2	CSIRO_002O23FOR1	1	14	1	14	1	100	0	28	100	0	0	0	0	A	AAAAAAAAAAAAAA
12	2	CSIRO_002O24FOR1	38	49	1	12	1	100	0	24	100	0	0	0	0	A	AAAAAAAAAAAA
12	2	CSIRO_002O24FOR1	95	106	1	12	1	100	0	24	100	0	0	0	0	A	AAAAAAAAAAAA
13	2	CSIRO_002O24FOR1	130	142	1	13	1	100	0	26	0	0	0	100	0	T	TTTTTTTTTTTTT
13	2	CSIRO_002O24FOR1	143	155	1	13	1	100	0	26	100	0	0	0	0	A	AAAAAAAAAAAAA
16	2	CSIRO_002O24FOR1	393	408	6	2.7	6	100	0	32	12	37	0	50	1.41	CTTCAT	CTTCATCTTCATCTTC
12	2	CSIRO_002O24FOR1	471	482	1	12	1	100	0	24	0	100	0	0	0	C	CCCCCCCCCCCC
13	2	CSIRO_002O24REV1	428	440	1	13	1	100	0	26	0	100	0	0	0	C	CCCCCCCCCCCCC
16	2	CSIRO_002P03FOR1	86	101	1	16	1	100	0	32	100	0	0	0	0	A	AAAAAAAAAAAAAAAA
14	2	CSIRO_002P03FOR1	124	137	1	14	1	100	0	28	0	0	0	100	0	T	TTTTTTTTTTTTTT
15	2	CSIRO_002P03FOR1	138	152	1	15	1	100	0	30	100	0	0	0	0	A	AAAAAAAAAAAAAAA
14	2	CSIRO_002P05REV1	677	690	7	2	7	100	0	28	57	14	0	28	1.38	CAAAATT	CAAAATTCAAAATT
12	2	CSIRO_002P05REV1	686	697	6	2	6	100	0	24	50	0	0	50	1	AAATTT	AAATTTAAATTT
12	2	CSIRO_002P09FOR1	377	388	4	3	4	100	0	24	25	0	0	75	0.81	TTTA	TTTATTTATTTA
15	2	CSIRO_002P09FOR1	385	399	7	2.1	7	100	0	30	26	0	0	73	0.84	TTTAATT	TTTAATTTTTAATTT
12	2	CSIRO_002P09FOR1	519	530	6	2	6	100	0	24	50	16	0	33	1.46	ATTCAA	ATTCAAATTCAA
13	2	CSIRO_002P09REV1	672	684	4	3.2	4	100	0	26	76	23	0	0	0.78	AACA	AACAAACAAACAA
12	2	CSIRO_002P10FOR1	16	27	6	2	6	100	0	24	16	0	0	83	0.65	TTTTAT	TTTTATTTTTAT
13	2	CSIRO_002P10REV1	246	258	6	2.2	6	100	0	26	0	0	46	53	1	TGGGTT	TGGGTTTGGGTTT
12	2	CSIRO_002P10REV1	738	749	6	2	6	100	0	24	33	16	16	33	1.92	CATGAT	CATGATCATGAT
14	2	CSIRO_002P11FOR1	856	869	7	2	7	100	0	28	28	14	28	28	1.95	CTGATGA	CTGATGACTGATGA
13	2	CSIRO_002P12FOR1	46	58	1	13	1	100	0	26	100	0	0	0	0	A	AAAAAAAAAAAAA
12	2	CSIRO_002P12FOR1	100	111	1	12	1	100	0	24	100	0	0	0	0	A	AAAAAAAAAAAA
12	2	CSIRO_002P12FOR1	141	152	1	12	1	100	0	24	0	0	0	100	0	T	TTTTTTTTTTTT
14	2	CSIRO_002P14FOR1	80	93	7	2	7	100	0	28	42	14	14	28	1.84	TACAAGT	TACAAGTTACAAGT
12	2	CSIRO_002P14FOR1	400	411	6	2	6	100	0	24	0	0	16	83	0.65	TTTTGT	TTTTGTTTTTGT
27	1	CSIRO_002P16FOR1	124	150	1	27	1	100	0	54	0	0	0	100	0	T	TTTTTTTTTTTTTTTTTTTTTTTTTTT
14	2	CSIRO_002P18FOR1	539	552	7	2	7	100	0	28	57	0	0	42	0.99	TATTAAA	TATTAAATATTAAA
13	2	CSIRO_002P18REV1	863	875	3	4.3	3	100	0	26	30	0	30	38	1.58	TGA	TGATGATGATGAT
18	2	CSIRO_002P20FOR1	30	47	4	4.5	4	100	0	36	50	0	0	50	1	TAAT	TAATTAATTAATTAATTA
12	2	CSIRO_002P20FOR1	64	75	4	3	4	100	0	24	50	0	0	50	1	ATTA	ATTAATTAATTA
16	2	CSIRO_002P22FOR1	537	552	8	2	8	100	0	32	25	12	0	62	1.3	ATTTTTCA	ATTTTTCAATTTTTCA
12	2	CSIRO_002P22REV1	261	272	5	2.4	5	100	0	24	58	41	0	0	0.98	CAAAC	CAAACCAAACCA
14	2	CSIRO_002P23REV1	663	676	1	14	1	100	0	28	0	100	0	0	0	C	CCCCCCCCCCCCCC
16	2	CSIRO_002P24FOR1	150	165	1	16	1	100	0	32	100	0	0	0	0	A	AAAAAAAAAAAAAAAA
12	2	CSIRO_006A01FOR1	195	206	1	12	1	100	0	24	100	0	0	0	0	A	AAAAAAAAAAAA
13	2	CSIRO_006A01REV1	423	435	1	13	1	100	0	26	0	0	0	100	0	T	TTTTTTTTTTTTT
12	2	CSIRO_006A01REV1	509	520	5	2.4	5	100	0	24	83	0	0	16	0.65	AAAAT	AAAATAAAATAA
12	2	CSIRO_006A01REV1	860	871	6	2	6	100	0	24	33	33	0	33	1.58	TACATC	TACATCTACATC
12	2	CSIRO_006A02FOR1	152	163	1	12	1	100	0	24	0	0	0	100	0	T	TTTTTTTTTTTT
15	2	CSIRO_006A02FOR1	194	208	1	15	1	100	0	30	100	0	0	0	0	A	AAAAAAAAAAAAAAA
12	2	CSIRO_006A02REV1	392	403	6	2	6	100	0	24	0	16	0	83	0.65	TTTCTT	TTTCTTTTTCTT
12	2	CSIRO_006A02REV1	543	554	6	2	6	100	0	24	16	0	16	66	1.25	TTAGTT	TTAGTTTTAGTT
13	2	CSIRO_006A03FOR1	187	199	1	13	1	100	0	26	0	0	100	0	0	G	GGGGGGGGGGGGG
12	2	CSIRO_006A03FOR1	202	213	1	12	1	100	0	24	100	0	0	0	0	A	AAAAAAAAAAAA
15	2	CSIRO_006A03REV1	270	284	1	15	1	100	0	30	0	0	0	100	0	T	TTTTTTTTTTTTTTT
12	2	CSIRO_006A03REV1	663	674	6	2	6	100	0	24	83	16	0	0	0.65	AAACAA	AAACAAAAACAA
12	2	CSIRO_006A03REV1	759	770	6	2	6	100	0	24	16	16	0	66	1.25	ATTCTT	ATTCTTATTCTT
12	2	CSIRO_006A04FOR1	124	135	1	12	1	100	0	24	0	100	0	0	0	C	CCCCCCCCCCCC
13	2	CSIRO_006A04FOR1	192	204	1	13	1	100	0	26	100	0	0	0	0	A	AAAAAAAAAAAAA
[truncated: 7,968 more rows]
