# Supplementary material for: Development of genomic resources for the narrow-leafed lupin (Lupinus angustifolius): construction of a bacterial artificial chromosome (BAC) library and BAC-end sequencing
Source: BMC Genomics. 2011 Oct 21;12:521. doi: 10.1186/1471-2164-12-521 (PMC3206524; doi:10.1186/1471-2164-12-521)
Supplement: Additional file 8 — SSR primers. Simple Sequence Repeats (SSRs) identified in L. angustifolius. Class I > = 20 bp, Class II 12-19 bp; fwd: forward; rev: reverse. [file 1471-2164-12-521-S8.XLS]

## Sheet: Sheet1
Supplementary data: Simple Sequence Repeats (SSRs) identified in Lupinus angustifolius. Class I >=20bp, Class II <20bp; fwd: forward; rev: reverse
TESTED	SSR Marker ID	contig	BAC-end sequence (BES)	clone	BES_start	BES_stop	SSR period size	SSR copy number	SSR%A	SSR%C	SSR%G	SSR%T	SSR_entropy	SSR_period_sequence	SSR_match_sequence	SSR_match_length	SSR_class(Class1 >=20bp, Class2 <20bp)	SSR_marker_ID	expected_product_size	fwd_primer_start	fwd_primer_stop	fwd_primer_length	fwd_primer_Tm	fwd_primer_GC	fwd_primer_sequence	rev_primer_start	rev_primer_stop	rev_primer_length	rev_primer_Tm	rev_primer_GC	rev_primer_sequence
ü	LaSSR_005	CSIRO_KS__LUP_BAC3_009K06FOR1	CSIRO_KS__LUP_BAC3_009K06FOR1	CSIRO_KS__LUP_BAC3_009K06	468	507	2	20	50	0	0	50	1	AT	ATATATATATATATATATATATATATATATATATATATAT	40	1	(AT)20_CSIRO_KS__LUP_BAC3_009K06FOR1	299	264	287	24	58.37	45.83	GAAGTAGTATGATCAACGGAGAGG	539	562	24	59.28	45.83	TCGAGTAAGAGAGAAGTGTTACGC
ü	LaSSR_006	CSIRO_KS__LUP_BAC3_017C03REV1	CSIRO_KS__LUP_BAC3_017C03REV1	CSIRO_KS__LUP_BAC3_017C03	319	358	2	20	50	0	0	50	1	AT	ATATATATATATATATATATATATATATATATATATATAT	40	1	(AT)20_CSIRO_KS__LUP_BAC3_017C03REV1	246	185	207	23	59.9	43.48	TGCTGGAGTGTATATGTTGATGG	407	430	24	59.17	45.83	CATATGGTTCTCTCAAGACTCACC
ü	LaSSR_007	CSIRO_001N21REV1	CSIRO_001N21REV1	CSIRO_001N21	254	299	2	23	50	0	0	50	1	AT	ATATATATATATATATATATATATATATATATATATATATATATAT	46	1	(AT)23_CSIRO_001N21REV1	297	104	126	23	56.67	43.48	AGGTCAACGTCATAGAACTTAGG	379	400	22	56.26	40.91	CCTATATGATGAAGGAACATGC
ü	LaSSR_008	CSIRO_KS__LUP_BAC3_015_E04REV1	CSIRO_KS__LUP_BAC3_015_E04REV1	CSIRO_KS__LUP_BAC3_015_E04	173	224	2	26	50	0	0	50	1	AT	ATATATATATATATATATATATATATATATATATATATATATATATATATAT	52	1	(AT)26_CSIRO_KS__LUP_BAC3_015_E04REV1	291	69	88	20	60.07	50	TAAGCCGGAATGACTTCACC	338	359	22	60.27	45.46	TATGATCAGTTCACAGGCTTCG
ü	LaSSR_009	CSIRO_KS__LUP_BAC3_025A04FOR2	CSIRO_KS__LUP_BAC3_025A04FOR2	CSIRO_KS__LUP_BAC3_025A04FOR2	410	461	2	26	50	0	0	50	1	AT	ATATATATATATATATATATATATATATATATATATATATATATATATATAT	52	1	(AT)26_CSIRO_KS__LUP_BAC3_025A04FOR2	300	280	300	21	54.93	42.86	GTTCTGCATATAAGTGCATCC	558	579	22	55.49	40.91	GAATGATGTTAAGAGTCCAAGG
ü	LaSSR_011	CSIRO_001N22_PROVA_T7_FOR1	CSIRO_001N22_PROVA_T7_FOR1	CSIRO_001N22	492	553	2	31	50	0	0	50	1	AT	ATATATATATATATATATATATATATATATATATATATATATATATATATATATATATATAT	62	1	(AT)31_CSIRO_001N22_PROVA_T7_FOR1	323	362	385	24	56.65	37.5	AAGATGTATGCTTGTGTTCTAACC	665	684	20	55.7	45	CACCAAGCGTGTATTATTCC
ü	LaSSR_012	CSIRO_001P23REV1	CSIRO_001P23REV1	CSIRO_001P23	482	543	2	31	50	0	0	50	1	AT	ATATATATATATATATATATATATATATATATATATATATATATATATATATATATATATAT	62	1	(AT)31_CSIRO_001P23REV1	223	353	374	22	54.03	40.91	GATGTATGCTTGTGTTCTAACC	551	575	25	53.24	36	GTTACATGTATCTTCTCATAGTTCC
ü	LaSSR_014	CSIRO_KS__LUP_BAC3_013_G15REV1	CSIRO_KS__LUP_BAC3_013_G15REV1	CSIRO_KS__LUP_BAC3_013_G15	282	307	2	13	50	0	0	50	1	TA	TATATATATATATATATATATATATA	26	1	(TA)13_CSIRO_KS__LUP_BAC3_013_G15REV1	264	88	106	19	58.91	52.63	GCTTGAGCGCAATAGAAGC	331	351	21	59.8	42.86	TTATGCCATGGAACGATTAGG
ü	LaSSR_014	CSIRO_KS__LUP_BAC3_013_G19REV1	CSIRO_KS__LUP_BAC3_013_G19REV1	CSIRO_KS__LUP_BAC3_013_G19	282	307	2	13	50	0	0	50	1	TA	TATATATATATATATATATATATATA	26	1	(TA)13_CSIRO_KS__LUP_BAC3_013_G19REV1	264	88	106	19	58.91	52.63	GCTTGAGCGCAATAGAAGC	331	351	21	59.8	42.86	TTATGCCATGGAACGATTAGG
		Contig102	CSIRO_KS__LUP_BAC3_008A01REV1	CSIRO_KS__LUP_BAC3_008A01	725	738	7	2	42	42	14	0	1.45	GCACACA	GCACACAGCACACA	14	2	(GCACACA)2_CSIRO_KS__LUP_BAC3_008A01REV1	280	633	654	22	60.02	54.54	GCATGAGGTTCCTACCTAGTGG	888	912	25	59.16	48	CTGTCTGAGGTACCATATGTAGTCG
		Contig111	CSIRO_KS__LUP_BAC3_008F04FOR1	CSIRO_KS__LUP_BAC3_008F04	199	212	7	2	28	0	14	57	1.38	TATTATG	TATTATGTATTATG	14	2	(TATTATG)2_CSIRO_KS__LUP_BAC3_008F04FOR1	227	7	28	22	59.82	50	TCAGCTCAAGACTAAGCTGTGG	213	233	21	60.01	47.62	ACAACTGATTGCCTACCATCG
		Contig111	CSIRO_KS__LUP_BAC3_024C04FOR2	CSIRO_KS__LUP_BAC3_024C04FOR2	199	212	7	2	28	0	14	57	1.38	TATTATG	TATTATGTATTATG	14	2	(TATTATG)2_CSIRO_KS__LUP_BAC3_024C04FOR2	227	7	28	22	59.82	50	TCAGCTCAAGACTAAGCTGTGG	213	233	21	60.01	47.62	ACAACTGATTGCCTACCATCG
		Contig112	CSIRO_KS__LUP_BAC3_008F15REV1	CSIRO_KS__LUP_BAC3_008F15	647	658	6	2	16	33	0	50	1.46	CATTTC	CATTTCCATTTC	12	2	(CATTTC)2_CSIRO_KS__LUP_BAC3_008F15REV1	327	436	457	22	57.69	50	GAGTGCAGAAGTGTTGTACTGC	741	762	22	58.16	54.54	CAGACGAGACGGTACTAAGAGG
		Contig112	CSIRO_KS__LUP_BAC3_011_J21REV1	CSIRO_KS__LUP_BAC3_011_J21	415	426	6	2	33	0	33	33	1.58	AGTGAT	AGTGATAGTGAT	12	2	(AGTGAT)2_CSIRO_KS__LUP_BAC3_011_J21REV1	206	279	298	20	53.87	50	TGAGGTAGCTGTTGTACTGG	465	484	20	53.16	50	GTGTGGTCGTCTTATACAGC
		Contig114	CSIRO_KS__LUP_BAC3_008G05FOR1	CSIRO_KS__LUP_BAC3_008G05	414	427	7	2	42	0	0	57	0.99	TATTTAA	TATTTAATATTTAA	14	2	(TATTTAA)2_CSIRO_KS__LUP_BAC3_008G05FOR1	276	336	357	22	58.26	50	TATTGGAGAGGTCAGTGAGACC	587	611	25	57.96	36	TTATTGTTCTGGAGATAGATGAAGG
		Contig117	CSIRO_001J05REV1	CSIRO_001J05	468	479	6	2	50	33	0	16	1.46	ACACAT	ACACATACACAT	12	2	(ACACAT)2_CSIRO_001J05REV1	264	249	271	23	60.3	43.48	TGCTAGTCAATCATAGCATGTCG	491	512	22	60.53	54.54	CTCGCTACTAGCTGGAAGATGG
		Contig117	CSIRO_KS__LUP_BAC3_008I02FOR1	CSIRO_KS__LUP_BAC3_008I02	468	479	6	2	50	33	0	16	1.46	ACACAT	ACACATACACAT	12	2	(ACACAT)2_CSIRO_KS__LUP_BAC3_008I02FOR1	263	250	272	23	60.3	43.48	TGCTAGTCAATCATAGCATGTCG	491	512	22	60.53	54.54	CTCGCTACTAGCTGGAAGATGG
		Contig124	CSIRO_KS__LUP_BAC3_008L02FOR1	CSIRO_KS__LUP_BAC3_008L02	441	452	4	3	25	0	0	75	0.81	TTTA	TTTATTTATTTA	12	2	(TTTA)3_CSIRO_KS__LUP_BAC3_008L02FOR1	310	296	318	23	51.23	30.43	ACTGTAATACATAATGACAATGG	587	605	19	52.11	47.37	CATGGTAGTCAGAATCACG
		Contig125	CSIRO_KS__LUP_BAC3_008L02REV1	CSIRO_KS__LUP_BAC3_008L02	107	118	4	3	25	50	0	25	1.5	TCCA	TCCATCCATCCA	12	2	(TCCA)3_CSIRO_KS__LUP_BAC3_008L02REV1	294	1	19	19	51.52	42.1	TATACAAGGCTGCTTATGG	275	294	20	52.08	45	TCTCTAACTCCATCTCTTGC
		Contig127	CSIRO_KS__LUP_BAC3_008L21FOR1	CSIRO_KS__LUP_BAC3_008L21	491	514	2	12	50	0	0	50	1	TA	TATATATATATATATATATATATA	24	1	(TA)12_CSIRO_KS__LUP_BAC3_008L21FOR1	295	364	385	22	54.52	36.36	AGGATTGATTAGCTTGATAAGG	635	658	24	54.07	33.33	TTAGATATAATTCGACTCGTTAGG
		Contig130	CSIRO_KS__LUP_BAC3_008M14FOR1	CSIRO_KS__LUP_BAC3_008M14	604	615	6	2	16	33	33	16	1.92	GTCCAG	GTCCAGGTCCAG	12	2	(GTCCAG)2_CSIRO_KS__LUP_BAC3_008M14FOR1	259	565	583	19	60.59	52.63	AGTTCGTGCATGGTTGTGG	804	823	20	60.48	55	CACTAGGATGGCGAATGTCC
		Contig132	CSIRO_KS__LUP_BAC3_008O08REV1	CSIRO_KS__LUP_BAC3_008O08	282	295	7	2	14	14	14	57	1.66	TGATTCT	TGATTCTTGATTCT	14	2	(TGATTCT)2_CSIRO_KS__LUP_BAC3_008O08REV1	309	150	171	22	56.19	50	GGTGTAGGAAGAAGAAGGTAGG	440	458	19	55.79	52.63	CCAGATCACTGATGTCACG
		Contig132	CSIRO_KS__LUP_BAC3_018E03FOR1	CSIRO_KS__LUP_BAC3_018E03	282	295	7	2	14	14	14	57	1.66	TGATTCT	TGATTCTTGATTCT	14	2	(TGATTCT)2_CSIRO_KS__LUP_BAC3_018E03FOR1	309	150	171	22	56.19	50	GGTGTAGGAAGAAGAAGGTAGG	440	458	19	55.79	52.63	CCAGATCACTGATGTCACG
		Contig136	CSIRO_KS__LUP_BAC3_009B15FOR1	CSIRO_KS__LUP_BAC3_009B15	616	627	6	2	16	0	16	66	1.25	TATTGT	TATTGTTATTGT	12	2	(TATTGT)2_CSIRO_KS__LUP_BAC3_009B15FOR1	337	493	512	20	60.34	55	CTCCGTGGATCATTCGTACC	808	829	22	59.78	45.46	CATTCAGTTGGAACTTGTCAGC
		Contig138	CSIRO_KS__LUP_BAC3_009E14FOR1	CSIRO_KS__LUP_BAC3_009E14	330	344	3	5	33	0	0	66	0.92	TTA	TTATTATTATTATTA	15	2	(TTA)5_CSIRO_KS__LUP_BAC3_009E14FOR1	263	171	194	24	57.52	41.67	TGAAGTAAGGAGTTACATGTCTGG	412	433	22	58.31	45.46	CGTTCAGTTGTGATATGTCTGC
		Contig138	CSIRO_KS__LUP_BAC3_021A13REV1	CSIRO_KS__LUP_BAC3_021A13	329	343	3	5	33	0	0	66	0.92	TTA	TTATTATTATTATTA	15	2	(TTA)5_CSIRO_KS__LUP_BAC3_021A13REV1	265	170	193	24	57.52	41.67	TGAAGTAAGGAGTTACATGTCTGG	413	434	22	58.31	45.46	CGTTCAGTTGTGATATGTCTGC
		Contig142	CSIRO_KS__LUP_BAC3_009G24FOR1	CSIRO_KS__LUP_BAC3_009G24	69	82	7	2	14	0	42	42	1.45	GTTGTGA	GTTGTGAGTTGTGA	14	2	(GTTGTGA)2_CSIRO_KS__LUP_BAC3_009G24FOR1	288	19	41	23	50.59	26.09	TTAATTAATTGTAGAGTTCTTGC	284	306	23	50.12	21.74	TATAATTATTAATGAATGGAACC
		Contig145	CSIRO_KS__LUP_BAC3_009I03FOR1	CSIRO_KS__LUP_BAC3_009I03	372	383	6	2	50	16	16	16	1.79	ACAAGT	ACAAGTACAAGT	12	2	(ACAAGT)2_CSIRO_KS__LUP_BAC3_009I03FOR1	310	349	366	18	62.21	61.11	TATGAGGCGGCGGTAAGC	636	658	23	61.53	43.48	TCATGCTGATCTCTTGTTCATCC
		Contig145	CSIRO_KS__LUP_BAC3_010E03REV1	CSIRO_KS__LUP_BAC3_010E03	370	381	6	2	50	16	16	16	1.79	ACAAGT	ACAAGTACAAGT	12	2	(ACAAGT)2_CSIRO_KS__LUP_BAC3_010E03REV1	245	347	364	18	62.21	61.11	TATGAGGCGGCGGTAAGC	567	591	25	61.26	48	GGATCTAGGTATTGGTACACCTTCG
		Contig146	CSIRO_KS__LUP_BAC3_009I04FOR1	CSIRO_KS__LUP_BAC3_009I04	299	310	6	2	33	0	0	66	0.92	TATTTA	TATTTATATTTA	12	2	(TATTTA)2_CSIRO_KS__LUP_BAC3_009I04FOR1	236	199	222	24	51.35	29.17	GAACTAATTATAGATAATGGATCG	416	434	19	51.31	31.58	TATTGCTTATTGGAATTGG
		Contig146	CSIRO_KS__LUP_BAC3_021A15REV1	CSIRO_KS__LUP_BAC3_021A15	298	309	6	2	33	0	0	66	0.92	TATTTA	TATTTATATTTA	12	2	(TATTTA)2_CSIRO_KS__LUP_BAC3_021A15REV1	236	198	221	24	51.35	29.17	GAACTAATTATAGATAATGGATCG	415	433	19	51.31	31.58	TATTGCTTATTGGAATTGG
		Contig148	CSIRO_KS__LUP_BAC3_009K22FOR1	CSIRO_KS__LUP_BAC3_009K22	443	454	6	2	33	16	0	50	1.46	ATTTAC	ATTTACATTTAC	12	2	(ATTTAC)2_CSIRO_KS__LUP_BAC3_009K22FOR1	270	342	363	22	59.89	54.54	GACATCGGTACGAGGTAAGTCC	588	611	24	59.08	37.5	TGTAATAGTTGATCTGTTGCATGG
		Contig148	CSIRO_KS__LUP_BAC3_023D12FOR1	CSIRO_KS__LUP_BAC3_023D12	403	414	6	2	33	16	0	50	1.46	ATTTAC	ATTTACATTTAC	12	2	(ATTTAC)2_CSIRO_KS__LUP_BAC3_023D12FOR1	212	302	323	22	59.89	54.54	GACATCGGTACGAGGTAAGTCC	493	513	21	60.84	52.38	CTTGTCGTGCTCCATAAGTGC
		Contig152	CSIRO_KS__LUP_BAC3_009N11REV1	CSIRO_KS__LUP_BAC3_009N11	158	169	3	4	33	0	33	33	1.58	GAT	GATGATGATGAT	12	2	(GAT)4_CSIRO_KS__LUP_BAC3_009N11REV1	258	69	88	20	58.93	45	GCTTCAATGAATGGTGATGG	302	326	25	59.27	44	CATTCTCTGTGTAGTGCATAACTCC
		Contig156	CSIRO_KS__LUP_BAC3_009P15REV1	CSIRO_KS__LUP_BAC3_009P15	510	521	6	2	16	16	0	66	1.25	TTTTAC	TTTTACTTTTAC	12	2	(TTTTAC)2_CSIRO_KS__LUP_BAC3_009P15REV1	345	406	430	25	60.35	40	TGCAATGTATAGTGTACGTTCAAGG	728	750	23	59.76	43.48	AATCATATCGAGCTGAACTCTGG
		Contig156	CSIRO_KS__LUP_BAC3_015_E16REV1	CSIRO_KS__LUP_BAC3_015_E16	509	520	6	2	16	16	0	66	1.25	TTTTAC	TTTTACTTTTAC	12	2	(TTTTAC)2_CSIRO_KS__LUP_BAC3_015_E16REV1	321	262	285	24	58.32	50	CAGTGACTGCTGCTACTATACAGG	560	582	23	58.6	43.48	CGGCAATGTACATGAGTATTAGG
		Contig156	CSIRO_KS__LUP_BAC3_017B07REV1	CSIRO_KS__LUP_BAC3_017B07	509	520	6	2	16	16	0	66	1.25	TTTTAC	TTTTACTTTTAC	12	2	(TTTTAC)2_CSIRO_KS__LUP_BAC3_017B07REV1	320	262	285	24	58.32	50	CAGTGACTGCTGCTACTATACAGG	559	581	23	58.6	43.48	CGGCAATGTACATGAGTATTAGG
		Contig174	CSIRO_KS__LUP_BAC3_008B05REV1	CSIRO_KS__LUP_BAC3_008B05	492	505	7	2	14	42	28	14	1.84	CTGACCG	CTGACCGCTGACCG	14	2	(CTGACCG)2_CSIRO_KS__LUP_BAC3_008B05REV1	273	460	480	21	51.22	42.86	AGAACAAGACTAGATCAGACG	709	732	24	50.22	33.33	TGTATAGGTATAGTGAAGTAATGG
		Contig175	CSIRO_KS__LUP_BAC3_010D21REV1	CSIRO_KS__LUP_BAC3_010D21	381	392	6	2	50	50	0	0	1	CACAAC	CACAACCACAAC	12	2	(CACAAC)2_CSIRO_KS__LUP_BAC3_010D21REV1	287	278	299	22	60.24	50	CTCCGAATAGAGTGCCAATAGC	543	564	22	60.85	50	GGCAGATGAGGATATGTCTTGG
		Contig175	CSIRO_KS__LUP_BAC3_019E16REV1	CSIRO_KS__LUP_BAC3_019E16	381	392	6	2	50	50	0	0	1	CACAAC	CACAACCACAAC	12	2	(CACAAC)2_CSIRO_KS__LUP_BAC3_019E16REV1	248	278	299	22	60.24	50	CTCCGAATAGAGTGCCAATAGC	504	525	22	59.65	45.46	TTCTGAAGCTAGACTTGCATGG
		Contig181	CSIRO_KS__LUP_BAC3_022F10FOR1	CSIRO_KS__LUP_BAC3_022F10	494	505	6	2	33	0	50	16	1.46	TGGAGA	TGGAGATGGAGA	12	2	(TGGAGA)2_CSIRO_KS__LUP_BAC3_022F10FOR1	331	244	266	23	60.76	47.83	TGCAGATACTTGAGAGCCTATGG	556	574	19	60.27	57.9	GACGAGTCACCGTCATTGC
		Contig185	CSIRO_KS__LUP_BAC3_010G20REV1	CSIRO_KS__LUP_BAC3_010G20	284	295	6	2	16	66	16	0	1.25	GCCCCA	GCCCCAGCCCCA	12	2	(GCCCCA)2_CSIRO_KS__LUP_BAC3_010G20REV1	305	156	175	20	61.83	55	GTGCAAGTTGTGAGCCAAGG	443	460	18	62.13	66.67	GCCGTCGACAAGGAGAGC
		Contig185	CSIRO_KS__LUP_BAC3_014D16REV1	CSIRO_KS__LUP_BAC3_014D16	284	295	6	2	16	66	16	0	1.25	GCCCCA	GCCCCAGCCCCA	12	2	(GCCCCA)2_CSIRO_KS__LUP_BAC3_014D16REV1	278	75	94	20	62.31	60	CAGCGTCTCGTGTTCTCTCG	335	352	18	63.04	66.67	GTGATCGCGCCAGACTCC
		Contig194	CSIRO_KS__LUP_BAC3_010J10REV1	CSIRO_KS__LUP_BAC3_010J10	623	634	6	2	16	0	16	66	1.25	TTATGT	TTATGTTTATGT	12	2	(TTATGT)2_CSIRO_KS__LUP_BAC3_010J10REV1	288	400	422	23	59.57	52.17	CCAAGCCTACTAGAGTGATCTCG	666	687	22	58.84	45.46	TGATGTGGAGTACCGAATAACC
		Contig194	CSIRO_KS__LUP_BAC3_016_N10REV1	CSIRO_KS__LUP_BAC3_016_N10	620	631	6	2	16	0	16	66	1.25	TTATGT	TTATGTTTATGT	12	2	(TTATGT)2_CSIRO_KS__LUP_BAC3_016_N10REV1	285	398	420	23	59.57	52.17	CCAAGCCTACTAGAGTGATCTCG	661	682	22	58.84	45.46	TGATGTGGAGTACCGAATAACC
		Contig202	CSIRO_KS__LUP_BAC3_010L11FOR1	CSIRO_KS__LUP_BAC3_010L11	270	281	6	2	16	16	33	33	1.92	ATGGCT	ATGGCTATGGCT	12	2	(ATGGCT)2_CSIRO_KS__LUP_BAC3_010L11FOR1	254	55	76	22	58.98	50	CCACTAGTGATGTGTGTGTTGG	288	308	21	59.68	52.38	GTCATGTGAGGATGGAGAAGC
		Contig202	CSIRO_KS__LUP_BAC3_026B12FOR1	CSIRO_KS__LUP_BAC3_026B12	271	282	6	2	16	16	33	33	1.92	ATGGCT	ATGGCTATGGCT	12	2	(ATGGCT)2_CSIRO_KS__LUP_BAC3_026B12FOR1	254	56	77	22	58.98	50	CCACTAGTGATGTGTGTGTTGG	289	309	21	59.68	52.38	GTCATGTGAGGATGGAGAAGC
		Contig215	CSIRO_KS__LUP_BAC3_010P15REV1	CSIRO_KS__LUP_BAC3_010P15	182	193	6	2	0	33	16	50	1.46	TTCCTG	TTCCTGTTCCTG	12	2	(TTCCTG)2_CSIRO_KS__LUP_BAC3_010P15REV1	234	138	157	20	57.34	45	TTACAAGCACATTGCTGACC	348	371	24	58.26	37.5	GGTTAAGGCATCAATTAGATAACG
		Contig215	CSIRO_KS__LUP_BAC3_019G04REV1	CSIRO_KS__LUP_BAC3_019G04	182	193	6	2	0	33	16	50	1.46	TTCCTG	TTCCTGTTCCTG	12	2	(TTCCTG)2_CSIRO_KS__LUP_BAC3_019G04REV1	234	138	157	20	57.34	45	TTACAAGCACATTGCTGACC	348	371	24	58.26	37.5	GGTTAAGGCATCAATTAGATAACG
		Contig228	CSIRO_KS__LUP_BAC3_011_G18FOR1	CSIRO_KS__LUP_BAC3_011_G18	423	436	7	2	28	28	14	28	1.95	AGCCATT	AGCCATTAGCCATT	14	2	(AGCCATT)2_CSIRO_KS__LUP_BAC3_011_G18FOR1	281	366	385	20	51.19	40	TTCATTACTACCAGTGTTGC	628	646	19	51.94	42.1	ATGCAATAAGGAGAAGAGG
		Contig230	CSIRO_KS__LUP_BAC3_011_I14REV1	CSIRO_KS__LUP_BAC3_011_I14	168	179	6	2	50	16	16	16	1.79	TCAGAA	TCAGAATCAGAA	12	2	(TCAGAA)2_CSIRO_KS__LUP_BAC3_011_I14REV1	270	80	100	21	54.63	42.86	GTAACAACAACAACCAGAACC	331	349	19	54.15	52.63	GGCAGATCAACTCAGTACG
		Contig236	CSIRO_KS__LUP_BAC3_011_M13FOR1	CSIRO_KS__LUP_BAC3_011_M13	459	470	6	2	83	0	16	0	0.65	AAAGAA	AAAGAAAAAGAA	12	2	(AAAGAA)2_CSIRO_KS__LUP_BAC3_011_M13FOR1	321	348	367	20	53.43	35	AATGGTTATTGACACATTCG	648	668	21	52.46	38.1	TTAAGGTACTGATTACGTTCG
		Contig236	CSIRO_KS__LUP_BAC3_018N04REV1	CSIRO_KS__LUP_BAC3_018N04	458	469	6	2	83	0	16	0	0.65	AAAGAA	AAAGAAAAAGAA	12	2	(AAAGAA)2_CSIRO_KS__LUP_BAC3_018N04REV1	322	347	366	20	53.43	35	AATGGTTATTGACACATTCG	648	668	21	52.46	38.1	TTAAGGTACTGATTACGTTCG
		Contig238	CSIRO_KS__LUP_BAC3_011_O14FOR1	CSIRO_KS__LUP_BAC3_011_O14	125	136	6	2	50	0	16	33	1.46	TATAGA	TATAGATATAGA	12	2	(TATAGA)2_CSIRO_KS__LUP_BAC3_011_O14FOR1	201	11	34	24	57.96	41.67	AAGCCTTATGTTAGGTACTTGTGG	190	211	22	58.5	40.91	TGTCATCATACAATCCAACTCG
		Contig243	CSIRO_KS__LUP_BAC3_013_D15FOR1	CSIRO_KS__LUP_BAC3_013_D15	260	273	7	2	71	28	0	0	0.86	CCAAAAA	CCAAAAACCAAAAA	14	2	(CCAAAAA)2_CSIRO_KS__LUP_BAC3_013_D15FOR1	246	70	91	22	60.69	45.46	CTACGTGATGCTGAATTGTTCG	295	315	21	60.79	47.62	TGGTACAACGTTGGAATCTGG
		Contig243	CSIRO_KS__LUP_BAC3_018M06FOR1	CSIRO_KS__LUP_BAC3_018M06	260	273	7	2	71	28	0	0	0.86	CCAAAAA	CCAAAAACCAAAAA	14	2	(CCAAAAA)2_CSIRO_KS__LUP_BAC3_018M06FOR1	246	70	91	22	60.69	45.46	CTACGTGATGCTGAATTGTTCG	295	315	21	60.79	47.62	TGGTACAACGTTGGAATCTGG
		Contig244	CSIRO_KS__LUP_BAC3_013_E12FOR1	CSIRO_KS__LUP_BAC3_013_E12	316	327	6	2	16	50	33	0	1.46	CGCCAG	CGCCAGCGCCAG	12	2	(CGCCAG)2_CSIRO_KS__LUP_BAC3_013_E12FOR1	343	45	62	18	61.55	61.11	GCATGCTCGGCATACAGC	368	387	20	61.42	55	ATGAAGAGCGACAGGACACG
		Contig245	CSIRO_KS__LUP_BAC3_013_E12REV1	CSIRO_KS__LUP_BAC3_013_E12	272	283	6	2	16	33	16	33	1.92	CGATCT	CGATCTCGATCT	12	2	(CGATCT)2_CSIRO_KS__LUP_BAC3_013_E12REV1	262	75	92	18	60.38	61.11	GATGCTGAACGCGGTAGG	317	336	20	60.24	55	AGACCGCATCTACCTGATCG
		Contig245	CSIRO_KS__LUP_BAC3_016_L09REV1	CSIRO_KS__LUP_BAC3_016_L09	272	283	6	2	16	33	16	33	1.92	CGATCT	CGATCTCGATCT	12	2	(CGATCT)2_CSIRO_KS__LUP_BAC3_016_L09REV1	280	75	92	18	60.38	61.11	GATGCTGAACGCGGTAGG	335	354	20	60.94	55	GACCTTGCAGATCGAAGACG
		Contig249	CSIRO_002F12REV1	CSIRO_002F12	803	816	7	2	28	0	14	57	1.38	TGTTTAA	TGTTTAATGTTTAA	14	2	(TGTTTAA)2_CSIRO_002F12REV1	242	684	705	22	58.79	50	CTTGTATGCCGTTCTGTCTACC	906	925	20	59.27	55	GGCCAGGTATACGATCAACC
		Contig256	CSIRO_KS__LUP_BAC3_014A09FOR1	CSIRO_KS__LUP_BAC3_014A09	402	413	6	2	33	16	0	50	1.46	CTTAAT	CTTAATCTTAAT	12	2	(CTTAAT)2_CSIRO_KS__LUP_BAC3_014A09FOR1	206	241	264	24	60.56	45.83	TGCTTACACGACATATCTCTCACC	422	446	25	59.88	40	GTTGTTGTAGTAATGAGTGCATTGG
		Contig256	CSIRO_KS__LUP_BAC3_014A09FOR3	CSIRO_KS__LUP_BAC3_014A09FOR3	407	418	6	2	33	16	0	50	1.46	CTTAAT	CTTAATCTTAAT	12	2	(CTTAAT)2_CSIRO_KS__LUP_BAC3_014A09FOR3	252	336	358	23	59.03	43.48	TGGTAATACTCACATGCTCAACC	564	587	24	59.8	41.67	CATGTCAGGATACAATAACCAAGC
		Contig259	CSIRO_KS__LUP_BAC3_014A13FOR2	CSIRO_KS__LUP_BAC3_014A13FOR2	418	429	3	4	66	33	0	0	0.92	ACA	ACAACAACAACA	12	2	(ACA)4_CSIRO_KS__LUP_BAC3_014A13FOR2	334	145	167	23	59.59	47.83	CCTCTCCTTCCTCATTCTATTCC	457	478	22	59.94	45.46	GATCATATGGTGTGTGGATTGG
		Contig259	CSIRO_KS__LUP_BAC3_018N16FOR1	CSIRO_KS__LUP_BAC3_018N16	411	422	3	4	66	33	0	0	0.92	ACA	ACAACAACAACA	12	2	(ACA)4_CSIRO_KS__LUP_BAC3_018N16FOR1	327	145	167	23	59.59	47.83	CCTCTCCTTCCTCATTCTATTCC	450	471	22	59.94	45.46	GATCATATGGTGTGTGGATTGG
		Contig260	CSIRO_KS__LUP_BAC3_014A17FOR1	CSIRO_KS__LUP_BAC3_014A17	573	584	6	2	16	66	0	16	1.25	CTCCAC	CTCCACCTCCAC	12	2	(CTCCAC)2_CSIRO_KS__LUP_BAC3_014A17FOR1	321	367	388	22	60.3	40.91	TCCAACCAATTCAATCTTCTCC	665	687	23	60.77	47.83	GATGTGGAGAATAGTGGTCATGC
		Contig260	CSIRO_KS__LUP_BAC3_014A17FOR3	CSIRO_KS__LUP_BAC3_014A17FOR3	572	583	6	2	16	66	0	16	1.25	CTCCAC	CTCCACCTCCAC	12	2	(CTCCAC)2_CSIRO_KS__LUP_BAC3_014A17FOR3	214	501	522	22	59.42	50	AGCAGAAGCTCTAAGCAGATCC	692	714	23	58.81	43.48	GGTTAATGGTGGTGAGAATAAGG
		Contig266	CSIRO_KS__LUP_BAC3_014D08FOR1	CSIRO_KS__LUP_BAC3_014D08	570	584	5	3	80	20	0	0	0.72	CAAAA	CAAAACAAAACAAAA	15	2	(CAAAA)3_CSIRO_KS__LUP_BAC3_014D08FOR1	227	444	467	24	55.89	41.67	GCTTATTATAGCCAGTCTATCTGC	647	670	24	55.58	41.67	TCTGTAGAGATGTAAGAAGTGACG
		Contig266	CSIRO_KS__LUP_BAC3_014D08FOR3	CSIRO_KS__LUP_BAC3_014D08FOR3	572	586	5	3	80	20	0	0	0.72	CAAAA	CAAAACAAAACAAAA	15	2	(CAAAA)3_CSIRO_KS__LUP_BAC3_014D08FOR3	307	328	350	23	56.79	34.78	TTGTAGACATGAATAACCAATGC	611	634	24	57.21	37.5	TGTTGGAGAATGATAGTGAATACC
		Contig276	CSIRO_KS__LUP_BAC3_014H19FOR2	CSIRO_KS__LUP_BAC3_014H19FOR2	409	420	6	2	66	16	16	0	1.25	CAAGAA	CAAGAACAAGAA	12	2	(CAAGAA)2_CSIRO_KS__LUP_BAC3_014H19FOR2	299	231	255	25	54.68	28	TGAATTATCAAGAACACTTATATGC	509	529	21	54.88	47.62	AGATGGAACTGGAAGAGTACC
		Contig276	CSIRO_KS__LUP_BAC3_014H19FOR3	CSIRO_KS__LUP_BAC3_014H19FOR3	541	552	6	2	0	33	0	66	0.92	TTCTCT	TTCTCTTTCTCT	12	2	(TTCTCT)2_CSIRO_KS__LUP_BAC3_014H19FOR3	219	504	525	22	61.83	54.54	TAGCCGGTACTCTTCCAGTTCC	703	722	20	62.01	60	AGAAGTGCCTCCGCAGTAGC
		Contig278	CSIRO_KS__LUP_BAC3_014J03FOR1	CSIRO_KS__LUP_BAC3_014J03	347	358	6	2	16	16	33	33	1.92	ATTGGC	ATTGGCATTGGC	12	2	(ATTGGC)2_CSIRO_KS__LUP_BAC3_014J03FOR1	238	309	326	18	56.55	55.56	AAGGCTACACTGGCAAGC	524	546	23	57.35	43.48	CATGCTCATAGTATCTTGTGTGG
		Contig279	CSIRO_KS__LUP_BAC3_014J04FOR3	CSIRO_KS__LUP_BAC3_014J04FOR3	437	448	6	2	33	0	66	0	0.92	AAGGGG	AAGGGGAAGGGG	12	2	(AAGGGG)2_CSIRO_KS__LUP_BAC3_014J04FOR3	217	395	414	20	61.69	55	AGGACTTCATCCTCGCTTGG	590	611	22	61.11	40.91	AGAACATGGAATGCAATGAACC
		Contig280	CSIRO_KS__LUP_BAC3_014M16FOR3	CSIRO_KS__LUP_BAC3_014M16FOR3	572	583	6	2	50	33	0	16	1.46	AATACC	AATACCAATACC	12	2	(AATACC)2_CSIRO_KS__LUP_BAC3_014M16FOR3	233	523	545	23	57.07	39.13	GAATAGCTTCAACGTTATCAACC	734	755	22	57.1	40.91	TATGAATGCCTCTTGTAACAGC
		Contig287	CSIRO_KS__LUP_BAC3_014O09FOR3	CSIRO_KS__LUP_BAC3_014O09FOR3	432	443	6	2	83	0	0	16	0.65	AAAAAT	AAAAATAAAAAT	12	2	(AAAAAT)2_CSIRO_KS__LUP_BAC3_014O09FOR3	261	275	297	23	58.94	47.83	GAGTAACATCGCTACTCACATCG	515	535	21	58.54	52.38	CTGTAACAGCATGAGGACTGC
		Contig290	CSIRO_KS__LUP_BAC3_011_P23FOR1	CSIRO_KS__LUP_BAC3_011_P23	384	395	6	2	16	16	16	50	1.79	TTCTGA	TTCTGATTCTGA	12	2	(TTCTGA)2_CSIRO_KS__LUP_BAC3_011_P23FOR1	323	328	349	22	60.61	40.91	AATCTTGCCAATTGCTTACTCG	631	650	20	60.41	50	CAGCGTTGATGACAGATTCG
		Contig290	CSIRO_KS__LUP_BAC3_015_A05REV1	CSIRO_KS__LUP_BAC3_015_A05	385	396	6	2	16	16	16	50	1.79	TTCTGA	TTCTGATTCTGA	12	2	(TTCTGA)2_CSIRO_KS__LUP_BAC3_015_A05REV1	253	239	257	19	56.46	52.63	TGCTGTGAGGAATCTAGCC	469	491	23	56.03	43.48	AACTGAGATGGTACACTACAACG
		Contig293	CSIRO_KS__LUP_BAC3_010B14FOR1	CSIRO_KS__LUP_BAC3_010B14	495	506	6	2	66	16	0	16	1.25	AACAAT	AACAATAACAAT	12	2	(AACAAT)2_CSIRO_KS__LUP_BAC3_010B14FOR1	345	467	488	22	57.91	40.91	TTCTGATACTGATGCAACAAGG	793	811	19	58.74	52.63	AGCCGGATTACACAACTCG
		Contig295	CSIRO_KS__LUP_BAC3_015_C08FOR1	CSIRO_KS__LUP_BAC3_015_C08	220	231	6	2	16	16	50	16	1.79	TGGGCA	TGGGCATGGGCA	12	2	(TGGGCA)2_CSIRO_KS__LUP_BAC3_015_C08FOR1	235	126	147	22	59.77	50	ACAATCTAGTCTAGGCGCATCC	338	360	23	59.11	43.48	GAGGAATCCTATTGTCATCAAGC
		Contig295	CSIRO_KS__LUP_BAC3_024L15FOR2	CSIRO_KS__LUP_BAC3_024L15FOR2	220	231	6	2	16	16	50	16	1.79	TGGGCA	TGGGCATGGGCA	12	2	(TGGGCA)2_CSIRO_KS__LUP_BAC3_024L15FOR2	235	126	147	22	59.77	50	ACAATCTAGTCTAGGCGCATCC	338	360	23	59.11	43.48	GAGGAATCCTATTGTCATCAAGC
		Contig309	CSIRO_KS__LUP_BAC3_015_I08FOR1	CSIRO_KS__LUP_BAC3_015_I08	185	196	6	2	16	33	16	33	1.92	TGATCC	TGATCCTGATCC	12	2	(TGATCC)2_CSIRO_KS__LUP_BAC3_015_I08FOR1	243	13	34	22	60.22	45.46	ACCTGATTGGTGAGCATAATCC	236	255	20	61.02	60	GTAGAGCCGGTCTTCCAACC
		Contig309	CSIRO_KS__LUP_BAC3_015_I09FOR1	CSIRO_KS__LUP_BAC3_015_I09	189	200	6	2	16	33	16	33	1.92	TGATCC	TGATCCTGATCC	12	2	(TGATCC)2_CSIRO_KS__LUP_BAC3_015_I09FOR1	218	70	91	22	61.34	45.46	GCTGATGTGATTGATGATGTGG	268	287	20	61.11	55	GGAATCGAGTTGCCTTCTCC
		Contig319	CSIRO_KS__LUP_BAC3_015_O15REV1	CSIRO_KS__LUP_BAC3_015_O15	391	402	6	2	0	16	0	83	0.65	TTTTTC	TTTTTCTTTTTC	12	2	(TTTTTC)2_CSIRO_KS__LUP_BAC3_015_O15REV1	284	317	337	21	54.01	33.33	TTGCAATAATTCACACTATGC	580	600	21	53.42	47.62	GAGTTACAACGGCTAACTACC
		Contig319	CSIRO_KS__LUP_BAC3_015_O16REV1	CSIRO_KS__LUP_BAC3_015_O16	391	402	6	2	0	16	0	83	0.65	TTTTTC	TTTTTCTTTTTC	12	2	(TTTTTC)2_CSIRO_KS__LUP_BAC3_015_O16REV1	283	317	337	21	54.01	33.33	TTGCAATAATTCACACTATGC	577	599	23	54.09	43.48	AGTTACAACGGCTAACTACTAGG
		Contig322	CSIRO_KS__LUP_BAC3_016_A08FOR1	CSIRO_KS__LUP_BAC3_016_A08	475	486	3	4	0	0	66	33	0.92	GGT	GGTGGTGGTGGT	12	2	(GGT)4_CSIRO_KS__LUP_BAC3_016_A08FOR1	217	390	410	21	56.89	42.86	TTCTGAGATCAATTGGTAGCC	584	606	23	56.5	39.13	TTGTTCTAAGCTATGTCAACTGC
		Contig324	CSIRO_KS__LUP_BAC3_016_C17FOR1	CSIRO_KS__LUP_BAC3_016_C17	292	303	6	2	33	0	16	50	1.46	ATGTTA	ATGTTAATGTTA	12	2	(ATGTTA)2_CSIRO_KS__LUP_BAC3_016_C17FOR1	251	246	264	19	50.03	42.1	TTCTCGACTAATCACTTCC	479	496	18	50.78	44.44	TAGATGCCAATACCTTCC
		Contig324	CSIRO_KS__LUP_BAC3_017A12FOR1	CSIRO_KS__LUP_BAC3_017A12	293	304	6	2	33	0	16	50	1.46	ATGTTA	ATGTTAATGTTA	12	2	(ATGTTA)2_CSIRO_KS__LUP_BAC3_017A12FOR1	272	63	84	22	53.87	31.82	TTGGAATGTTAGAATTAGATCG	311	334	24	53.27	25	TCAATTGATTATTGTTGTATAAGC
		Contig326	CSIRO_KS__LUP_BAC3_016_F04FOR1	CSIRO_KS__LUP_BAC3_016_F04	738	749	6	2	16	33	0	50	1.46	ACTTTC	ACTTTCACTTTC	12	2	(ACTTTC)2_CSIRO_KS__LUP_BAC3_016_F04FOR1	265	670	694	25	59.01	40	CATGGTGTCAAGTTCTCTTATATGG	912	934	23	59.85	43.48	GATAATGGAACCAAGTGATCTCG
		Contig328	CSIRO_KS__LUP_BAC3_016_G20REV1	CSIRO_KS__LUP_BAC3_016_G20	277	288	6	2	50	16	33	0	1.46	GCAAAG	GCAAAGGCAAAG	12	2	(GCAAAG)2_CSIRO_KS__LUP_BAC3_016_G20REV1	277	179	198	20	58.85	45	TCTTGCGTCAAGAATGTTCC	432	455	24	59.76	41.67	GGCATATTGTAATCTCAGTGATGG
		Contig328	CSIRO_KS__LUP_BAC3_020F18REV1	CSIRO_KS__LUP_BAC3_020F18	277	288	6	2	50	16	33	0	1.46	GCAAAG	GCAAAGGCAAAG	12	2	(GCAAAG)2_CSIRO_KS__LUP_BAC3_020F18REV1	278	179	198	20	58.85	45	TCTTGCGTCAAGAATGTTCC	433	456	24	59.76	41.67	GGCATATTGTAATCTCAGTGATGG
		Contig33	CSIRO_001I15FOR1	CSIRO_001I15	412	423	6	2	0	16	0	83	0.65	TTTTCT	TTTTCTTTTTCT	12	2	(TTTTCT)2_CSIRO_001I15FOR1	216	262	280	19	54.18	47.37	GTTGGCAATATGTCTACGC	457	477	21	53.54	38.1	ATCATTAGCAAGACAAGATCC
		Contig350	CSIRO_KS__LUP_BAC3_017J07FOR1	CSIRO_KS__LUP_BAC3_017J07	90	103	7	2	14	14	28	42	1.84	TTGCTAG	TTGCTAGTTGCTAG	14	2	(TTGCTAG)2_CSIRO_KS__LUP_BAC3_017J07FOR1	237	32	55	24	54.04	29.17	GGAGAATTATGTAATATTGATTGC	244	268	25	54.33	32	CATATCTGCATAGAATAACTATTGG
		Contig350	CSIRO_KS__LUP_BAC3_021E17REV1	CSIRO_KS__LUP_BAC3_021E17	89	102	7	2	14	14	28	42	1.84	TTGCTAG	TTGCTAGTTGCTAG	14	2	(TTGCTAG)2_CSIRO_KS__LUP_BAC3_021E17REV1	237	31	54	24	54.04	29.17	GGAGAATTATGTAATATTGATTGC	243	267	25	54.33	32	CATATCTGCATAGAATAACTATTGG
		Contig354	CSIRO_KS__LUP_BAC3_009K12REV1	CSIRO_KS__LUP_BAC3_009K12	810	821	3	4	66	0	0	33	0.92	AAT	AATAATAATAAT	12	2	(AAT)4_CSIRO_KS__LUP_BAC3_009K12REV1	279	615	639	25	57.31	32	TTGATTCTTCTTAATTCTTCTGTCC	872	893	22	56.54	40.91	ATGAACACAGGTGAATGATAGG
		Contig359	CSIRO_KS__LUP_BAC3_017N21FOR1	CSIRO_KS__LUP_BAC3_017N21	232	243	6	2	16	16	16	50	1.79	TTATGC	TTATGCTTATGC	12	2	(TTATGC)2_CSIRO_KS__LUP_BAC3_017N21FOR1	304	66	90	25	56.21	36	CATAGAAGTAATTCTGGTACAATGG	352	369	18	55.76	55.56	AGGTCACCTCCTTCATGG
		Contig36	CSIRO_001K03REV1	CSIRO_001K03	273	284	6	2	66	0	0	33	0.92	AATATA	AATATAAATATA	12	2	(AATATA)2_CSIRO_001K03REV1	209	251	268	18	52.23	44.44	ATGTGAGGTGTTGAATGC	438	459	22	51.98	36.36	CATCAACAACACTTATTAGAGC
		Contig36	CSIRO_KS__LUP_BAC3_009H03FOR1	CSIRO_KS__LUP_BAC3_009H03	272	283	6	2	66	0	0	33	0.92	AATATA	AATATAAATATA	12	2	(AATATA)2_CSIRO_KS__LUP_BAC3_009H03FOR1	209	250	267	18	52.23	44.44	ATGTGAGGTGTTGAATGC	437	458	22	51.98	36.36	CATCAACAACACTTATTAGAGC
		Contig365	CSIRO_KS__LUP_BAC3_018B14FOR1	CSIRO_KS__LUP_BAC3_018B14	391	402	6	2	50	16	16	16	1.79	AACAGT	AACAGTAACAGT	12	2	(AACAGT)2_CSIRO_KS__LUP_BAC3_018B14FOR1	317	355	377	23	56.01	43.48	TGTCTCTTCTCATGTACCTATGG	650	671	22	56.9	40.91	TCTGTTATAATCTGGCTCATGG
		Contig371	CSIRO_KS__LUP_BAC3_018D14FOR1	CSIRO_KS__LUP_BAC3_018D14	275	286	6	2	50	0	0	50	1	AATTTA	AATTTAAATTTA	12	2	(AATTTA)2_CSIRO_KS__LUP_BAC3_018D14FOR1	296	182	199	18	55.44	44.44	TTCATCGAGGTTGATTGC	455	477	23	54.66	39.13	CTAGGAATCTCAATATCACAACC
		Contig373	CSIRO_KS__LUP_BAC3_018E06FOR1	CSIRO_KS__LUP_BAC3_018E06	665	680	8	2	37	25	25	12	1.91	CACAGTGA	CACAGTGACACAGTGA	16	2	(CACAGTGA)2_CSIRO_KS__LUP_BAC3_018E06FOR1	266	448	469	22	62.79	50	AGCACCTCATCGAGATTGAACC	692	713	22	62.06	54.54	TGTGCTCTTGTGAGAGGAGAGG
		Contig376	CSIRO_KS__LUP_BAC3_018F10FOR1	CSIRO_KS__LUP_BAC3_018F10	587	598	6	2	50	0	33	16	1.46	TAAGAG	TAAGAGTAAGAG	12	2	(TAAGAG)2_CSIRO_KS__LUP_BAC3_018F10FOR1	242	445	466	22	54.05	40.91	CAACATCTTCAACTCTTACACC	665	686	22	54.26	36.36	AATCAATGACATAACTGACTGG
		Contig38	CSIRO_001K15FOR1	CSIRO_001K15	785	800	8	2	12	0	37	50	1.41	GATTTGGT	GATTTGGTGATTTGGT	16	2	(GATTTGGT)2_CSIRO_001K15FOR1	229	728	747	20	56.04	50	TCTACATCCACTCCACAAGG	937	956	20	55.74	45	ATAGCAGAATTGCAGAGTCG
		Contig390	CSIRO_KS__LUP_BAC3_017K05FOR1	CSIRO_KS__LUP_BAC3_017K05	441	452	6	2	16	16	16	50	1.79	TTAGCT	TTAGCTTTAGCT	12	2	(TTAGCT)2_CSIRO_KS__LUP_BAC3_017K05FOR1	231	376	393	18	58.75	55.56	AATGAGGCAGGAGGTTGC	583	606	24	59.15	37.5	CATATTCACATTCACATGATACCG
		Contig390	CSIRO_KS__LUP_BAC3_018M17REV1	CSIRO_KS__LUP_BAC3_018M17	442	453	6	2	16	16	16	50	1.79	TTAGCT	TTAGCTTTAGCT	12	2	(TTAGCT)2_CSIRO_KS__LUP_BAC3_018M17REV1	232	377	394	18	58.75	55.56	AATGAGGCAGGAGGTTGC	585	608	24	59.15	37.5	CATATTCACATTCACATGATACCG
		Contig393	CSIRO_KS__LUP_BAC3_018P02FOR1	CSIRO_KS__LUP_BAC3_018P02	412	423	6	2	50	16	0	33	1.46	CAATAT	CAATATCAATAT	12	2	(CAATAT)2_CSIRO_KS__LUP_BAC3_018P02FOR1	266	360	381	22	59.1	40.91	TATGCGGATAATTCTTGACAGG	605	625	21	59.81	42.86	TGAAGGCCATGTTATTCAACC
		Contig393	CSIRO_KS__LUP_BAC3_018P04FOR1	CSIRO_KS__LUP_BAC3_018P04	412	423	6	2	50	16	0	33	1.46	CAATAT	CAATATCAATAT	12	2	(CAATAT)2_CSIRO_KS__LUP_BAC3_018P04FOR1	248	240	257	18	50.63	38.89	AAGGTTGTTGAAGAATGG	468	487	20	50.96	40	CATGAGCATAACTTACAAGG
		Contig395	CSIRO_KS__LUP_BAC3_018O06REV1	CSIRO_KS__LUP_BAC3_018O06	95	106	6	2	16	0	16	66	1.25	GTTTTA	GTTTTAGTTTTA	12	2	(GTTTTA)2_CSIRO_KS__LUP_BAC3_018O06REV1	268	9	33	25	58.95	40	GTTCATGAGTGTGATGTTCTTATCC	258	276	19	59.4	57.9	CCATACCTCGTCAGCTTCG
		Contig395	CSIRO_KS__LUP_BAC3_018O07REV1	CSIRO_KS__LUP_BAC3_018O07	95	106	6	2	16	0	16	66	1.25	GTTTTA	GTTTTAGTTTTA	12	2	(GTTTTA)2_CSIRO_KS__LUP_BAC3_018O07REV1	268	9	33	25	58.95	40	GTTCATGAGTGTGATGTTCTTATCC	258	276	19	59.4	57.9	CCATACCTCGTCAGCTTCG
		Contig396	CSIRO_KS__LUP_BAC3_018O21REV1	CSIRO_KS__LUP_BAC3_018O21	630	643	7	2	14	14	14	57	1.66	TTTGTCA	TTTGTCATTTGTCA	14	2	(TTTGTCA)2_CSIRO_KS__LUP_BAC3_018O21REV1	292	451	469	19	53.38	47.37	GAACGCTTGAAGATACAGG	719	742	24	53.99	33.33	TTAGCCAATAATAACAACTAGACC
		Contig399	CSIRO_KS__LUP_BAC3_019A15FOR1	CSIRO_KS__LUP_BAC3_019A15	289	300	6	2	50	16	16	16	1.79	GCAATA	GCAATAGCAATA	12	2	(GCAATA)2_CSIRO_KS__LUP_BAC3_019A15FOR1	218	247	268	22	57.31	40.91	TAACGCTTCTTCTACAATGTGC	441	464	24	56.97	37.5	CTCATTGATGATGAGCTATATTCC
		Contig399	CSIRO_KS__LUP_BAC3_022J19FOR1	CSIRO_KS__LUP_BAC3_022J19	289	300	6	2	50	16	16	16	1.79	GCAATA	GCAATAGCAATA	12	2	(GCAATA)2_CSIRO_KS__LUP_BAC3_022J19FOR1	295	100	118	19	50.15	36.84	CATGTCAATGATGTATTGC	373	394	22	50.84	40.91	TACCTACTTGACCATAGTTAGC
		Contig408	CSIRO_KS__LUP_BAC3_019H13FOR1	CSIRO_KS__LUP_BAC3_019H13	489	500	6	2	33	0	50	16	1.46	GGTAAG	GGTAAGGGTAAG	12	2	(GGTAAG)2_CSIRO_KS__LUP_BAC3_019H13FOR1	202	411	430	20	59.52	50	TGATACACCATCCGAGAACG	591	612	22	59.37	50	ACAGGTCCAATTAGAGGTGTCC
		Contig411	CSIRO_KS__LUP_BAC3_013_F07FOR1	CSIRO_KS__LUP_BAC3_013_F07	63	74	3	4	33	0	66	0	0.92	AGG	AGGAGGAGGAGG	12	2	(AGG)4_CSIRO_KS__LUP_BAC3_013_F07FOR1	286	41	62	22	60.12	50	CTTATGGCTCTCCAGGTTATGC	303	326	24	60.19	45.83	AAGCTCAAGGACTGAGTTATGACC
		Contig411	CSIRO_KS__LUP_BAC3_019J04REV1	CSIRO_KS__LUP_BAC3_019J04	64	75	3	4	33	0	66	0	0.92	AGG	AGGAGGAGGAGG	12	2	(AGG)4_CSIRO_KS__LUP_BAC3_019J04REV1	286	42	63	22	60.12	50	CTTATGGCTCTCCAGGTTATGC	304	327	24	60.19	45.83	AAGCTCAAGGACTGAGTTATGACC
		Contig411	CSIRO_KS__LUP_BAC3_023B24FOR1	CSIRO_KS__LUP_BAC3_023B24	64	75	3	4	33	0	66	0	0.92	AGG	AGGAGGAGGAGG	12	2	(AGG)4_CSIRO_KS__LUP_BAC3_023B24FOR1	286	42	63	22	60.12	50	CTTATGGCTCTCCAGGTTATGC	304	327	24	60.03	41.67	AAGCTCAAGGAATGAGTTATGACC
		Contig411	CSIRO_KS__LUP_BAC3_024P15REV1	CSIRO_KS__LUP_BAC3_024P15	64	75	3	4	33	0	66	0	0.92	AGG	AGGAGGAGGAGG	12	2	(AGG)4_CSIRO_KS__LUP_BAC3_024P15REV1	286	42	63	22	60.12	50	CTTATGGCTCTCCAGGTTATGC	304	327	24	60.19	45.83	AAGCTCAAGGACTGAGTTATGACC
		Contig415	CSIRO_KS__LUP_BAC3_023J23FOR1	CSIRO_KS__LUP_BAC3_023J23	410	421	3	4	0	33	0	66	0.92	TCT	TCTTCTTCTTCT	12	2	(TCT)4_CSIRO_KS__LUP_BAC3_023J23FOR1	200	293	314	22	60.39	50	GGTAATTGGTAACCACGACACC	471	492	22	60.44	50	GTGTGTGTGCAGAGGAATATGG
		Contig416	CSIRO_KS__LUP_BAC3_017E09FOR1	CSIRO_KS__LUP_BAC3_017E09	457	468	6	2	50	16	0	33	1.46	AAACTT	AAACTTAAACTT	12	2	(AAACTT)2_CSIRO_KS__LUP_BAC3_017E09FOR1	289	283	301	19	53.26	47.37	GATCTTGCTCTTGACTTGG	552	571	20	53	40	TTGAGTAATCGGTAATCAGC
		Contig418	CSIRO_KS__LUP_BAC3_019N06FOR1	CSIRO_KS__LUP_BAC3_019N06	515	526	6	2	16	0	16	66	1.25	TTGATT	TTGATTTTGATT	12	2	(TTGATT)2_CSIRO_KS__LUP_BAC3_019N06FOR1	350	235	256	22	52.19	36.36	TCATGATAAGTATGTTCGTAGG	566	584	19	51.64	42.1	AAGTATCAACCACAACACG
		Contig418	CSIRO_KS__LUP_BAC3_021M04FOR1	CSIRO_KS__LUP_BAC3_021M04	514	525	6	2	16	0	16	66	1.25	TTGATT	TTGATTTTGATT	12	2	(TTGATT)2_CSIRO_KS__LUP_BAC3_021M04FOR1	305	392	413	22	59.99	40.91	TGTTATTATGATGCCGAGTTGC	678	696	19	59.18	52.63	CTCAATGATCCGCTTCACC
		Contig421	CSIRO_KS__LUP_BAC3_019N23REV1	CSIRO_KS__LUP_BAC3_019N23	366	377	1	12	0	0	0	100	0	T	TTTTTTTTTTTT	12	2	(T)12_CSIRO_KS__LUP_BAC3_019N23REV1	264	148	171	24	55.41	45.83	GGAGTAGTACTGATGAGAAGAACC	392	411	20	54.97	45	AATAGTGCTCACATCCATCC
		Contig427	CSIRO_KS__LUP_BAC3_014B07REV1	CSIRO_KS__LUP_BAC3_014B07	544	556	1	13	0	0	0	100	0	T	TTTTTTTTTTTTT	13	2	(T)13_CSIRO_KS__LUP_BAC3_014B07REV1	331	279	296	18	63.44	61.11	TAGGCCTGCGTCGATTGC	586	609	24	63.69	50	GCTCCACTTATCAAGCAGACAAGC
		Contig43	CSIRO_001M11FOR1	CSIRO_001M11	406	417	6	2	16	0	0	83	0.65	TTTATT	TTTATTTTTATT	12	2	(TTTATT)2_CSIRO_001M11FOR1	237	360	380	21	58.24	47.62	CTGCTGTGAGTTGGATAATGG	574	596	23	58.06	43.48	AATCTCATTCAGAGCCTAAGACC
		Contig43	CSIRO_KS__LUP_BAC3_015_F23FOR1	CSIRO_KS__LUP_BAC3_015_F23	404	415	6	2	16	0	0	83	0.65	TTTATT	TTTATTTTTATT	12	2	(TTTATT)2_CSIRO_KS__LUP_BAC3_015_F23FOR1	237	266	284	19	55.02	47.37	TGAACAAGCTCAGAACTGC	483	502	20	54.89	50	AATCTACCAGCAGCAGTAGC
		Contig432	CSIRO_KS__LUP_BAC3_020F06FOR1	CSIRO_KS__LUP_BAC3_020F06	140	151	4	3	25	0	0	75	0.81	TTAT	TTATTTATTTAT	12	2	(TTAT)3_CSIRO_KS__LUP_BAC3_020F06FOR1	306	98	116	19	55.42	47.37	TTATCCATAAGGCGAGAGG	381	403	23	54.96	43.48	AGTGTTGTAGAATAGGTGTGTCC
		Contig432	CSIRO_KS__LUP_BAC3_07_J12FOR1	CSIRO_KS__LUP_BAC3_07_J12	140	151	4	3	25	0	0	75	0.81	TTAT	TTATTTATTTAT	12	2	(TTAT)3_CSIRO_KS__LUP_BAC3_07_J12FOR1	302	100	121	22	60.65	50	ATCCATAAGGCGAGAGGATACC	380	401	22	60.18	45.46	GTGTTGTTGAATTGGTGTGTCC
		Contig44	CSIRO_001M21_PROVA_T7_FOR1	CSIRO_001M21	202	213	6	2	16	0	33	50	1.46	ATTTGG	ATTTGGATTTGG	12	2	(ATTTGG)2_CSIRO_001M21_PROVA_T7_FOR1	248	128	149	22	59.44	45.46	ATGAAGGAGGACGAGATTATGG	352	375	24	60.05	41.67	TTCAGAACATCTTCAAGTCTCTCG
		Contig44	CSIRO_KS__LUP_BAC3_018M17FOR1	CSIRO_KS__LUP_BAC3_018M17	192	203	6	2	16	0	33	50	1.46	ATTTGG	ATTTGGATTTGG	12	2	(ATTTGG)2_CSIRO_KS__LUP_BAC3_018M17FOR1	248	117	139	23	58.48	39.13	AATGAAGGAGGATGAGATTATGG	342	364	23	58.73	43.48	TCAGAACATCTTCAAGTCTCTCG
		Contig440	CSIRO_KS__LUP_BAC3_017F14REV1	CSIRO_KS__LUP_BAC3_017F14	571	582	6	2	16	16	33	33	1.92	GATCTG	GATCTGGATCTG	12	2	(GATCTG)2_CSIRO_KS__LUP_BAC3_017F14REV1	292	462	483	22	61.12	45.46	CTTCTTCGATGAGCAATTCACC	732	753	22	60.79	50	AGTTATCGTGCAGAGCAGATCC
		Contig444	CSIRO_KS__LUP_BAC3_011_D09FOR1	CSIRO_KS__LUP_BAC3_011_D09	482	493	6	2	33	16	16	33	1.92	TCAATG	TCAATGTCAATG	12	2	(TCAATG)2_CSIRO_KS__LUP_BAC3_011_D09FOR1	220	348	368	21	57.34	47.62	GCACACAAGAGGAATTAGTGG	544	567	24	57.13	33.33	AATCATGTTAGTTGTTCATTGTCC
		Contig453	CSIRO_KS__LUP_BAC3_017I17FOR1	CSIRO_KS__LUP_BAC3_017I17	809	820	6	2	16	16	16	50	1.79	CAGTTT	CAGTTTCAGTTT	12	2	(CAGTTT)2_CSIRO_KS__LUP_BAC3_017I17FOR1	211	692	714	23	58.39	43.48	GCATACATGAGAACCACATTACC	883	902	20	58.75	50	ATGCTACCAGCTCACATTGG
		Contig462	CSIRO_KS__LUP_BAC3_021D04REV1	CSIRO_KS__LUP_BAC3_021D04	268	279	6	2	16	33	33	16	1.92	CTAGGC	CTAGGCCTAGGC	12	2	(CTAGGC)2_CSIRO_KS__LUP_BAC3_021D04REV1	209	171	192	22	55.96	40.91	AAGGCCTTATAACAGAATAGCC	355	379	25	55.85	32	AACATTAACTGAGATACCAATAACG
		Contig462	CSIRO_KS__LUP_BAC3_021D10REV1	CSIRO_KS__LUP_BAC3_021D10	268	279	6	2	16	33	33	16	1.92	CTAGGC	CTAGGCCTAGGC	12	2	(CTAGGC)2_CSIRO_KS__LUP_BAC3_021D10REV1	274	171	192	22	55.96	40.91	AAGGCCTTATAACAGAATAGCC	423	444	22	56.1	40.91	GAGATATCATGTAATGGCAACC
		Contig47	CSIRO_001N18_PROVA_T7_FOR1	CSIRO_001N18	717	730	7	2	28	0	42	28	1.56	AGTTGAG	AGTTGAGAGTTGAG	14	2	(AGTTGAG)2_CSIRO_001N18_PROVA_T7_FOR1	346	503	524	22	55.03	45.46	ATCTATGAGTGCTCCTATGTCC	831	848	18	55.42	55.56	GATGTATGCAGCGCTAGG
		Contig47	CSIRO_001O18_PROVA_T7_FOR1	CSIRO_001O18	716	729	7	2	28	0	42	28	1.56	AGTTGAG	AGTTGAGAGTTGAG	14	2	(AGTTGAG)2_CSIRO_001O18_PROVA_T7_FOR1	264	689	707	19	61.12	52.63	TTGCACTATGCTGGCTTGC	931	952	22	60.37	45.46	AGTAGGTGCCAAGATTCAATGG
		Contig477	CSIRO_KS__LUP_BAC3_021H20FOR1	CSIRO_KS__LUP_BAC3_021H20	106	121	2	8	50	0	0	50	1	TA	TATATATATATATATA	16	2	(TA)8_CSIRO_KS__LUP_BAC3_021H20FOR1	309	30	53	24	58.38	41.67	CTAAGATTGTGGAGAGCATAATCC	317	338	22	58.56	40.91	TATGTTGTGTGGAATTGTGAGC
		Contig477	CSIRO_KS__LUP_BAC3_021H20REV1	CSIRO_KS__LUP_BAC3_021H20	144	159	2	8	50	0	0	50	1	TA	TATATATATATATATA	16	2	(TA)8_CSIRO_KS__LUP_BAC3_021H20REV1	213	20	41	22	54.85	36.36	TTATGTTGTTAGGCACTTATCG	212	232	21	55.83	42.86	AGATTGTGGAGAGCATAATCC
		Contig499	CSIRO_KS__LUP_BAC3_018D05REV1	CSIRO_KS__LUP_BAC3_018D05	495	508	7	2	57	14	0	28	1.38	ATTACAA	ATTACAAATTACAA	14	2	(ATTACAA)2_CSIRO_KS__LUP_BAC3_018D05REV1	333	234	255	22	52.13	36.36	TTGACACTTATTGTGGTATAGG	549	566	18	52.1	50	CAGAGATTCAACCTGTGC
		Contig499	CSIRO_KS__LUP_BAC3_022D20FOR1	CSIRO_KS__LUP_BAC3_022D20	515	528	7	2	57	14	0	28	1.38	ATTACAA	ATTACAAATTACAA	14	2	(ATTACAA)2_CSIRO_KS__LUP_BAC3_022D20FOR1	335	252	273	22	52.13	36.36	TTGACACTTATTGTGGTATAGG	569	586	18	52.1	50	CAGAGATTCAACCTGTGC
		Contig502	CSIRO_KS__LUP_BAC3_017L14REV1	CSIRO_KS__LUP_BAC3_017L14	394	405	6	2	33	16	0	50	1.46	TCAATT	TCAATTTCAATT	12	2	(TCAATT)2_CSIRO_KS__LUP_BAC3_017L14REV1	304	170	190	21	59.73	38.1	TTGACAATCAACAATGCTTGC	455	473	19	60.58	52.63	CAACAACGCTTGCTTGAGG
		Contig508	CSIRO_KS__LUP_BAC3_022F07REV1	CSIRO_KS__LUP_BAC3_022F07	456	469	7	2	28	14	28	28	1.95	GATGCAT	GATGCATGATGCAT	14	2	(GATGCAT)2_CSIRO_KS__LUP_BAC3_022F07REV1	295	286	306	21	50.51	33.33	TTCTCTTCCATTAATTAGACC	561	580	20	51.01	40	TTCTGAGTTAGTGACAATGG
		Contig519	CSIRO_001O13REV1	CSIRO_001O13	494	505	6	2	33	33	0	33	1.58	TCACAT	TCACATTCACAT	12	2	(TCACAT)2_CSIRO_001O13REV1	256	468	492	25	60.16	40	GGTCAATATGTGGCTTAATCTAACG	705	723	19	60.08	52.63	CATTCTCGTATGCGGTTGG
		Contig533	CSIRO_KS__LUP_BAC3_023K03REV1	CSIRO_KS__LUP_BAC3_023K03	383	394	6	2	33	0	16	50	1.46	ATTTGA	ATTTGAATTTGA	12	2	(ATTTGA)2_CSIRO_KS__LUP_BAC3_023K03REV1	309	329	348	20	58.87	50	TTGTTGTAGGATGCGAGAGG	617	637	21	58.36	47.62	CTTCACAATCTCCACTGTTCG
		Contig542	CSIRO_KS__LUP_BAC3_025J03FOR2	CSIRO_KS__LUP_BAC3_025J03FOR2	318	329	6	2	33	16	16	33	1.92	TATGCA	TATGCATATGCA	12	2	(TATGCA)2_CSIRO_KS__LUP_BAC3_025J03FOR2	350	114	131	18	54.56	50	CCTGCTTGCTTGTTAAGG	440	463	24	54.45	33.33	AATATTATATGGTAGTTGCAGTGG
		Contig56	CSIRO_KS__LUP_BAC3_010L08REV1	CSIRO_KS__LUP_BAC3_010L08	228	239	3	4	33	0	66	0	0.92	AGG	AGGAGGAGGAGG	12	2	(AGG)4_CSIRO_KS__LUP_BAC3_010L08REV1	205	129	153	25	50.03	24	TTCATTATAACTATACAATAAGTGC	315	333	19	50.18	42.1	CTTCCATACACAATCTTCC
		Contig56	CSIRO_KS__LUP_BAC3_018A09REV1	CSIRO_KS__LUP_BAC3_018A09	227	238	3	4	33	0	66	0	0.92	AGG	AGGAGGAGGAGG	12	2	(AGG)4_CSIRO_KS__LUP_BAC3_018A09REV1	205	128	152	25	50.03	24	TTCATTATAACTATACAATAAGTGC	314	332	19	50.18	42.1	CTTCCATACACAATCTTCC
		Contig567	CSIRO_KS__LUP_BAC3_025I01REV1	CSIRO_KS__LUP_BAC3_025I01	245	256	6	2	50	16	0	33	1.46	TAATCA	TAATCATAATCA	12	2	(TAATCA)2_CSIRO_KS__LUP_BAC3_025I01REV1	251	129	150	22	60.24	40.91	AAGACATTGTTGGCGAATAACC	357	379	23	60.05	47.83	GTGGTTGAGATGTTACCTTGAGC
		Contig567	CSIRO_KS__LUP_BAC3_025I02REV1	CSIRO_KS__LUP_BAC3_025I02	254	265	6	2	50	16	16	16	1.79	CAAATG	CAAATGCAAATG	12	2	(CAAATG)2_CSIRO_KS__LUP_BAC3_025I02REV1	243	128	149	22	60.24	40.91	AAGACATTGTTGGCGAATAACC	348	370	23	60.78	47.83	GATGTTACCTTGAGCATGTACGG
		Contig572	CSIRO_001E15REV1	CSIRO_001E15	346	357	6	2	50	33	0	16	1.46	AAACTC	AAACTCAAACTC	12	2	(AAACTC)2_CSIRO_001E15REV1	325	260	282	23	60.3	43.48	AGTGCTATTGTGTTCCATTGTCC	561	584	24	60.57	41.67	TGTTCATTCACAGCAGTTAGTTCC
		Contig580	CSIRO_KS__LUP_BAC3_07_A17REV1	CSIRO_KS__LUP_BAC3_07_A17	795	806	4	3	25	25	25	25	2	GTCA	GTCAGTCAGTCA	12	2	(GTCA)3_CSIRO_KS__LUP_BAC3_07_A17REV1	346	494	515	22	61.08	45.46	TCTTGGTCGCCAACAATATACC	819	839	21	60.31	52.38	ATTGAGCAGTGTGGAGTCTGG
		Contig581	CSIRO_KS__LUP_BAC3_016_C22FOR1	CSIRO_KS__LUP_BAC3_016_C22	828	839	6	2	16	16	16	50	1.79	TCAGTT	TCAGTTTCAGTT	12	2	(TCAGTT)2_CSIRO_KS__LUP_BAC3_016_C22FOR1	303	571	589	19	52.72	47.37	CCATCAGGAATACAAGACC	850	873	24	53	33.33	AGAATGGAATACTGTTAGATAAGG
		Contig595	CSIRO_KS__LUP_BAC3_008B02REV1	CSIRO_KS__LUP_BAC3_008B02	501	512	6	2	16	50	0	33	1.46	TCCTAC	TCCTACTCCTAC	12	2	(TCCTAC)2_CSIRO_KS__LUP_BAC3_008B02REV1	206	413	437	25	58.48	40	CTATTGTCTGGTTATTCTTGTCTGC	595	618	24	58.93	37.5	CATCAACCAGAATTATGTTCTTCC
		Contig599	CSIRO_KS__LUP_BAC3_07_A07FOR1	CSIRO_KS__LUP_BAC3_07_A07	622	635	7	2	71	0	0	28	0.86	AATTAAA	AATTAAAAATTAAA	14	2	(AATTAAA)2_CSIRO_KS__LUP_BAC3_07_A07FOR1	247	448	468	21	59.6	52.38	CGTTGGTCTCAGGATACTTGG	672	694	23	59.21	43.48	TCGTTGTAACTCATTCACGTAGG
		Contig601	CSIRO_KS__LUP_BAC3_07_D14REV1	CSIRO_KS__LUP_BAC3_07_D14	283	294	6	2	33	33	0	33	1.58	CCAATT	CCAATTCCAATT	12	2	(CCAATT)2_CSIRO_KS__LUP_BAC3_07_D14REV1	235	100	121	22	63.14	45.46	ATTGAATATGGTGGCCTCATGC	313	334	22	62.37	45.46	CATACTTGGCATGTGGAATTGG
		Contig602	CSIRO_KS__LUP_BAC3_07_E06REV1	CSIRO_KS__LUP_BAC3_07_E06	292	303	4	3	50	0	0	50	1	TAAT	TAATTAATTAAT	12	2	(TAAT)3_CSIRO_KS__LUP_BAC3_07_E06REV1	240	213	234	22	59.85	45.46	TGACCTCACATTCTGGTATTGG	431	452	22	59.74	45.46	GATGCAGATAAGCATCTGTTGG
		Contig63	CSIRO_002E15REV1	CSIRO_002E15	638	649	4	3	25	0	25	50	1.5	GTTA	GTTAGTTAGTTA	12	2	(GTTA)3_CSIRO_002E15REV1	307	530	554	25	59.47	36	AACAAGCTTAACTTGCATAAGAAGG	817	836	20	60.25	50	TTAAGTTCGCCGTCTCAACC
		Contig65	CSIRO_KS__LUP_BAC3_010E08REV1	CSIRO_KS__LUP_BAC3_010E08	319	330	6	2	50	0	16	33	1.46	TTGAAA	TTGAAATTGAAA	12	2	(TTGAAA)2_CSIRO_KS__LUP_BAC3_010E08REV1	259	159	182	24	59.37	41.67	CAGCCTAACAGTGATTAGAATTGC	395	417	23	59.43	47.83	GCATTAGGAGCTGAACTAGATGG
		Contig65	CSIRO_KS__LUP_BAC3_023N17FOR1	CSIRO_KS__LUP_BAC3_023N17	318	329	6	2	50	0	16	33	1.46	TTGAAA	TTGAAATTGAAA	12	2	(TTGAAA)2_CSIRO_KS__LUP_BAC3_023N17FOR1	259	158	181	24	59.37	41.67	CAGCCTAACAGTGATTAGAATTGC	394	416	23	59.43	47.83	GCATTAGGAGCTGAACTAGATGG
		Contig67	CSIRO_002F22REV1	CSIRO_002F22	692	703	6	2	50	16	0	33	1.46	AATATC	AATATCAATATC	12	2	(AATATC)2_CSIRO_002F22REV1	279	470	489	20	58.38	55	GAGTCAACAGATGGCAGAGG	728	748	21	57.62	42.86	AACGATTGTTATGTGCAGTCC
		Contig69	CSIRO_KS__LUP_BAC3_021K06FOR1	CSIRO_KS__LUP_BAC3_021K06	733	744	6	2	50	33	16	0	1.46	GCACAA	GCACAAGCACAA	12	2	(GCACAA)2_CSIRO_KS__LUP_BAC3_021K06FOR1	255	629	651	23	57.24	43.48	CAGGCGATACTAGAATAACAAGG	862	883	22	57.63	31.82	TTATCATTCGCATTAACATTGG
		Contig7	CSIRO_001B05_PROVA_T7_FOR1	CSIRO_001B05	182	197	8	2	62	0	12	25	1.3	AAAAATTG	AAAAATTGAAAAATTG	16	2	(AAAAATTG)2_CSIRO_001B05_PROVA_T7_FOR1	349	91	110	20	53.83	45	ACAATAACAGACTGCACAGC	416	439	24	53.42	41.67	GGTACTTAATCTACCAGTCTATGC
		Contig7	CSIRO_001B08_PROVA_T7_FOR1	CSIRO_001B08	182	197	8	2	62	0	12	25	1.3	AAAAATTG	AAAAATTGAAAAATTG	16	2	(AAAAATTG)2_CSIRO_001B08_PROVA_T7_FOR1	349	91	110	20	53.83	45	ACAATAACAGACTGCACAGC	416	439	24	53.42	41.67	GGTACTTAATCTACCAGTCTATGC
		Contig7	CSIRO_001E20REV1	CSIRO_001E20	827	838	6	2	50	16	0	33	1.46	ACTATA	ACTATAACTATA	12	2	(ACTATA)2_CSIRO_001E20REV1	244	629	651	23	61.19	47.83	CCGAATAAGAGTTACCTGGTTGC	852	872	21	60.36	52.38	CGTATGCCTGGATGATAGTGG
		Contig71	CSIRO_002G20FOR1	CSIRO_002G20	635	648	7	2	28	14	14	42	1.84	CATTATG	CATTATGCATTATG	14	2	(CATTATG)2_CSIRO_002G20FOR1	305	431	454	24	58.72	41.67	AAGTAGAACATCGACACTGATTCC	711	735	25	58.13	40	CATATAAGGTGAGTAATGGAAGTGG
		Contig74	CSIRO_002J10REV1	CSIRO_002J10	607	618	6	2	66	33	0	0	0.92	CAAACA	CAAACACAAACA	12	2	(CAAACA)2_CSIRO_002J10REV1	228	547	570	24	55.85	37.5	TTCTACATGTCACATACTCATTCC	755	774	20	56.72	50	GAAGCTCGAGGATTAGATCG
		Contig85	CSIRO_KS__LUP_BAC3_010N21REV1	CSIRO_KS__LUP_BAC3_010N21	446	459	7	2	57	0	0	42	0.99	TATTAAA	TATTAAATATTAAA	14	2	(TATTAAA)2_CSIRO_KS__LUP_BAC3_010N21REV1	241	401	425	25	57.19	44	ACTCTGATCTCTCTGTATCATCTCC	620	641	22	57.67	40.91	TCAATCAAGGTAGTGTTGTTGG
		Contig86	CSIRO_006A02REV1	CSIRO_006A02	392	403	6	2	0	16	0	83	0.65	TTTCTT	TTTCTTTTTCTT	12	2	(TTTCTT)2_CSIRO_006A02REV1	280	231	254	24	50.43	25	TTATTGTATTGTATTATCATAGGC	491	510	20	51.34	45	AGTATCTGGTGTTCTGATCC
		Contig9	CSIRO_001B12REV1	CSIRO_001B12	396	407	6	2	0	16	50	33	1.46	GGTTCG	GGTTCGGGTTCG	12	2	(GGTTCG)2_CSIRO_001B12REV1	239	362	383	22	61.43	50	TACTCCAGAAGGTGGTCATTGC	578	600	23	61.45	47.83	GCGATCAAGAACAAGAGGTAAGG
		Contig9	CSIRO_KS__LUP_BAC3_023P18REV1	CSIRO_KS__LUP_BAC3_023P18	394	405	6	2	0	16	50	33	1.46	GGTTCG	GGTTCGGGTTCG	12	2	(GGTTCG)2_CSIRO_KS__LUP_BAC3_023P18REV1	248	222	242	21	61.99	57.14	GGTTGTCGTACTCCTCGATGC	451	469	19	61.35	52.63	ACCGTGAATTCGCAGAAGC
		CSIRO_001A04REV1	CSIRO_001A04REV1	CSIRO_001A04	346	357	6	2	0	16	0	83	0.65	TTTTTC	TTTTTCTTTTTC	12	2	(TTTTTC)2_CSIRO_001A04REV1	271	293	310	18	53.91	55.56	GCGAGTCATCTTCACTCC	542	563	22	53.56	36.36	CTTATTATGCTACCTTGATTGG
		CSIRO_001A05_PROVA_T7_FOR1	CSIRO_001A05_PROVA_T7_FOR1	CSIRO_001A05	337	348	3	4	33	0	0	66	0.92	ATT	ATTATTATTATT	12	2	(ATT)4_CSIRO_001A05_PROVA_T7_FOR1	265	139	162	24	61.95	45.83	CGATGTTCCTAGACATCACATTCC	382	403	22	62.7	54.54	GGTGTATTCCGCCACTGATACC
		CSIRO_001A07_PROVA_T7_FOR1	CSIRO_001A07_PROVA_T7_FOR1	CSIRO_001A07	489	500	6	2	50	33	16	0	1.46	CCAAAG	CCAAAGCCAAAG	12	2	(CCAAAG)2_CSIRO_001A07_PROVA_T7_FOR1	316	461	482	22	61.25	45.46	AGGCATTGTCGATATTCACTGG	755	776	22	60.91	45.46	TCAGTGTCAGATTATGGCATGG
		CSIRO_001A08_PROVA_T7_FOR1	CSIRO_001A08_PROVA_T7_FOR1	CSIRO_001A08	494	505	6	2	33	0	16	50	1.46	ATGATT	ATGATTATGATT	12	2	(ATGATT)2_CSIRO_001A08_PROVA_T7_FOR1	244	376	398	23	55.77	39.13	TTATACAGTCACAGATTCCATCC	597	619	23	55.79	39.13	CGACACAAGGTATTAAGTATTCG
		CSIRO_001A08FOR1	CSIRO_001A08FOR1	CSIRO_001A08	418	429	1	12	0	0	0	100	0	T	TTTTTTTTTTTT	12	2	(T)12_CSIRO_001A08FOR1	339	318	339	22	55.28	40.91	TTACACTATCAGCACATCATCC	635	656	22	55.19	40.91	TCCTATCATTAGAGTTGGAAGG
		CSIRO_001A10REV1	CSIRO_001A10REV1	CSIRO_001A10	85	101	1	17	0	100	0	0	0	C	CCCCCCCCCCCCCCCCC	17	2	(C)17_CSIRO_001A10REV1	289	32	54	23	60.01	47.83	GATACATCAACCGAGACAGAAGG	296	320	25	60.45	48	GAGTAGTCACCTCAACTACGAATGG
		CSIRO_001A14_PROVA_T7_FOR1	CSIRO_001A14_PROVA_T7_FOR1	CSIRO_001A14	260	271	6	2	66	16	16	0	1.25	GAAACA	GAAACAGAAACA	12	2	(GAAACA)2_CSIRO_001A14_PROVA_T7_FOR1	289	95	115	21	62	52.38	TCCAACCACCGCTATACATCC	361	383	23	61.47	47.83	CATGTACCACTTGAACCAACACC
		CSIRO_001A14REV1	CSIRO_001A14REV1	CSIRO_001A14	704	716	1	13	0	0	0	100	0	T	TTTTTTTTTTTTT	13	2	(T)13_CSIRO_001A14REV1	234	667	688	22	62.23	45.46	ATGAACGTGGACTCAATGATGC	879	900	22	61.64	45.46	TTGTGTAACCATCACACCATCG
		CSIRO_001A17_PROVA_T7_FOR1	CSIRO_001A17_PROVA_T7_FOR1	CSIRO_001A17	107	118	6	2	50	33	16	0	1.46	ACAGAC	ACAGACACAGAC	12	2	(ACAGAC)2_CSIRO_001A17_PROVA_T7_FOR1	235	10	29	20	57.18	50	GGATACCTTAGCAACCATGC	224	244	21	56.26	52.38	GTAGGTGGAGAATGAGTCTGG
		CSIRO_001A20_PROVA_T7_FOR1	CSIRO_001A20_PROVA_T7_FOR1	CSIRO_001A20	786	797	6	2	33	16	33	16	1.92	GAACTG	GAACTGGAACTG	12	2	(GAACTG)2_CSIRO_001A20_PROVA_T7_FOR1	239	604	623	20	62.4	55	CTGGTTGGTGTGGTTCATCG	823	842	20	63.03	60	CAGGTCGGCGTTAAGTCTGG
		CSIRO_001A21_PROVA_T7_FOR1	CSIRO_001A21_PROVA_T7_FOR1	CSIRO_001A21	830	841	6	2	33	33	16	16	1.92	ATGCAC	ATGCACATGCAC	12	2	(ATGCAC)2_CSIRO_001A21_PROVA_T7_FOR1	224	732	752	21	58.87	52.38	GTCAAGCTAACGCCTATCACC	934	955	22	59.23	50	ACAGACAGGATGACAGTTCAGG
		CSIRO_001A21FOR1	CSIRO_001A21FOR1	CSIRO_001A21	312	327	1	16	0	0	0	100	0	T	TTTTTTTTTTTTTTTT	16	2	(T)16_CSIRO_001A21FOR1	265	132	155	24	58.59	37.5	AAGAATGAATGTTGAGGTCATAGG	374	396	23	57.91	39.13	CTTAAGTGGCTCATTAATTGTGG
		CSIRO_001B02REV1	CSIRO_001B02REV1	CSIRO_001B02	214	225	6	2	66	0	16	16	1.25	ATGAAA	ATGAAAATGAAA	12	2	(ATGAAA)2_CSIRO_001B02REV1	235	58	80	23	53.21	30.43	GATTATTGTTCTAATTGATGTGG	274	292	19	53.94	47.37	CCAGATTGTTCAAGAGTGG
		CSIRO_001B06_PROVA_T7_FOR1	CSIRO_001B06_PROVA_T7_FOR1	CSIRO_001B06	178	193	8	2	62	0	12	25	1.3	AAAAATTG	AAAAATTGAAAAATTG	16	2	(AAAAATTG)2_CSIRO_001B06_PROVA_T7_FOR1	349	87	106	20	53.83	45	ACAATAACAGACTGCACAGC	412	435	24	53.42	41.67	GGTACTTAATCTACCAGTCTATGC
		CSIRO_001B07_PROVA_T7_FOR1	CSIRO_001B07_PROVA_T7_FOR1	CSIRO_001B07	387	398	6	2	16	16	0	66	1.25	TTTCAT	TTTCATTTTCAT	12	2	(TTTCAT)2_CSIRO_001B07_PROVA_T7_FOR1	266	346	369	24	54.53	33.33	AGAATAATCACATGAAGTGTTAGC	591	611	21	53.76	42.86	AGCAAGATGAATCTAGTGAGG
		CSIRO_001B07FOR1	CSIRO_001B07FOR1	CSIRO_001B07	463	474	6	2	16	16	0	66	1.25	TTTCAT	TTTCATTTTCAT	12	2	(TTTCAT)2_CSIRO_001B07FOR1	260	422	445	24	54.53	33.33	AGAATAATCACATGAAGTGTTAGC	661	681	21	53.76	42.86	AGCAAGATGAATCTAGTGAGG
		CSIRO_001B09FOR1	CSIRO_001B09FOR1	CSIRO_001B09	108	120	1	13	0	100	0	0	0	C	CCCCCCCCCCCCC	13	2	(C)13_CSIRO_001B09FOR1	319	46	64	19	56.43	57.9	CTACACCACACCGACTTCC	345	364	20	55.85	40	ATGATCATGCATTGACTTCC
		CSIRO_001B13REV1	CSIRO_001B13REV1	CSIRO_001B13	326	337	6	2	66	16	16	0	1.25	AGAACA	AGAACAAGAACA	12	2	(AGAACA)2_CSIRO_001B13REV1	293	176	196	21	59.03	52.38	GGTGATGAAGACTCGAGAAGC	448	468	21	59.75	57.14	ACCTTAGGAGGACCAGAGTGC
		CSIRO_001B14REV1	CSIRO_001B14REV1	CSIRO_001B14	396	407	6	2	0	16	50	33	1.46	GGTTCG	GGTTCGGGTTCG	12	2	(GGTTCG)2_CSIRO_001B14REV1	239	362	383	22	61.43	50	TACTCCAGAAGGTGGTCATTGC	578	600	23	61.45	47.83	GCGATCAAGAACAAGAGGTAAGG
		CSIRO_001B16REV1	CSIRO_001B16REV1	CSIRO_001B16	210	221	6	2	0	16	33	50	1.46	GCGTTT	GCGTTTGCGTTT	12	2	(GCGTTT)2_CSIRO_001B16REV1	247	135	159	25	58.4	40	GTTGTAACAGTTAATGAAGGAGTCG	360	381	22	59.38	50	CATTCCTACACTCACACCAACC
		CSIRO_001B18FOR1	CSIRO_001B18FOR1	CSIRO_001B18	317	328	6	2	0	16	0	83	0.65	CTTTTT	CTTTTTCTTTTT	12	2	(CTTTTT)2_CSIRO_001B18FOR1	279	88	106	19	53.24	47.37	ACTTGACTTGATGGTCAGG	348	366	19	53.07	36.84	TTACTTGTTGCAATGATGC
		CSIRO_001B22FOR1	CSIRO_001B22FOR1	CSIRO_001B22	339	351	1	13	0	0	0	100	0	T	TTTTTTTTTTTTT	13	2	(T)13_CSIRO_001B22FOR1	273	242	263	22	60.85	45.46	CTTGGAACCTGATGAAGATTGG	490	514	25	60.13	40	AACTGTTGGTAGCTTGTTATTGAGC
		CSIRO_001C01FOR1	CSIRO_001C01FOR1	CSIRO_001C01	506	517	3	4	0	33	0	66	0.92	TCT	TCTTCTTCTTCT	12	2	(TCT)4_CSIRO_001C01FOR1	306	275	295	21	60.79	47.62	CTGTGCAATAAGCCATTCTGC	563	580	18	60.15	55.56	GCAGCGGAATATGGATGC
		CSIRO_001C07REV1	CSIRO_001C07REV1	CSIRO_001C07	92	103	6	2	0	16	66	16	1.25	GCGGGT	GCGGGTGCGGGT	12	2	(GCGGGT)2_CSIRO_001C07REV1	327	34	53	20	61.25	55	ATCCTGTGGATCAGCAGACG	342	360	19	61.9	57.9	CAACAAGCGAGGAGGATCG
		CSIRO_001C12REV1	CSIRO_001C12REV1	CSIRO_001C12	396	407	6	2	0	16	50	33	1.46	GGTTCG	GGTTCGGGTTCG	12	2	(GGTTCG)2_CSIRO_001C12REV1	239	362	383	22	61.43	50	TACTCCAGAAGGTGGTCATTGC	578	600	23	61.45	47.83	GCGATCAAGAACAAGAGGTAAGG
		CSIRO_001C15_PROVA_T7_FOR1	CSIRO_001C15_PROVA_T7_FOR1	CSIRO_001C15	358	369	4	3	0	25	0	75	0.81	TTTC	TTTCTTTCTTTC	12	2	(TTTC)3_CSIRO_001C15_PROVA_T7_FOR1	345	211	232	22	57.63	45.46	ACTTGAGGATCTACTTGCTTGG	533	555	23	58.32	43.48	AGTGAACTAGTCCAACACATTGC
		CSIRO_001C15FOR1	CSIRO_001C15FOR1	CSIRO_001C15	416	429	7	2	14	0	0	85	0.59	TTTTTAT	TTTTTATTTTTTAT	14	2	(TTTTTAT)2_CSIRO_001C15FOR1	342	296	317	22	57.63	45.46	ACTTGAGGATCTACTTGCTTGG	615	637	23	58.32	43.48	AGTGAACTAGTCCAACACATTGC
		CSIRO_001C16_PROVA_T7_FOR1	CSIRO_001C16_PROVA_T7_FOR1	CSIRO_001C16	219	230	6	2	33	66	0	0	0.92	CACACC	CACACCCACACC	12	2	(CACACC)2_CSIRO_001C16_PROVA_T7_FOR1	248	42	61	20	59.92	50	TAATACCGAGGCCATGAAGG	270	289	20	60.42	60	GGTAGGTCGTGTGGTCTTGG
		CSIRO_001C16FOR1	CSIRO_001C16FOR1	CSIRO_001C16	67	78	1	12	0	0	0	100	0	T	TTTTTTTTTTTT	12	2	(T)12_CSIRO_001C16FOR1	251	2	19	18	57.36	61.11	GACGTCGATGTCCAGTCC	234	252	19	57.98	57.9	GAGGTCTTCCATGGTGAGG
		CSIRO_001C18_PROVA_T7_FOR1	CSIRO_001C18_PROVA_T7_FOR1	CSIRO_001C18	828	839	6	2	50	16	33	0	1.46	ACGAGA	ACGAGAACGAGA	12	2	(ACGAGA)2_CSIRO_001C18_PROVA_T7_FOR1	279	698	719	22	60.15	54.54	CCGGAGTACATGAGAAGGTAGC	955	976	22	59.74	50	ATTCGAGACTGGATGGACTAGC
		CSIRO_001C22REV1	CSIRO_001C22REV1	CSIRO_001C22	70	83	7	2	14	0	42	42	1.45	GTTGTGA	GTTGTGAGTTGTGA	14	2	(GTTGTGA)2_CSIRO_001C22REV1	288	20	42	23	50.59	26.09	TTAATTAATTGTAGAGTTCTTGC	285	307	23	50.12	21.74	TATAATTATTAATGAATGGAACC
		CSIRO_001D01_PROVA_T7_FOR1	CSIRO_001D01_PROVA_T7_FOR1	CSIRO_001D01	761	774	7	2	14	14	28	42	1.84	GTTTGCA	GTTTGCAGTTTGCA	14	2	(GTTTGCA)2_CSIRO_001D01_PROVA_T7_FOR1	337	466	485	20	54.03	45	CTGTCATACTTGCATGAACC	781	802	22	53.73	36.36	TTCTTACCAATCACCTATATGC
		CSIRO_001D08_PROVA_T7_FOR1	CSIRO_001D08_PROVA_T7_FOR1	CSIRO_001D08	911	922	6	2	33	33	16	16	1.92	GCACTA	GCACTAGCACTA	12	2	(GCACTA)2_CSIRO_001D08_PROVA_T7_FOR1	253	698	719	22	62.27	45.46	TGCAATGAGGTGTCCAATAAGC	932	950	19	62.13	57.9	ATGTCTGGTCGGCAAGTGG
		CSIRO_001D11REV1	CSIRO_001D11REV1	CSIRO_001D11	676	687	4	3	75	0	0	25	0.81	TAAA	TAAATAAATAAA	12	2	(TAAA)3_CSIRO_001D11REV1	235	606	628	23	60.93	47.83	GAGATCTTCACATGGACACTTGG	819	840	22	60.16	50	TGTGATATGGTGCTAGGTCTGC
		CSIRO_001D19_PROVA_T7_FOR1	CSIRO_001D19_PROVA_T7_FOR1	CSIRO_001D19	678	689	6	2	50	16	0	33	1.46	TATCAA	TATCAATATCAA	12	2	(TATCAA)2_CSIRO_001D19_PROVA_T7_FOR1	303	574	595	22	58.93	45.46	ATTGCCATCTAGGCTTCTTAGG	852	876	25	59.92	36	TGCATTACCATAATCACACAATACC
		CSIRO_001D19FOR1	CSIRO_001D19FOR1	CSIRO_001D19	799	812	7	2	28	14	0	57	1.38	TATCATT	TATCATTTATCATT	14	2	(TATCATT)2_CSIRO_001D19FOR1	265	755	777	23	52.83	34.78	AATGTCTATGCACTATCAATACC	999	1019	21	51.87	33.33	ATCATCATCAAGTAATTCAGC
		CSIRO_001D21REV1	CSIRO_001D21REV1	CSIRO_001D21	106	119	7	2	85	0	0	14	0.59	AAAAAAT	AAAAAATAAAAAAT	14	2	(AAAAAAT)2_CSIRO_001D21REV1	215	21	45	25	57.12	40	AGTACCTTCTAGGATAATGACATGC	214	235	22	57.39	50	CTTAGACAGTGGAGTGTGTTGG
		CSIRO_001E06FOR1	CSIRO_001E06FOR1	CSIRO_001E06	830	843	7	2	14	28	14	42	1.84	GTCTATC	GTCTATCGTCTATC	14	2	(GTCTATC)2_CSIRO_001E06FOR1	215	658	676	19	60.84	47.37	ATTGCGTGAAGCATTGTGC	849	872	24	60.06	45.83	CATCGAACATCTAGTAGCGTATGG
		CSIRO_001E08_PROVA_T7_FOR1	CSIRO_001E08_PROVA_T7_FOR1	CSIRO_001E08	634	645	3	4	0	0	66	33	0.92	TGG	TGGTGGTGGTGG	12	2	(TGG)4_CSIRO_001E08_PROVA_T7_FOR1	291	388	410	23	50.13	30.43	ACTGAACAACTTATGAATATAGC	657	678	22	50.12	36.36	CTAATATCCAGAGTTATTGTCC
		CSIRO_001E19FOR1	CSIRO_001E19FOR1	CSIRO_001E19	398	409	6	2	33	0	16	50	1.46	AATGTT	AATGTTAATGTT	12	2	(AATGTT)2_CSIRO_001E19FOR1	229	239	259	21	55.94	38.1	ATGACTCATGATTGTTGATGC	449	467	19	55.57	47.37	ACAACATGAAGGACCATCC
		CSIRO_001E21_PROVA_T7_FOR1	CSIRO_001E21_PROVA_T7_FOR1	CSIRO_001E21	702	713	3	4	66	0	33	0	0.92	AGA	AGAAGAAGAAGA	12	2	(AGA)4_CSIRO_001E21_PROVA_T7_FOR1	342	521	543	23	56.35	39.13	CTCATTCTACATGTAATGGATCG	842	862	21	56.61	42.86	AATAATGCCTGGTATCAGTGG
		CSIRO_001E23_PROVA_T7_FOR1	CSIRO_001E23_PROVA_T7_FOR1	CSIRO_001E23	797	810	7	2	28	0	14	57	1.38	ATGTTAT	ATGTTATATGTTAT	14	2	(ATGTTAT)2_CSIRO_001E23_PROVA_T7_FOR1	324	618	640	23	52.14	30.43	TTCATCTCTCTATTCATTAATCC	922	941	20	52.52	40	AATCATAACATGTGGAGAGC
		CSIRO_001F14_PROVA_T7_FOR1	CSIRO_001F14_PROVA_T7_FOR1	CSIRO_001F14	501	514	7	2	71	0	0	28	0.86	AAAAATT	AAAAATTAAAAATT	14	2	(AAAAATT)2_CSIRO_001F14_PROVA_T7_FOR1	222	336	357	22	56.29	40.91	TAGAACACTCTAATTGGCTTGG	533	557	25	56.22	36	TCTCTCAGACTAATTGTATTGAAGC
		CSIRO_001F14FOR1	CSIRO_001F14FOR1	CSIRO_001F14	494	507	7	2	71	0	0	28	0.86	AAAAATT	AAAAATTAAAAATT	14	2	(AAAAATT)2_CSIRO_001F14FOR1	224	327	348	22	56.29	40.91	TAGAACACTCTAATTGGCTTGG	526	550	25	56.22	36	TCTCTCAGACTAATTGTATTGAAGC
		CSIRO_001F18FOR1	CSIRO_001F18FOR1	CSIRO_001F18	674	685	6	2	33	0	0	66	0.92	ATATTT	ATATTTATATTT	12	2	(ATATTT)2_CSIRO_001F18FOR1	221	602	623	22	57.26	45.46	GTCTTCTTCCTCTGCAATTAGG	805	822	18	58.08	61.11	GTACGCTGCCAGAGTTCG
		CSIRO_001F18REV1	CSIRO_001F18REV1	CSIRO_001F18	379	390	6	2	50	0	0	50	1	TATTAA	TATTAATATTAA	12	2	(TATTAA)2_CSIRO_001F18REV1	244	180	203	24	56.82	37.5	GGATATTCTAATATGTGCTCATGG	406	423	18	57.34	55.56	ACTGCTGAGGCGTAATGG
		CSIRO_001F19FOR1	CSIRO_001F19FOR1	CSIRO_001F19	547	558	6	2	33	16	16	33	1.92	ATGCTA	ATGCTAATGCTA	12	2	(ATGCTA)2_CSIRO_001F19FOR1	224	451	475	25	59.27	44	GAGACACTAGTGCACAATATTCAGG	653	674	22	59.97	40.91	TTCTGATTCAGGTTGTCATTGG
		CSIRO_001F19REV1	CSIRO_001F19REV1	CSIRO_001F19	323	334	6	2	50	0	16	33	1.46	TTGAAA	TTGAAATTGAAA	12	2	(TTGAAA)2_CSIRO_001F19REV1	260	162	185	24	59.37	41.67	CAGCCTAACAGTGATTAGAATTGC	399	421	23	59.43	47.83	GCATTAGGAGCTGAACTAGATGG
		CSIRO_001F21REV1	CSIRO_001F21REV1	CSIRO_001F21	523	534	6	2	33	16	0	50	1.46	AATTTC	AATTTCAATTTC	12	2	(AATTTC)2_CSIRO_001F21REV1	305	410	433	24	59.56	41.67	TGAAGGACTAATCTGGTAATGTCG	691	714	24	59.78	37.5	CAAGACGTTGAATCAATTACATCC
		CSIRO_001F22REV1	CSIRO_001F22REV1	CSIRO_001F22	401	418	3	6	33	0	0	66	0.92	TTA	TTATTATTATTATTATTA	18	2	(TTA)6_CSIRO_001F22REV1	211	259	277	19	51.31	42.1	AACATGATGAGAGTGTTGG	450	469	20	51.25	45	CCTTCCTACATTCATAGTCC
		CSIRO_001F24REV1	CSIRO_001F24REV1	CSIRO_001F24	130	141	6	2	66	0	16	16	1.25	AGAAAT	AGAAATAGAAAT	12	2	(AGAAAT)2_CSIRO_001F24REV1	260	29	51	23	58.67	43.48	TCTGCAGTTACGCAAGTATTAGG	265	288	24	58.85	41.67	TTGAGACTGCCTAATGTCTATTCC
		CSIRO_001G01FOR1	CSIRO_001G01FOR1	CSIRO_001G01	390	401	3	4	0	0	33	66	0.92	TTG	TTGTTGTTGTTG	12	2	(TTG)4_CSIRO_001G01FOR1	230	224	246	23	59.15	47.83	AGATGGAGTCTGTTCTCTCAAGC	432	453	22	58.79	45.46	CTGAATGATTCTGGTCTTCTGG
		CSIRO_001G02_PROVA_T7_FOR1	CSIRO_001G02_PROVA_T7_FOR1	CSIRO_001G02	655	666	6	2	33	0	33	33	1.58	GTTGAA	GTTGAAGTTGAA	12	2	(GTTGAA)2_CSIRO_001G02_PROVA_T7_FOR1	293	520	538	19	55.35	52.63	TGGTCTAAGCTCCAACTCC	789	812	24	54.67	37.5	AGAAGTTGCCTAACTAACTTAACC
		CSIRO_001G02FOR1	CSIRO_001G02FOR1	CSIRO_001G02	646	657	6	2	33	0	33	33	1.58	GTTGAA	GTTGAAGTTGAA	12	2	(GTTGAA)2_CSIRO_001G02FOR1	296	618	636	19	52.91	47.37	CCGACACTAATTGATCTCC	893	913	21	53.9	47.62	GACACGAGAATGGAGTATAGG
		CSIRO_001G04FOR1	CSIRO_001G04FOR1	CSIRO_001G04	97	112	8	2	37	0	0	62	0.95	AAATTTTT	AAATTTTTAAATTTTT	16	2	(AAATTTTT)2_CSIRO_001G04FOR1	229	1	19	19	62.52	57.9	CGCCATGTTCAACCTCACC	209	229	21	61.6	47.62	GAGGCAATCCAACATCAATCC
		CSIRO_001G09FOR1	CSIRO_001G09FOR1	CSIRO_001G09	520	531	1	12	0	0	0	100	0	T	TTTTTTTTTTTT	12	2	(T)12_CSIRO_001G09FOR1	252	356	375	20	61.07	55	TCTACCACATCCGGTCAAGC	587	607	21	61.01	47.62	AACTGATGGTGTCGTTGTTGC
		CSIRO_001G14REV1	CSIRO_001G14REV1	CSIRO_001G14	710	721	6	2	33	16	16	33	1.92	TGCAAT	TGCAATTGCAAT	12	2	(TGCAAT)2_CSIRO_001G14REV1	254	611	633	23	60.49	47.83	CGTAAGTATCACACTGCACATGG	845	864	20	60.82	55	ACTGCTGGACACATCACACG
		CSIRO_001G20_PROVA_T7_FOR1	CSIRO_001G20_PROVA_T7_FOR1	CSIRO_001G20	287	299	1	13	100	0	0	0	0	A	AAAAAAAAAAAAA	13	2	(A)13_CSIRO_001G20_PROVA_T7_FOR1	335	106	125	20	59.39	50	ATGGCTTCTTCCTCATCAGC	420	440	21	59.76	47.62	GCAACGCATTAGTATCCAAGC
		CSIRO_001G20FOR1	CSIRO_001G20FOR1	CSIRO_001G20	367	379	1	13	100	0	0	0	0	A	AAAAAAAAAAAAA	13	2	(A)13_CSIRO_001G20FOR1	349	177	194	18	63.98	66.67	CCACCTCCAACGGCTTCC	504	525	22	63.52	50	AGCACGCAACGCATTAGTATCC
		CSIRO_001G21REV1	CSIRO_001G21REV1	CSIRO_001G21	314	326	1	13	0	0	0	100	0	T	TTTTTTTTTTTTT	13	2	(T)13_CSIRO_001G21REV1	226	186	209	24	61.57	50	CCTTAGACCGGAGATCTTCTATGG	390	411	22	61.16	50	CACGGTGTCACACATAACAACC
		CSIRO_001G22_PROVA_T7_FOR1	CSIRO_001G22_PROVA_T7_FOR1	CSIRO_001G22	268	281	7	2	57	14	0	28	1.38	ACATATA	ACATATAACATATA	14	2	(ACATATA)2_CSIRO_001G22_PROVA_T7_FOR1	273	96	118	23	55.04	39.13	AACTGATATATGGTACTCGTTGG	349	368	20	55.3	45	TCCAACTTCCACTTGTTAGG
		CSIRO_001G22FOR1	CSIRO_001G22FOR1	CSIRO_001G22	259	272	7	2	57	14	0	28	1.38	ACATATA	ACATATAACATATA	14	2	(ACATATA)2_CSIRO_001G22FOR1	273	87	109	23	55.04	39.13	AACTGATATATGGTACTCGTTGG	340	359	20	55.3	45	TCCAACTTCCACTTGTTAGG
		CSIRO_001G23FOR1	CSIRO_001G23FOR1	CSIRO_001G23	404	415	1	12	0	0	0	100	0	T	TTTTTTTTTTTT	12	2	(T)12_CSIRO_001G23FOR1	296	220	244	25	56.36	40	CTTCTCACTAGAGATTGATACATGG	494	515	22	57.31	40.91	AAGGAAGTCAAGACAATGAACC
		CSIRO_001H11FOR1	CSIRO_001H11FOR1	CSIRO_001H11	320	331	1	12	0	0	0	100	0	T	TTTTTTTTTTTT	12	2	(T)12_CSIRO_001H11FOR1	262	240	264	25	53.61	28	TGAATAATCAGTATAATTCCATACC	480	501	22	54.11	45.46	CACTATACACAAGAGGTTGAGG
		CSIRO_001H15REV1	CSIRO_001H15REV1	CSIRO_001H15	494	517	2	12	50	0	0	50	1	TA	TATATATATATATATATATATATA	24	1	(TA)12_CSIRO_001H15REV1	295	367	388	22	54.52	36.36	AGGATTGATTAGCTTGATAAGG	638	661	24	54.07	33.33	TTAGATATAATTCGACTCGTTAGG
		CSIRO_001H22REV1	CSIRO_001H22REV1	CSIRO_001H22	420	435	8	2	25	12	25	37	1.91	GTGTACTA	GTGTACTAGTGTACTA	16	2	(GTGTACTA)2_CSIRO_001H22REV1	301	248	267	20	59.89	55	CAACCACCAACACTCACACC	525	548	24	59.77	41.67	CCTTACTCATCAATTCACATCACC
		CSIRO_001H23REV1	CSIRO_001H23REV1	CSIRO_001H23	374	385	6	2	33	0	33	33	1.58	GTTAAG	GTTAAGGTTAAG	12	2	(GTTAAG)2_CSIRO_001H23REV1	279	157	181	25	59.9	40	TTAGTGTCATTAACAGCTGAACTGC	415	435	21	59.87	47.62	GAGCTATTCAATGGTGCAAGC
		CSIRO_001I03_PROVA_T7_FOR1	CSIRO_001I03_PROVA_T7_FOR1	CSIRO_001I03	350	361	6	2	33	16	50	0	1.46	AGGCGA	AGGCGAAGGCGA	12	2	(AGGCGA)2_CSIRO_001I03_PROVA_T7_FOR1	258	285	304	20	59.48	50	AATAGAGCGCTTGGTGAAGG	521	542	22	59.64	50	AGGAGTGGCTAAGTCAATGTCC
		CSIRO_001I03FOR1	CSIRO_001I03FOR1	CSIRO_001I03	70	82	1	13	0	0	0	100	0	T	TTTTTTTTTTTTT	13	2	(T)13_CSIRO_001I03FOR1	227	4	27	24	57.6	41.67	TTCACTTGTTCTACTCACACTTCC	209	230	22	57.44	40.91	AAGCCAATAATGCTAGATGTCC
		CSIRO_001I03REV1	CSIRO_001I03REV1	CSIRO_001I03	271	282	6	2	66	0	16	16	1.25	AATAGA	AATAGAAATAGA	12	2	(AATAGA)2_CSIRO_001I03REV1	201	248	266	19	53.49	36.84	TCATGTGAATGTTGAATGC	428	448	21	53.42	38.1	CTTCAACAACATTATGAGACG
		CSIRO_001I06FOR1	CSIRO_001I06FOR1	CSIRO_001I06	436	447	6	2	16	16	0	66	1.25	ATTTTC	ATTTTCATTTTC	12	2	(ATTTTC)2_CSIRO_001I06FOR1	264	305	329	25	56.95	44	CCTTCACTAGTTCTATCCTTGTAGG	548	568	21	57.68	42.86	TGATCCACCTTAAGAACATGC
		CSIRO_001I15REV1	CSIRO_001I15REV1	CSIRO_001I15	315	326	6	2	33	0	16	50	1.46	TGTTAA	TGTTAATGTTAA	12	2	(TGTTAA)2_CSIRO_001I15REV1	305	200	221	22	56.48	45.46	GCTCTCAATGTGTGTAACTTCC	484	504	21	56.67	42.86	AAGATGCATAACCACTCAACC
		CSIRO_001I19_PROVA_T7_FOR1	CSIRO_001I19_PROVA_T7_FOR1	CSIRO_001I19	624	635	6	2	33	16	16	33	1.92	CATTAG	CATTAGCATTAG	12	2	(CATTAG)2_CSIRO_001I19_PROVA_T7_FOR1	248	440	463	24	58.61	45.83	CTTCACCTCTCATAGTCTTCAAGG	667	687	21	58.23	52.38	CTGTGATGTCGTCCAACTAGG
		CSIRO_001I19FOR1	CSIRO_001I19FOR1	CSIRO_001I19	618	629	6	2	33	16	16	33	1.92	CATTAG	CATTAGCATTAG	12	2	(CATTAG)2_CSIRO_001I19FOR1	258	589	610	22	61.37	54.54	GACTTGCAGTACCGTCTCTTGC	823	846	24	60.54	41.67	TGCATTGAGACAGTAAGATCAACC
		CSIRO_001J02FOR1	CSIRO_001J02FOR1	CSIRO_001J02	466	477	4	3	50	25	0	25	1.5	ATCA	ATCAATCAATCA	12	2	(ATCA)3_CSIRO_001J02FOR1	243	323	346	24	59.55	41.67	AACTCCTGATTCATGTGTCTATGC	546	565	20	59.77	45	CATCATCAATATGGCCAACG
		CSIRO_001J13REV1	CSIRO_001J13REV1	CSIRO_001J13	476	487	6	2	50	16	16	16	1.79	GATCAA	GATCAAGATCAA	12	2	(GATCAA)2_CSIRO_001J13REV1	231	286	308	23	59.2	52.17	TGCTTCTACTCCAGGACTCTAGG	493	516	24	59.77	45.83	TGACTATCCTTCTGAGATGAGTGG
		CSIRO_001J16REV1	CSIRO_001J16REV1	CSIRO_001J16	559	571	1	13	100	0	0	0	0	A	AAAAAAAAAAAAA	13	2	(A)13_CSIRO_001J16REV1	225	464	485	22	56.78	40.91	AATCTAAGTATGCCTTGGAAGC	664	688	25	56.31	36	AACTGATATGATACAGATGTTGACC
		CSIRO_001J21REV1	CSIRO_001J21REV1	CSIRO_001J21	687	698	6	2	33	33	16	16	1.92	TGACAC	TGACACTGACAC	12	2	(TGACAC)2_CSIRO_001J21REV1	281	567	587	21	58.24	47.62	GTGATCACGAGAATGAGATGC	826	847	22	59.01	50	GACCAAGTAGCACTCATCAAGC
		CSIRO_001J22REV1	CSIRO_001J22REV1	CSIRO_001J22	322	333	6	2	50	0	16	33	1.46	TTGAAA	TTGAAATTGAAA	12	2	(TTGAAA)2_CSIRO_001J22REV1	259	162	185	24	59.37	41.67	CAGCCTAACAGTGATTAGAATTGC	398	420	23	59.43	47.83	GCATTAGGAGCTGAACTAGATGG
		CSIRO_001K05REV1	CSIRO_001K05REV1	CSIRO_001K05	468	479	6	2	50	33	0	16	1.46	ACACAT	ACACATACACAT	12	2	(ACACAT)2_CSIRO_001K05REV1	264	249	271	23	60.3	43.48	TGCTAGTCAATCATAGCATGTCG	491	512	22	60.53	54.54	CTCGCTACTAGCTGGAAGATGG
		CSIRO_001K17REV1	CSIRO_001K17REV1	CSIRO_001K17	114	145	1	32	100	0	0	0	0	A	AAAAAAAAAAAAAAAAAAAAAAAAAAAAAAAA	32	1	(A)32_CSIRO_001K17REV1	304	14	36	23	50.67	30.43	TGTATTACAGAATTACAAGATCC	299	317	19	50.6	42.1	ACTGATTCTGAACACTTGG
		CSIRO_001K20FOR1	CSIRO_001K20FOR1	CSIRO_001K20	833	844	3	4	0	66	33	0	0.92	GCC	GCCGCCGCCGCC	12	2	(GCC)4_CSIRO_001K20FOR1	256	752	773	22	59.08	45.46	ACCATATGCAATCTCAGTCAGG	985	1007	23	58.12	52.17	AGAGAGACAGGTATCCTGAGAGG
		CSIRO_001K21REV1	CSIRO_001K21REV1	CSIRO_001K21	578	592	5	3	20	0	40	40	1.52	ATGTG	ATGTGATGTGATGTG	15	2	(ATGTG)3_CSIRO_001K21REV1	311	416	434	19	55.8	52.63	GGAATGCTCTCTCAGTTGG	703	726	24	54.9	37.5	ATAAGTCTGATTACCAACCTTACC
		CSIRO_001K22REV1	CSIRO_001K22REV1	CSIRO_001K22	161	172	6	2	50	33	0	16	1.46	CAATCA	CAATCACAATCA	12	2	(CAATCA)2_CSIRO_001K22REV1	254	6	27	22	54.18	45.46	CTAGTGAGTATCATTGGAGACG	241	259	19	53.84	47.37	CCATATGTGTGTGTTGTGC
		CSIRO_001L15_PROVA_T7_FOR1	CSIRO_001L15_PROVA_T7_FOR1	CSIRO_001L15	666	679	7	2	0	28	0	71	0.86	CTTTTTC	CTTTTTCCTTTTTC	14	2	(CTTTTTC)2_CSIRO_001L15_PROVA_T7_FOR1	324	434	458	25	59.85	40	CATAGATACATTCCAACACAAGTGC	736	757	22	59.16	40.91	AAGATTCACATTAGTGCCAACG
		CSIRO_001L15FOR1	CSIRO_001L15FOR1	CSIRO_001L15	968	979	6	2	33	16	16	33	1.92	ATATGC	ATATGCATATGC	12	2	(ATATGC)2_CSIRO_001L15FOR1	238	790	812	23	60.8	43.48	CCTTCAATTCAACACAAGTGTCC	1006	1027	22	60.89	40.91	TATCAAGCGACAATCAACATGG
		CSIRO_001L18REV1	CSIRO_001L18REV1	CSIRO_001L18	187	198	6	2	33	0	50	16	1.46	TGGGAA	TGGGAATGGGAA	12	2	(TGGGAA)2_CSIRO_001L18REV1	288	13	32	20	59.9	50	TTGATTGTGGTCCTCCTTCC	279	300	22	59.99	50	CAAGGTATCCATCGTCTTAGCC
		CSIRO_001L21_PROVA_T7_FOR1	CSIRO_001L21_PROVA_T7_FOR1	CSIRO_001L21	240	251	6	2	33	16	0	50	1.46	TCAATT	TCAATTTCAATT	12	2	(TCAATT)2_CSIRO_001L21_PROVA_T7_FOR1	319	18	36	19	56.9	47.37	CGAGATTGATCGAAGTTGC	314	336	23	57.53	34.78	AATTATCATCATTCGAGCTTACG
		CSIRO_001M02_PROVA_T7_FOR1	CSIRO_001M02_PROVA_T7_FOR1	CSIRO_001M02	756	767	6	2	50	33	0	16	1.46	CATCAA	CATCAACATCAA	12	2	(CATCAA)2_CSIRO_001M02_PROVA_T7_FOR1	221	583	600	18	61.42	61.11	CATGTACGCCAGGCAAGC	780	803	24	60.79	41.67	GGCAATGGTTATACAGGAATTACG
		CSIRO_001M02REV1	CSIRO_001M02REV1	CSIRO_001M02	806	817	6	2	33	33	0	33	1.58	TACTCA	TACTCATACTCA	12	2	(TACTCA)2_CSIRO_001M02REV1	217	672	690	19	59.81	52.63	ATTGACGTGATGCCTGAGC	867	888	22	58.94	50	GTTGATCCAGAGAGAACAGTCG
		CSIRO_001M03REV1	CSIRO_001M03REV1	CSIRO_001M03	318	329	1	12	0	0	0	100	0	T	TTTTTTTTTTTT	12	2	(T)12_CSIRO_001M03REV1	260	100	122	23	59.78	47.83	CAACGGTATCCTCTATCACAACC	341	359	19	60.61	57.9	GACGGTCGGCTTATTCAGG
		CSIRO_001M06_PROVA_T7_FOR1	CSIRO_001M06_PROVA_T7_FOR1	CSIRO_001M06	569	580	6	2	33	50	16	0	1.46	CCAGCA	CCAGCACCAGCA	12	2	(CCAGCA)2_CSIRO_001M06_PROVA_T7_FOR1	323	534	557	24	58.68	41.67	CCTCTATTAATTCACAAGCTCTGC	832	856	25	59.51	44	GATTAGGCCTGTTGTAGTTAGATGG
		CSIRO_001M06FOR1	CSIRO_001M06FOR1	CSIRO_001M06	630	641	6	2	33	50	16	0	1.46	CCAGCA	CCAGCACCAGCA	12	2	(CCAGCA)2_CSIRO_001M06FOR1	315	595	619	25	59.84	44	GACCTCTATTATTCACAAGCTCTGC	888	909	22	59.15	50	CTACTCTTCCATGCTCACTTGC
		CSIRO_001M09FOR1	CSIRO_001M09FOR1	CSIRO_001M09	413	424	6	2	33	16	0	50	1.46	ATTTAC	ATTTACATTTAC	12	2	(ATTTAC)2_CSIRO_001M09FOR1	310	296	316	21	53.77	33.33	AATTAGGCTTATCATTGATGC	584	605	22	53.04	36.36	AATAATGAATCTGCTCTAGTGG
		CSIRO_001M11_PROVA_T7_FOR1	CSIRO_001M11_PROVA_T7_FOR1	CSIRO_001M11	425	436	6	2	16	0	0	83	0.65	TTTATT	TTTATTTTTATT	12	2	(TTTATT)2_CSIRO_001M11_PROVA_T7_FOR1	275	297	318	22	60.25	50	CAGAACTGCCTTCTTCCTATGG	548	571	24	60.64	41.67	CATCCGATAATGGTAATACCTTGG
		CSIRO_001M14FOR1	CSIRO_001M14FOR1	CSIRO_001M14	332	346	1	15	0	0	0	100	0	T	TTTTTTTTTTTTTTT	15	2	(T)15_CSIRO_001M14FOR1	228	241	259	19	54.62	47.37	GGAACCTGAAGAAGATTGG	450	468	19	54.37	42.1	TCTTGCAAGCAATAGAAGC
		CSIRO_001M17REV1	CSIRO_001M17REV1	CSIRO_001M17	203	214	1	12	0	0	100	0	0	G	GGGGGGGGGGGG	12	2	(G)12_CSIRO_001M17REV1	289	119	139	21	59.71	52.38	GAGAGACGGACATAGCATTGG	387	407	21	60.06	52.38	CTGCCTGTTGCTTCTGTAAGG
		CSIRO_001M19_PROVA_T7_FOR1	CSIRO_001M19_PROVA_T7_FOR1	CSIRO_001M19	192	203	6	2	33	50	0	16	1.46	CACCAT	CACCATCACCAT	12	2	(CACCAT)2_CSIRO_001M19_PROVA_T7_FOR1	232	154	174	21	60.45	52.38	CTTCAACACCACCGTTACTGG	364	385	22	61.38	54.54	CACACTGAGGAAGAGGACAAGC
		CSIRO_001M19FOR1	CSIRO_001M19FOR1	CSIRO_001M19	181	192	6	2	33	50	0	16	1.46	CACCAT	CACCATCACCAT	12	2	(CACCAT)2_CSIRO_001M19FOR1	233	143	163	21	60.45	52.38	CTTCAACACCACCGTTACTGG	354	375	22	61.38	54.54	CACACTGAGGAAGAGGACAAGC
		CSIRO_001M21FOR1	CSIRO_001M21FOR1	CSIRO_001M21	282	293	6	2	16	0	33	50	1.46	ATTTGG	ATTTGGATTTGG	12	2	(ATTTGG)2_CSIRO_001M21FOR1	248	208	229	22	59.44	45.46	ATGAAGGAGGACGAGATTATGG	432	455	24	60.05	41.67	TTCAGAACATCTTCAAGTCTCTCG
		CSIRO_001M23_PROVA_T7_FOR1	CSIRO_001M23_PROVA_T7_FOR1	CSIRO_001M23	397	408	6	2	50	0	16	33	1.46	ATAGAT	ATAGATATAGAT	12	2	(ATAGAT)2_CSIRO_001M23_PROVA_T7_FOR1	293	237	258	22	57.34	36.36	CAATGCAATGAATTAGTCAAGG	506	529	24	58.12	45.83	AAGGCTAGAGTACAACAACACTCC
		CSIRO_001M23FOR1	CSIRO_001M23FOR1	CSIRO_001M23	390	401	6	2	50	0	16	33	1.46	ATAGAT	ATAGATATAGAT	12	2	(ATAGAT)2_CSIRO_001M23FOR1	293	230	251	22	57.34	36.36	CAATGCAATGAATTAGTCAAGG	499	522	24	58.12	45.83	AAGGCTAGAGTACAACAACACTCC
		CSIRO_001N03REV1	CSIRO_001N03REV1	CSIRO_001N03	201	214	7	2	42	0	42	14	1.45	GAAATGG	GAAATGGGAAATGG	14	2	(GAAATGG)2_CSIRO_001N03REV1	297	96	117	22	59.57	40.91	TGGAAGGAATTATTCGAAGAGG	371	392	22	59.75	50	TCGGCTCTCCAAGACTTATACC
		CSIRO_001N10FOR1	CSIRO_001N10FOR1	CSIRO_001N10	144	155	1	12	100	0	0	0	0	A	AAAAAAAAAAAA	12	2	(A)12_CSIRO_001N10FOR1	260	3	23	21	60.38	52.38	AATAAGGCAGGTCGGTACAGG	242	262	21	60.71	52.38	GTACCGAGACGCCAATATTCC
		CSIRO_001N12_PROVA_T7_FOR1	CSIRO_001N12_PROVA_T7_FOR1	CSIRO_001N12	853	864	6	2	50	0	33	16	1.46	GATAGA	GATAGAGATAGA	12	2	(GATAGA)2_CSIRO_001N12_PROVA_T7_FOR1	256	645	666	22	56.02	45.46	ATTCACACTAGTACGCATCTCC	877	900	24	55.89	33.33	AATGTATCTCGAACAATTAAGAGG
		CSIRO_001N12FOR1	CSIRO_001N12FOR1	CSIRO_001N12	318	329	6	2	16	16	0	66	1.25	TTTCTA	TTTCTATTTCTA	12	2	(TTTCTA)2_CSIRO_001N12FOR1	333	29	52	24	58.95	41.67	TTCTAGGTGTATGTGTTGACATGG	342	361	20	59.87	55	GTAGGTATGCGCCTTGAAGC
		CSIRO_001N18FOR1	CSIRO_001N18FOR1	CSIRO_001N18	705	718	7	2	28	0	42	28	1.56	AGTTGAG	AGTTGAGAGTTGAG	14	2	(AGTTGAG)2_CSIRO_001N18FOR1	224	681	698	18	59.68	55.56	TGCACTATGCTGGCTTGC	882	904	23	59.5	43.48	AATATGCCTGAATCTCACAGACC
		CSIRO_001N18REV1	CSIRO_001N18REV1	CSIRO_001N18	163	174	3	4	0	33	0	66	0.92	CTT	CTTCTTCTTCTT	12	2	(CTT)4_CSIRO_001N18REV1	270	77	98	22	59.18	45.46	ATCCTACCGAATAGGATCATGG	326	346	21	59.76	47.62	GATAAGCGGTAAGTTGCATCG
		CSIRO_001N21FOR1	CSIRO_001N21FOR1	CSIRO_001N21	788	801	7	2	57	0	0	42	0.99	AATTATA	AATTATAAATTATA	14	2	(AATTATA)2_CSIRO_001N21FOR1	348	673	694	22	53.03	36.36	CTAATCATATTCACATCCTTCC	1001	1020	20	52.84	40	ACTCAATACTGAATCGAACG
		CSIRO_001N22FOR1	CSIRO_001N22FOR1	CSIRO_001N22	481	542	2	31	50	0	0	50	1	AT	ATATATATATATATATATATATATATATATATATATATATATATATATATATATATATATAT	62	1	(AT)31_CSIRO_001N22FOR1	319	351	374	24	56.65	37.5	AAGATGTATGCTTGTGTTCTAACC	651	669	19	57.42	52.63	CACCACGCGTGTATATTCC
		CSIRO_001O05FOR1	CSIRO_001O05FOR1	CSIRO_001O05	654	667	7	2	57	0	42	0	0.99	GAAGAGA	GAAGAGAGAAGAGA	14	2	(GAAGAGA)2_CSIRO_001O05FOR1	239	550	574	25	59.44	44	GATGTATGAAGAATGAGGAGGTAGG	770	788	19	60.24	52.63	TGAAGAAGCTCTGCCATGC
		CSIRO_001O07FOR1	CSIRO_001O07FOR1	CSIRO_001O07	420	434	1	15	0	0	0	100	0	T	TTTTTTTTTTTTTTT	15	2	(T)15_CSIRO_001O07FOR1	337	267	288	22	60.79	54.54	TCATACCAGGAGCTCTCTCACC	582	603	22	60.7	45.46	TAGTGTGAATGTTGGTGGTTGG
		CSIRO_001O09FOR1	CSIRO_001O09FOR1	CSIRO_001O09	603	614	6	2	50	33	16	0	1.46	CAACGA	CAACGACAACGA	12	2	(CAACGA)2_CSIRO_001O09FOR1	341	354	376	23	56.63	30.43	TTATTAATCATCATGGAACATCG	677	694	18	56.06	50	GATTACGCATGCTTGTGG
		CSIRO_001O12REV1	CSIRO_001O12REV1	CSIRO_001O12	512	523	6	2	66	0	0	33	0.92	TTAAAA	TTAAAATTAAAA	12	2	(TTAAAA)2_CSIRO_001O12REV1	296	393	416	24	59.51	37.5	TCAGTTCGAAGGATATATTGATGC	666	688	23	60.14	47.83	CCTCTATCAACACAGGAAGATGC
		CSIRO_001O18FOR1	CSIRO_001O18FOR1	CSIRO_001O18	797	808	6	2	33	0	50	16	1.46	AGTGAG	AGTGAGAGTGAG	12	2	(AGTGAG)2_CSIRO_001O18FOR1	233	772	790	19	61.12	52.63	TTGCACTATGCTGGCTTGC	985	1004	20	60.42	50	GCAATTGCAGATCTCACACG
		CSIRO_001O18REV1	CSIRO_001O18REV1	CSIRO_001O18	361	372	6	2	33	0	50	16	1.46	TGGAAG	TGGAAGTGGAAG	12	2	(TGGAAG)2_CSIRO_001O18REV1	269	174	198	25	60.67	40	TGGATCTTCTTCTTCTTCTTCTTCC	423	442	20	59.81	50	AATATCCGGTTCCAGACACG
		CSIRO_001O21FOR1	CSIRO_001O21FOR1	CSIRO_001O21	559	570	2	6	50	0	0	50	1	AT	ATATATATATAT	12	2	(AT)6_CSIRO_001O21FOR1	321	349	371	23	60.22	39.13	ATTATCACAATGAGGAGCATTGG	647	669	23	61.02	43.48	CATTCAACGTCGATTGTTAGAGC
		CSIRO_001P10REV1	CSIRO_001P10REV1	CSIRO_001P10	241	252	6	2	66	0	16	16	1.25	TGAAAA	TGAAAATGAAAA	12	2	(TGAAAA)2_CSIRO_001P10REV1	349	169	191	23	59.11	43.48	TCTTCCATACACAACAGAGATGG	495	517	23	59.23	43.48	CCTCTTGATTCTGTCTTCAATCC
		CSIRO_001P11FOR1	CSIRO_001P11FOR1	CSIRO_001P11	787	800	7	2	28	0	42	28	1.56	GATGAGT	GATGAGTGATGAGT	14	2	(GATGAGT)2_CSIRO_001P11FOR1	238	686	709	24	58.74	37.5	TGCCGAGAATAATATTGAGATAGG	900	923	24	59.33	50	CCAGAGATCATGCTACTGTAGTCC
		CSIRO_001P15REV1	CSIRO_001P15REV1	CSIRO_001P15	177	188	6	2	33	0	0	66	0.92	ATTTTA	ATTTTAATTTTA	12	2	(ATTTTA)2_CSIRO_001P15REV1	239	6	26	21	57.72	42.86	AATGGATACCAATTCCACTCC	221	244	24	57.52	37.5	TTATGATGTTAGCCTTACACTTGG
		CSIRO_002A02FOR1	CSIRO_002A02FOR1	CSIRO_002A02	736	747	6	2	66	16	16	0	1.25	GCAAAA	GCAAAAGCAAAA	12	2	(GCAAAA)2_CSIRO_002A02FOR1	248	617	638	22	55.43	36.36	AAGCTTGTAGGTTAATTGATGC	844	864	21	54.7	42.86	CAACGGTTGATATGAAGTACC
		CSIRO_002A09REV1	CSIRO_002A09REV1	CSIRO_002A09	416	429	7	2	28	0	0	71	0.86	ATATTTT	ATATTTTATATTTT	14	2	(ATATTTT)2_CSIRO_002A09REV1	329	173	193	21	56.06	42.86	AAGATATTCGCTCACACTTCC	481	501	21	56.56	47.62	CTCAACAGTTGCTCCTATTCC
		CSIRO_002A11REV1	CSIRO_002A11REV1	CSIRO_002A11	581	592	6	2	50	33	0	16	1.46	ACACAT	ACACATACACAT	12	2	(ACACAT)2_CSIRO_002A11REV1	262	363	385	23	59.2	43.48	AATCATAGCATGTCGTGTAGTGC	604	624	21	59.62	52.38	TCGCTACTAGCTGGAAGATGG
		CSIRO_002A12FOR1	CSIRO_002A12FOR1	CSIRO_002A12	383	394	6	2	66	33	0	0	0.92	CAAACA	CAAACACAAACA	12	2	(CAAACA)2_CSIRO_002A12FOR1	234	237	256	20	53.51	40	TTCATGACACTTATCCTTGG	452	470	19	54	47.37	GCTTAAGCACATAGCTTGC
		CSIRO_002A18REV1	CSIRO_002A18REV1	CSIRO_002A18	442	453	6	2	16	33	0	50	1.46	TTCTAC	TTCTACTTCTAC	12	2	(TTCTAC)2_CSIRO_002A18REV1	236	347	368	22	61.31	45.46	ACAATCCAAGACCAAGACATGC	561	582	22	61.33	54.54	CAGAAGGTGGTGCTCTCTATGC
		CSIRO_002A22FOR1	CSIRO_002A22FOR1	CSIRO_002A22	125	136	1	12	0	0	0	100	0	T	TTTTTTTTTTTT	12	2	(T)12_CSIRO_002A22FOR1	229	17	38	22	59.88	45.46	AGCATTCTCACTTATCGCTTCC	221	245	25	60.4	44	CCAACAATGAAGATCTAGTCACTCC
		CSIRO_002B03FOR1	CSIRO_002B03FOR1	CSIRO_002B03	208	221	7	2	42	14	0	42	1.45	TACTATA	TACTATATACTATA	14	2	(TACTATA)2_CSIRO_002B03FOR1	251	125	148	24	56.85	33.33	CATTGCTATATTATTGTTGGAACC	355	375	21	57.01	42.86	GTTCTCAATTATCCACCATGC
		CSIRO_002B06FOR1	CSIRO_002B06FOR1	CSIRO_002B06	611	626	8	2	37	12	0	50	1.41	TTAAACTT	TTAAACTTTTAAACTT	16	2	(TTAAACTT)2_CSIRO_002B06FOR1	335	515	532	18	50.02	38.89	TTGATCACTAAGCAATGG	830	849	20	50.78	35	CTTGTGATGGTTATAATTGC
		CSIRO_002B13REV1	CSIRO_002B13REV1	CSIRO_002B13	358	369	6	2	16	0	0	83	0.65	TTATTT	TTATTTTTATTT	12	2	(TTATTT)2_CSIRO_002B13REV1	264	159	180	22	57.35	40.91	ATATGGCGAAGGACTATTATGC	403	422	20	57.52	45	AATCAACAGGAGATCCATCG
		CSIRO_002B17REV1	CSIRO_002B17REV1	CSIRO_002B17	202	213	6	2	16	16	33	33	1.92	GCATGT	GCATGTGCATGT	12	2	(GCATGT)2_CSIRO_002B17REV1	344	168	189	22	55.07	36.36	AATTATGAATGAACCTCCTACG	487	511	25	55.97	40	AGTCAAGACTCAAGTACATACAAGG
		CSIRO_002B21REV1	CSIRO_002B21REV1	CSIRO_002B21	343	358	8	2	62	0	37	0	0.95	AAAAGGAG	AAAAGGAGAAAAGGAG	16	2	(AAAAGGAG)2_CSIRO_002B21REV1	297	149	167	19	59.34	52.63	CCAAGCATGGATCAAGAGC	423	445	23	59.03	43.48	GTGAATTAGCCATCTATCCAAGG
		CSIRO_002B24FOR1	CSIRO_002B24FOR1	CSIRO_002B24	318	329	6	2	16	16	0	66	1.25	CATTTT	CATTTTCATTTT	12	2	(CATTTT)2_CSIRO_002B24FOR1	240	219	237	19	64.62	57.9	TTCTCCTTGCGCCACATCC	436	458	23	64.44	52.17	GCAGCAATGTAGTGAAGCACAGC
		CSIRO_002C10FOR1	CSIRO_002C10FOR1	CSIRO_002C10	494	508	5	3	60	20	0	20	1.37	ATAAC	ATAACATAACATAAC	15	2	(ATAAC)3_CSIRO_002C10FOR1	288	399	418	20	55.6	40	TTGCATGACACTATTGATCG	667	686	20	54.6	55	CTCCTCGCAAGTAGTAGAGC
		CSIRO_002C10REV1	CSIRO_002C10REV1	CSIRO_002C10	346	357	6	2	0	0	16	83	0.65	GTTTTT	GTTTTTGTTTTT	12	2	(GTTTTT)2_CSIRO_002C10REV1	349	140	161	22	60.84	45.46	TCACAATTCCACACCACTTACG	467	488	22	61.65	45.46	ATTCGATCTTCTCCAGGATTGG
		CSIRO_002C18REV1	CSIRO_002C18REV1	CSIRO_002C18	397	428	2	16	50	0	0	50	1	AT	ATATATATATATATATATATATATATATATAT	32	1	(AT)16_CSIRO_002C18REV1	238	361	384	24	58.74	41.67	AGAGATCAAGCGATACATTACACC	579	598	20	57.84	50	TTCTGGTTCACGACTTCTCC
		CSIRO_002C23FOR1	CSIRO_002C23FOR1	CSIRO_002C23	124	135	1	12	0	0	0	100	0	T	TTTTTTTTTTTT	12	2	(T)12_CSIRO_002C23FOR1	276	3	22	20	59.39	50	GCATCGGAGAATAACCAACC	257	278	22	58.84	45.46	AGTCGTGAACAATGTGGTATCC
		CSIRO_002C23REV1	CSIRO_002C23REV1	CSIRO_002C23	126	142	1	17	0	0	100	0	0	G	GGGGGGGGGGGGGGGGG	17	2	(G)17_CSIRO_002C23REV1	304	95	116	22	60.19	45.46	ATGATATAGACCGCTGGAATGG	375	398	24	60.51	41.67	TGTCATATTGAAGCCTGTAGATCG
		CSIRO_002D18FOR1	CSIRO_002D18FOR1	CSIRO_002D18	822	833	6	2	50	16	0	33	1.46	ATAATC	ATAATCATAATC	12	2	(ATAATC)2_CSIRO_002D18FOR1	305	601	622	22	57.08	45.46	TCAACTTCAGCTAGACATGACC	881	905	25	56.09	36	ATGTTACAGTGAAGAAGTTGTAAGC
		CSIRO_002D18REV1	CSIRO_002D18REV1	CSIRO_002D18	307	320	7	2	42	0	0	57	0.99	TATTATA	TATTATATATTATA	14	2	(TATTATA)2_CSIRO_002D18REV1	342	258	276	19	51.08	42.1	TTGGTAACTACGAATCTGG	582	599	18	52	44.44	TGGCAATATCTCTTGAGC
		CSIRO_002D21FOR1	CSIRO_002D21FOR1	CSIRO_002D21	157	170	7	2	28	28	14	28	1.95	ACTAGTC	ACTAGTCACTAGTC	14	2	(ACTAGTC)2_CSIRO_002D21FOR1	275	59	79	21	60.28	52.38	GGTGGTCAATCACACAAGACC	314	333	20	59.86	55	CCTAAGGCGAGCAAGTATGG
		CSIRO_002D23REV1	CSIRO_002D23REV1	CSIRO_002D23	275	286	4	3	75	25	0	0	0.81	CAAA	CAAACAAACAAA	12	2	(CAAA)3_CSIRO_002D23REV1	300	194	215	22	58.39	45.46	CACACTAATGGAATCCTCATCC	471	493	23	57.83	47.83	TGAGTTGACTCTCTCCTCATAGC
		CSIRO_002E04REV1	CSIRO_002E04REV1	CSIRO_002E04	36	47	4	3	25	0	0	75	0.81	ATTT	ATTTATTTATTT	12	2	(ATTT)3_CSIRO_002E04REV1	218	2	25	24	59.34	45.83	CTCTGGAGATTAACTGTTGTGAGG	199	219	21	58.92	42.86	ATTAATCTCGGCACACATTCC
		CSIRO_002E06FOR1	CSIRO_002E06FOR1	CSIRO_002E06	258	273	8	2	37	0	25	37	1.56	ATAAGGTT	ATAAGGTTATAAGGTT	16	2	(ATAAGGTT)2_CSIRO_002E06FOR1	332	20	43	24	59.48	45.83	CAGACTTGAATTGTCTACCTCTGC	333	351	19	59.67	47.37	AATCACACGGCAATGAAGC
		CSIRO_002E08FOR1	CSIRO_002E08FOR1	CSIRO_002E08	671	682	6	2	33	0	16	50	1.46	TTGAAT	TTGAATTTGAAT	12	2	(TTGAAT)2_CSIRO_002E08FOR1	205	511	528	18	58.73	61.11	CTGTGAGCCGTGTTGTCC	694	715	22	59.54	50	TGGTCTAAGCAGACATGCTAGG
		CSIRO_002E16FOR1	CSIRO_002E16FOR1	CSIRO_002E16	467	478	6	2	66	16	16	0	1.25	AAACAG	AAACAGAAACAG	12	2	(AAACAG)2_CSIRO_002E16FOR1	200	311	335	25	58.29	44	CAGTGGTTACAATACACCTAGAAGG	488	510	23	58.11	43.48	GTCGTGCAAGTAATAGAATCTGC
		CSIRO_002E20REV1	CSIRO_002E20REV1	CSIRO_002E20	339	352	7	2	71	0	28	0	0.86	AAAAGAG	AAAAGAGAAAAGAG	14	2	(AAAAGAG)2_CSIRO_002E20REV1	296	118	141	24	58.82	37.5	GCCTTCACAATAACATTATGATCC	391	413	23	58.75	39.13	TTGATGGTGGATTGTAGTAATGG
		CSIRO_002E24REV1	CSIRO_002E24REV1	CSIRO_002E24	484	495	3	4	66	0	33	0	0.92	GAA	GAAGAAGAAGAA	12	2	(GAA)4_CSIRO_002E24REV1	340	235	252	18	55.76	50	TAAGCTGCTTGGTCATGG	557	574	18	55.44	44.44	TTCAACGGATGAGATTGC
		CSIRO_002F02REV1	CSIRO_002F02REV1	CSIRO_002F02	469	480	6	2	16	16	0	66	1.25	TTTTCA	TTTTCATTTTCA	12	2	(TTTTCA)2_CSIRO_002F02REV1	280	234	258	25	57.51	40	TTCCTATTCTCTGTGAATCTAGAGC	495	513	19	58.3	57.9	GTCCAACGAACGCTACTCC
		CSIRO_002F03REV1	CSIRO_002F03REV1	CSIRO_002F03	560	573	7	2	28	14	14	42	1.84	GTCATTA	GTCATTAGTCATTA	14	2	(GTCATTA)2_CSIRO_002F03REV1	256	464	483	20	54.41	30	TTGAATTGATGAATTGTTGG	702	719	18	54.33	55.56	CCTCTACCTTGTGCTTGC
		CSIRO_002F12FOR1	CSIRO_002F12FOR1	CSIRO_002F12	348	359	6	2	33	0	33	33	1.58	GTTGAA	GTTGAAGTTGAA	12	2	(GTTGAA)2_CSIRO_002F12FOR1	259	189	210	22	58.3	40.91	CCATCATTCTCAACCAATAACC	423	447	25	59.16	36	AAGGAGAGATTATTAATGCAAGTGG
		CSIRO_002F13FOR1	CSIRO_002F13FOR1	CSIRO_002F13	591	602	4	3	0	25	25	50	1.5	TGCT	TGCTTGCTTGCT	12	2	(TGCT)3_CSIRO_002F13FOR1	224	399	423	25	56.97	44	TCAAGGCTCTAGACTAAGAAGTAGG	604	622	19	56.07	47.37	GCTCTGCGAATTCTTATGG
		CSIRO_002F24REV1	CSIRO_002F24REV1	CSIRO_002F24	286	297	6	2	66	16	16	0	1.25	AGAAAC	AGAAACAGAAAC	12	2	(AGAAAC)2_CSIRO_002F24REV1	215	133	154	22	60.71	40.91	ACAACATTGGTGATTGTGTTCG	327	347	21	60.95	42.86	TTCTCGATATCGCATCATTGG
		CSIRO_002G17FOR1	CSIRO_002G17FOR1	CSIRO_002G17	374	387	7	2	28	0	14	57	1.38	ATGTATT	ATGTATTATGTATT	14	2	(ATGTATT)2_CSIRO_002G17FOR1	349	196	215	20	54	45	AGAACCAACCTCAACATACC	522	544	23	53.46	34.78	CTGTTCATCTATGAAGATTATGC
		CSIRO_002G20REV1	CSIRO_002G20REV1	CSIRO_002G20	785	796	6	2	0	50	0	50	1	TCCTTC	TCCTTCTCCTTC	12	2	(TCCTTC)2_CSIRO_002G20REV1	241	665	687	23	59.55	43.48	CAGTAGTGATGTGCCATTATTCG	883	905	23	59.88	43.48	GGCTTCAATTGACTGGATATACG
		CSIRO_002G23REV1	CSIRO_002G23REV1	CSIRO_002G23	296	311	8	2	50	0	25	25	1.5	AAAAGTGT	AAAAGTGTAAAAGTGT	16	2	(AAAAGTGT)2_CSIRO_002G23REV1	228	239	261	23	56.61	43.48	ACTCACTCATAATGGAGAAGAGG	446	466	21	56.98	42.86	AATTCAGTGTTGAGGCTATGC
		CSIRO_002H01FOR1	CSIRO_002H01FOR1	CSIRO_002H01	276	287	4	3	75	25	0	0	0.81	AACA	AACAAACAAACA	12	2	(AACA)3_CSIRO_002H01FOR1	222	219	238	20	59.62	55	GACTGAGAATGTGCGCTACG	416	440	25	58.97	44	GACTCAGCTAATAATGCTCCTAACC
		CSIRO_002H02FOR1	CSIRO_002H02FOR1	CSIRO_002H02	296	307	6	2	16	16	0	66	1.25	CATTTT	CATTTTCATTTT	12	2	(CATTTT)2_CSIRO_002H02FOR1	270	78	101	24	56.3	37.5	AACACACCATCTACAATCTTATCC	329	347	19	57.04	47.37	TGTGGTTCATGTCATGTGG
		CSIRO_002H13REV1	CSIRO_002H13REV1	CSIRO_002H13	455	466	6	2	33	50	16	0	1.46	CCCAAG	CCCAAGCCCAAG	12	2	(CCCAAG)2_CSIRO_002H13REV1	248	321	338	18	56.09	50	TACACAATGGTGCCAACC	549	568	20	55.43	40	TTGGTTGTTGTTGTATGTCG
		CSIRO_002H14REV1	CSIRO_002H14REV1	CSIRO_002H14	318	329	1	12	0	0	0	100	0	T	TTTTTTTTTTTT	12	2	(T)12_CSIRO_002H14REV1	234	128	148	21	55.85	47.62	CAACTCAGCACACACTAATCC	339	361	23	55.77	39.13	TCCAGATAATGTCATAACAGTCC
		CSIRO_002I03FOR1	CSIRO_002I03FOR1	CSIRO_002I03	260	274	1	15	0	0	0	100	0	T	TTTTTTTTTTTTTTT	15	2	(T)15_CSIRO_002I03FOR1	204	181	203	23	55.91	34.78	ATCAGAAGATGTAACAATCATGC	362	384	23	56.49	39.13	AATTGTTACCAGAAGTTCAGTCC
		CSIRO_002I03REV1	CSIRO_002I03REV1	CSIRO_002I03	317	328	6	2	16	16	33	33	1.92	TCTAGG	TCTAGGTCTAGG	12	2	(TCTAGG)2_CSIRO_002I03REV1	291	270	291	22	58.97	45.46	CTCACAATTCCACACACATACG	540	560	21	59.42	42.86	CATATTCATTCGGCTTGAACC
		CSIRO_002I10REV1	CSIRO_002I10REV1	CSIRO_002I10	161	174	7	2	0	42	57	0	0.99	CGCGGCG	CGCGGCGCGCGGCG	14	2	(CGCGGCG)2_CSIRO_002I10REV1	264	50	73	24	59.85	50	GGCGAGACTAGTGGAATACTAAGC	295	313	19	60.46	57.9	GTGAGCCAAGAACGACACG
		CSIRO_002I14REV1	CSIRO_002I14REV1	CSIRO_002I14	321	334	1	14	0	0	0	100	0	T	TTTTTTTTTTTTTT	14	2	(T)14_CSIRO_002I14REV1	321	262	283	22	61.95	54.54	CGGCTTACGATACTGACACAGG	563	582	20	62.33	60	CTCTGCGGAAGCCAGTAAGG
		CSIRO_002I15REV1	CSIRO_002I15REV1	CSIRO_002I15	567	578	6	2	16	16	33	33	1.92	GCATGT	GCATGTGCATGT	12	2	(GCATGT)2_CSIRO_002I15REV1	262	455	474	20	61.91	60	ACACCAGCTTCCTCCTCTCG	694	716	23	61.18	47.83	CGTCTTCAGAACGTCAGATATGC
		CSIRO_002I17FOR1	CSIRO_002I17FOR1	CSIRO_002I17	58	69	2	6	50	0	50	0	1	AG	AGAGAGAGAGAG	12	2	(AG)6_CSIRO_002I17FOR1	269	30	48	19	50.02	42.1	AGAGAGTTATGGTTGAACG	277	298	22	50.78	40.91	CCACTTACTCTATGAATGTACC
		CSIRO_002I17REV1	CSIRO_002I17REV1	CSIRO_002I17	651	662	6	2	33	0	0	66	0.92	TTAATT	TTAATTTTAATT	12	2	(TTAATT)2_CSIRO_002I17REV1	240	629	647	19	54	47.37	CCTTAATAGGCAACCTTCC	848	868	21	54.25	33.33	TCCATTCTGGAATTATATTGG
		CSIRO_002I19FOR1	CSIRO_002I19FOR1	CSIRO_002I19	199	210	1	12	0	0	0	100	0	T	TTTTTTTTTTTT	12	2	(T)12_CSIRO_002I19FOR1	257	124	145	22	60.92	50	TACAGAGGCAAGGAAGTCAAGC	360	380	21	61.62	47.62	GCGCAATTGAAGTTACACACG
		CSIRO_002J01REV1	CSIRO_002J01REV1	CSIRO_002J01	468	479	6	2	50	33	0	16	1.46	ACACAT	ACACATACACAT	12	2	(ACACAT)2_CSIRO_002J01REV1	263	250	272	23	60.3	43.48	TGCTAGTCAATCATAGCATGTCG	491	512	22	60.53	54.54	CTCGCTACTAGCTGGAAGATGG
		CSIRO_002J05REV1	CSIRO_002J05REV1	CSIRO_002J05	364	379	8	2	25	0	0	75	0.81	ATTTTTAT	ATTTTTATATTTTTAT	16	2	(ATTTTTAT)2_CSIRO_002J05REV1	340	244	261	18	56.01	55.56	AGCACAACCTCCTTCACC	563	583	21	55.23	38.1	TTCTACGAACACATTCATTCC
		CSIRO_002J23REV1	CSIRO_002J23REV1	CSIRO_002J23	200	213	7	2	14	0	14	71	1.15	TTTGTAT	TTTGTATTTTGTAT	14	2	(TTTGTAT)2_CSIRO_002J23REV1	342	24	42	19	54.51	52.63	TGAGAGTGGACCAACTACG	342	365	24	53.59	33.33	CAACACATACAGATTAATACAAGC
		CSIRO_002K05FOR1	CSIRO_002K05FOR1	CSIRO_002K05	399	410	6	2	16	0	33	50	1.46	TGATGT	TGATGTTGATGT	12	2	(TGATGT)2_CSIRO_002K05FOR1	317	173	193	21	59.69	52.38	AGCTTAGTCGTCTGCTTGTGG	468	489	22	59.9	45.46	CTCAATGAGCAACTTAGCATGG
		CSIRO_002K18FOR1	CSIRO_002K18FOR1	CSIRO_002K18	71	84	7	2	14	0	42	42	1.45	GTTGTGA	GTTGTGAGTTGTGA	14	2	(GTTGTGA)2_CSIRO_002K18FOR1	288	21	43	23	50.59	26.09	TTAATTAATTGTAGAGTTCTTGC	286	308	23	50.12	21.74	TATAATTATTAATGAATGGAACC
		CSIRO_002K19FOR1	CSIRO_002K19FOR1	CSIRO_002K19	71	84	7	2	14	0	42	42	1.45	GTTGTGA	GTTGTGAGTTGTGA	14	2	(GTTGTGA)2_CSIRO_002K19FOR1	288	21	43	23	50.59	26.09	TTAATTAATTGTAGAGTTCTTGC	286	308	23	50.12	21.74	TATAATTATTAATGAATGGAACC
		CSIRO_002L07REV1	CSIRO_002L07REV1	CSIRO_002L07	350	361	6	2	0	0	16	83	0.65	TTTTTG	TTTTTGTTTTTG	12	2	(TTTTTG)2_CSIRO_002L07REV1	300	236	253	18	60.53	61.11	TACCAGGCGGAACACACC	517	535	19	59.56	57.9	CACGAGAGACGGTTGAAGC
		CSIRO_002L17FOR1	CSIRO_002L17FOR1	CSIRO_002L17	539	550	6	2	50	16	33	0	1.46	GGCAAA	GGCAAAGGCAAA	12	2	(GGCAAA)2_CSIRO_002L17FOR1	246	379	399	21	56.22	52.38	TACCAGAGCTCTCATCTCTCC	606	624	19	55.58	42.1	TTGGTTATGCATCAAGTGC
		CSIRO_002L17REV1	CSIRO_002L17REV1	CSIRO_002L17	137	150	7	2	42	0	28	28	1.56	TTAGAAG	TTAGAAGTTAGAAG	14	2	(TTAGAAG)2_CSIRO_002L17REV1	247	47	65	19	53.4	42.1	TAGGATGAATTCAGGTTGG	272	293	22	53.75	36.36	TCATTAGGTTATAGGTCATTCG
		CSIRO_002L18FOR1	CSIRO_002L18FOR1	CSIRO_002L18	92	105	7	2	0	0	42	57	0.99	TGGTTTG	TGGTTTGTGGTTTG	14	2	(TGGTTTG)2_CSIRO_002L18FOR1	241	40	59	20	51.53	35	CAATTGTGGTTACATAATGC	259	280	22	51.25	31.82	AACTCATATCTGATAATGTTGC
		CSIRO_002L22REV1	CSIRO_002L22REV1	CSIRO_002L22	323	334	6	2	50	0	16	33	1.46	TTGAAA	TTGAAATTGAAA	12	2	(TTGAAA)2_CSIRO_002L22REV1	260	162	185	24	59.37	41.67	CAGCCTAACAGTGATTAGAATTGC	399	421	23	59.43	47.83	GCATTAGGAGCTGAACTAGATGG
		CSIRO_002M04REV1	CSIRO_002M04REV1	CSIRO_002M04	277	288	6	2	0	0	16	83	0.65	TTTTTG	TTTTTGTTTTTG	12	2	(TTTTTG)2_CSIRO_002M04REV1	264	78	95	18	50.81	50	GGTTGTAATGAGGTCAGG	324	341	18	50.25	50	GTGACTCCTTCTTCAAGC
		CSIRO_002M10REV1	CSIRO_002M10REV1	CSIRO_002M10	271	284	7	2	57	0	28	14	1.38	GAATGAA	GAATGAAGAATGAA	14	2	(GAATGAA)2_CSIRO_002M10REV1	231	190	210	21	55.87	52.38	CTCAGAGACTAGCTTGGAACC	398	420	23	55.11	34.78	AATCAACTGATGAAGATACTTGG
		CSIRO_002M16REV1	CSIRO_002M16REV1	CSIRO_002M16	489	502	7	2	0	0	57	42	0.99	GTGGGTT	GTGGGTTGTGGGTT	14	2	(GTGGGTT)2_CSIRO_002M16REV1	288	337	354	18	56.69	61.11	CTGCTGGAACTCCTGTCC	605	624	20	57.58	50	GGTTCCGAAGGAATAGAACC
		CSIRO_002M21REV1	CSIRO_002M21REV1	CSIRO_002M21	547	558	6	2	33	16	16	33	1.92	ATGCTA	ATGCTAATGCTA	12	2	(ATGCTA)2_CSIRO_002M21REV1	337	342	361	20	62.07	55	TAGGTGGTGCCTTCATGTGC	656	678	23	61.24	39.13	TCTTGATTCAGGTTGTTCATTGG
		CSIRO_002N04REV1	CSIRO_002N04REV1	CSIRO_002N04	212	223	6	2	0	16	16	66	1.25	CTTGTT	CTTGTTCTTGTT	12	2	(CTTGTT)2_CSIRO_002N04REV1	285	109	130	22	60.89	50	CGTGTTATAAGCTGGTCCAAGG	374	393	20	60.01	60	GTTCGTCGGCTCAGTAGAGG
		CSIRO_002N11REV1	CSIRO_002N11REV1	CSIRO_002N11	692	703	6	2	50	16	16	16	1.79	AGCATA	AGCATAAGCATA	12	2	(AGCATA)2_CSIRO_002N11REV1	346	386	406	21	55.31	42.86	ACGAGCCATATCTTATTAGCC	713	731	19	54.38	47.37	CCTACTAATCGCATGTTCG
		CSIRO_002N14REV1	CSIRO_002N14REV1	CSIRO_002N14	350	361	6	2	0	16	0	83	0.65	TCTTTT	TCTTTTTCTTTT	12	2	(TCTTTT)2_CSIRO_002N14REV1	291	94	116	23	58.79	47.83	CTAACTTAACCTCTGCTCCTTGC	364	384	21	58.92	42.86	AGTCAATTGATTGGCCATAGG
		CSIRO_002N15REV1	CSIRO_002N15REV1	CSIRO_002N15	668	679	6	2	50	0	33	16	1.46	TGAAGA	TGAAGATGAAGA	12	2	(TGAAGA)2_CSIRO_002N15REV1	279	473	495	23	55.45	39.13	TCGGTTATCTTAGATGTAGTTGC	731	751	21	55.71	47.62	CTCTATTCAGCAGGAAGATCC
		CSIRO_002N22FOR1	CSIRO_002N22FOR1	CSIRO_002N22	618	629	6	2	50	0	16	33	1.46	ATAAGT	ATAAGTATAAGT	12	2	(ATAAGT)2_CSIRO_002N22FOR1	329	387	406	20	59.02	50	TGCTAGCTCAACCTTCATGG	691	715	25	59.21	44	TGCACAATAGTTCTAGTGAGCTAGG
		CSIRO_002O08REV1	CSIRO_002O08REV1	CSIRO_002O08	99	110	4	3	75	25	0	0	0.81	CAAA	CAAACAAACAAA	12	2	(CAAA)3_CSIRO_002O08REV1	300	14	37	24	53.24	37.5	AAGACTTACTTGAACAAGAGTAGG	292	313	22	53.59	40.91	CTGATTGGCAATACTACTTAGG
		CSIRO_002O10FOR1	CSIRO_002O10FOR1	CSIRO_002O10	140	153	7	2	28	28	0	42	1.56	TTTCAAC	TTTCAACTTTCAAC	14	2	(TTTCAAC)2_CSIRO_002O10FOR1	278	1	20	20	60.24	50	ATTAAGAGACGCCGATCACG	255	278	24	60.14	45.83	TCCTCCTTAGACCTTATTGAGTCG
		CSIRO_002O12REV1	CSIRO_002O12REV1	CSIRO_002O12	502	515	7	2	42	28	0	28	1.56	TTACAAC	TTACAACTTACAAC	14	2	(TTACAAC)2_CSIRO_002O12REV1	202	469	490	22	56.06	40.91	TTCTTACCTATGATTCCACTGC	649	670	22	55.29	36.36	TCTCATGTTGGTAATTATGTGC
		CSIRO_002O17REV1	CSIRO_002O17REV1	CSIRO_002O17	313	324	1	12	0	0	0	100	0	T	TTTTTTTTTTTT	12	2	(T)12_CSIRO_002O17REV1	224	166	187	22	58.77	45.46	CAACCATGAAGTCCAAGTTAGC	366	389	24	59.15	45.83	GGCAGTACAACATGGTATTAGAGC
		CSIRO_002O22FOR1	CSIRO_002O22FOR1	CSIRO_002O22	328	339	6	2	16	50	16	16	1.79	GCCTAC	GCCTACGCCTAC	12	2	(GCCTAC)2_CSIRO_002O22FOR1	318	74	92	19	61.86	57.9	CGCATTCGAGCTCGTTACC	370	391	22	61.85	50	CATGGTTGAAGTCAAGGTGAGG
		CSIRO_002O24REV1	CSIRO_002O24REV1	CSIRO_002O24	428	440	1	13	0	100	0	0	0	C	CCCCCCCCCCCCC	13	2	(C)13_CSIRO_002O24REV1	242	244	265	22	61.05	50	CTCGTTGATCCAAGAGACAACC	467	485	19	61.13	57.9	ACAGGACAACGGTCCTTGC
		CSIRO_002P05REV1	CSIRO_002P05REV1	CSIRO_002P05	677	690	7	2	57	14	0	28	1.38	CAAAATT	CAAAATTCAAAATT	14	2	(CAAAATT)2_CSIRO_002P05REV1	251	619	643	25	50.64	24	GATTAATATATAGGAATGATAATGG	849	869	21	50.98	33.33	ACTAAGGAATGAATATCATGG
		CSIRO_002P10REV1	CSIRO_002P10REV1	CSIRO_002P10	738	749	6	2	33	16	16	33	1.92	CATGAT	CATGATCATGAT	12	2	(CATGAT)2_CSIRO_002P10REV1	272	518	538	21	59.9	47.62	GCAGTTGAGCCAAGTTAATCG	765	789	25	59.39	40	ACTATGGTATAGTGATGCATGTTGC
		CSIRO_002P14FOR1	CSIRO_002P14FOR1	CSIRO_002P14	400	411	6	2	0	0	16	83	0.65	TTTTGT	TTTTGTTTTTGT	12	2	(TTTTGT)2_CSIRO_002P14FOR1	253	297	315	19	58.06	52.63	GAGGACCAACTTGGAATGC	525	549	25	58.23	44	GGACTTAAGCATTAGGAAGACTAGG
		CSIRO_002P23REV1	CSIRO_002P23REV1	CSIRO_002P23	663	676	1	14	0	100	0	0	0	C	CCCCCCCCCCCCCC	14	2	(C)14_CSIRO_002P23REV1	231	507	528	22	60.77	50	CAGTATGTTCGGCCACTTAACC	716	737	22	60.35	45.46	ATTGTCTGTTCGATGCCTATCC
		CSIRO_006A01FOR1	CSIRO_006A01FOR1	CSIRO_006A01	195	206	1	12	100	0	0	0	0	A	AAAAAAAAAAAA	12	2	(A)12_CSIRO_006A01FOR1	300	3	22	20	60.87	60	GCAACGGTGACTCTCACTCC	280	302	23	61.08	47.83	GCCACAGTTGTAATGTGAAGAGC
		CSIRO_006A01REV1	CSIRO_006A01REV1	CSIRO_006A01	423	435	1	13	0	0	0	100	0	T	TTTTTTTTTTTTT	13	2	(T)13_CSIRO_006A01REV1	229	385	406	22	59.04	50	CTTCATGCTCTGATGAGTCTCC	591	613	23	58.1	47.83	CTTAGTGGAGCAAGTACATGAGG
		CSIRO_006A08FOR1	CSIRO_006A08FOR1	CSIRO_006A08	716	727	6	2	0	33	0	66	0.92	TCTTTC	TCTTTCTCTTTC	12	2	(TCTTTC)2_CSIRO_006A08FOR1	294	541	563	23	57.15	39.13	AACTCAATACCAACAGGTTATGG	811	834	24	56.78	37.5	TTCTGATCCATTATTCTGACTAGC
		CSIRO_006A11FOR1	CSIRO_006A11FOR1	CSIRO_006A11	880	891	6	2	33	33	16	16	1.92	AGATCC	AGATCCAGATCC	12	2	(AGATCC)2_CSIRO_006A11FOR1	220	716	737	22	60.91	50	TACCAAGACCTCTTGCTTCTCG	913	935	23	60.32	43.48	TCTGTTAGACTGCATTCACATCG
		CSIRO_006A15FOR1	CSIRO_006A15FOR1	CSIRO_006A15	106	119	1	14	100	0	0	0	0	A	AAAAAAAAAAAAAA	14	2	(A)14_CSIRO_006A15FOR1	241	1	18	18	58.9	55.56	GTCATCTCGAACGCAACG	220	241	22	58.76	40.91	TCATGTCCTGGAATAATTCACC
		CSIRO_006A17FOR1	CSIRO_006A17FOR1	CSIRO_006A17	417	430	1	14	0	0	0	100	0	T	TTTTTTTTTTTTTT	14	2	(T)14_CSIRO_006A17FOR1	249	327	347	21	59.88	57.14	CTACCACTCGACAGGATGAGC	554	575	22	60.81	50	CTCTCGCTGTTCTTCTTCAAGC
		CSIRO_006A17REV1	CSIRO_006A17REV1	CSIRO_006A17	860	871	6	2	33	16	0	50	1.46	AATTTC	AATTTCAATTTC	12	2	(AATTTC)2_CSIRO_006A17REV1	348	641	659	19	50.05	42.1	ATGAAGATTACGTGAGAGC	971	988	18	50.95	55.56	GCACCAGTACAGACTTCC
		CSIRO_006A21FOR1	CSIRO_006A21FOR1	CSIRO_006A21	880	891	6	2	33	0	50	16	1.46	GGAGTA	GGAGTAGGAGTA	12	2	(GGAGTA)2_CSIRO_006A21FOR1	255	668	689	22	60.25	54.54	CTCCTTCTGACTGGTCTCATCC	899	922	24	60.66	45.83	CGTGTACATCCAAGTCATCTATGG
		CSIRO_006A23REV1	CSIRO_006A23REV1	CSIRO_006A23	631	642	6	2	83	0	0	16	0.65	AAAAAT	AAAAATAAAAAT	12	2	(AAAAAT)2_CSIRO_006A23REV1	316	441	462	22	54.79	40.91	CATATCAATGTCTGCATAGACC	732	756	25	55.79	36	AGGTCTATAGATGTGACAATAATCG
		CSIRO_006A24FOR1	CSIRO_006A24FOR1	CSIRO_006A24	484	495	6	2	50	33	16	0	1.46	AACAGC	AACAGCAACAGC	12	2	(AACAGC)2_CSIRO_006A24FOR1	331	315	339	25	53.24	36	GTAGATTCTTCACATGATACTAACC	625	645	21	54.2	33.33	AATTGGTGAATAAGTCATTGG
		CSIRO_006A24REV1	CSIRO_006A24REV1	CSIRO_006A24	703	714	6	2	16	16	0	66	1.25	CTTATT	CTTATTCTTATT	12	2	(CTTATT)2_CSIRO_006A24REV1	206	608	629	22	59.3	40.91	ATGGAATCTTAATGCCTGATCC	792	813	22	58.55	40.91	CAACATCCTTCAACTTCAATCC
		CSIRO_006B09FOR1	CSIRO_006B09FOR1	CSIRO_006B09	387	400	7	2	0	0	14	85	0.59	TTTTTTG	TTTTTTGTTTTTTG	14	2	(TTTTTTG)2_CSIRO_006B09FOR1	252	282	300	19	61.41	63.16	TGCTCTCCTCCACCACTCC	513	533	21	60.59	52.38	CAGCCTACAACACCAACAAGG
		CSIRO_006B11REV1	CSIRO_006B11REV1	CSIRO_006B11	107	135	1	29	100	0	0	0	0	A	AAAAAAAAAAAAAAAAAAAAAAAAAAAAA	29	1	(A)29_CSIRO_006B11REV1	256	11	31	21	57.17	38.1	TTCTGAACAATGATTCACACG	245	266	22	56.35	45.46	GTGCTATTGTGGATATGGTAGC
		CSIRO_006B19REV1	CSIRO_006B19REV1	CSIRO_006B19	120	136	1	17	0	0	0	100	0	T	TTTTTTTTTTTTTTTTT	17	2	(T)17_CSIRO_006B19REV1	253	55	74	20	58.03	40	AATTGTGTGCAATTGTGTGC	288	307	20	57.86	50	CCGTGTCACTGGAATTATCC
		CSIRO_006C01FOR1	CSIRO_006C01FOR1	CSIRO_006C01	418	429	1	12	0	0	0	100	0	T	TTTTTTTTTTTT	12	2	(T)12_CSIRO_006C01FOR1	235	232	250	19	54.06	52.63	GTGTTGCCTCTATGTACCG	446	466	21	53.46	38.1	TTCTTATGGAATTGGACTACC
		CSIRO_006C03FOR1	CSIRO_006C03FOR1	CSIRO_006C03	869	882	7	2	28	14	42	14	1.84	GGTAGCA	GGTAGCAGGTAGCA	14	2	(GGTAGCA)2_CSIRO_006C03FOR1	285	638	659	22	62.08	45.46	TATTGTTAGATGGCGTGCATCC	901	922	22	62.03	50	GTCATCGATATGCAAGCTGAGG
		CSIRO_006C04FOR1	CSIRO_006C04FOR1	CSIRO_006C04	407	420	7	2	14	0	0	85	0.59	TTTTTTA	TTTTTTATTTTTTA	14	2	(TTTTTTA)2_CSIRO_006C04FOR1	216	303	320	18	50.88	44.44	AAGCAACAGATACCAAGG	499	518	20	50.69	45	AATCTAGTGGACCTTACACC
		CSIRO_006C05FOR1	CSIRO_006C05FOR1	CSIRO_006C05	777	790	7	2	28	28	0	42	1.56	TATCTAC	TATCTACTATCTAC	14	2	(TATCTAC)2_CSIRO_006C05FOR1	229	614	635	22	60.3	54.54	AGCTCATGTCTCTCAGCTCTCC	822	842	21	60.33	57.14	GTCGCTACTAGCTGCTGATCG
		CSIRO_006C09FOR1	CSIRO_006C09FOR1	CSIRO_006C09	389	402	7	2	0	0	14	85	0.59	TTTTTTG	TTTTTTGTTTTTTG	14	2	(TTTTTTG)2_CSIRO_006C09FOR1	258	276	294	19	60.94	63.16	GCCTCTGTCCATGCTCTCC	513	533	21	60.59	52.38	CAGCCTACAACACCAACAAGG
		CSIRO_006C11FOR1	CSIRO_006C11FOR1	CSIRO_006C11	458	469	6	2	16	66	0	16	1.25	CCCCAT	CCCCATCCCCAT	12	2	(CCCCAT)2_CSIRO_006C11FOR1	350	278	302	25	55.16	24	AATCAATTAATAACAAGGTTAATCG	605	627	23	55.24	43.48	AATTCACTGAGTAGTGTGAGAGG
		CSIRO_006C14FOR1	CSIRO_006C14FOR1	CSIRO_006C14	165	176	1	12	0	0	100	0	0	G	GGGGGGGGGGGG	12	2	(G)12_CSIRO_006C14FOR1	281	8	26	19	58.88	57.9	GTAACGCGACACACTCACG	267	288	22	59.74	50	GGTGACCAATTACCTCAACTCC
		CSIRO_006C14REV1	CSIRO_006C14REV1	CSIRO_006C14	329	340	6	2	33	0	16	50	1.46	ATGATT	ATGATTATGATT	12	2	(ATGATT)2_CSIRO_006C14REV1	256	168	188	21	52.31	33.33	CATTATTAACGATGTTGATCC	400	423	24	53.2	29.17	AACAGGAATAATTACAGAATTAGC
		CSIRO_006C15REV1	CSIRO_006C15REV1	CSIRO_006C15	575	586	6	2	33	0	16	50	1.46	TTTGAA	TTTGAATTTGAA	12	2	(TTTGAA)2_CSIRO_006C15REV1	244	383	404	22	58.32	40.91	AATCTTGCTCACAACTTGATCC	604	626	23	58.53	43.48	TGACAAGAACAGTGAAGATAGGC
		CSIRO_006C21REV1	CSIRO_006C21REV1	CSIRO_006C21	312	323	1	12	0	0	0	100	0	T	TTTTTTTTTTTT	12	2	(T)12_CSIRO_006C21REV1	294	252	273	22	59.83	50	GAGGACGTCCAGATAATGAACC	523	545	23	59.47	47.83	CACACGGACATTACTAACTGTGG
		CSIRO_006C23FOR1	CSIRO_006C23FOR1	CSIRO_006C23	661	674	7	2	57	0	28	14	1.38	ATGAAGA	ATGAAGAATGAAGA	14	2	(ATGAAGA)2_CSIRO_006C23FOR1	306	621	642	22	50.07	27.27	TTATTACAATCATGTAAGTTGC	907	926	20	50.07	50	GCACACTACTCTTCTACTCG
		CSIRO_006D04FOR1	CSIRO_006D04FOR1	CSIRO_006D04	581	596	8	2	37	0	0	62	0.95	ATAATTTT	ATAATTTTATAATTTT	16	2	(ATAATTTT)2_CSIRO_006D04FOR1	270	382	403	22	52.68	40.91	CAGTAAGTATTAGGTTGGAAGG	630	651	22	52.46	31.82	TTAATAAGTAAGATGCATGTGG
		CSIRO_006D04REV1	CSIRO_006D04REV1	CSIRO_006D04	902	917	8	2	25	25	12	37	1.91	ATGCCTAT	ATGCCTATATGCCTAT	16	2	(ATGCCTAT)2_CSIRO_006D04REV1	333	624	641	18	54.85	50	GACAGTTGGATTCGTTGC	933	956	24	54.3	33.33	ATCATCTAATAATGTAGGTCATGC
		CSIRO_006D13FOR1	CSIRO_006D13FOR1	CSIRO_006D13	774	787	2	7	50	0	0	50	1	TA	TATATATATATATA	14	2	(TA)7_CSIRO_006D13FOR1	349	511	530	20	59.33	55	TAGCCTCCGGTCAACTTAGG	837	859	23	59.5	47.83	TGCCTATGCAGAGTAGTAACACG
		CSIRO_006D13REV1	CSIRO_006D13REV1	CSIRO_006D13	113	135	1	23	100	0	0	0	0	A	AAAAAAAAAAAAAAAAAAAAAAA	23	1	(A)23_CSIRO_006D13REV1	296	13	35	23	52.93	30.43	TTGATTACAGAATTACAAGATCC	288	308	21	52.38	33.33	TTCATGATCTTATTGCTAAGG
		CSIRO_006D23REV1	CSIRO_006D23REV1	CSIRO_006D23	114	137	1	24	100	0	0	0	0	A	AAAAAAAAAAAAAAAAAAAAAAAA	24	1	(A)24_CSIRO_006D23REV1	340	14	36	23	50.67	30.43	TGTATTACAGAATTACAAGATCC	335	353	19	50.57	47.37	CTCTCTTCTATTGGTCACG
		CSIRO_006E04REV1	CSIRO_006E04REV1	CSIRO_006E04	118	129	6	2	16	16	0	66	1.25	TTATTC	TTATTCTTATTC	12	2	(TTATTC)2_CSIRO_006E04REV1	311	70	92	23	59.93	47.83	CCATGTTAGCCTATTGTGGTAGC	361	380	20	60.68	50	TCCATTGGCGTATAGGATGG
		CSIRO_006E05FOR1	CSIRO_006E05FOR1	CSIRO_006E05	403	416	1	14	0	0	0	100	0	T	TTTTTTTTTTTTTT	14	2	(T)14_CSIRO_006E05FOR1	256	274	296	23	59.41	43.48	CTGTTGATGTTACAATGGACTGG	509	529	21	60.25	47.62	ATCATGAGCAATGCGAGTAGG
		CSIRO_006E08FOR1	CSIRO_006E08FOR1	CSIRO_006E08	674	685	6	2	16	0	16	66	1.25	GTTTAT	GTTTATGTTTAT	12	2	(GTTTAT)2_CSIRO_006E08FOR1	243	521	541	21	58.63	47.62	CCAACTCCTCATTCAAGTTCC	745	763	19	58.66	52.63	ACCATCTTCGAGTGGTTGC
		CSIRO_006E08REV1	CSIRO_006E08REV1	CSIRO_006E08	220	231	3	4	0	0	33	66	0.92	TTG	TTGTTGTTGTTG	12	2	(TTG)4_CSIRO_006E08REV1	254	70	89	20	59.85	45	TTGAACTTGTGCTTGGATGC	304	323	20	60.6	55	AGATGGCTGGAAGAGGAACC
		CSIRO_006E09REV1	CSIRO_006E09REV1	CSIRO_006E09	826	837	6	2	33	16	33	16	1.92	CAGTAG	CAGTAGCAGTAG	12	2	(CAGTAG)2_CSIRO_006E09REV1	312	580	600	21	60.1	47.62	AGCATGCATCTCGCATATACC	868	891	24	59.4	50	CCGTCTTGACTGTGACTTACTAGG
		CSIRO_006E10FOR1	CSIRO_006E10FOR1	CSIRO_006E10	404	416	1	13	0	0	0	100	0	T	TTTTTTTTTTTTT	13	2	(T)13_CSIRO_006E10FOR1	239	298	322	25	57.44	36	GAATATGTTCTTGGTTCTATTCTGG	515	536	22	57.32	45.46	AACTGGTTCGTCCTAGTTATGG
		CSIRO_006E18REV1	CSIRO_006E18REV1	CSIRO_006E18	455	468	7	2	14	0	0	85	0.59	TTTATTT	TTTATTTTTTATTT	14	2	(TTTATTT)2_CSIRO_006E18REV1	288	329	347	19	53.2	47.37	GGCAGTTAACATGGATAGC	598	616	19	53.95	47.37	CATCACAATCAGTGACACG
		CSIRO_006E21FOR1	CSIRO_006E21FOR1	CSIRO_006E21	182	196	1	15	100	0	0	0	0	A	AAAAAAAAAAAAAAA	15	2	(A)15_CSIRO_006E21FOR1	346	40	58	19	59.09	52.63	CCATCACGCCAATAAGAGG	362	385	24	58.49	45.83	CCTAAGTTATTGCTACCAGAGTGG
		CSIRO_006E24REV1	CSIRO_006E24REV1	CSIRO_006E24	581	596	8	2	37	0	37	25	1.56	AGATGAGT	AGATGAGTAGATGAGT	16	2	(AGATGAGT)2_CSIRO_006E24REV1	220	491	512	22	54.67	40.91	TTCTATCCGAACTAATCCTAGC	690	710	21	55.18	52.38	GCAGAGAGACACACATCTAGC
		CSIRO_006F03FOR1	CSIRO_006F03FOR1	CSIRO_006F03	554	565	3	4	66	0	0	33	0.92	AAT	AATAATAATAAT	12	2	(AAT)4_CSIRO_006F03FOR1	328	400	424	25	59.38	44	TCTGCTAAGATAACCTCTACGATCC	708	727	20	59.51	55	GCGATATGGCTCACCTATCC
		CSIRO_006F14REV1	CSIRO_006F14REV1	CSIRO_006F14	369	380	6	2	0	16	33	50	1.46	GTGCTT	GTGCTTGTGCTT	12	2	(GTGCTT)2_CSIRO_006F14REV1	230	316	336	21	59.86	47.62	CTTCCTTCAGCATTGAGTTGG	521	545	25	60.78	36	CATTAATGTCGGTTGATGAATTAGG
		CSIRO_006F21REV1	CSIRO_006F21REV1	CSIRO_006F21	505	516	6	2	33	16	16	33	1.92	ATCATG	ATCATGATCATG	12	2	(ATCATG)2_CSIRO_006F21REV1	259	378	399	22	60.15	45.46	CTGGTGGTTAACATTGTCATGG	617	636	20	59.99	50	TGTGTGCTTCTCCTGAATGC
		CSIRO_006F22REV1	CSIRO_006F22REV1	CSIRO_006F22	107	118	4	3	0	25	0	75	0.81	TTCT	TTCTTTCTTTCT	12	2	(TTCT)3_CSIRO_006F22REV1	310	7	31	25	58.6	36	TGCCTAATTCTTCTATTCTTCTTCC	295	316	22	58.01	45.46	GTACATCATTGAACTCCACACG
		CSIRO_006F24FOR1	CSIRO_006F24FOR1	CSIRO_006F24	406	422	1	17	0	0	0	100	0	T	TTTTTTTTTTTTTTTTT	17	2	(T)17_CSIRO_006F24FOR1	267	363	386	24	57.49	37.5	AATATCATAAGCGAGTACATCACG	607	629	23	58.33	43.48	TGTTGGTAGATGAGGAACTTACG
		CSIRO_006G23FOR1	CSIRO_006G23FOR1	CSIRO_006G23	53	66	7	2	0	14	85	0	0.59	GGCGGGG	GGCGGGGGGCGGGG	14	2	(GGCGGGG)2_CSIRO_006G23FOR1	228	13	31	19	60.09	52.63	GGTTGCGCACTCATTATGG	218	240	23	59.17	47.83	GAGAACGGTAAGGATATGACTCG
		CSIRO_006G24FOR1	CSIRO_006G24FOR1	CSIRO_006G24	193	205	1	13	100	0	0	0	0	A	AAAAAAAAAAAAA	13	2	(A)13_CSIRO_006G24FOR1	326	13	31	19	62.95	57.9	ACGCCGACCACACATAACG	317	338	22	63.8	50	CGGTGTCAATCACTTCCATTCC
		CSIRO_006H06FOR1	CSIRO_006H06FOR1	CSIRO_006H06	396	412	1	17	0	0	0	100	0	T	TTTTTTTTTTTTTTTTT	17	2	(T)17_CSIRO_006H06FOR1	301	314	333	20	51.46	45	AACTCTCACATACTGGTTCC	595	614	20	50.69	35	TTGTTATAGTAAGGCATTGG
		CSIRO_006H07FOR1	CSIRO_006H07FOR1	CSIRO_006H07	414	426	1	13	0	0	0	100	0	T	TTTTTTTTTTTTT	13	2	(T)13_CSIRO_006H07FOR1	339	265	284	20	50.92	40	GCTTCTTCAATTACCTTACC	580	603	24	51.37	29.17	AAGAATATCACACATTATAACTCC
		CSIRO_006H07REV1	CSIRO_006H07REV1	CSIRO_006H07	113	142	1	30	100	0	0	0	0	A	AAAAAAAAAAAAAAAAAAAAAAAAAAAAAA	30	1	(A)30_CSIRO_006H07REV1	260	13	35	23	50.67	30.43	TTGATTACAGTATTACAAGATCC	252	272	21	50.55	42.86	CAGTGTAGTAGACATGATTGG
		CSIRO_006H18FOR1	CSIRO_006H18FOR1	CSIRO_006H18	74	89	1	16	100	0	0	0	0	A	AAAAAAAAAAAAAAAA	16	2	(A)16_CSIRO_006H18FOR1	255	4	24	21	60.51	52.38	AAGCGGTACCTCTGTGATTCC	237	258	22	60.51	45.46	ATGATGGTTGGTGCTTCTTAGC
		CSIRO_006I20FOR1	CSIRO_006I20FOR1	CSIRO_006I20	759	770	6	2	16	16	33	33	1.92	GTCTAG	GTCTAGGTCTAG	12	2	(GTCTAG)2_CSIRO_006I20FOR1	257	685	704	20	58.6	50	GGTTGGTTGGTTGTGTATGG	919	941	23	58.45	39.13	AAGCAATGCTAGACATCATATCG
		CSIRO_006J06REV1	CSIRO_006J06REV1	CSIRO_006J06	840	851	6	2	50	0	0	50	1	TAAATT	TAAATTTAAATT	12	2	(TAAATT)2_CSIRO_006J06REV1	274	681	703	23	58.89	39.13	TGATGGATGCACAACTAATAACC	933	954	22	59.48	40.91	CGTTGTTGCATATGAAGATTCC
		CSIRO_006J11FOR1	CSIRO_006J11FOR1	CSIRO_006J11	326	337	6	2	16	16	0	66	1.25	CTTTAT	CTTTATCTTTAT	12	2	(CTTTAT)2_CSIRO_006J11FOR1	302	253	271	19	60.52	52.63	CTGCAAGCATCCAATCAGC	532	554	23	60.34	47.83	TGATCATGCACACTGCTACTAGG
		CSIRO_006J23REV1	CSIRO_006J23REV1	CSIRO_006J23	151	162	3	4	66	0	0	33	0.92	AAT	AATAATAATAAT	12	2	(AAT)4_CSIRO_006J23REV1	263	111	133	23	59.14	43.48	GACAATTCTCTCTTGGAACAACC	352	373	22	58.99	40.91	TAATGGAAGTTGGTTGAAGTGG
		CSIRO_006K03REV1	CSIRO_006K03REV1	CSIRO_006K03	543	554	1	12	0	100	0	0	0	C	CCCCCCCCCCCC	12	2	(C)12_CSIRO_006K03REV1	317	443	464	22	59.73	40.91	TCAACAATAACGACAACCATCC	735	759	25	60.23	40	CATTCTTGACATAGGATGGAATAGC
		CSIRO_006K09REV1	CSIRO_006K09REV1	CSIRO_006K09	602	613	6	2	0	33	16	50	1.46	TCCTGT	TCCTGTTCCTGT	12	2	(TCCTGT)2_CSIRO_006K09REV1	274	522	543	22	59.04	50	CCGTATATCCTTACTGGCTTCC	773	795	23	60.01	43.48	TCACTCTTCATATGATGGTCACG
		CSIRO_006K11REV1	CSIRO_006K11REV1	CSIRO_006K11	252	265	7	2	28	14	14	42	1.84	GTATCAT	GTATCATGTATCAT	14	2	(GTATCAT)2_CSIRO_006K11REV1	320	176	200	25	53.37	32	TATTAGATTCCTATGTTCTTGTAGC	477	495	19	54.33	42.1	ACATTAACGGTGTCATTGC
		CSIRO_006K19FOR1	CSIRO_006K19FOR1	CSIRO_006K19	295	306	6	2	33	66	0	0	0.92	CACACC	CACACCCACACC	12	2	(CACACC)2_CSIRO_006K19FOR1	223	238	256	19	56.33	57.9	GAGGACCTCCGTTCTAAGG	442	460	19	55.71	57.9	GACGAGGTGAGTTGAGAGG
		CSIRO_006K20FOR1	CSIRO_006K20FOR1	CSIRO_006K20	377	388	4	3	0	50	0	50	1	CCTT	CCTTCCTTCCTT	12	2	(CCTT)3_CSIRO_006K20FOR1	227	208	226	19	51.97	36.84	TCTTGAAGCATGATATTGG	413	434	22	52.06	31.82	TTCAACATAATTGTAGTCAACC
		CSIRO_006L03FOR1	CSIRO_006L03FOR1	CSIRO_006L03	72	87	1	16	100	0	0	0	0	A	AAAAAAAAAAAAAAAA	16	2	(A)16_CSIRO_006L03FOR1	344	14	32	19	55.01	57.9	GACACACTCACGAGTCAGC	337	357	21	54.17	42.86	GATCAGATTAGGCTACAATGC
		CSIRO_006L05REV1	CSIRO_006L05REV1	CSIRO_006L05	105	131	1	27	100	0	0	0	0	A	AAAAAAAAAAAAAAAAAAAAAAAAAAA	27	1	(A)27_CSIRO_006L05REV1	290	10	31	22	57.67	36.36	TTCTGAATTGATGATTCACTGG	278	299	22	58.29	45.46	GGACTTGTAATTGGTGATGTCC
		CSIRO_006L13FOR1	CSIRO_006L13FOR1	CSIRO_006L13	861	874	7	2	28	14	14	42	1.84	AGTTACT	AGTTACTAGTTACT	14	2	(AGTTACT)2_CSIRO_006L13FOR1	338	612	636	25	52.37	32	TGTATACCACATTATCTATAACAGG	930	949	20	53.37	45	CGACATAGTAGGCATAATGG
		CSIRO_006L24REV1	CSIRO_006L24REV1	CSIRO_006L24	113	139	1	27	100	0	0	0	0	A	AAAAAAAAAAAAAAAAAAAAAAAAAAA	27	1	(A)27_CSIRO_006L24REV1	275	13	35	23	52.93	30.43	TTGATTACAGAATTACAAGATCC	266	287	22	52.8	36.36	TGTATTAATGATGTGTCAGAGG
		CSIRO_006M06FOR1	CSIRO_006M06FOR1	CSIRO_006M06	475	488	7	2	57	0	0	42	0.99	AAATATT	AAATATTAAATATT	14	2	(AAATATT)2_CSIRO_006M06FOR1	234	284	305	22	53.74	36.36	TTGAATGAGGTAAGTAATGAGG	494	517	24	53.98	37.5	CAAGTAATATCCAGTTACTCATCC
		CSIRO_006M06REV1	CSIRO_006M06REV1	CSIRO_006M06	126	137	6	2	50	16	0	33	1.46	AACATT	AACATTAACATT	12	2	(AACATT)2_CSIRO_006M06REV1	263	103	122	20	51.28	35	TTATATACACGCACAATTCC	347	365	19	51.12	47.37	TGGAGTCTGCAATAGTAGG
		CSIRO_006M13FOR1	CSIRO_006M13FOR1	CSIRO_006M13	401	412	6	2	0	16	0	83	0.65	CTTTTT	CTTTTTCTTTTT	12	2	(CTTTTT)2_CSIRO_006M13FOR1	310	288	310	23	59.58	43.48	TGTAGAACTGATGTTGAGCAAGC	576	597	22	60.05	50	TATCACCAACCTGTGCTAGTGG
		CSIRO_006M17FOR1	CSIRO_006M17FOR1	CSIRO_006M17	400	411	6	2	16	0	0	83	0.65	ATTTTT	ATTTTTATTTTT	12	2	(ATTTTT)2_CSIRO_006M17FOR1	246	309	328	20	60.16	60	CAGACTCGGCCAGACTAAGC	537	554	18	60.4	61.11	CTGGCCTGGACAAGTTGC
		CSIRO_006N01FOR1	CSIRO_006N01FOR1	CSIRO_006N01	478	489	6	2	16	33	0	50	1.46	ACTTCT	ACTTCTACTTCT	12	2	(ACTTCT)2_CSIRO_006N01FOR1	254	338	357	20	55.58	45	TTAGAGCACATGCCTTAACC	569	591	23	54.95	34.78	AAGAATGATATGAAGTTGTGTCC
		CSIRO_006N15FOR1	CSIRO_006N15FOR1	CSIRO_006N15	134	145	1	12	0	0	100	0	0	G	GGGGGGGGGGGG	12	2	(G)12_CSIRO_006N15FOR1	314	61	78	18	62.36	61.11	GCCACCAACATCGGAACC	350	374	25	62.02	44	AGTCATAATAGTAGCGGCAAGATGC
		CSIRO_006N21REV1	CSIRO_006N21REV1	CSIRO_006N21	782	793	6	2	66	0	0	33	0.92	AAAATT	AAAATTAAAATT	12	2	(AAAATT)2_CSIRO_006N21REV1	295	617	640	24	58.02	37.5	AATAGAACACTCTAATTGGCTTGG	893	911	19	57.65	47.37	CATGCATATGCGTTCTTCC
		CSIRO_006N24REV1	CSIRO_006N24REV1	CSIRO_006N24	267	278	6	2	83	0	0	16	0.65	AAATAA	AAATAAAAATAA	12	2	(AAATAA)2_CSIRO_006N24REV1	279	41	59	19	55.02	52.63	TCTGTACGCGAGACTATGC	295	319	25	54.19	32	CTTCTTCATTGTCATATATTAGTGG
		CSIRO_006O02REV1	CSIRO_006O02REV1	CSIRO_006O02	342	355	7	2	14	14	14	57	1.66	GATTTCT	GATTTCTGATTTCT	14	2	(GATTTCT)2_CSIRO_006O02REV1	266	200	218	19	61.07	63.16	GGCTGCGCTCTCAGTATCC	447	465	19	60.41	57.9	CGCACAGTCCATCAAGAGG
		CSIRO_006O20REV1	CSIRO_006O20REV1	CSIRO_006O20	114	131	1	18	100	0	0	0	0	A	AAAAAAAAAAAAAAAAAA	18	2	(A)18_CSIRO_006O20REV1	261	13	36	24	55.14	33.33	TTGTATTACAGAATGACAAGATCC	253	273	21	55.05	42.86	CTTGTAAGGTGAATTGTGAGC
		CSIRO_006O21REV1	CSIRO_006O21REV1	CSIRO_006O21	253	264	6	2	50	0	50	0	1	GAAGAG	GAAGAGGAAGAG	12	2	(GAAGAG)2_CSIRO_006O21REV1	220	97	118	22	58.76	50	AGAGGATCCTGCGTATAAGACC	297	316	20	59.7	55	GAACTTCAGGACCGTCAAGG
		CSIRO_006P04FOR1	CSIRO_006P04FOR1	CSIRO_006P04	108	125	1	18	0	100	0	0	0	C	CCCCCCCCCCCCCCCCCC	18	2	(C)18_CSIRO_006P04FOR1	223	57	74	18	52.5	55.56	GGACCTTACACAGGAACC	256	279	24	53.1	41.67	AGTAGTAGGAGATGTAAGAGATCG
		CSIRO_006P19REV1	CSIRO_006P19REV1	CSIRO_006P19	561	572	6	2	16	16	0	66	1.25	CTATTT	CTATTTCTATTT	12	2	(CTATTT)2_CSIRO_006P19REV1	254	435	454	20	61.05	50	TCGAACAAGTTGCTGACACG	668	688	21	60.78	52.38	ATGAGTAGGAGGTTGCGAAGC
		CSIRO_006P23REV1	CSIRO_006P23REV1	CSIRO_006P23	83	94	1	12	100	0	0	0	0	A	AAAAAAAAAAAA	12	2	(A)12_CSIRO_006P23REV1	282	28	48	21	61.1	47.62	GTTGTGTGCAATTGTGTGTGC	286	309	24	60.39	50	GATCCACTTACTCTGCATCCTACC
		CSIRO_KS__LUP_BAC3_008A03FOR1	CSIRO_KS__LUP_BAC3_008A03FOR1	CSIRO_KS__LUP_BAC3_008A03	834	845	6	2	33	33	16	16	1.92	ACTGCA	ACTGCAACTGCA	12	2	(ACTGCA)2_CSIRO_KS__LUP_BAC3_008A03FOR1	242	648	669	22	60.53	50	AGAGCACCGTAATGGTATCAGC	867	889	23	60.48	52.17	CCTCGACTGTTAGTCTGAACTGC
		CSIRO_KS__LUP_BAC3_008A06FOR1	CSIRO_KS__LUP_BAC3_008A06FOR1	CSIRO_KS__LUP_BAC3_008A06	277	288	1	12	0	0	0	100	0	T	TTTTTTTTTTTT	12	2	(T)12_CSIRO_KS__LUP_BAC3_008A06FOR1	257	52	76	25	54.88	40	CTTCACTAACCTTAGATACTTGTCC	290	308	19	55.54	42.1	TTATAACGATGCGATGTGG
		CSIRO_KS__LUP_BAC3_008A10FOR1	CSIRO_KS__LUP_BAC3_008A10FOR1	CSIRO_KS__LUP_BAC3_008A10	450	461	6	2	0	83	0	16	0.65	CCCTCC	CCCTCCCCCTCC	12	2	(CCCTCC)2_CSIRO_KS__LUP_BAC3_008A10FOR1	260	249	269	21	61.1	47.62	ATTGGAATGAGTCGGATGACC	487	508	22	60.22	40.91	CGATCACATTAATTGACCATGC
		CSIRO_KS__LUP_BAC3_008A18REV1	CSIRO_KS__LUP_BAC3_008A18REV1	CSIRO_KS__LUP_BAC3_008A18	55	68	7	2	71	14	14	0	1.15	AAAAACG	AAAAACGAAAAACG	14	2	(AAAAACG)2_CSIRO_KS__LUP_BAC3_008A18REV1	250	22	46	25	59.73	36	CAACACCTTGTTGATATATTGTTGC	252	271	20	60.48	60	GGAAGGAGACGAAGGAGAGC
		CSIRO_KS__LUP_BAC3_008A19FOR1	CSIRO_KS__LUP_BAC3_008A19FOR1	CSIRO_KS__LUP_BAC3_008A19	733	746	2	7	0	50	0	50	1	CT	CTCTCTCTCTCTCT	14	2	(CT)7_CSIRO_KS__LUP_BAC3_008A19FOR1	273	575	598	24	60.06	41.67	CAACTTAGAAGTCACAATCCATGC	825	847	23	59.72	52.17	ACATGTGACTCGGTAGGAGTAGC
		CSIRO_KS__LUP_BAC3_008A21REV1	CSIRO_KS__LUP_BAC3_008A21REV1	CSIRO_KS__LUP_BAC3_008A21	207	218	6	2	83	0	0	16	0.65	AAAATA	AAAATAAAAATA	12	2	(AAAATA)2_CSIRO_KS__LUP_BAC3_008A21REV1	284	84	104	21	50.97	47.62	CCACTAGAGTTCTATCTGAGC	350	367	18	51.04	38.89	TTGTCAATGCTATGTTGC
		CSIRO_KS__LUP_BAC3_008A24FOR1	CSIRO_KS__LUP_BAC3_008A24FOR1	CSIRO_KS__LUP_BAC3_008A24	921	932	6	2	16	50	16	16	1.79	TGACCC	TGACCCTGACCC	12	2	(TGACCC)2_CSIRO_KS__LUP_BAC3_008A24FOR1	216	779	798	20	53.7	50	TACTGCTAGTGCAGCTTAGG	973	994	22	53.47	36.36	TAGTGGAGACATCAATTAATCC
		CSIRO_KS__LUP_BAC3_008B01REV1	CSIRO_KS__LUP_BAC3_008B01REV1	CSIRO_KS__LUP_BAC3_008B01	267	278	6	2	0	16	16	66	1.25	TTCTTG	TTCTTGTTCTTG	12	2	(TTCTTG)2_CSIRO_KS__LUP_BAC3_008B01REV1	247	129	152	24	57.06	41.67	GAGTGACTAGATCTTCATTGTTGG	352	375	24	56.08	29.17	AATTCATACATCATTATCCATTCC
		CSIRO_KS__LUP_BAC3_008B03REV1	CSIRO_KS__LUP_BAC3_008B03REV1	CSIRO_KS__LUP_BAC3_008B03	68	79	6	2	33	0	33	33	1.58	TGAGAT	TGAGATTGAGAT	12	2	(TGAGAT)2_CSIRO_KS__LUP_BAC3_008B03REV1	223	2	24	23	57.25	39.13	AATAGATGTTGGACTTGAGATGG	201	224	24	57.51	41.67	AATAGTGTGTTCGTGCTGTATAGG
		CSIRO_KS__LUP_BAC3_008B11FOR1	CSIRO_KS__LUP_BAC3_008B11FOR1	CSIRO_KS__LUP_BAC3_008B11	490	501	6	2	50	33	0	16	1.46	TCAAAC	TCAAACTCAAAC	12	2	(TCAAAC)2_CSIRO_KS__LUP_BAC3_008B11FOR1	201	396	415	20	61.3	50	TAATTCCAACCGCCTTCTCC	575	596	22	60.82	50	AGTCACTCATTGCTCCGTAAGC
		CSIRO_KS__LUP_BAC3_008B11REV1	CSIRO_KS__LUP_BAC3_008B11REV1	CSIRO_KS__LUP_BAC3_008B11	723	738	8	2	12	25	0	62	1.3	ACTTTTTC	ACTTTTTCACTTTTTC	16	2	(ACTTTTTC)2_CSIRO_KS__LUP_BAC3_008B11REV1	240	692	712	21	51.48	38.1	CTTAAGCATTAGTTCCATAGC	913	931	19	51.29	42.1	CTGAATCAGTCGATATTGG
		CSIRO_KS__LUP_BAC3_008B18FOR1	CSIRO_KS__LUP_BAC3_008B18FOR1	CSIRO_KS__LUP_BAC3_008B18	791	802	6	2	16	16	33	33	1.92	GTTCAG	GTTCAGGTTCAG	12	2	(GTTCAG)2_CSIRO_KS__LUP_BAC3_008B18FOR1	208	655	676	22	60.21	45.46	TGATGATGCAGATGAGGATAGC	841	862	22	60.27	45.46	TCGATGCACTCATCAAGTTAGG
		CSIRO_KS__LUP_BAC3_008C05REV1	CSIRO_KS__LUP_BAC3_008C05REV1	CSIRO_KS__LUP_BAC3_008C05	242	259	6	3	50	0	33	16	1.46	GAATGA	GAATGAGAATGAGAATGA	18	2	(GAATGA)3_CSIRO_KS__LUP_BAC3_008C05REV1	256	44	65	22	58.07	40.91	ATTCCTGTATTCATCCTCAACG	276	299	24	58.65	37.5	AATCTGTTGATCAATCTCTTCACC
		CSIRO_KS__LUP_BAC3_008C10FOR1	CSIRO_KS__LUP_BAC3_008C10FOR1	CSIRO_KS__LUP_BAC3_008C10	390	401	6	2	33	16	16	33	1.92	TCAATG	TCAATGTCAATG	12	2	(TCAATG)2_CSIRO_KS__LUP_BAC3_008C10FOR1	308	309	328	20	59.93	50	AGGTCGGTGATCAATGAAGG	595	616	22	60.51	45.46	AAGGTGAAGGACATGATGAAGC
		CSIRO_KS__LUP_BAC3_008C12REV1	CSIRO_KS__LUP_BAC3_008C12REV1	CSIRO_KS__LUP_BAC3_008C12	274	285	6	2	50	0	33	16	1.46	ATGAAG	ATGAAGATGAAG	12	2	(ATGAAG)2_CSIRO_KS__LUP_BAC3_008C12REV1	317	181	200	20	56.31	45	GTGGTTGGTTAACATGATGC	473	497	25	56.83	36	TTGATAAGAACTTAGTCACAACTGG
		CSIRO_KS__LUP_BAC3_008C14REV1	CSIRO_KS__LUP_BAC3_008C14REV1	CSIRO_KS__LUP_BAC3_008C14	366	377	6	2	66	0	0	33	0.92	AAAATT	AAAATTAAAATT	12	2	(AAAATT)2_CSIRO_KS__LUP_BAC3_008C14REV1	339	110	128	19	60.75	57.9	GAGCAATCCTCCTCCAACG	430	448	19	60.58	57.9	CTAGTGTGCCGCATCAAGC
		CSIRO_KS__LUP_BAC3_008C20FOR1	CSIRO_KS__LUP_BAC3_008C20FOR1	CSIRO_KS__LUP_BAC3_008C20	465	476	1	12	0	100	0	0	0	C	CCCCCCCCCCCC	12	2	(C)12_CSIRO_KS__LUP_BAC3_008C20FOR1	350	366	386	21	58.83	52.38	GGAGCTCCTCATATGTTACGC	696	715	20	58.12	50	CGAATACCGACCTTACATCG
		CSIRO_KS__LUP_BAC3_008D02FOR1	CSIRO_KS__LUP_BAC3_008D02FOR1	CSIRO_KS__LUP_BAC3_008D02	874	889	8	2	0	25	62	12	1.3	CGGCTGGG	CGGCTGGGCGGCTGGG	16	2	(CGGCTGGG)2_CSIRO_KS__LUP_BAC3_008D02FOR1	271	650	668	19	60.57	57.9	CGCCAGATTGAGTGTCAGC	900	920	21	61.21	52.38	TAGCACGTGCACGGTAATAGC
		CSIRO_KS__LUP_BAC3_008D03FOR1	CSIRO_KS__LUP_BAC3_008D03FOR1	CSIRO_KS__LUP_BAC3_008D03	776	787	6	2	33	16	16	33	1.92	CAGTTA	CAGTTACAGTTA	12	2	(CAGTTA)2_CSIRO_KS__LUP_BAC3_008D03FOR1	252	613	632	20	59.24	50	CATTCTGGAGTGCTTCATGG	844	864	21	59.9	52.38	TAGCTCAGCTCAGGCTATTCG
		CSIRO_KS__LUP_BAC3_008D04REV1	CSIRO_KS__LUP_BAC3_008D04REV1	CSIRO_KS__LUP_BAC3_008D04	344	357	7	2	57	28	0	14	1.38	ACAACAT	ACAACATACAACAT	14	2	(ACAACAT)2_CSIRO_KS__LUP_BAC3_008D04REV1	324	122	146	25	63.4	48	TGTGCACCACATCTACATAGTCAGG	427	445	19	63.37	63.16	AGTGACCGTCCGTCCATCC
		CSIRO_KS__LUP_BAC3_008D08FOR1	CSIRO_KS__LUP_BAC3_008D08FOR1	CSIRO_KS__LUP_BAC3_008D08	296	311	8	2	0	37	25	37	1.56	TGCGCTTC	TGCGCTTCTGCGCTTC	16	2	(TGCGCTTC)2_CSIRO_KS__LUP_BAC3_008D08FOR1	263	216	235	20	59.3	50	AATCCTTCGCCATGTAGAGC	456	478	23	59.2	47.83	GGTCAAGGTCAGAAGTAAGTTGG
		CSIRO_KS__LUP_BAC3_008D09REV1	CSIRO_KS__LUP_BAC3_008D09REV1	CSIRO_KS__LUP_BAC3_008D09	530	541	6	2	50	16	16	16	1.79	TAAAGC	TAAAGCTAAAGC	12	2	(TAAAGC)2_CSIRO_KS__LUP_BAC3_008D09REV1	236	495	513	19	53.78	52.63	CATTACGAGAGTGGTGTCC	706	730	25	54.73	32	TCAATGTAACTCAACATCTATTAGC
		CSIRO_KS__LUP_BAC3_008D11FOR1	CSIRO_KS__LUP_BAC3_008D11FOR1	CSIRO_KS__LUP_BAC3_008D11	793	804	6	2	16	16	50	16	1.79	AGCTGG	AGCTGGAGCTGG	12	2	(AGCTGG)2_CSIRO_KS__LUP_BAC3_008D11FOR1	291	614	636	23	58.58	47.83	TCAGTATACGCAGATGAGGTAGC	884	904	21	59.32	52.38	CCATTAGGACCTGTGGTATCG
		CSIRO_KS__LUP_BAC3_008D13REV1	CSIRO_KS__LUP_BAC3_008D13REV1	CSIRO_KS__LUP_BAC3_008D13	579	592	7	2	14	14	0	71	1.15	TCTATTT	TCTATTTTCTATTT	14	2	(TCTATTT)2_CSIRO_KS__LUP_BAC3_008D13REV1	318	384	407	24	53.67	37.5	AACACTTCTTAGACAGACATAACC	677	701	25	52.81	32	TGTACTACTATGCTTCATTATATCG
		CSIRO_KS__LUP_BAC3_008D19FOR1	CSIRO_KS__LUP_BAC3_008D19FOR1	CSIRO_KS__LUP_BAC3_008D19	612	625	7	2	85	14	0	0	0.59	CAAAAAA	CAAAAAACAAAAAA	14	2	(CAAAAAA)2_CSIRO_KS__LUP_BAC3_008D19FOR1	350	577	597	21	59.51	52.38	TACACCATACCGTGACACTGC	904	926	23	59.71	43.48	AATATGTCACTAAGTCGGCAAGC
		CSIRO_KS__LUP_BAC3_008E04REV1	CSIRO_KS__LUP_BAC3_008E04REV1	CSIRO_KS__LUP_BAC3_008E04	605	616	4	3	50	0	0	50	1	ATTA	ATTAATTAATTA	12	2	(ATTA)3_CSIRO_KS__LUP_BAC3_008E04REV1	245	452	474	23	60.48	43.48	CATCTAATCACCACCAACATTCC	675	696	22	61.03	54.54	GCTCTGGCTACATCAGGTATGG
		CSIRO_KS__LUP_BAC3_008E06REV1	CSIRO_KS__LUP_BAC3_008E06REV1	CSIRO_KS__LUP_BAC3_008E06	357	371	3	5	0	66	0	33	0.92	TCC	TCCTCCTCCTCCTCC	15	2	(TCC)5_CSIRO_KS__LUP_BAC3_008E06REV1	219	267	286	20	59.35	50	CCTTACATCAACGCAACAGC	463	485	23	59.75	34.78	TTCATTATCAACGTCATTGTTGG
		CSIRO_KS__LUP_BAC3_008E09FOR1	CSIRO_KS__LUP_BAC3_008E09FOR1	CSIRO_KS__LUP_BAC3_008E09	572	583	6	2	50	16	0	33	1.46	AAACTT	AAACTTAAACTT	12	2	(AAACTT)2_CSIRO_KS__LUP_BAC3_008E09FOR1	323	313	337	25	59.75	44	CTTGTATAAGAAGCTGGTCATAGCC	614	635	22	60.52	50	AGAGACATGGCATACCAAGAGG
		CSIRO_KS__LUP_BAC3_008E13FOR1	CSIRO_KS__LUP_BAC3_008E13FOR1	CSIRO_KS__LUP_BAC3_008E13	257	270	7	2	14	42	14	28	1.84	CTTCCAG	CTTCCAGCTTCCAG	14	2	(CTTCCAG)2_CSIRO_KS__LUP_BAC3_008E13FOR1	232	117	138	22	60.79	45.46	ATTCGCCTTGGATAGAAGAACC	328	348	21	60.42	52.38	CACCACGACTACAAGGATTGG
		CSIRO_KS__LUP_BAC3_008E14FOR1	CSIRO_KS__LUP_BAC3_008E14FOR1	CSIRO_KS__LUP_BAC3_008E14	267	278	6	2	66	0	16	16	1.25	AATGAA	AATGAAAATGAA	12	2	(AATGAA)2_CSIRO_KS__LUP_BAC3_008E14FOR1	348	215	236	22	59.09	40.91	TGATTCTTCGTTGGTAGAATGG	539	562	24	59.53	41.67	TTCTCCTGACACATGACTAATTCC
		CSIRO_KS__LUP_BAC3_008E15FOR1	CSIRO_KS__LUP_BAC3_008E15FOR1	CSIRO_KS__LUP_BAC3_008E15	186	199	7	2	28	0	14	57	1.38	ATTTTGA	ATTTTGAATTTTGA	14	2	(ATTTTGA)2_CSIRO_KS__LUP_BAC3_008E15FOR1	335	160	181	22	50.07	31.82	TTAGGATGAATAAGATCTAAGG	477	494	18	50.85	44.44	GAAGAAGCAACTTCAAGC
		CSIRO_KS__LUP_BAC3_008E17FOR1	CSIRO_KS__LUP_BAC3_008E17FOR1	CSIRO_KS__LUP_BAC3_008E17	190	201	6	2	33	0	50	16	1.46	AGGATG	AGGATGAGGATG	12	2	(AGGATG)2_CSIRO_KS__LUP_BAC3_008E17FOR1	257	164	188	25	52.49	36	TTCTATCGGTATATTCTCTACTACC	402	420	19	52.64	47.37	AGGTGTTGGAGTTACAAGC
		CSIRO_KS__LUP_BAC3_008E20FOR1	CSIRO_KS__LUP_BAC3_008E20FOR1	CSIRO_KS__LUP_BAC3_008E20	376	387	6	2	50	0	0	50	1	TATTAA	TATTAATATTAA	12	2	(TATTAA)2_CSIRO_KS__LUP_BAC3_008E20FOR1	244	258	280	23	50.55	30.43	TTAATAATATGAGATGTGACTCC	483	501	19	51.48	47.37	TGAGTAGATAGTGCGAAGC
		CSIRO_KS__LUP_BAC3_008E23REV1	CSIRO_KS__LUP_BAC3_008E23REV1	CSIRO_KS__LUP_BAC3_008E23	682	693	6	2	50	33	0	16	1.46	TACACA	TACACATACACA	12	2	(TACACA)2_CSIRO_KS__LUP_BAC3_008E23REV1	215	502	525	24	56.5	37.5	TGAATCCTTGTGAGAGTATTATCC	697	716	20	56.82	45	AACTCAAGGTTGGATTGAGC
		CSIRO_KS__LUP_BAC3_008F01REV1	CSIRO_KS__LUP_BAC3_008F01REV1	CSIRO_KS__LUP_BAC3_008F01	235	248	7	2	14	14	28	42	1.84	TGGTCTA	TGGTCTATGGTCTA	14	2	(TGGTCTA)2_CSIRO_KS__LUP_BAC3_008F01REV1	322	85	106	22	59.96	50	GGTATGGCTTGGATGATAGAGC	388	406	19	60.1	52.63	GCACGTACAATTGCGATCC
		CSIRO_KS__LUP_BAC3_008F03FOR1	CSIRO_KS__LUP_BAC3_008F03FOR1	CSIRO_KS__LUP_BAC3_008F03	433	446	7	2	28	14	0	57	1.38	TTCTATA	TTCTATATTCTATA	14	2	(TTCTATA)2_CSIRO_KS__LUP_BAC3_008F03FOR1	333	201	223	23	55.3	34.78	AACAACAATGATAGAGCTAATGG	511	533	23	54.38	34.78	AATATTACATGGTCGAACTTAGG
		CSIRO_KS__LUP_BAC3_008F06FOR1	CSIRO_KS__LUP_BAC3_008F06FOR1	CSIRO_KS__LUP_BAC3_008F06	451	462	6	2	0	83	0	16	0.65	CCCTCC	CCCTCCCCCTCC	12	2	(CCCTCC)2_CSIRO_KS__LUP_BAC3_008F06FOR1	252	266	287	22	60.67	54.54	CTCCTAACGCATCTCTCTCAGC	496	517	22	61.46	45.46	CACGCAGAACATCACATAATCG
		CSIRO_KS__LUP_BAC3_008F09REV1	CSIRO_KS__LUP_BAC3_008F09REV1	CSIRO_KS__LUP_BAC3_008F09	696	707	4	3	75	25	0	0	0.81	CAAA	CAAACAAACAAA	12	2	(CAAA)3_CSIRO_KS__LUP_BAC3_008F09REV1	252	598	622	25	52.29	24	AATCAATTAAGTAATAATCAGATCC	830	849	20	51.39	55	GAGTGAGAGAGAGAGAGACG
		CSIRO_KS__LUP_BAC3_008F18FOR1	CSIRO_KS__LUP_BAC3_008F18FOR1	CSIRO_KS__LUP_BAC3_008F18	738	749	6	2	0	0	50	50	1	TGGGTT	TGGGTTTGGGTT	12	2	(TGGGTT)2_CSIRO_KS__LUP_BAC3_008F18FOR1	224	673	694	22	59.56	45.46	TTGGTAAGCTACTTGCTCATGC	873	896	24	58.95	45.83	AATGACCTGTGACTATCTCTGAGC
		CSIRO_KS__LUP_BAC3_008F20FOR1	CSIRO_KS__LUP_BAC3_008F20FOR1	CSIRO_KS__LUP_BAC3_008F20	467	478	6	2	0	66	16	16	1.25	GCCCCT	GCCCCTGCCCCT	12	2	(GCCCCT)2_CSIRO_KS__LUP_BAC3_008F20FOR1	281	430	450	21	60.97	42.86	TAATGCCGCATAACTCAATGC	691	710	20	60.63	55	CGAATACCGCATAGCACTCC
		CSIRO_KS__LUP_BAC3_008F21FOR1	CSIRO_KS__LUP_BAC3_008F21FOR1	CSIRO_KS__LUP_BAC3_008F21	130	141	6	2	16	0	16	66	1.25	ATGTTT	ATGTTTATGTTT	12	2	(ATGTTT)2_CSIRO_KS__LUP_BAC3_008F21FOR1	318	74	95	22	60.69	45.46	GCAGGATGTTAGGAATGATTGG	371	391	21	61.64	52.38	TGAGGAGCGGTCTTAATCAGG
		CSIRO_KS__LUP_BAC3_008F22FOR1	CSIRO_KS__LUP_BAC3_008F22FOR1	CSIRO_KS__LUP_BAC3_008F22	415	426	1	12	0	0	0	100	0	T	TTTTTTTTTTTT	12	2	(T)12_CSIRO_KS__LUP_BAC3_008F22FOR1	237	287	307	21	60.37	47.62	TTATCTCAGGCGTGAATCTGC	504	523	20	59.98	50	GTTGCGTGCATATGGTATCG
		CSIRO_KS__LUP_BAC3_008F24FOR1	CSIRO_KS__LUP_BAC3_008F24FOR1	CSIRO_KS__LUP_BAC3_008F24	79	90	6	2	66	0	0	33	0.92	TAAATA	TAAATATAAATA	12	2	(TAAATA)2_CSIRO_KS__LUP_BAC3_008F24FOR1	275	50	71	22	57.67	45.46	GATGGACCAGATTGTTCTAAGG	301	324	24	56.77	33.33	ATTCACTCATTAAGCTCATATTCG
		CSIRO_KS__LUP_BAC3_008F24REV1	CSIRO_KS__LUP_BAC3_008F24REV1	CSIRO_KS__LUP_BAC3_008F24	247	258	6	2	16	0	16	66	1.25	ATTTGT	ATTTGTATTTGT	12	2	(ATTTGT)2_CSIRO_KS__LUP_BAC3_008F24REV1	294	88	106	19	57.72	47.37	CATTACCGCAACTCATTCG	358	381	24	56.82	45.83	TGTGAGTAGGTATCCTACAAGAGC
		CSIRO_KS__LUP_BAC3_008G01FOR1	CSIRO_KS__LUP_BAC3_008G01FOR1	CSIRO_KS__LUP_BAC3_008G01	31	42	6	2	0	33	16	50	1.46	GTCCTT	GTCCTTGTCCTT	12	2	(GTCCTT)2_CSIRO_KS__LUP_BAC3_008G01FOR1	222	7	29	23	59.55	39.13	AACAAGAATCAACCTGAACTTGG	204	228	25	58.9	36	TCTCTGTTAATATGAATCGACTTGC
		CSIRO_KS__LUP_BAC3_008G02FOR1	CSIRO_KS__LUP_BAC3_008G02FOR1	CSIRO_KS__LUP_BAC3_008G02	131	144	7	2	57	28	0	14	1.38	ACTCAAA	ACTCAAAACTCAAA	14	2	(ACTCAAA)2_CSIRO_KS__LUP_BAC3_008G02FOR1	271	3	20	18	52.81	50	CCTGAGACAATGTGTTGG	249	273	25	52.88	32	CTTGAATATATACACACTAACATGC
		CSIRO_KS__LUP_BAC3_008G06FOR1	CSIRO_KS__LUP_BAC3_008G06FOR1	CSIRO_KS__LUP_BAC3_008G06	257	270	7	2	28	14	0	57	1.38	CTATTTA	CTATTTACTATTTA	14	2	(CTATTTA)2_CSIRO_KS__LUP_BAC3_008G06FOR1	292	78	99	22	55.36	40.91	TTCACATACAACATAGGTCAGC	348	369	22	55.91	40.91	TAACATGTCATAGGTGATGTGG
		CSIRO_KS__LUP_BAC3_008G17FOR1	CSIRO_KS__LUP_BAC3_008G17FOR1	CSIRO_KS__LUP_BAC3_008G17	463	474	6	2	0	66	16	16	1.25	GCCCCT	GCCCCTGCCCCT	12	2	(GCCCCT)2_CSIRO_KS__LUP_BAC3_008G17FOR1	264	374	395	22	59.47	50	ACAGATAAGGACCGATGTCTCC	616	637	22	59.09	50	ATACCTCACACACTCCTCATCG
		CSIRO_KS__LUP_BAC3_008G20FOR1	CSIRO_KS__LUP_BAC3_008G20FOR1	CSIRO_KS__LUP_BAC3_008G20	572	583	6	2	33	16	0	50	1.46	ATTCAT	ATTCATATTCAT	12	2	(ATTCAT)2_CSIRO_KS__LUP_BAC3_008G20FOR1	245	547	571	25	57.53	36	CACTGTCATTGTATCATTATTCACC	772	791	20	57.74	50	GTCATCACTTGCTGTCATGC
		CSIRO_KS__LUP_BAC3_008G22FOR1	CSIRO_KS__LUP_BAC3_008G22FOR1	CSIRO_KS__LUP_BAC3_008G22	291	304	7	2	42	0	28	28	1.56	ATATGGA	ATATGGAATATGGA	14	2	(ATATGGA)2_CSIRO_KS__LUP_BAC3_008G22FOR1	239	258	277	20	59.86	50	AGCAGCAACATCAGACATGG	472	496	25	58.9	40	TCATTGCTAATCAAGAGACACTACC
		CSIRO_KS__LUP_BAC3_008G23FOR1	CSIRO_KS__LUP_BAC3_008G23FOR1	CSIRO_KS__LUP_BAC3_008G23	729	742	7	2	57	0	0	42	0.99	AAATTAT	AAATTATAAATTAT	14	2	(AAATTAT)2_CSIRO_KS__LUP_BAC3_008G23FOR1	318	598	622	25	59.61	32	AACTGCAACAATTAACCATTATTCC	894	915	22	59.24	40.91	TAGCCATTCATTAGATCGTTGC
		CSIRO_KS__LUP_BAC3_008G24REV1	CSIRO_KS__LUP_BAC3_008G24REV1	CSIRO_KS__LUP_BAC3_008G24	312	325	7	2	57	0	0	42	0.99	ATTATAA	ATTATAAATTATAA	14	2	(ATTATAA)2_CSIRO_KS__LUP_BAC3_008G24REV1	250	190	210	21	61	52.38	CTTCCACTTCGGATTCAGACC	416	439	24	60.43	45.83	TGCCTAGAGTGGAATGTATGTACG
		CSIRO_KS__LUP_BAC3_008H04REV1	CSIRO_KS__LUP_BAC3_008H04REV1	CSIRO_KS__LUP_BAC3_008H04	71	82	6	2	0	50	0	50	1	CTTCCT	CTTCCTCTTCCT	12	2	(CTTCCT)2_CSIRO_KS__LUP_BAC3_008H04REV1	200	38	57	20	55	45	AACCAACTTCAAGTGTCACC	216	237	22	55.7	36.36	ATCTTCCTTATTCGAAGAATCC
		CSIRO_KS__LUP_BAC3_008H11REV1	CSIRO_KS__LUP_BAC3_008H11REV1	CSIRO_KS__LUP_BAC3_008H11	297	308	6	2	33	66	0	0	0.92	CACACC	CACACCCACACC	12	2	(CACACC)2_CSIRO_KS__LUP_BAC3_008H11REV1	279	62	83	22	59.92	50	CTACCGCCTTACAATCGTTACC	321	340	20	59.75	50	TTAATCCGCACGTAGTCACG
		CSIRO_KS__LUP_BAC3_008H15FOR1	CSIRO_KS__LUP_BAC3_008H15FOR1	CSIRO_KS__LUP_BAC3_008H15	834	845	6	2	0	0	33	66	0.92	TGTTTG	TGTTTGTGTTTG	12	2	(TGTTTG)2_CSIRO_KS__LUP_BAC3_008H15FOR1	237	705	725	21	60.54	52.38	GTCTATCTGTGGCACCAATGC	921	941	21	60.14	52.38	TCCGAGGTTACGTAGTGATCG
		CSIRO_KS__LUP_BAC3_008H16FOR1	CSIRO_KS__LUP_BAC3_008H16FOR1	CSIRO_KS__LUP_BAC3_008H16	261	280	1	20	0	0	100	0	0	G	GGGGGGGGGGGGGGGGGGGG	20	1	(G)20_CSIRO_KS__LUP_BAC3_008H16FOR1	262	87	110	24	60.01	45.83	TGAACTACAAGTGAGCCTAAGTGC	327	348	22	59.01	50	GAACTGCAGTAATCTGGTCAGC
		CSIRO_KS__LUP_BAC3_008H18FOR1	CSIRO_KS__LUP_BAC3_008H18FOR1	CSIRO_KS__LUP_BAC3_008H18	301	312	3	4	66	0	0	33	0.92	AAT	AATAATAATAAT	12	2	(AAT)4_CSIRO_KS__LUP_BAC3_008H18FOR1	238	199	220	22	59.84	36.36	TCATTCCACGAATTATTGTTGC	417	436	20	60.46	55	AAGGACCGAGAGGTGAATCC
		CSIRO_KS__LUP_BAC3_008H20FOR1	CSIRO_KS__LUP_BAC3_008H20FOR1	CSIRO_KS__LUP_BAC3_008H20	452	463	1	12	0	100	0	0	0	C	CCCCCCCCCCCC	12	2	(C)12_CSIRO_KS__LUP_BAC3_008H20FOR1	240	356	379	24	54.57	41.67	AAGGCAGTTCTAGAGATAAGTACC	576	595	20	55.53	50	TATGCGTGATACTCCTAGCC
		CSIRO_KS__LUP_BAC3_008H21FOR1	CSIRO_KS__LUP_BAC3_008H21FOR1	CSIRO_KS__LUP_BAC3_008H21	813	824	6	2	16	0	33	50	1.46	GTTTGA	GTTTGAGTTTGA	12	2	(GTTTGA)2_CSIRO_KS__LUP_BAC3_008H21FOR1	250	690	708	19	60.85	52.63	ATGCCGGTATGCAAGATCC	918	939	22	61.2	54.54	CCGGACATTCTGAGTCAGTAGC
		CSIRO_KS__LUP_BAC3_008I12FOR1	CSIRO_KS__LUP_BAC3_008I12FOR1	CSIRO_KS__LUP_BAC3_008I12	601	614	7	2	42	0	28	28	1.56	AATGATG	AATGATGAATGATG	14	2	(AATGATG)2_CSIRO_KS__LUP_BAC3_008I12FOR1	252	416	436	21	58.66	52.38	CGGTAACTCTGAATCCTGACC	644	667	24	57.94	33.33	AACATTCATACATTGAGATTGTGG
		CSIRO_KS__LUP_BAC3_008I20FOR1	CSIRO_KS__LUP_BAC3_008I20FOR1	CSIRO_KS__LUP_BAC3_008I20	470	483	7	2	0	85	0	14	0.59	CCCCTCC	CCCCTCCCCCCTCC	14	2	(CCCCTCC)2_CSIRO_KS__LUP_BAC3_008I20FOR1	299	391	412	22	59.65	40.91	ATAACACCAACATTACGCATGG	671	689	19	60.03	52.63	ACCTTCATTCGCCTCATCC
		CSIRO_KS__LUP_BAC3_008I23FOR1	CSIRO_KS__LUP_BAC3_008I23FOR1	CSIRO_KS__LUP_BAC3_008I23	809	820	6	2	16	16	50	16	1.79	AGCTGG	AGCTGGAGCTGG	12	2	(AGCTGG)2_CSIRO_KS__LUP_BAC3_008I23FOR1	254	666	686	21	59.06	47.62	CGAACACAATGGTATCAGACG	899	919	21	60.05	52.38	ACCTGTATGTCACGGTCAAGC
		CSIRO_KS__LUP_BAC3_008J08FOR1	CSIRO_KS__LUP_BAC3_008J08FOR1	CSIRO_KS__LUP_BAC3_008J08	176	187	6	2	66	0	16	16	1.25	GATAAA	GATAAAGATAAA	12	2	(GATAAA)2_CSIRO_KS__LUP_BAC3_008J08FOR1	273	85	106	22	59.91	54.54	AGAAGGTGAGAGAGGAGTGTGG	333	357	25	58.91	36	TTCATAAGCTAGCATCATTCTATGG
		CSIRO_KS__LUP_BAC3_008J11FOR1	CSIRO_KS__LUP_BAC3_008J11FOR1	CSIRO_KS__LUP_BAC3_008J11	585	602	6	3	0	0	33	66	0.92	TTTGTG	TTTGTGTTTGTGTTTGTG	18	2	(TTTGTG)3_CSIRO_KS__LUP_BAC3_008J11FOR1	258	455	474	20	56.34	50	GACATGACGTGGACTATTGG	688	712	25	57.03	36	TGCATTATTGAACTACAACTCTAGC
		CSIRO_KS__LUP_BAC3_008J12REV1	CSIRO_KS__LUP_BAC3_008J12REV1	CSIRO_KS__LUP_BAC3_008J12	669	680	4	3	25	0	0	75	0.81	TTTA	TTTATTTATTTA	12	2	(TTTA)3_CSIRO_KS__LUP_BAC3_008J12REV1	259	556	576	21	60.38	47.62	TTCGCATGCTGCTAAGATACC	793	814	22	60.74	50	TGACTGATTGCTGACTCTCTGC
		CSIRO_KS__LUP_BAC3_008J15FOR1	CSIRO_KS__LUP_BAC3_008J15FOR1	CSIRO_KS__LUP_BAC3_008J15	452	463	6	2	0	83	0	16	0.65	CCCCTC	CCCCTCCCCCTC	12	2	(CCCCTC)2_CSIRO_KS__LUP_BAC3_008J15FOR1	233	421	443	23	59.71	47.83	CCACATAACTCACTGTCTTGTCG	634	653	20	60.62	55	CAGTGCTGCGAATACAGACG
		CSIRO_KS__LUP_BAC3_008J21FOR1	CSIRO_KS__LUP_BAC3_008J21FOR1	CSIRO_KS__LUP_BAC3_008J21	476	487	6	2	0	66	16	16	1.25	CCCCTG	CCCCTGCCCCTG	12	2	(CCCCTG)2_CSIRO_KS__LUP_BAC3_008J21FOR1	254	404	426	23	59.51	43.48	TCCGCATCCTTATAGATTACTGG	637	657	21	60.15	52.38	CAGCAATCTGGTCTCTGAAGC
		CSIRO_KS__LUP_BAC3_008J22FOR1	CSIRO_KS__LUP_BAC3_008J22FOR1	CSIRO_KS__LUP_BAC3_008J22	715	730	8	2	25	12	37	25	1.91	GGTAATCG	GGTAATCGGGTAATCG	16	2	(GGTAATCG)2_CSIRO_KS__LUP_BAC3_008J22FOR1	276	539	560	22	60.15	45.46	TGTTCAGAAGTGGAAGTCATGG	794	814	21	59.52	52.38	CTGAACTGAACTGCACAGTGG
		CSIRO_KS__LUP_BAC3_008K02FOR1	CSIRO_KS__LUP_BAC3_008K02FOR1	CSIRO_KS__LUP_BAC3_008K02	377	388	3	4	66	0	0	33	0.92	AAT	AATAATAATAAT	12	2	(AAT)4_CSIRO_KS__LUP_BAC3_008K02FOR1	305	250	270	21	54.45	42.86	GATGAAGACACCAACATTACC	534	554	21	54.11	42.86	GATTACGGTCTTGAGTAATCG
		CSIRO_KS__LUP_BAC3_008K03FOR1	CSIRO_KS__LUP_BAC3_008K03FOR1	CSIRO_KS__LUP_BAC3_008K03	271	282	6	2	33	16	0	50	1.46	TTTAAC	TTTAACTTTAAC	12	2	(TTTAAC)2_CSIRO_KS__LUP_BAC3_008K03FOR1	220	174	197	24	52.17	33.33	GTTGAGAATTAGTGTAATTAGTGC	371	393	23	52.84	30.43	ACATATACAATATGGAATTCTCG
		CSIRO_KS__LUP_BAC3_008K19REV1	CSIRO_KS__LUP_BAC3_008K19REV1	CSIRO_KS__LUP_BAC3_008K19	522	535	7	2	71	28	0	0	0.86	ACACAAA	ACACAAAACACAAA	14	2	(ACACAAA)2_CSIRO_KS__LUP_BAC3_008K19REV1	228	344	366	23	58.19	47.83	GTACACAGCCTTATACTGCAAGC	551	571	21	58.74	42.86	TTGATATCTGCGATGAAGTGG
		CSIRO_KS__LUP_BAC3_008L01FOR1	CSIRO_KS__LUP_BAC3_008L01FOR1	CSIRO_KS__LUP_BAC3_008L01	807	818	6	2	33	0	33	33	1.58	GATGTA	GATGTAGATGTA	12	2	(GATGTA)2_CSIRO_KS__LUP_BAC3_008L01FOR1	348	559	578	20	51.84	35	TTGGAAGTTGAGATTATTCC	889	906	18	52.68	55.56	CTGACTCAGCAGTTACGC
		CSIRO_KS__LUP_BAC3_008L09FOR1	CSIRO_KS__LUP_BAC3_008L09FOR1	CSIRO_KS__LUP_BAC3_008L09	233	244	6	2	33	50	16	0	1.46	CCCGAA	CCCGAACCCGAA	12	2	(CCCGAA)2_CSIRO_KS__LUP_BAC3_008L09FOR1	237	206	227	22	57.85	45.46	CCTCTCTTCACAATCTCATTCC	421	442	22	57.29	40.91	ATCTGCACCGTTAATCTATTCC
		CSIRO_KS__LUP_BAC3_008L09REV1	CSIRO_KS__LUP_BAC3_008L09REV1	CSIRO_KS__LUP_BAC3_008L09	157	168	6	2	50	0	0	50	1	TTAAAT	TTAAATTTAAAT	12	2	(TTAAAT)2_CSIRO_KS__LUP_BAC3_008L09REV1	336	28	48	21	54.49	38.1	AGAATGATGCTTGTAGATTGG	339	363	25	54.07	36	CAAGAGACTATAATGTTACATCACC
		CSIRO_KS__LUP_BAC3_008L13FOR1	CSIRO_KS__LUP_BAC3_008L13FOR1	CSIRO_KS__LUP_BAC3_008L13	894	905	4	3	25	0	25	50	1.5	TATG	TATGTATGTATG	12	2	(TATG)3_CSIRO_KS__LUP_BAC3_008L13FOR1	250	717	737	21	61.65	52.38	CATGCGACAGTGGAATAGTGC	945	966	22	61.15	54.54	GATCCAGCGTCAGCTATACAGG
		CSIRO_KS__LUP_BAC3_008L17REV1	CSIRO_KS__LUP_BAC3_008L17REV1	CSIRO_KS__LUP_BAC3_008L17	450	461	6	2	0	33	16	50	1.46	TCTTCG	TCTTCGTCTTCG	12	2	(TCTTCG)2_CSIRO_KS__LUP_BAC3_008L17REV1	229	307	325	19	59.58	52.63	AACTGTCATACCGCCAACG	514	535	22	60.09	54.54	GTGACGAGTCTGCTCAGTATGC
		CSIRO_KS__LUP_BAC3_008M07FOR1	CSIRO_KS__LUP_BAC3_008M07FOR1	CSIRO_KS__LUP_BAC3_008M07	455	466	6	2	16	16	33	33	1.92	ATTGCG	ATTGCGATTGCG	12	2	(ATTGCG)2_CSIRO_KS__LUP_BAC3_008M07FOR1	256	326	350	25	60.17	48	GAAGAGAAGTACAAGGAGGAAGACC	560	581	22	60.85	40.91	AACATGTGCAATCACAACAAGG
		CSIRO_KS__LUP_BAC3_008M09FOR1	CSIRO_KS__LUP_BAC3_008M09FOR1	CSIRO_KS__LUP_BAC3_008M09	866	877	6	2	33	16	33	16	1.92	ATGCAG	ATGCAGATGCAG	12	2	(ATGCAG)2_CSIRO_KS__LUP_BAC3_008M09FOR1	234	671	695	25	51.69	40	CTACTTGTTATCAGTAGTCTAGTCG	886	904	19	51.36	47.37	CTGTGAATGGAAGTGTAGC
		CSIRO_KS__LUP_BAC3_008M09REV1	CSIRO_KS__LUP_BAC3_008M09REV1	CSIRO_KS__LUP_BAC3_008M09	274	285	6	2	0	16	16	66	1.25	TTCTTG	TTCTTGTTCTTG	12	2	(TTCTTG)2_CSIRO_KS__LUP_BAC3_008M09REV1	293	228	251	24	60.48	41.67	GGAAGTTCATCTCGTTCTTAATGC	500	520	21	61.2	47.62	TGAACTGGTCGATTCAGATGC
		CSIRO_KS__LUP_BAC3_008M21FOR1	CSIRO_KS__LUP_BAC3_008M21FOR1	CSIRO_KS__LUP_BAC3_008M21	578	589	6	2	33	16	0	50	1.46	ATCATT	ATCATTATCATT	12	2	(ATCATT)2_CSIRO_KS__LUP_BAC3_008M21FOR1	313	456	480	25	60.06	36	AATTCAAGAACAGATATACGCAAGC	749	768	20	60.21	50	CATGAGCTGCCATGATATGC
		CSIRO_KS__LUP_BAC3_008M21REV1	CSIRO_KS__LUP_BAC3_008M21REV1	CSIRO_KS__LUP_BAC3_008M21	806	817	4	3	25	0	0	75	0.81	TATT	TATTTATTTATT	12	2	(TATT)3_CSIRO_KS__LUP_BAC3_008M21REV1	350	556	580	25	56.71	36	TGTCCTAGTCTAATTATTGTCATGC	885	905	21	56.67	42.86	TAGGCATCATTAGGTTGATCC
		CSIRO_KS__LUP_BAC3_008N01FOR1	CSIRO_KS__LUP_BAC3_008N01FOR1	CSIRO_KS__LUP_BAC3_008N01	765	778	7	2	14	28	28	28	1.95	GTGACTC	GTGACTCGTGACTC	14	2	(GTGACTC)2_CSIRO_KS__LUP_BAC3_008N01FOR1	256	551	570	20	61.64	55	GCACTGATAACACGCGTTCC	786	806	21	61.16	57.14	CTATCAGGTGAAGGCGAGTCC
		CSIRO_KS__LUP_BAC3_008N04REV1	CSIRO_KS__LUP_BAC3_008N04REV1	CSIRO_KS__LUP_BAC3_008N04	680	692	1	13	0	100	0	0	0	C	CCCCCCCCCCCCC	13	2	(C)13_CSIRO_KS__LUP_BAC3_008N04REV1	253	638	656	19	58.87	52.63	GATGGACATGCCTTCAACC	869	890	22	58.02	54.54	GACCGAGGACAGTACAGTAAGC
		CSIRO_KS__LUP_BAC3_008N05REV1	CSIRO_KS__LUP_BAC3_008N05REV1	CSIRO_KS__LUP_BAC3_008N05	746	757	6	2	50	0	16	33	1.46	ATAGAT	ATAGATATAGAT	12	2	(ATAGAT)2_CSIRO_KS__LUP_BAC3_008N05REV1	265	568	589	22	59.24	45.46	TTGAAGAGCACCAACATAGTCC	809	832	24	59.63	50	GAGACAGCGACTACTACTTCATCG
		CSIRO_KS__LUP_BAC3_008N07FOR1	CSIRO_KS__LUP_BAC3_008N07FOR1	CSIRO_KS__LUP_BAC3_008N07	805	818	7	2	28	14	42	14	1.84	GAGACTG	GAGACTGGAGACTG	14	2	(GAGACTG)2_CSIRO_KS__LUP_BAC3_008N07FOR1	250	609	629	21	59.36	47.62	CAATACGCAAGATCAGTGTGC	836	858	23	58.71	52.17	GGATACAGGCTAGTAAGCGTAGC
		CSIRO_KS__LUP_BAC3_008N08FOR1	CSIRO_KS__LUP_BAC3_008N08FOR1	CSIRO_KS__LUP_BAC3_008N08	706	717	6	2	16	16	0	66	1.25	TATTTC	TATTTCTATTTC	12	2	(TATTTC)2_CSIRO_KS__LUP_BAC3_008N08FOR1	266	594	617	24	59.72	45.83	TGAGTGTTATGTGTCCTAGCTTCC	838	859	22	59.63	50	GCCATGACATAGACATCGTAGC
		CSIRO_KS__LUP_BAC3_008N12REV1	CSIRO_KS__LUP_BAC3_008N12REV1	CSIRO_KS__LUP_BAC3_008N12	245	256	6	2	33	0	0	66	0.92	TTTTAA	TTTTAATTTTAA	12	2	(TTTTAA)2_CSIRO_KS__LUP_BAC3_008N12REV1	306	119	140	22	56.72	36.36	AATTGTCTGGTTGAATTACACG	403	424	22	56.82	40.91	TGTGAAGATTGGACTAGATTGG
		CSIRO_KS__LUP_BAC3_008N15FOR1	CSIRO_KS__LUP_BAC3_008N15FOR1	CSIRO_KS__LUP_BAC3_008N15	646	657	6	2	50	16	16	16	1.79	ATGACA	ATGACAATGACA	12	2	(ATGACA)2_CSIRO_KS__LUP_BAC3_008N15FOR1	236	613	633	21	60.54	52.38	GTAGTACGCGTATGCGATTGG	827	848	22	60.7	50	GATCATGCATCGTCAGTACAGC
		CSIRO_KS__LUP_BAC3_008N17FOR1	CSIRO_KS__LUP_BAC3_008N17FOR1	CSIRO_KS__LUP_BAC3_008N17	834	847	7	2	42	0	14	42	1.45	TGATATA	TGATATATGATATA	14	2	(TGATATA)2_CSIRO_KS__LUP_BAC3_008N17FOR1	250	738	762	25	60.14	40	AAGTTGGTCAACACTTCAAGTTAGC	967	987	21	60.31	52.38	TAAGGTCAACCGTGTCTCTGC
		CSIRO_KS__LUP_BAC3_008N18REV1	CSIRO_KS__LUP_BAC3_008N18REV1	CSIRO_KS__LUP_BAC3_008N18	580	591	3	4	0	33	0	66	0.92	TTC	TTCTTCTTCTTC	12	2	(TTC)4_CSIRO_KS__LUP_BAC3_008N18REV1	234	557	577	21	55.09	38.1	TCTCATTCTTCATCATTGTCC	767	790	24	55.63	41.67	GACATGAGTTCTAAGCTAGATTCC
		CSIRO_KS__LUP_BAC3_008N22FOR1	CSIRO_KS__LUP_BAC3_008N22FOR1	CSIRO_KS__LUP_BAC3_008N22	823	834	6	2	16	33	16	33	1.92	CCAGTT	CCAGTTCCAGTT	12	2	(CCAGTT)2_CSIRO_KS__LUP_BAC3_008N22FOR1	248	721	742	22	60.71	50	CCGGTAGATTGGATACATCAGC	947	968	22	60.03	45.46	TAGCATGGTGACCTGTTATTGC
		CSIRO_KS__LUP_BAC3_008O08FOR1	CSIRO_KS__LUP_BAC3_008O08FOR1	CSIRO_KS__LUP_BAC3_008O08	628	643	8	2	37	0	0	62	0.95	TATATATT	TATATATTTATATATT	16	2	(TATATATT)2_CSIRO_KS__LUP_BAC3_008O08FOR1	241	443	467	25	53.38	32	CAATCTCACAATATTATCTACTTCC	661	683	23	54.03	34.78	CAATATTGACATCATCTACAAGG
		CSIRO_KS__LUP_BAC3_008O12FOR1	CSIRO_KS__LUP_BAC3_008O12FOR1	CSIRO_KS__LUP_BAC3_008O12	690	701	6	2	0	16	0	83	0.65	TTTCTT	TTTCTTTTTCTT	12	2	(TTTCTT)2_CSIRO_KS__LUP_BAC3_008O12FOR1	282	630	653	24	55.44	33.33	TTCTTACATCTCACTTGATAATCG	893	911	19	56.39	52.63	ATCAGAGGTGCTCAAGTCG
		CSIRO_KS__LUP_BAC3_008O13FOR1	CSIRO_KS__LUP_BAC3_008O13FOR1	CSIRO_KS__LUP_BAC3_008O13	845	859	5	3	20	40	20	20	1.92	GCACT	GCACTGCACTGCACT	15	2	(GCACT)3_CSIRO_KS__LUP_BAC3_008O13FOR1	284	603	624	22	60.58	50	GGAGAGGTCATGGATACATTGG	865	886	22	60.99	50	GTCTGGCATGCTGAATATCTCC
		CSIRO_KS__LUP_BAC3_008O15FOR1	CSIRO_KS__LUP_BAC3_008O15FOR1	CSIRO_KS__LUP_BAC3_008O15	751	762	6	2	16	16	50	16	1.79	GAGCTG	GAGCTGGAGCTG	12	2	(GAGCTG)2_CSIRO_KS__LUP_BAC3_008O15FOR1	268	519	540	22	60.49	50	TAGACTTGGCACTGAGAACACG	765	786	22	61.06	54.54	GTGCAGTCCAGATAGCGTAACC
		CSIRO_KS__LUP_BAC3_008O15REV1	CSIRO_KS__LUP_BAC3_008O15REV1	CSIRO_KS__LUP_BAC3_008O15	200	211	4	3	25	50	0	25	1.5	CACT	CACTCACTCACT	12	2	(CACT)3_CSIRO_KS__LUP_BAC3_008O15REV1	248	9	26	18	59.99	55.56	GTCAAGCAACGCACATCG	238	256	19	59.88	57.9	GCGCAGTTCTCTTGTCTGC
		CSIRO_KS__LUP_BAC3_008O18REV1	CSIRO_KS__LUP_BAC3_008O18REV1	CSIRO_KS__LUP_BAC3_008O18	170	181	6	2	33	16	33	16	1.92	AGCTGA	AGCTGAAGCTGA	12	2	(AGCTGA)2_CSIRO_KS__LUP_BAC3_008O18REV1	206	21	42	22	60.24	45.46	TAATCCGAACGGTTGTTAGTCC	203	226	24	60.22	45.83	CATCTCGGTGAAGAGGTAATATCC
		CSIRO_KS__LUP_BAC3_008O20FOR1	CSIRO_KS__LUP_BAC3_008O20FOR1	CSIRO_KS__LUP_BAC3_008O20	537	548	1	12	0	0	0	100	0	T	TTTTTTTTTTTT	12	2	(T)12_CSIRO_KS__LUP_BAC3_008O20FOR1	213	454	477	24	55.02	33.33	AGTGATCAACAATGTCAATATAGG	644	666	23	54.84	34.78	GAATCAGGTTAAGTTATCATTCG
		CSIRO_KS__LUP_BAC3_008O21FOR1	CSIRO_KS__LUP_BAC3_008O21FOR1	CSIRO_KS__LUP_BAC3_008O21	510	523	7	2	14	14	14	57	1.66	TTGCATT	TTGCATTTTGCATT	14	2	(TTGCATT)2_CSIRO_KS__LUP_BAC3_008O21FOR1	243	419	438	20	60.89	50	AGTGCATGTGCAGATGATGC	640	661	22	60.96	50	GCTATCGAGCGATACCATTACG
		CSIRO_KS__LUP_BAC3_008P01FOR1	CSIRO_KS__LUP_BAC3_008P01FOR1	CSIRO_KS__LUP_BAC3_008P01	819	833	5	3	20	40	20	20	1.92	CTGCA	CTGCACTGCACTGCA	15	2	(CTGCA)3_CSIRO_KS__LUP_BAC3_008P01FOR1	240	636	657	22	61.85	50	CGATCGCTAATGGACTCATACG	854	875	22	62.13	54.54	CACTCGACTTAGTCTGGCATGG
		CSIRO_KS__LUP_BAC3_008P19REV1	CSIRO_KS__LUP_BAC3_008P19REV1	CSIRO_KS__LUP_BAC3_008P19	312	323	1	12	0	0	100	0	0	G	GGGGGGGGGGGG	12	2	(G)12_CSIRO_KS__LUP_BAC3_008P19REV1	231	214	234	21	58.87	42.86	ACATGCCATTATCGAATCTCC	424	444	21	59.07	52.38	TTAGTCCACCATAGCCAGACC
		CSIRO_KS__LUP_BAC3_008P21FOR1	CSIRO_KS__LUP_BAC3_008P21FOR1	CSIRO_KS__LUP_BAC3_008P21	176	187	6	2	83	0	0	16	0.65	AAAAAT	AAAAATAAAAAT	12	2	(AAAAAT)2_CSIRO_KS__LUP_BAC3_008P21FOR1	311	126	146	21	56.96	42.86	TTGAGGACTTCGTTATCAAGG	418	436	19	57.26	47.37	TTGCAACTCCAACCATAGC
		CSIRO_KS__LUP_BAC3_008P23REV1	CSIRO_KS__LUP_BAC3_008P23REV1	CSIRO_KS__LUP_BAC3_008P23	129	142	7	2	57	28	0	14	1.38	ACTCAAA	ACTCAAAACTCAAA	14	2	(ACTCAAA)2_CSIRO_KS__LUP_BAC3_008P23REV1	271	1	18	18	52.81	50	CCTGAGACAATGTGTTGG	247	271	25	52.88	32	CTTGAATATATACACACTAACATGC
		CSIRO_KS__LUP_BAC3_009A01FOR1	CSIRO_KS__LUP_BAC3_009A01FOR1	CSIRO_KS__LUP_BAC3_009A01	201	214	1	14	0	0	100	0	0	G	GGGGGGGGGGGGGG	14	2	(G)14_CSIRO_KS__LUP_BAC3_009A01FOR1	317	126	146	21	55.32	47.62	AAGTGAGAAGATGAGGAGAGC	424	442	19	55.48	52.63	GGACGTTCTTATCGTCACC
		CSIRO_KS__LUP_BAC3_009A05FOR1	CSIRO_KS__LUP_BAC3_009A05FOR1	CSIRO_KS__LUP_BAC3_009A05	328	341	7	2	0	14	42	42	1.45	TGGTGCT	TGGTGCTTGGTGCT	14	2	(TGGTGCT)2_CSIRO_KS__LUP_BAC3_009A05FOR1	302	134	156	23	59.03	47.83	GTAAGAGGTTCCATGAGTTGACC	415	435	21	59.76	47.62	CAAGTCAACCAGGCAATAAGC
		CSIRO_KS__LUP_BAC3_009A15REV1	CSIRO_KS__LUP_BAC3_009A15REV1	CSIRO_KS__LUP_BAC3_009A15	423	434	6	2	50	0	0	50	1	TTTAAA	TTTAAATTTAAA	12	2	(TTTAAA)2_CSIRO_KS__LUP_BAC3_009A15REV1	328	247	270	24	59.31	45.83	GATTGTGTGAGCTCTATGTTCTCC	550	574	25	59.21	36	CATATGCATCAATATGAAGAGAAGC
		CSIRO_KS__LUP_BAC3_009A16REV1	CSIRO_KS__LUP_BAC3_009A16REV1	CSIRO_KS__LUP_BAC3_009A16	422	433	3	4	66	0	0	33	0.92	AAT	AATAATAATAAT	12	2	(AAT)4_CSIRO_KS__LUP_BAC3_009A16REV1	350	259	277	19	55.01	52.63	CTCAACCTCGCTAGATTCC	588	608	21	55.41	38.1	CCACAATTATTGGTACATTGG
		CSIRO_KS__LUP_BAC3_009A18REV1	CSIRO_KS__LUP_BAC3_009A18REV1	CSIRO_KS__LUP_BAC3_009A18	601	612	6	2	50	16	33	0	1.46	AGGACA	AGGACAAGGACA	12	2	(AGGACA)2_CSIRO_KS__LUP_BAC3_009A18REV1	256	448	469	22	60.73	50	TGGTACTGTCACCAATGTCACC	682	703	22	59.9	50	AGCCTCTCATAAGCAGCATACC
		CSIRO_KS__LUP_BAC3_009A19REV1	CSIRO_KS__LUP_BAC3_009A19REV1	CSIRO_KS__LUP_BAC3_009A19	910	921	6	2	33	16	16	33	1.92	GATCAT	GATCATGATCAT	12	2	(GATCAT)2_CSIRO_KS__LUP_BAC3_009A19REV1	236	715	737	23	55.76	43.48	CACTTATTCAGGTAGATGAGTGC	928	950	23	56.4	43.48	GGAGATCGAATAAGTCTGTAAGC
		CSIRO_KS__LUP_BAC3_009A21FOR1	CSIRO_KS__LUP_BAC3_009A21FOR1	CSIRO_KS__LUP_BAC3_009A21	892	903	4	3	25	25	0	50	1.5	CATT	CATTCATTCATT	12	2	(CATT)3_CSIRO_KS__LUP_BAC3_009A21FOR1	217	774	796	23	56.68	39.13	TTAATATATCCACCACACTGACG	969	990	22	55.99	45.46	TTCTAGTATCGGACTTCACACC
		CSIRO_KS__LUP_BAC3_009A22FOR1	CSIRO_KS__LUP_BAC3_009A22FOR1	CSIRO_KS__LUP_BAC3_009A22	643	654	6	2	50	0	0	50	1	AATTAT	AATTATAATTAT	12	2	(AATTAT)2_CSIRO_KS__LUP_BAC3_009A22FOR1	296	396	417	22	54.14	40.91	CTAATCATCTCATACTCCAACG	670	691	22	53.76	36.36	ATGTGTCAAGAGCTATAATTGG
		CSIRO_KS__LUP_BAC3_009B06FOR1	CSIRO_KS__LUP_BAC3_009B06FOR1	CSIRO_KS__LUP_BAC3_009B06	622	633	6	2	16	50	33	0	1.46	ACGCGC	ACGCGCACGCGC	12	2	(ACGCGC)2_CSIRO_KS__LUP_BAC3_009B06FOR1	217	572	592	21	60.67	47.62	CTGTTGTCAATTCTGGCAAGG	767	788	22	60.88	50	TAGTCTCGCAAGGAGAATCTGG
		CSIRO_KS__LUP_BAC3_009C03FOR1	CSIRO_KS__LUP_BAC3_009C03FOR1	CSIRO_KS__LUP_BAC3_009C03	787	798	6	2	33	33	16	16	1.92	ACTGCA	ACTGCAACTGCA	12	2	(ACTGCA)2_CSIRO_KS__LUP_BAC3_009C03FOR1	262	562	583	22	60.42	45.46	TACAAGCTCACGCTCATTATGC	805	823	19	60.21	57.9	CATGCCAGGTCATCTCAGG
		CSIRO_KS__LUP_BAC3_009C04FOR1	CSIRO_KS__LUP_BAC3_009C04FOR1	CSIRO_KS__LUP_BAC3_009C04	576	587	6	2	16	16	16	50	1.79	GATTCT	GATTCTGATTCT	12	2	(GATTCT)2_CSIRO_KS__LUP_BAC3_009C04FOR1	258	532	551	20	60.24	55	AGATCATCGCTCACGGTAGG	767	789	23	59.87	47.83	TCTCCTCTCTCATCAACTCAACC
		CSIRO_KS__LUP_BAC3_009C06REV1	CSIRO_KS__LUP_BAC3_009C06REV1	CSIRO_KS__LUP_BAC3_009C06	856	867	6	2	16	33	0	50	1.46	CATTTC	CATTTCCATTTC	12	2	(CATTTC)2_CSIRO_KS__LUP_BAC3_009C06REV1	252	696	718	23	55.36	34.78	CCAATGGATAGTGTTAATAATGG	925	947	23	54.5	39.13	CATATACCAGTTCCTAATGATCC
		CSIRO_KS__LUP_BAC3_009C08REV1	CSIRO_KS__LUP_BAC3_009C08REV1	CSIRO_KS__LUP_BAC3_009C08	826	837	6	2	33	16	16	33	1.92	ATCTAG	ATCTAGATCTAG	12	2	(ATCTAG)2_CSIRO_KS__LUP_BAC3_009C08REV1	348	574	596	23	62.27	43.48	TGCAACTCTGTGATGGATAATCG	898	921	24	61.41	45.83	GCAATGCTGGATCTAGAGTTATCG
		CSIRO_KS__LUP_BAC3_009C09FOR1	CSIRO_KS__LUP_BAC3_009C09FOR1	CSIRO_KS__LUP_BAC3_009C09	384	395	6	2	16	16	16	50	1.79	TTCTGA	TTCTGATTCTGA	12	2	(TTCTGA)2_CSIRO_KS__LUP_BAC3_009C09FOR1	322	328	349	22	60.61	40.91	AATCTTGCCAATTGCTTACTCG	630	649	20	60.41	50	CAGCGTTGATGACAGATTCG
		CSIRO_KS__LUP_BAC3_009C13REV1	CSIRO_KS__LUP_BAC3_009C13REV1	CSIRO_KS__LUP_BAC3_009C13	147	160	7	2	42	0	28	28	1.56	TATAGAG	TATAGAGTATAGAG	14	2	(TATAGAG)2_CSIRO_KS__LUP_BAC3_009C13REV1	213	17	39	23	59.44	43.48	AAGACGTGGTATTAGTGGAATCG	206	229	24	58.47	45.83	CCTTCACATCAGAGTCTTAGTTCC
		CSIRO_KS__LUP_BAC3_009C14FOR1	CSIRO_KS__LUP_BAC3_009C14FOR1	CSIRO_KS__LUP_BAC3_009C14	756	767	6	2	50	0	16	33	1.46	ATGAAT	ATGAATATGAAT	12	2	(ATGAAT)2_CSIRO_KS__LUP_BAC3_009C14FOR1	293	591	609	19	60.77	63.16	CCAGACGCGATCCTAGACC	861	883	23	60.22	52.17	AGAGACAGCGAGACTGATAGACG
		CSIRO_KS__LUP_BAC3_009C16FOR1	CSIRO_KS__LUP_BAC3_009C16FOR1	CSIRO_KS__LUP_BAC3_009C16	217	228	6	2	16	16	16	50	1.79	TTGCTA	TTGCTATTGCTA	12	2	(TTGCTA)2_CSIRO_KS__LUP_BAC3_009C16FOR1	249	55	74	20	55.53	55	GACTCCTCCTTGCTAGATCC	280	303	24	54.96	37.5	CATAACTTAGCATCACACTAATCC
		CSIRO_KS__LUP_BAC3_009D03FOR1	CSIRO_KS__LUP_BAC3_009D03FOR1	CSIRO_KS__LUP_BAC3_009D03	839	850	6	2	33	33	16	16	1.92	ACTGCA	ACTGCAACTGCA	12	2	(ACTGCA)2_CSIRO_KS__LUP_BAC3_009D03FOR1	265	649	671	23	59.45	43.48	AGTATAAGTGCGATCCGTATTGG	893	913	21	60.28	52.38	TACAGTCCGTGCCTTAGATGC
		CSIRO_KS__LUP_BAC3_009D19REV1	CSIRO_KS__LUP_BAC3_009D19REV1	CSIRO_KS__LUP_BAC3_009D19	664	675	6	2	16	33	33	16	1.92	ATGCGC	ATGCGCATGCGC	12	2	(ATGCGC)2_CSIRO_KS__LUP_BAC3_009D19REV1	255	606	629	24	58.78	45.83	AACATGTTAGGTAGGTCTGACTCG	838	860	23	59.78	47.83	GATCAGCATACACATGAGACAGC
		CSIRO_KS__LUP_BAC3_009D22FOR1	CSIRO_KS__LUP_BAC3_009D22FOR1	CSIRO_KS__LUP_BAC3_009D22	778	791	7	2	14	28	14	42	1.84	CATCTTG	CATCTTGCATCTTG	14	2	(CATCTTG)2_CSIRO_KS__LUP_BAC3_009D22FOR1	276	554	573	20	55.24	40	AATATGGCAAGAGATGATGC	808	829	22	55.88	45.46	GGTATATGGATGTTGTGAGTCC
		CSIRO_KS__LUP_BAC3_009D24FOR1	CSIRO_KS__LUP_BAC3_009D24FOR1	CSIRO_KS__LUP_BAC3_009D24	496	509	7	2	42	28	0	28	1.56	TTACAAC	TTACAACTTACAAC	14	2	(TTACAAC)2_CSIRO_KS__LUP_BAC3_009D24FOR1	239	475	495	21	57.96	42.86	GATTCCACTGCAACATAATGG	689	713	25	57.36	36	CTCATCGAATATTAATGGTAAGACC
		CSIRO_KS__LUP_BAC3_009E04REV1	CSIRO_KS__LUP_BAC3_009E04REV1	CSIRO_KS__LUP_BAC3_009E04	729	740	3	4	33	33	0	33	1.58	TAC	TACTACTACTAC	12	2	(TAC)4_CSIRO_KS__LUP_BAC3_009E04REV1	316	526	548	23	59.81	43.48	TTCACCAACATTCACTACACACC	820	841	22	59.64	45.46	CATACGGTATTGCTTCATCTGC
		CSIRO_KS__LUP_BAC3_009E06REV1	CSIRO_KS__LUP_BAC3_009E06REV1	CSIRO_KS__LUP_BAC3_009E06	357	371	3	5	0	66	0	33	0.92	TCC	TCCTCCTCCTCCTCC	15	2	(TCC)5_CSIRO_KS__LUP_BAC3_009E06REV1	219	267	286	20	59.35	50	CCTTACATCAACGCAACAGC	463	485	23	59.75	34.78	TTCATTATCAACGTCATTGTTGG
		CSIRO_KS__LUP_BAC3_009E13REV1	CSIRO_KS__LUP_BAC3_009E13REV1	CSIRO_KS__LUP_BAC3_009E13	302	315	7	2	42	0	14	42	1.45	ATGAATT	ATGAATTATGAATT	14	2	(ATGAATT)2_CSIRO_KS__LUP_BAC3_009E13REV1	248	159	182	24	59.75	37.5	GAACAATATCAGTTCCATCAATGC	385	406	22	59.45	45.46	ACCTTGGATGATAGAGGAATGC
		CSIRO_KS__LUP_BAC3_009E15REV1	CSIRO_KS__LUP_BAC3_009E15REV1	CSIRO_KS__LUP_BAC3_009E15	869	882	7	2	42	28	14	14	1.84	CAGATAC	CAGATACCAGATAC	14	2	(CAGATAC)2_CSIRO_KS__LUP_BAC3_009E15REV1	257	655	672	18	52.42	44.44	CGAACTGGTTCAATTACG	893	911	19	52.96	52.63	ACTAGACCAGCGTCTATCG
		CSIRO_KS__LUP_BAC3_009E16FOR1	CSIRO_KS__LUP_BAC3_009E16FOR1	CSIRO_KS__LUP_BAC3_009E16	895	908	7	2	42	28	14	14	1.84	CATACAG	CATACAGCATACAG	14	2	(CATACAG)2_CSIRO_KS__LUP_BAC3_009E16FOR1	205	785	806	22	52.3	36.36	TCACTAGTACAATCCAATTACG	969	989	21	52.63	42.86	CCATTATACAACGTCAGTAGC
		CSIRO_KS__LUP_BAC3_009E17FOR1	CSIRO_KS__LUP_BAC3_009E17FOR1	CSIRO_KS__LUP_BAC3_009E17	298	309	6	2	50	16	0	33	1.46	AATTCA	AATTCAAATTCA	12	2	(AATTCA)2_CSIRO_KS__LUP_BAC3_009E17FOR1	324	257	276	20	53.77	45	GTTATCACTTGGTGTTGTGG	557	580	24	53.76	29.17	AATTAACTACATTCCATCATAAGC
		CSIRO_KS__LUP_BAC3_009E22FOR1	CSIRO_KS__LUP_BAC3_009E22FOR1	CSIRO_KS__LUP_BAC3_009E22	475	486	6	2	0	16	33	50	1.46	TTGTGC	TTGTGCTTGTGC	12	2	(TTGTGC)2_CSIRO_KS__LUP_BAC3_009E22FOR1	350	281	302	22	51.34	31.82	ATATATAGGCAATGTAATGTGG	612	630	19	51.66	47.37	CTTATGCGTCTAGATGTGG
		CSIRO_KS__LUP_BAC3_009E22REV1	CSIRO_KS__LUP_BAC3_009E22REV1	CSIRO_KS__LUP_BAC3_009E22	465	476	6	2	50	0	0	50	1	TAAATT	TAAATTTAAATT	12	2	(TAAATT)2_CSIRO_KS__LUP_BAC3_009E22REV1	212	390	410	21	52.31	33.33	TTACACCTTAATTGATCTTCG	580	601	22	51.85	36.36	GTTACAGCATATGAAGTATTGG
		CSIRO_KS__LUP_BAC3_009E24FOR1	CSIRO_KS__LUP_BAC3_009E24FOR1	CSIRO_KS__LUP_BAC3_009E24	757	768	6	2	50	16	33	0	1.46	AGGACA	AGGACAAGGACA	12	2	(AGGACA)2_CSIRO_KS__LUP_BAC3_009E24FOR1	250	582	605	24	58.79	45.83	AGTGGTCAAGTAGTTCACATAGGC	812	831	20	58.75	50	AGCTGTCCGTCACATTATGC
		CSIRO_KS__LUP_BAC3_009F01REV1	CSIRO_KS__LUP_BAC3_009F01REV1	CSIRO_KS__LUP_BAC3_009F01	395	406	6	2	33	16	16	33	1.92	CTTAGA	CTTAGACTTAGA	12	2	(CTTAGA)2_CSIRO_KS__LUP_BAC3_009F01REV1	232	307	327	21	59.61	47.62	AATGGAGCCGCTCTTATTACC	518	538	21	58.87	52.38	CTGGCAAGGACTAAGGTATCG
		CSIRO_KS__LUP_BAC3_009F04FOR1	CSIRO_KS__LUP_BAC3_009F04FOR1	CSIRO_KS__LUP_BAC3_009F04	563	574	6	2	0	50	33	16	1.46	TCGCGC	TCGCGCTCGCGC	12	2	(TCGCGC)2_CSIRO_KS__LUP_BAC3_009F04FOR1	263	348	365	18	60.51	61.11	CGGAGGTGCTCTTGATCG	591	610	20	60.1	50	TGAAGCTGATCGTCTGATCG
		CSIRO_KS__LUP_BAC3_009F06FOR1	CSIRO_KS__LUP_BAC3_009F06FOR1	CSIRO_KS__LUP_BAC3_009F06	623	634	6	2	16	16	16	50	1.79	ATGCTT	ATGCTTATGCTT	12	2	(ATGCTT)2_CSIRO_KS__LUP_BAC3_009F06FOR1	275	477	497	21	57.74	42.86	TTCATGGCACTTATCCTATGC	731	751	21	57.09	47.62	AGACCAAGTTGCTAGTCATGC
		CSIRO_KS__LUP_BAC3_009F07FOR1	CSIRO_KS__LUP_BAC3_009F07FOR1	CSIRO_KS__LUP_BAC3_009F07	476	487	1	12	0	100	0	0	0	C	CCCCCCCCCCCC	12	2	(C)12_CSIRO_KS__LUP_BAC3_009F07FOR1	314	372	393	22	59.54	50	TACGGCAGTTACTCATCTCAGC	665	685	21	59.99	47.62	TGGCGGCATACTTATTGTAGG
		CSIRO_KS__LUP_BAC3_009G01FOR1	CSIRO_KS__LUP_BAC3_009G01FOR1	CSIRO_KS__LUP_BAC3_009G01	80	93	7	2	42	14	14	28	1.84	TACAAGT	TACAAGTTACAAGT	14	2	(TACAAGT)2_CSIRO_KS__LUP_BAC3_009G01FOR1	343	7	27	21	57.04	52.38	CTGCACAGCACATACACTAGG	327	349	23	56.32	43.48	CTTCTAGTGAAGATTCCAAGACC
		CSIRO_KS__LUP_BAC3_009G01REV1	CSIRO_KS__LUP_BAC3_009G01REV1	CSIRO_KS__LUP_BAC3_009G01	608	619	6	2	16	0	50	33	1.46	AGTGGT	AGTGGTAGTGGT	12	2	(AGTGGT)2_CSIRO_KS__LUP_BAC3_009G01REV1	305	536	556	21	60.02	42.86	AACATGTTGGCAAGAACAAGG	819	840	22	59.48	45.46	TATGACGAAGCTGAATCAGAGG
		CSIRO_KS__LUP_BAC3_009G02FOR1	CSIRO_KS__LUP_BAC3_009G02FOR1	CSIRO_KS__LUP_BAC3_009G02	563	574	6	2	16	16	16	50	1.79	GCATTT	GCATTTGCATTT	12	2	(GCATTT)2_CSIRO_KS__LUP_BAC3_009G02FOR1	256	540	561	22	60.88	54.54	CAGAGGTGGATGTATGGCTAGG	772	795	24	61.41	50	GCCACTGTTAACCAGTAGTCAAGC
		CSIRO_KS__LUP_BAC3_009G03FOR1	CSIRO_KS__LUP_BAC3_009G03FOR1	CSIRO_KS__LUP_BAC3_009G03	529	540	3	4	0	0	33	66	0.92	TGT	TGTTGTTGTTGT	12	2	(TGT)4_CSIRO_KS__LUP_BAC3_009G03FOR1	327	423	446	24	51.88	33.33	TGAGGAATACTCTTAGTTATATCG	728	749	22	51.52	36.36	TTGTAGTAAGTACTTGGAATGG
		CSIRO_KS__LUP_BAC3_009G23FOR1	CSIRO_KS__LUP_BAC3_009G23FOR1	CSIRO_KS__LUP_BAC3_009G23	167	178	6	2	0	33	16	50	1.46	TCTGCT	TCTGCTTCTGCT	12	2	(TCTGCT)2_CSIRO_KS__LUP_BAC3_009G23FOR1	256	99	117	19	59.36	57.9	CACATGGAAGGACGAGAGC	334	354	21	59.7	52.38	CCTGACCTATGAGCATGAAGG
		CSIRO_KS__LUP_BAC3_009H01REV1	CSIRO_KS__LUP_BAC3_009H01REV1	CSIRO_KS__LUP_BAC3_009H01	52	67	8	2	12	25	0	62	1.3	TATTTCTC	TATTTCTCTATTTCTC	16	2	(TATTTCTC)2_CSIRO_KS__LUP_BAC3_009H01REV1	259	25	42	18	52.08	55.56	GAGAAGAGGAGGAACTGC	260	283	24	51.15	33.33	ACCTCATATCATCTATATAACACC
		CSIRO_KS__LUP_BAC3_009H09REV1	CSIRO_KS__LUP_BAC3_009H09REV1	CSIRO_KS__LUP_BAC3_009H09	668	679	6	2	33	0	0	66	0.92	ATTTAT	ATTTATATTTAT	12	2	(ATTTAT)2_CSIRO_KS__LUP_BAC3_009H09REV1	265	609	629	21	51.55	38.1	TAGCAAGTAATCCTAACAACC	851	873	23	51.16	34.78	CTATTCATATGTCAAGTCATAGC
		CSIRO_KS__LUP_BAC3_009H13FOR1	CSIRO_KS__LUP_BAC3_009H13FOR1	CSIRO_KS__LUP_BAC3_009H13	908	921	7	2	14	14	42	28	1.84	GAGGTCT	GAGGTCTGAGGTCT	14	2	(GAGGTCT)2_CSIRO_KS__LUP_BAC3_009H13FOR1	217	832	852	21	59.78	52.38	GGTAGGCTTGCAGATAACACG	1024	1048	25	60.39	40	GAACTGTTCTGTCAAGAATGAATCC
		CSIRO_KS__LUP_BAC3_009H14FOR1	CSIRO_KS__LUP_BAC3_009H14FOR1	CSIRO_KS__LUP_BAC3_009H14	776	791	8	2	37	12	25	25	1.91	GAGACTTA	GAGACTTAGAGACTTA	16	2	(GAGACTTA)2_CSIRO_KS__LUP_BAC3_009H14FOR1	214	704	724	21	56.21	42.86	AGATCTTGCTCTTGATCTTGG	896	917	22	55.96	40.91	TTGACTTGGATTAGACAGTTCC
		CSIRO_KS__LUP_BAC3_009H15FOR1	CSIRO_KS__LUP_BAC3_009H15FOR1	CSIRO_KS__LUP_BAC3_009H15	707	718	6	2	16	16	0	66	1.25	TATTTC	TATTTCTATTTC	12	2	(TATTTC)2_CSIRO_KS__LUP_BAC3_009H15FOR1	317	594	617	24	59.72	45.83	TGAGTGTTATGTGTCCTAGCTTCC	889	910	22	59.9	50	CACCTCATGTATGAGAGCTTGC
		CSIRO_KS__LUP_BAC3_009H21REV1	CSIRO_KS__LUP_BAC3_009H21REV1	CSIRO_KS__LUP_BAC3_009H21	342	355	7	2	42	42	0	14	1.45	ACTCCAA	ACTCCAAACTCCAA	14	2	(ACTCCAA)2_CSIRO_KS__LUP_BAC3_009H21REV1	205	190	212	23	59.07	43.48	TCTCACGATCACATCTTATCACC	373	394	22	59.3	40.91	CTTCCATCATTATGCATCAACC
		CSIRO_KS__LUP_BAC3_009I03REV1	CSIRO_KS__LUP_BAC3_009I03REV1	CSIRO_KS__LUP_BAC3_009I03	737	752	8	2	37	12	12	37	1.81	TATCAGTA	TATCAGTATATCAGTA	16	2	(TATCAGTA)2_CSIRO_KS__LUP_BAC3_009I03REV1	248	675	699	25	60.71	40	TCTGCTATTCAAGTAATGTCCATCC	898	922	25	61.39	48	CGAGTGTCTACACCTGAATCATAGC
		CSIRO_KS__LUP_BAC3_009I07FOR1	CSIRO_KS__LUP_BAC3_009I07FOR1	CSIRO_KS__LUP_BAC3_009I07	128	139	6	2	66	0	33	0	0.92	GGAAAA	GGAAAAGGAAAA	12	2	(GGAAAA)2_CSIRO_KS__LUP_BAC3_009I07FOR1	203	31	50	20	61.49	55	CGGATACTGTCGTTGGTTGC	212	233	22	61.15	54.54	CTGCTACTATACGTGGCGAAGG
		CSIRO_KS__LUP_BAC3_009I09FOR1	CSIRO_KS__LUP_BAC3_009I09FOR1	CSIRO_KS__LUP_BAC3_009I09	317	328	6	2	16	0	16	66	1.25	TTTTGA	TTTTGATTTTGA	12	2	(TTTTGA)2_CSIRO_KS__LUP_BAC3_009I09FOR1	345	38	62	25	56.89	36	CAATACTATGATGGATGTAAGATGC	360	382	23	57.02	39.13	GATGAATAACTGCCTTAATCTGG
		CSIRO_KS__LUP_BAC3_009I20REV1	CSIRO_KS__LUP_BAC3_009I20REV1	CSIRO_KS__LUP_BAC3_009I20	319	330	6	2	50	0	16	33	1.46	TTGAAA	TTGAAATTGAAA	12	2	(TTGAAA)2_CSIRO_KS__LUP_BAC3_009I20REV1	259	159	182	24	59.37	41.67	CAGCCTAACAGTGATTAGAATTGC	395	417	23	59.43	47.83	GCATTAGGAGCTGAACTAGATGG
		CSIRO_KS__LUP_BAC3_009I21FOR1	CSIRO_KS__LUP_BAC3_009I21FOR1	CSIRO_KS__LUP_BAC3_009I21	387	400	7	2	57	28	0	14	1.38	ACAACAT	ACAACATACAACAT	14	2	(ACAACAT)2_CSIRO_KS__LUP_BAC3_009I21FOR1	345	167	189	23	60.07	47.83	TGCACCACATCTACATAGTCAGG	494	511	18	59.66	61.11	GAGTGGAGCGAACGAAGC
		CSIRO_KS__LUP_BAC3_009J01REV1	CSIRO_KS__LUP_BAC3_009J01REV1	CSIRO_KS__LUP_BAC3_009J01	798	809	4	3	25	25	25	25	2	TACG	TACGTACGTACG	12	2	(TACG)3_CSIRO_KS__LUP_BAC3_009J01REV1	271	583	607	25	63.87	44	CAACAACTTCCACCTCATGTAATGC	836	853	18	64.31	61.11	TTAGCATCGGCGGTCACG
		CSIRO_KS__LUP_BAC3_009J09FOR1	CSIRO_KS__LUP_BAC3_009J09FOR1	CSIRO_KS__LUP_BAC3_009J09	298	309	6	2	50	16	0	33	1.46	AATTCA	AATTCAAATTCA	12	2	(AATTCA)2_CSIRO_KS__LUP_BAC3_009J09FOR1	324	257	276	20	53.77	45	GTTATCACTTGGTGTTGTGG	557	580	24	53.76	29.17	AATTAACTACATTCCATCATAAGC
		CSIRO_KS__LUP_BAC3_009J09REV1	CSIRO_KS__LUP_BAC3_009J09REV1	CSIRO_KS__LUP_BAC3_009J09	755	768	7	2	57	0	14	28	1.38	AATATGA	AATATGAAATATGA	14	2	(AATATGA)2_CSIRO_KS__LUP_BAC3_009J09REV1	247	651	673	23	55.45	34.78	GCTCATTATAACAATGTCATTCC	873	897	25	54.72	40	AGTGACTAATAGATAGACGAAGAGC
		CSIRO_KS__LUP_BAC3_009J11FOR1	CSIRO_KS__LUP_BAC3_009J11FOR1	CSIRO_KS__LUP_BAC3_009J11	294	305	6	2	66	0	16	16	1.25	AAATGA	AAATGAAAATGA	12	2	(AAATGA)2_CSIRO_KS__LUP_BAC3_009J11FOR1	207	150	172	23	59.54	43.48	AACATATGCATAGCCTTCTGTCC	335	356	22	60.48	50	AGATGGAGATGCAGTCCATAGG
		CSIRO_KS__LUP_BAC3_009J18FOR1	CSIRO_KS__LUP_BAC3_009J18FOR1	CSIRO_KS__LUP_BAC3_009J18	568	579	6	2	66	16	16	0	1.25	GAAACA	GAAACAGAAACA	12	2	(GAAACA)2_CSIRO_KS__LUP_BAC3_009J18FOR1	335	434	457	24	53.85	33.33	AGATGAATGAACTAAGTAATCTGC	745	768	24	53.61	37.5	CTCCAATATAACTCTCATAGAAGC
		CSIRO_KS__LUP_BAC3_009J19REV1	CSIRO_KS__LUP_BAC3_009J19REV1	CSIRO_KS__LUP_BAC3_009J19	250	261	1	12	0	0	0	100	0	T	TTTTTTTTTTTT	12	2	(T)12_CSIRO_KS__LUP_BAC3_009J19REV1	238	55	75	21	60.75	52.38	ATAGGAGCATCGGAGTTCTGC	269	292	24	59.89	41.67	ACAGAATCAATAAGCCAGGATAGG
		CSIRO_KS__LUP_BAC3_009J21REV1	CSIRO_KS__LUP_BAC3_009J21REV1	CSIRO_KS__LUP_BAC3_009J21	474	485	6	2	16	33	16	33	1.92	CTCTGA	CTCTGACTCTGA	12	2	(CTCTGA)2_CSIRO_KS__LUP_BAC3_009J21REV1	223	310	329	20	60.78	55	GGATGGACAGAGCAGAATGC	511	532	22	60.3	45.46	TCAACTCATCACCTTCAACTGC
		CSIRO_KS__LUP_BAC3_009K03FOR1	CSIRO_KS__LUP_BAC3_009K03FOR1	CSIRO_KS__LUP_BAC3_009K03	392	405	7	2	14	14	0	71	1.15	TTTTTAC	TTTTTACTTTTTAC	14	2	(TTTTTAC)2_CSIRO_KS__LUP_BAC3_009K03FOR1	333	203	223	21	55.03	42.86	AGACCTGCTTATTGGATTACC	516	535	20	55.48	45	AACACAGAATGCAGGTTAGC
		CSIRO_KS__LUP_BAC3_009K07REV1	CSIRO_KS__LUP_BAC3_009K07REV1	CSIRO_KS__LUP_BAC3_009K07	460	471	3	4	0	66	0	33	0.92	CCT	CCTCCTCCTCCT	12	2	(CCT)4_CSIRO_KS__LUP_BAC3_009K07REV1	305	191	211	21	58.78	52.38	GTAGCGCTCTATCATCCATCC	474	495	22	59.24	50	GGAAGGAAGTGGTTATCTCTCG
		CSIRO_KS__LUP_BAC3_009K11REV1	CSIRO_KS__LUP_BAC3_009K11REV1	CSIRO_KS__LUP_BAC3_009K11	219	230	6	2	16	16	16	50	1.79	TTGCTA	TTGCTATTGCTA	12	2	(TTGCTA)2_CSIRO_KS__LUP_BAC3_009K11REV1	249	57	76	20	55.53	55	GACTCCTCCTTGCTAGATCC	282	305	24	54.96	37.5	CATAACTTAGCATCACACTAATCC
		CSIRO_KS__LUP_BAC3_009K13FOR1	CSIRO_KS__LUP_BAC3_009K13FOR1	CSIRO_KS__LUP_BAC3_009K13	364	375	6	2	0	50	16	33	1.46	TTGCCC	TTGCCCTTGCCC	12	2	(TTGCCC)2_CSIRO_KS__LUP_BAC3_009K13FOR1	346	67	91	25	54.68	36	AGTAGTTGCTAACTGTTAATTCTCC	393	412	20	53.7	50	GTCACACCACTACTGAATGG
		CSIRO_KS__LUP_BAC3_009K14FOR1	CSIRO_KS__LUP_BAC3_009K14FOR1	CSIRO_KS__LUP_BAC3_009K14	352	363	6	2	66	16	16	0	1.25	ACAAAG	ACAAAGACAAAG	12	2	(ACAAAG)2_CSIRO_KS__LUP_BAC3_009K14FOR1	266	205	226	22	58.65	45.46	CAATAGTAACATCCGCAACTCC	449	470	22	58.19	40.91	TTCAATGGAAGATGGACTAAGG
		CSIRO_KS__LUP_BAC3_009K14REV1	CSIRO_KS__LUP_BAC3_009K14REV1	CSIRO_KS__LUP_BAC3_009K14	816	829	7	2	28	28	14	28	1.95	AGTCCAT	AGTCCATAGTCCAT	14	2	(AGTCCAT)2_CSIRO_KS__LUP_BAC3_009K14REV1	294	578	602	25	61	40	TTCTTGATGTTGTCAACTAGCTTCC	851	871	21	61.35	52.38	GGACATGCATCCTATGTGACG
		CSIRO_KS__LUP_BAC3_009K15REV1	CSIRO_KS__LUP_BAC3_009K15REV1	CSIRO_KS__LUP_BAC3_009K15	124	135	6	2	66	16	0	16	1.25	ACTAAA	ACTAAAACTAAA	12	2	(ACTAAA)2_CSIRO_KS__LUP_BAC3_009K15REV1	334	12	31	20	59.62	55	GGTCTCCTGATGCTCAATCC	324	345	22	59.6	45.46	CGTTCAGACCTGATCATAATGC
		CSIRO_KS__LUP_BAC3_009K17FOR1	CSIRO_KS__LUP_BAC3_009K17FOR1	CSIRO_KS__LUP_BAC3_009K17	187	198	6	2	16	50	33	0	1.46	GCCCAG	GCCCAGGCCCAG	12	2	(GCCCAG)2_CSIRO_KS__LUP_BAC3_009K17FOR1	280	160	177	18	52.17	44.44	AATCACCAACACACTTGG	418	439	22	52.23	40.91	AAGTTAGGTAGGTGATAAGTGC
		CSIRO_KS__LUP_BAC3_009K19FOR1	CSIRO_KS__LUP_BAC3_009K19FOR1	CSIRO_KS__LUP_BAC3_009K19	397	428	2	16	50	0	0	50	1	AT	ATATATATATATATATATATATATATATATAT	32	1	(AT)16_CSIRO_KS__LUP_BAC3_009K19FOR1	233	362	385	24	58.74	41.67	AGAGATCAAGCGATACATTACACC	575	594	20	58.72	50	TTATGGTGCACGACTTCTCC
		CSIRO_KS__LUP_BAC3_009K21FOR1	CSIRO_KS__LUP_BAC3_009K21FOR1	CSIRO_KS__LUP_BAC3_009K21	631	642	6	2	66	0	0	33	0.92	AAAATT	AAAATTAAAATT	12	2	(AAAATT)2_CSIRO_KS__LUP_BAC3_009K21FOR1	273	579	598	20	55.09	45	TTAAGTCACCGTACCAATCC	830	851	22	55.39	45.46	AAGATGACAGATAGCAGAGAGG
		CSIRO_KS__LUP_BAC3_009K21REV1	CSIRO_KS__LUP_BAC3_009K21REV1	CSIRO_KS__LUP_BAC3_009K21	536	547	6	2	16	16	16	50	1.79	TTATCG	TTATCGTTATCG	12	2	(TTATCG)2_CSIRO_KS__LUP_BAC3_009K21REV1	250	375	394	20	51.88	40	TCTGATACCATGTTGTAACG	601	624	24	51.75	37.5	GTATGAACTGACTATGACTTAACC
		CSIRO_KS__LUP_BAC3_009K23FOR1	CSIRO_KS__LUP_BAC3_009K23FOR1	CSIRO_KS__LUP_BAC3_009K23	638	652	5	3	80	0	0	20	0.72	TAAAA	TAAAATAAAATAAAA	15	2	(TAAAA)3_CSIRO_KS__LUP_BAC3_009K23FOR1	205	584	608	25	60.49	40	GCTTATTGCAGATTCTTAGTGATGG	765	788	24	60.27	45.83	TGTGACACACTTCATACACTCTCG
		CSIRO_KS__LUP_BAC3_009K24FOR1	CSIRO_KS__LUP_BAC3_009K24FOR1	CSIRO_KS__LUP_BAC3_009K24	61	74	7	2	14	28	42	14	1.84	GGCTGCA	GGCTGCAGGCTGCA	14	2	(GGCTGCA)2_CSIRO_KS__LUP_BAC3_009K24FOR1	244	33	57	25	59.88	40	CCACTGACTGTTGTTATGATTAACG	256	276	21	59.47	52.38	AGCATCTGGCTCACTCTATGG
		CSIRO_KS__LUP_BAC3_009L04FOR1	CSIRO_KS__LUP_BAC3_009L04FOR1	CSIRO_KS__LUP_BAC3_009L04	882	893	6	2	16	16	33	33	1.92	GCTTGA	GCTTGAGCTTGA	12	2	(GCTTGA)2_CSIRO_KS__LUP_BAC3_009L04FOR1	221	701	722	22	57.17	45.46	CACCGTAGTTGGTAATCATACG	904	921	18	56.75	55.56	AGTGTGGCCGTCATATCC
		CSIRO_KS__LUP_BAC3_009L07REV1	CSIRO_KS__LUP_BAC3_009L07REV1	CSIRO_KS__LUP_BAC3_009L07	54	65	6	2	0	16	0	83	0.65	TTTCTT	TTTCTTTTTCTT	12	2	(TTTCTT)2_CSIRO_KS__LUP_BAC3_009L07REV1	350	27	48	22	60.21	45.46	AACGGAAGGATGTATCATCTGG	357	376	20	60.03	55	CAGCGGTGTACACATCAACC
		CSIRO_KS__LUP_BAC3_009L09FOR1	CSIRO_KS__LUP_BAC3_009L09FOR1	CSIRO_KS__LUP_BAC3_009L09	643	654	6	2	16	16	50	16	1.79	CTGGGA	CTGGGACTGGGA	12	2	(CTGGGA)2_CSIRO_KS__LUP_BAC3_009L09FOR1	344	412	434	23	58.68	43.48	AAGCCTTAGAGAGGCTTAATTCC	736	755	20	57.98	50	ATAGACGCAGGTCAAGTTGC
		CSIRO_KS__LUP_BAC3_009L09REV1	CSIRO_KS__LUP_BAC3_009L09REV1	CSIRO_KS__LUP_BAC3_009L09	220	231	4	3	25	0	25	50	1.5	TATG	TATGTATGTATG	12	2	(TATG)3_CSIRO_KS__LUP_BAC3_009L09REV1	312	197	218	22	61.36	45.46	TGACTCGATTCCTCATCATTCC	487	508	22	61.86	40.91	TGGCATATTATGATTGGCTTGG
		CSIRO_KS__LUP_BAC3_009L10FOR1	CSIRO_KS__LUP_BAC3_009L10FOR1	CSIRO_KS__LUP_BAC3_009L10	623	636	7	2	14	0	28	57	1.38	GAGTTTT	GAGTTTTGAGTTTT	14	2	(GAGTTTT)2_CSIRO_KS__LUP_BAC3_009L10FOR1	338	549	567	19	59.85	52.63	ACGTGATAGAACGCGATGC	865	886	22	60.79	54.54	GTCCACGATAGTACGGAACTGG
		CSIRO_KS__LUP_BAC3_009L17REV1	CSIRO_KS__LUP_BAC3_009L17REV1	CSIRO_KS__LUP_BAC3_009L17	262	273	6	2	16	33	16	33	1.92	CCATTG	CCATTGCCATTG	12	2	(CCATTG)2_CSIRO_KS__LUP_BAC3_009L17REV1	202	129	150	22	62.54	54.54	CGTCTCTTGGTGGAGAAGAAGG	309	330	22	62.22	45.46	TCATGAGCCATCCAGATATTCG
		CSIRO_KS__LUP_BAC3_009L19REV1	CSIRO_KS__LUP_BAC3_009L19REV1	CSIRO_KS__LUP_BAC3_009L19	94	105	6	2	33	33	16	16	1.92	CATACG	CATACGCATACG	12	2	(CATACG)2_CSIRO_KS__LUP_BAC3_009L19REV1	201	3	20	18	62.38	61.11	TGCTCCGCAGAGTCATCG	183	203	21	61.7	52.38	ATCAGCTGACCTTCAGGATCG
		CSIRO_KS__LUP_BAC3_009L20FOR1	CSIRO_KS__LUP_BAC3_009L20FOR1	CSIRO_KS__LUP_BAC3_009L20	216	227	4	3	50	0	0	50	1	TAAT	TAATTAATTAAT	12	2	(TAAT)3_CSIRO_KS__LUP_BAC3_009L20FOR1	240	145	169	25	54.22	36	GTAGTTAGAATTACACCATACAACG	367	384	18	55.01	55.56	TAGCAGCCACTAGCAACC
		CSIRO_KS__LUP_BAC3_009L24FOR1	CSIRO_KS__LUP_BAC3_009L24FOR1	CSIRO_KS__LUP_BAC3_009L24	848	859	6	2	50	33	0	16	1.46	CAATAC	CAATACCAATAC	12	2	(CAATAC)2_CSIRO_KS__LUP_BAC3_009L24FOR1	244	697	716	20	61.37	55	CTTCTCTGCGAAGCTGATGC	919	940	22	60.69	50	AAGTAGATGGCCAGACTTGTGC
		CSIRO_KS__LUP_BAC3_009M02REV1	CSIRO_KS__LUP_BAC3_009M02REV1	CSIRO_KS__LUP_BAC3_009M02	574	585	6	2	33	16	0	50	1.46	ATCATT	ATCATTATCATT	12	2	(ATCATT)2_CSIRO_KS__LUP_BAC3_009M02REV1	327	456	476	21	55.34	42.86	CAAGAACAGATATACGCAAGC	763	782	20	55.86	45	ATGTGATCTCTGATCCATGC
		CSIRO_KS__LUP_BAC3_009M03FOR1	CSIRO_KS__LUP_BAC3_009M03FOR1	CSIRO_KS__LUP_BAC3_009M03	374	385	4	3	25	0	0	75	0.81	ATTT	ATTTATTTATTT	12	2	(ATTT)3_CSIRO_KS__LUP_BAC3_009M03FOR1	241	240	259	20	59.8	55	CTGAATCTTGGTCGGAGAGG	457	480	24	59.34	50	TTCCTAGCATAGAGGAGGACTACC
		CSIRO_KS__LUP_BAC3_009M08FOR1	CSIRO_KS__LUP_BAC3_009M08FOR1	CSIRO_KS__LUP_BAC3_009M08	319	330	6	2	0	16	0	83	0.65	TTTCTT	TTTCTTTTTCTT	12	2	(TTTCTT)2_CSIRO_KS__LUP_BAC3_009M08FOR1	209	221	241	21	60.33	47.62	AATCCTTCGCCAAGTACATCC	408	429	22	60.46	50	TGCGTGATCACTAGCTGTAAGG
		CSIRO_KS__LUP_BAC3_009M08REV1	CSIRO_KS__LUP_BAC3_009M08REV1	CSIRO_KS__LUP_BAC3_009M08	563	574	6	2	16	16	16	50	1.79	TCATGT	TCATGTTCATGT	12	2	(TCATGT)2_CSIRO_KS__LUP_BAC3_009M08REV1	232	529	553	25	58.56	36	AACATATATAGCAACATGGATCTCG	739	760	22	58.49	45.46	ACACTTGTCATCAGTCACATGG
		CSIRO_KS__LUP_BAC3_009M11FOR1	CSIRO_KS__LUP_BAC3_009M11FOR1	CSIRO_KS__LUP_BAC3_009M11	391	404	7	2	14	14	0	71	1.15	TTTATTC	TTTATTCTTTATTC	14	2	(TTTATTC)2_CSIRO_KS__LUP_BAC3_009M11FOR1	232	257	275	19	56.13	47.37	AACCTATGCTGTTCCATCG	467	488	22	55.99	40.91	TAATCCATATCAAGCTGACTCC
		CSIRO_KS__LUP_BAC3_009M14REV1	CSIRO_KS__LUP_BAC3_009M14REV1	CSIRO_KS__LUP_BAC3_009M14	342	353	4	3	25	0	50	25	1.5	GTGA	GTGAGTGAGTGA	12	2	(GTGA)3_CSIRO_KS__LUP_BAC3_009M14REV1	263	238	256	19	53.5	42.1	TTCTTGGTTCCATACTTGG	479	500	22	53.52	36.36	ATCAAGCCTCCTATAATAATCC
		CSIRO_KS__LUP_BAC3_009M16FOR1	CSIRO_KS__LUP_BAC3_009M16FOR1	CSIRO_KS__LUP_BAC3_009M16	454	465	6	2	0	66	16	16	1.25	GCCCCT	GCCCCTGCCCCT	12	2	(GCCCCT)2_CSIRO_KS__LUP_BAC3_009M16FOR1	311	206	227	22	59.88	45.46	TTATTCCTTCGCCAAGTAGAGC	495	516	22	60.53	45.46	CCATCACATGAGCTAACATTGC
		CSIRO_KS__LUP_BAC3_009M21FOR1	CSIRO_KS__LUP_BAC3_009M21FOR1	CSIRO_KS__LUP_BAC3_009M21	136	150	5	3	80	0	0	20	0.72	AAAAT	AAAATAAAATAAAAT	15	2	(AAAAT)3_CSIRO_KS__LUP_BAC3_009M21FOR1	291	62	84	23	55.17	39.13	TTAGTTATGGTACCTGAGAATGG	329	352	24	55.62	37.5	CAATCTCATTCTTACACATAGTGG
		CSIRO_KS__LUP_BAC3_009M21REV1	CSIRO_KS__LUP_BAC3_009M21REV1	CSIRO_KS__LUP_BAC3_009M21	708	719	6	2	0	33	0	66	0.92	CTTTCT	CTTTCTCTTTCT	12	2	(CTTTCT)2_CSIRO_KS__LUP_BAC3_009M21REV1	327	584	606	23	59.36	39.13	TCCAAGATTACCAAGATTCAACC	890	910	21	59.48	52.38	GACTGTCACAGCATCTGAACG
		CSIRO_KS__LUP_BAC3_009M22FOR1	CSIRO_KS__LUP_BAC3_009M22FOR1	CSIRO_KS__LUP_BAC3_009M22	489	500	6	2	33	0	50	16	1.46	GGTAAG	GGTAAGGGTAAG	12	2	(GGTAAG)2_CSIRO_KS__LUP_BAC3_009M22FOR1	205	409	429	21	60.39	52.38	GTGATACACCATCCGAGAACG	592	613	22	59.53	54.54	AACAGGTCCACTAGAGGTGTCC
		CSIRO_KS__LUP_BAC3_009N05FOR1	CSIRO_KS__LUP_BAC3_009N05FOR1	CSIRO_KS__LUP_BAC3_009N05	890	901	6	2	16	16	33	33	1.92	GAGCTT	GAGCTTGAGCTT	12	2	(GAGCTT)2_CSIRO_KS__LUP_BAC3_009N05FOR1	280	680	699	20	60.17	55	CGCATACACGTGCAGTATCC	938	959	22	60.63	50	TGCCTAGTGTATTCCTGGAAGC
		CSIRO_KS__LUP_BAC3_009N09FOR1	CSIRO_KS__LUP_BAC3_009N09FOR1	CSIRO_KS__LUP_BAC3_009N09	808	819	6	2	16	16	50	16	1.79	GAGGTC	GAGGTCGAGGTC	12	2	(GAGGTC)2_CSIRO_KS__LUP_BAC3_009N09FOR1	338	512	533	22	61.43	45.46	CATGGTGAATATCCGAGATTGG	828	849	22	61.18	45.46	TCCATCGTTCGACCATAATAGC
		CSIRO_KS__LUP_BAC3_009N21FOR1	CSIRO_KS__LUP_BAC3_009N21FOR1	CSIRO_KS__LUP_BAC3_009N21	367	378	6	2	66	16	16	0	1.25	AACAAG	AACAAGAACAAG	12	2	(AACAAG)2_CSIRO_KS__LUP_BAC3_009N21FOR1	324	100	118	19	55.55	47.37	AACGCAGAAGCTGTTATCC	403	423	21	55.53	42.86	AAGCTCAGCAACTTCTAATCC
		CSIRO_KS__LUP_BAC3_009N21REV1	CSIRO_KS__LUP_BAC3_009N21REV1	CSIRO_KS__LUP_BAC3_009N21	354	367	7	2	71	14	0	14	1.15	AATAACA	AATAACAAATAACA	14	2	(AATAACA)2_CSIRO_KS__LUP_BAC3_009N21REV1	257	277	295	19	53.84	47.37	GGTGTTAACGTCATCAAGG	515	533	19	54.3	42.1	TTCACAATGAACTCGATCC
		CSIRO_KS__LUP_BAC3_009O08REV1	CSIRO_KS__LUP_BAC3_009O08REV1	CSIRO_KS__LUP_BAC3_009O08	602	613	6	2	16	0	16	66	1.25	TGATTT	TGATTTTGATTT	12	2	(TGATTT)2_CSIRO_KS__LUP_BAC3_009O08REV1	257	388	408	21	60.74	42.86	ATATCATTGGCTGCAACATGG	622	644	23	60.6	47.83	GATACGCGTCACATGGATATAGG
		CSIRO_KS__LUP_BAC3_009O11FOR1	CSIRO_KS__LUP_BAC3_009O11FOR1	CSIRO_KS__LUP_BAC3_009O11	448	459	6	2	0	66	16	16	1.25	GCCCCT	GCCCCTGCCCCT	12	2	(GCCCCT)2_CSIRO_KS__LUP_BAC3_009O11FOR1	272	329	349	21	59.73	47.62	ACATGGCTGACCACATTAACC	579	600	22	59.72	50	TAGCATACGCGACTAACTCAGC
		CSIRO_KS__LUP_BAC3_009O16REV1	CSIRO_KS__LUP_BAC3_009O16REV1	CSIRO_KS__LUP_BAC3_009O16	90	103	7	2	28	57	0	14	1.38	CCTCCAA	CCTCCAACCTCCAA	14	2	(CCTCCAA)2_CSIRO_KS__LUP_BAC3_009O16REV1	220	67	84	18	50.53	44.44	AATCTCTTCCTTCCTTCC	268	286	19	51.15	42.1	GAGAATGAGAATGTTGTGC
		CSIRO_KS__LUP_BAC3_009O23FOR1	CSIRO_KS__LUP_BAC3_009O23FOR1	CSIRO_KS__LUP_BAC3_009O23	118	129	6	2	0	50	33	16	1.46	GGCCCT	GGCCCTGGCCCT	12	2	(GGCCCT)2_CSIRO_KS__LUP_BAC3_009O23FOR1	280	80	98	19	62.19	57.9	CGCCTTCTTGCACTCTTCG	338	359	22	61.8	54.54	GTGTGGTGACCAGATCTCAACC
		CSIRO_KS__LUP_BAC3_009O23REV1	CSIRO_KS__LUP_BAC3_009O23REV1	CSIRO_KS__LUP_BAC3_009O23	503	514	6	2	16	50	33	0	1.46	GCACGC	GCACGCGCACGC	12	2	(GCACGC)2_CSIRO_KS__LUP_BAC3_009O23REV1	295	384	402	19	60.99	52.63	ACGATGGCGATGAATAGGC	658	678	21	60.79	47.62	CATCATGTTCCAGCTTCTTGC
		CSIRO_KS__LUP_BAC3_009P04FOR1	CSIRO_KS__LUP_BAC3_009P04FOR1	CSIRO_KS__LUP_BAC3_009P04	259	270	6	2	50	0	16	33	1.46	TAAATG	TAAATGTAAATG	12	2	(TAAATG)2_CSIRO_KS__LUP_BAC3_009P04FOR1	350	72	92	21	57.99	52.38	TGAGGCGAGTATCTGTGTAGG	401	421	21	57.63	47.62	ACTGAGTCCTTCATGTTGTGG
		CSIRO_KS__LUP_BAC3_009P08FOR1	CSIRO_KS__LUP_BAC3_009P08FOR1	CSIRO_KS__LUP_BAC3_009P08	714	725	6	2	50	50	0	0	1	ACACCA	ACACCAACACCA	12	2	(ACACCA)2_CSIRO_KS__LUP_BAC3_009P08FOR1	257	582	602	21	60.27	52.38	TTCGGTCCATGAGTAGACAGC	817	838	22	61.23	45.46	ACGACCATCGATCAATATCAGC
		CSIRO_KS__LUP_BAC3_010A01REV1	CSIRO_KS__LUP_BAC3_010A01REV1	CSIRO_KS__LUP_BAC3_010A01	644	657	7	2	42	0	28	28	1.56	AATGATG	AATGATGAATGATG	14	2	(AATGATG)2_CSIRO_KS__LUP_BAC3_010A01REV1	350	435	458	24	58.64	41.67	ATTATGGCTATCACTACTCCATGC	764	784	21	59.61	52.38	GTTATGGACCTGCACTCTTGG
		CSIRO_KS__LUP_BAC3_010A07REV1	CSIRO_KS__LUP_BAC3_010A07REV1	CSIRO_KS__LUP_BAC3_010A07	491	504	7	2	28	14	14	42	1.84	ACTTTAG	ACTTTAGACTTTAG	14	2	(ACTTTAG)2_CSIRO_KS__LUP_BAC3_010A07REV1	285	455	475	21	52.14	33.33	GTGGATAACAATATTCAATGG	716	739	24	51.5	29.17	CAATAATGCTCCTATATATTAACC
		CSIRO_KS__LUP_BAC3_010A09REV1	CSIRO_KS__LUP_BAC3_010A09REV1	CSIRO_KS__LUP_BAC3_010A09	150	163	7	2	42	0	0	57	0.99	TTTATAA	TTTATAATTTATAA	14	2	(TTTATAA)2_CSIRO_KS__LUP_BAC3_010A09REV1	289	5	24	20	58.25	50	AACACTTCCATCCACACACC	273	293	21	58.64	38.1	TTGCATCCTCAATAACATTGC
		CSIRO_KS__LUP_BAC3_010A10FOR1	CSIRO_KS__LUP_BAC3_010A10FOR1	CSIRO_KS__LUP_BAC3_010A10	400	411	6	2	0	50	0	50	1	CCTTTC	CCTTTCCCTTTC	12	2	(CCTTTC)2_CSIRO_KS__LUP_BAC3_010A10FOR1	283	203	221	19	60.26	57.9	CGATCACACTCGACGTTCC	468	485	18	60.17	55.56	GTGCCGAATGAAGGATGC
		CSIRO_KS__LUP_BAC3_010A12REV1	CSIRO_KS__LUP_BAC3_010A12REV1	CSIRO_KS__LUP_BAC3_010A12	646	657	6	2	50	16	16	16	1.79	ATACAG	ATACAGATACAG	12	2	(ATACAG)2_CSIRO_KS__LUP_BAC3_010A12REV1	289	587	608	22	61.38	50	TCTCGCAGATACCGTAATGTCC	854	875	22	61.19	40.91	ATATTCAGCCAATCGTGAATGC
		CSIRO_KS__LUP_BAC3_010A20REV1	CSIRO_KS__LUP_BAC3_010A20REV1	CSIRO_KS__LUP_BAC3_010A20	237	248	6	2	16	16	16	50	1.79	AGTCTT	AGTCTTAGTCTT	12	2	(AGTCTT)2_CSIRO_KS__LUP_BAC3_010A20REV1	233	49	69	21	54.53	42.86	AAGGTGATAGCATCAGATACG	262	281	20	54.1	45	TTCTTAGTGTTGGTGCTACG
		CSIRO_KS__LUP_BAC3_010B03REV1	CSIRO_KS__LUP_BAC3_010B03REV1	CSIRO_KS__LUP_BAC3_010B03	732	743	6	2	66	16	0	16	1.25	CATAAA	CATAAACATAAA	12	2	(CATAAA)2_CSIRO_KS__LUP_BAC3_010B03REV1	204	581	599	19	54.88	52.63	CGCAGTAGCAGAACTAACG	762	784	23	54.38	39.13	ATGACATGAAGTAGTATGTGTGC
		CSIRO_KS__LUP_BAC3_010B06REV1	CSIRO_KS__LUP_BAC3_010B06REV1	CSIRO_KS__LUP_BAC3_010B06	354	365	4	3	25	0	0	75	0.81	TTTA	TTTATTTATTTA	12	2	(TTTA)3_CSIRO_KS__LUP_BAC3_010B06REV1	229	326	344	19	53.38	47.37	CAGAACTAGCATTCGAACC	536	554	19	53	42.1	AATGATTGTGGACTTCACC
		CSIRO_KS__LUP_BAC3_010B11FOR1	CSIRO_KS__LUP_BAC3_010B11FOR1	CSIRO_KS__LUP_BAC3_010B11	406	417	6	2	16	0	0	83	0.65	TTTTTA	TTTTTATTTTTA	12	2	(TTTTTA)2_CSIRO_KS__LUP_BAC3_010B11FOR1	303	159	176	18	60.38	55.56	GTGCGCGTTAATCCTTGC	443	461	19	59.72	57.9	CAGGCTCTGAACGACTTGC
		CSIRO_KS__LUP_BAC3_010B16FOR1	CSIRO_KS__LUP_BAC3_010B16FOR1	CSIRO_KS__LUP_BAC3_010B16	711	722	6	2	50	33	0	16	1.46	AACATC	AACATCAACATC	12	2	(AACATC)2_CSIRO_KS__LUP_BAC3_010B16FOR1	291	469	490	22	59.53	45.46	AGGTTCCAACCAAGTAATCTGC	740	759	20	58.64	50	TGACCATGTTCAAGGAGAGG
		CSIRO_KS__LUP_BAC3_010B21REV1	CSIRO_KS__LUP_BAC3_010B21REV1	CSIRO_KS__LUP_BAC3_010B21	352	363	6	2	33	16	16	33	1.92	TACTAG	TACTAGTACTAG	12	2	(TACTAG)2_CSIRO_KS__LUP_BAC3_010B21REV1	268	156	180	25	60.49	40	CCATGAAGACATAGAAGATTCAAGC	401	423	23	60.64	43.48	CATGTTACGCAGTTCCAATAACC
		CSIRO_KS__LUP_BAC3_010C04FOR1	CSIRO_KS__LUP_BAC3_010C04FOR1	CSIRO_KS__LUP_BAC3_010C04	800	811	6	2	0	50	33	16	1.46	CCTCGG	CCTCGGCCTCGG	12	2	(CCTCGG)2_CSIRO_KS__LUP_BAC3_010C04FOR1	234	614	634	21	60.7	52.38	CAGTTCGTCGTGGACATTAGC	829	847	19	61.39	57.9	ACTACCTTGCGCCTGTTGC
		CSIRO_KS__LUP_BAC3_010C05FOR1	CSIRO_KS__LUP_BAC3_010C05FOR1	CSIRO_KS__LUP_BAC3_010C05	402	413	3	4	33	33	0	33	1.58	CAT	CATCATCATCAT	12	2	(CAT)4_CSIRO_KS__LUP_BAC3_010C05FOR1	283	247	267	21	59.63	52.38	TCTAGGCACAGCAAGAGAACC	508	529	22	59.13	45.46	AGCTACAGAACATCATGGTTGG
		CSIRO_KS__LUP_BAC3_010C08FOR1	CSIRO_KS__LUP_BAC3_010C08FOR1	CSIRO_KS__LUP_BAC3_010C08	371	393	1	23	0	100	0	0	0	C	CCCCCCCCCCCCCCCCCCCCCCC	23	1	(C)23_CSIRO_KS__LUP_BAC3_010C08FOR1	285	233	252	20	56.2	50	ACCAGACAACACAAGAGTGC	497	517	21	57.1	38.1	AAGATCAACAATTGCAGAAGC
		CSIRO_KS__LUP_BAC3_010C11REV1	CSIRO_KS__LUP_BAC3_010C11REV1	CSIRO_KS__LUP_BAC3_010C11	299	310	6	2	33	33	0	33	1.58	CCATAT	CCATATCCATAT	12	2	(CCATAT)2_CSIRO_KS__LUP_BAC3_010C11REV1	283	275	293	19	60.33	57.9	GTCCAACCGGTTCCTATGC	536	557	22	59.41	45.46	CATCACCTCTCATTGTCATTCC
		CSIRO_KS__LUP_BAC3_010C22FOR1	CSIRO_KS__LUP_BAC3_010C22FOR1	CSIRO_KS__LUP_BAC3_010C22	146	157	6	2	50	0	16	33	1.46	TAAATG	TAAATGTAAATG	12	2	(TAAATG)2_CSIRO_KS__LUP_BAC3_010C22FOR1	273	37	57	21	56.25	47.62	GGATCCTAGATCTGTCATTGC	285	309	25	56.58	36	TGTATGAGGTAGAATTAACATACGG
		CSIRO_KS__LUP_BAC3_010D10REV1	CSIRO_KS__LUP_BAC3_010D10REV1	CSIRO_KS__LUP_BAC3_010D10	295	306	4	3	75	25	0	0	0.81	ACAA	ACAAACAAACAA	12	2	(ACAA)3_CSIRO_KS__LUP_BAC3_010D10REV1	213	179	199	21	59.73	52.38	TAGGTTAGCGGTTCCTCTTCC	369	391	23	59.46	43.48	CGTTACAACATGGTATCAGAACG
		CSIRO_KS__LUP_BAC3_010D11REV1	CSIRO_KS__LUP_BAC3_010D11REV1	CSIRO_KS__LUP_BAC3_010D11	299	310	6	2	33	33	0	33	1.58	CCATAT	CCATATCCATAT	12	2	(CCATAT)2_CSIRO_KS__LUP_BAC3_010D11REV1	283	275	293	19	60.33	57.9	GTCCAACCGGTTCCTATGC	536	557	22	59.41	45.46	CATCACCTCTCATTGTCATTCC
		CSIRO_KS__LUP_BAC3_010D14REV1	CSIRO_KS__LUP_BAC3_010D14REV1	CSIRO_KS__LUP_BAC3_010D14	250	261	6	2	16	0	33	50	1.46	ATGTGT	ATGTGTATGTGT	12	2	(ATGTGT)2_CSIRO_KS__LUP_BAC3_010D14REV1	262	211	232	22	58.04	50	ATGGAGTCCACACTCTAACACC	448	472	25	57.08	36	ATAACACCTCTTCATGGTTAATAGC
		CSIRO_KS__LUP_BAC3_010D17FOR1	CSIRO_KS__LUP_BAC3_010D17FOR1	CSIRO_KS__LUP_BAC3_010D17	524	535	6	2	33	0	16	50	1.46	TATTGA	TATTGATATTGA	12	2	(TATTGA)2_CSIRO_KS__LUP_BAC3_010D17FOR1	235	433	457	25	58.04	36	TGTACTTATATGATGAATGGTGACG	649	667	19	58.09	57.9	CTCTCCTAAGCGAGCAAGC
		CSIRO_KS__LUP_BAC3_010E04FOR1	CSIRO_KS__LUP_BAC3_010E04FOR1	CSIRO_KS__LUP_BAC3_010E04	569	580	6	2	33	0	16	50	1.46	GTTATA	GTTATAGTTATA	12	2	(GTTATA)2_CSIRO_KS__LUP_BAC3_010E04FOR1	284	387	408	22	59.41	45.46	AACGATAGTGATGTGAGCTTGC	646	670	25	58.65	36	AACTTGAATATAACCAGCATGTACG
		CSIRO_KS__LUP_BAC3_010E16FOR1	CSIRO_KS__LUP_BAC3_010E16FOR1	CSIRO_KS__LUP_BAC3_010E16	574	585	6	2	50	50	0	0	1	CAACCA	CAACCACAACCA	12	2	(CAACCA)2_CSIRO_KS__LUP_BAC3_010E16FOR1	219	429	448	20	61.24	50	AGCACCAATGTTCTGCAAGG	626	647	22	60.8	45.46	AATCGTTGTTGCGAGAGTTAGC
		CSIRO_KS__LUP_BAC3_010E16REV1	CSIRO_KS__LUP_BAC3_010E16REV1	CSIRO_KS__LUP_BAC3_010E16	302	315	7	2	42	0	14	42	1.45	ATGAATT	ATGAATTATGAATT	14	2	(ATGAATT)2_CSIRO_KS__LUP_BAC3_010E16REV1	248	159	182	24	59.75	37.5	GAACAATATCAGTTCCATCAATGC	385	406	22	59.45	45.46	ACCTTGGATGATAGAGGAATGC
		CSIRO_KS__LUP_BAC3_010E22REV1	CSIRO_KS__LUP_BAC3_010E22REV1	CSIRO_KS__LUP_BAC3_010E22	322	335	7	2	14	0	0	85	0.59	TTTTTTA	TTTTTTATTTTTTA	14	2	(TTTTTTA)2_CSIRO_KS__LUP_BAC3_010E22REV1	215	271	293	23	59.05	43.48	TCTTCAATATTAGCAGCCTCTCC	463	485	23	58.17	39.13	GGTGACAACAATGATGATATTCC
		CSIRO_KS__LUP_BAC3_010F02FOR1	CSIRO_KS__LUP_BAC3_010F02FOR1	CSIRO_KS__LUP_BAC3_010F02	128	141	2	7	50	0	50	0	1	AG	AGAGAGAGAGAGAG	14	2	(AG)7_CSIRO_KS__LUP_BAC3_010F02FOR1	248	50	71	22	60.24	50	ACTGTGTAGCAATGAGCACACC	275	297	23	60.18	47.83	CAGCTCAATAACTCAACCAGTCC
		CSIRO_KS__LUP_BAC3_010F02REV1	CSIRO_KS__LUP_BAC3_010F02REV1	CSIRO_KS__LUP_BAC3_010F02	568	579	4	3	25	25	0	50	1.5	ACTT	ACTTACTTACTT	12	2	(ACTT)3_CSIRO_KS__LUP_BAC3_010F02REV1	250	441	464	24	60.15	45.83	AAGACCTAGATCCAATGAGACTCG	669	690	22	60.06	45.46	AGCCACACATGATTGAGTAACG
		CSIRO_KS__LUP_BAC3_010F06FOR1	CSIRO_KS__LUP_BAC3_010F06FOR1	CSIRO_KS__LUP_BAC3_010F06	125	136	6	2	50	0	16	33	1.46	AAATGT	AAATGTAAATGT	12	2	(AAATGT)2_CSIRO_KS__LUP_BAC3_010F06FOR1	255	18	37	20	57.72	50	GCCATAAGAGCTTCAACTGC	249	272	24	58.39	41.67	CAAGTTCTAACTGATCCTTCAACC
		CSIRO_KS__LUP_BAC3_010F06REV1	CSIRO_KS__LUP_BAC3_010F06REV1	CSIRO_KS__LUP_BAC3_010F06	363	374	6	2	50	0	16	33	1.46	GAAATT	GAAATTGAAATT	12	2	(GAAATT)2_CSIRO_KS__LUP_BAC3_010F06REV1	254	163	184	22	56.43	40.91	TAAGAAGGCTCAAGTTATGTGC	396	416	21	56.65	42.86	AACAAGCTTGCTTAGTCTTGC
		CSIRO_KS__LUP_BAC3_010F16FOR1	CSIRO_KS__LUP_BAC3_010F16FOR1	CSIRO_KS__LUP_BAC3_010F16	161	172	6	2	33	33	16	16	1.92	ATCCAG	ATCCAGATCCAG	12	2	(ATCCAG)2_CSIRO_KS__LUP_BAC3_010F16FOR1	246	76	94	19	60.51	52.63	ATCCAGCATGGTGTGATCG	300	321	22	60.68	50	AGTGGATCAACAAGCTCTACGG
		CSIRO_KS__LUP_BAC3_010F24FOR1	CSIRO_KS__LUP_BAC3_010F24FOR1	CSIRO_KS__LUP_BAC3_010F24	145	158	7	2	42	0	57	0	0.99	GAGAGAG	GAGAGAGGAGAGAG	14	2	(GAGAGAG)2_CSIRO_KS__LUP_BAC3_010F24FOR1	250	37	58	22	61.18	50	AGTTATGTGGTGGATGGACTCG	266	286	21	60.21	52.38	CTCAAGGACACATCACACACG
		CSIRO_KS__LUP_BAC3_010G05FOR1	CSIRO_KS__LUP_BAC3_010G05FOR1	CSIRO_KS__LUP_BAC3_010G05	256	267	6	2	16	33	0	50	1.46	ATCTCT	ATCTCTATCTCT	12	2	(ATCTCT)2_CSIRO_KS__LUP_BAC3_010G05FOR1	235	119	136	18	58.75	50	AATTGAATGCCGCTCTCC	334	353	20	58.28	55	GAGGTTCTCCAGTTGTCACG
		CSIRO_KS__LUP_BAC3_010G09FOR1	CSIRO_KS__LUP_BAC3_010G09FOR1	CSIRO_KS__LUP_BAC3_010G09	377	388	6	2	16	66	0	16	1.25	CCCCAT	CCCCATCCCCAT	12	2	(CCCCAT)2_CSIRO_KS__LUP_BAC3_010G09FOR1	346	199	223	25	55.16	24	AATCAATTAATAACAAGGTTAATCG	526	544	19	54.41	57.9	CGCTGAGTAGTGTGAGAGG
		CSIRO_KS__LUP_BAC3_010G12FOR1	CSIRO_KS__LUP_BAC3_010G12FOR1	CSIRO_KS__LUP_BAC3_010G12	684	695	1	12	0	0	0	100	0	T	TTTTTTTTTTTT	12	2	(T)12_CSIRO_KS__LUP_BAC3_010G12FOR1	264	467	491	25	59.88	40	AATTCTGTTGGTGTTAAGTCTACCG	709	730	22	60.05	50	AAGAACAGGCTCAGAAGAGTGG
		CSIRO_KS__LUP_BAC3_010G21REV1	CSIRO_KS__LUP_BAC3_010G21REV1	CSIRO_KS__LUP_BAC3_010G21	469	487	1	19	0	0	100	0	0	G	GGGGGGGGGGGGGGGGGGG	19	2	(G)19_CSIRO_KS__LUP_BAC3_010G21REV1	327	381	402	22	60.82	45.46	CTCGAATTCTATCCACCATTGC	686	707	22	61.01	50	GTGTAAGCGATCGAGCATAACC
		CSIRO_KS__LUP_BAC3_010G23FOR1	CSIRO_KS__LUP_BAC3_010G23FOR1	CSIRO_KS__LUP_BAC3_010G23	242	257	8	2	75	0	12	12	1.06	AATAGAAA	AATAGAAAAATAGAAA	16	2	(AATAGAAA)2_CSIRO_KS__LUP_BAC3_010G23FOR1	249	39	60	22	52.87	40.91	AGTTCAGAATGTAGACTTCAGG	269	287	19	52.45	47.37	GACATGCACGTTATCTACG
		CSIRO_KS__LUP_BAC3_010G24REV1	CSIRO_KS__LUP_BAC3_010G24REV1	CSIRO_KS__LUP_BAC3_010G24	413	426	1	14	100	0	0	0	0	A	AAAAAAAAAAAAAA	14	2	(A)14_CSIRO_KS__LUP_BAC3_010G24REV1	287	196	216	21	54	38.1	CTCGGATTAATGATATTGAGG	462	482	21	54.49	38.1	AGAGTTGAATTGAAGTGATGC
		CSIRO_KS__LUP_BAC3_010H09REV1	CSIRO_KS__LUP_BAC3_010H09REV1	CSIRO_KS__LUP_BAC3_010H09	535	546	6	2	16	16	16	50	1.79	TTATCG	TTATCGTTATCG	12	2	(TTATCG)2_CSIRO_KS__LUP_BAC3_010H09REV1	265	374	395	22	54.88	40.91	CTCTGATACCATGTTGTAATGC	617	638	22	55.59	45.46	TGTTGACGTAGTCTGTATGAGC
		CSIRO_KS__LUP_BAC3_010H12REV1	CSIRO_KS__LUP_BAC3_010H12REV1	CSIRO_KS__LUP_BAC3_010H12	436	447	4	3	25	0	0	75	0.81	TTTA	TTTATTTATTTA	12	2	(TTTA)3_CSIRO_KS__LUP_BAC3_010H12REV1	310	291	313	23	51.23	30.43	ACTGTAATACATAATGACAATGG	582	600	19	52.11	47.37	CATGGTAGTCAGAATCACG
		CSIRO_KS__LUP_BAC3_010H20FOR1	CSIRO_KS__LUP_BAC3_010H20FOR1	CSIRO_KS__LUP_BAC3_010H20	305	316	6	2	83	0	0	16	0.65	AATAAA	AATAAAAATAAA	12	2	(AATAAA)2_CSIRO_KS__LUP_BAC3_010H20FOR1	260	163	187	25	56.16	44	CCACTAGTGAGTGACATAATACTCC	404	422	19	57.05	47.37	TGATTCACCGATGAAGAGG
		CSIRO_KS__LUP_BAC3_010H20REV1	CSIRO_KS__LUP_BAC3_010H20REV1	CSIRO_KS__LUP_BAC3_010H20	493	504	6	2	16	0	33	50	1.46	TATTGG	TATTGGTATTGG	12	2	(TATTGG)2_CSIRO_KS__LUP_BAC3_010H20REV1	240	402	423	22	57.51	50	GTAACACTGGTGCACTTGTAGC	619	641	23	57.28	52.17	AGGAGACTACTCTCTGAGGAACC
		CSIRO_KS__LUP_BAC3_010H21FOR1	CSIRO_KS__LUP_BAC3_010H21FOR1	CSIRO_KS__LUP_BAC3_010H21	705	716	6	2	0	0	50	50	1	GGGTTT	GGGTTTGGGTTT	12	2	(GGGTTT)2_CSIRO_KS__LUP_BAC3_010H21FOR1	291	522	546	25	58.71	40	ATTGATCGTTGAGTGTGTAACTAGG	791	812	22	59.43	40.91	CATGAACTTGGAGAATGAATGG
		CSIRO_KS__LUP_BAC3_010I04FOR1	CSIRO_KS__LUP_BAC3_010I04FOR1	CSIRO_KS__LUP_BAC3_010I04	299	310	6	2	33	0	16	50	1.46	TTTGAA	TTTGAATTTGAA	12	2	(TTTGAA)2_CSIRO_KS__LUP_BAC3_010I04FOR1	254	117	140	24	57.94	37.5	TGTTCCATAATATTGTGTCACTCC	348	370	23	57.53	43.48	AGTTAAGGACTTGTGTGCTATGG
		CSIRO_KS__LUP_BAC3_010I04REV1	CSIRO_KS__LUP_BAC3_010I04REV1	CSIRO_KS__LUP_BAC3_010I04	200	211	6	2	16	0	0	83	0.65	TTTTTA	TTTTTATTTTTA	12	2	(TTTTTA)2_CSIRO_KS__LUP_BAC3_010I04REV1	221	74	92	19	61.65	57.9	CCATGCAGCAACACAGAGC	271	294	24	61.78	45.83	TGCTATATCAGGATTCAGGACAGC
		CSIRO_KS__LUP_BAC3_010I05FOR1	CSIRO_KS__LUP_BAC3_010I05FOR1	CSIRO_KS__LUP_BAC3_010I05	228	241	7	2	42	28	14	14	1.84	CATCAAG	CATCAAGCATCAAG	14	2	(CATCAAG)2_CSIRO_KS__LUP_BAC3_010I05FOR1	244	104	125	22	59.93	45.46	AACAACACTCTTGGTGTCATGG	323	347	25	59.17	40	CCACTTCTTGTTGTGATACTTATGC
		CSIRO_KS__LUP_BAC3_010I09REV1	CSIRO_KS__LUP_BAC3_010I09REV1	CSIRO_KS__LUP_BAC3_010I09	534	545	6	2	16	16	16	50	1.79	TTATCG	TTATCGTTATCG	12	2	(TTATCG)2_CSIRO_KS__LUP_BAC3_010I09REV1	263	374	395	22	54.88	40.91	CTCTGATACCATGTTGTAATGC	615	636	22	55.59	45.46	TGTTGACGTAGTCTGTATGAGC
		CSIRO_KS__LUP_BAC3_010I13REV1	CSIRO_KS__LUP_BAC3_010I13REV1	CSIRO_KS__LUP_BAC3_010I13	482	493	6	2	50	16	16	16	1.79	GATCAA	GATCAAGATCAA	12	2	(GATCAA)2_CSIRO_KS__LUP_BAC3_010I13REV1	223	299	323	25	57.59	44	GACTCTAGGATTACACTGATCTTGG	499	521	23	57.8	47.83	GACTATCCTTGTGAGATGAGTGG
		CSIRO_KS__LUP_BAC3_010I14REV1	CSIRO_KS__LUP_BAC3_010I14REV1	CSIRO_KS__LUP_BAC3_010I14	817	830	7	2	42	28	14	14	1.84	CAGACAT	CAGACATCAGACAT	14	2	(CAGACAT)2_CSIRO_KS__LUP_BAC3_010I14REV1	298	560	577	18	60.38	61.11	TCAGGCTCTCGAGCAAGG	838	857	20	60.42	55	AGACGGCTGACAAGCTATGG
		CSIRO_KS__LUP_BAC3_010I17FOR1	CSIRO_KS__LUP_BAC3_010I17FOR1	CSIRO_KS__LUP_BAC3_010I17	283	296	7	2	42	0	28	28	1.56	ATATGGA	ATATGGAATATGGA	14	2	(ATATGGA)2_CSIRO_KS__LUP_BAC3_010I17FOR1	247	250	269	20	59.86	50	AGCAGCAACATCAGACATGG	472	496	25	58.9	40	TCATTGCTAATCAAGAGACACTACC
		CSIRO_KS__LUP_BAC3_010I18FOR1	CSIRO_KS__LUP_BAC3_010I18FOR1	CSIRO_KS__LUP_BAC3_010I18	723	734	6	2	83	0	0	16	0.65	AAAAAT	AAAAATAAAAAT	12	2	(AAAAAT)2_CSIRO_KS__LUP_BAC3_010I18FOR1	210	631	648	18	57.9	55.56	TGGTGTTCAGGTCGTTCC	818	840	23	56.96	39.13	TTGTGTGCATATATACCTTCTGC
		CSIRO_KS__LUP_BAC3_010I23FOR1	CSIRO_KS__LUP_BAC3_010I23FOR1	CSIRO_KS__LUP_BAC3_010I23	215	228	7	2	57	0	14	28	1.38	GAATAAT	GAATAATGAATAAT	14	2	(GAATAAT)2_CSIRO_KS__LUP_BAC3_010I23FOR1	346	62	83	22	59.51	50	CCTACCACATTGAACAGACAGG	385	407	23	58.69	43.48	ATTCCAGATCTATACTGCGTTCC
		CSIRO_KS__LUP_BAC3_010J02FOR1	CSIRO_KS__LUP_BAC3_010J02FOR1	CSIRO_KS__LUP_BAC3_010J02	509	520	6	2	33	0	16	50	1.46	ATATGT	ATATGTATATGT	12	2	(ATATGT)2_CSIRO_KS__LUP_BAC3_010J02FOR1	313	437	458	22	60.28	54.54	GCCAAGGCTATGACTAGTGAGG	732	749	18	61.14	61.11	TCGGACGCGACAACTAGC
		CSIRO_KS__LUP_BAC3_010J06FOR1	CSIRO_KS__LUP_BAC3_010J06FOR1	CSIRO_KS__LUP_BAC3_010J06	48	63	2	8	50	0	0	50	1	TA	TATATATATATATATA	16	2	(TA)8_CSIRO_KS__LUP_BAC3_010J06FOR1	240	21	43	23	54.71	39.13	AACAGTTATGTAGCAATCCTAGC	239	260	22	54.06	40.91	CAACAGAACACCATAGAATAGG
		CSIRO_KS__LUP_BAC3_010J18REV1	CSIRO_KS__LUP_BAC3_010J18REV1	CSIRO_KS__LUP_BAC3_010J18	327	338	6	2	33	0	0	66	0.92	AATTTT	AATTTTAATTTT	12	2	(AATTTT)2_CSIRO_KS__LUP_BAC3_010J18REV1	201	262	282	21	58.44	42.86	TTGTATGGAATGATGCTGACC	440	462	23	58.87	43.48	CTCATGATGCACAGAATAAGAGG
		CSIRO_KS__LUP_BAC3_010K01FOR1	CSIRO_KS__LUP_BAC3_010K01FOR1	CSIRO_KS__LUP_BAC3_010K01	331	342	6	2	16	0	16	66	1.25	AGTTTT	AGTTTTAGTTTT	12	2	(AGTTTT)2_CSIRO_KS__LUP_BAC3_010K01FOR1	279	198	217	20	58.88	50	TCAGGAGTACAATGCCAAGC	457	476	20	59.1	55	CAGTGATCACCAGGAACAGG
		CSIRO_KS__LUP_BAC3_010K05FOR1	CSIRO_KS__LUP_BAC3_010K05FOR1	CSIRO_KS__LUP_BAC3_010K05	219	233	5	3	20	0	20	60	1.37	TTATG	TTATGTTATGTTATG	15	2	(TTATG)3_CSIRO_KS__LUP_BAC3_010K05FOR1	310	56	77	22	57.11	40.91	CATGTTCATGAGATTGAGTTCC	341	365	25	57.1	40	TCTAATAAGAACCTGGTCATCTACC
		CSIRO_KS__LUP_BAC3_010K11FOR1	CSIRO_KS__LUP_BAC3_010K11FOR1	CSIRO_KS__LUP_BAC3_010K11	723	734	6	2	33	0	16	50	1.46	TTTAAG	TTTAAGTTTAAG	12	2	(TTTAAG)2_CSIRO_KS__LUP_BAC3_010K11FOR1	294	484	502	19	53.63	42.1	ATACAATTGCACGGTTAGG	757	777	21	54.08	38.1	ACCAACTAATTATGGATGTGG
		CSIRO_KS__LUP_BAC3_010K11REV1	CSIRO_KS__LUP_BAC3_010K11REV1	CSIRO_KS__LUP_BAC3_010K11	180	191	6	2	16	16	50	16	1.79	CAGTGG	CAGTGGCAGTGG	12	2	(CAGTGG)2_CSIRO_KS__LUP_BAC3_010K11REV1	267	153	177	25	60.38	40	GAAGTTCTCGTGATATTGCTATTGG	398	419	22	61.05	40.91	TAAGCAGTGCAACATTCATTGG
		CSIRO_KS__LUP_BAC3_010K13FOR1	CSIRO_KS__LUP_BAC3_010K13FOR1	CSIRO_KS__LUP_BAC3_010K13	116	129	7	2	28	0	28	42	1.56	ATTGTGA	ATTGTGAATTGTGA	14	2	(ATTGTGA)2_CSIRO_KS__LUP_BAC3_010K13FOR1	215	35	56	22	54.65	36.36	ACAATTGTCATAAGATGCTACG	230	249	20	55.49	45	GCCTCAACAATCACATAACC
		CSIRO_KS__LUP_BAC3_010K13REV1	CSIRO_KS__LUP_BAC3_010K13REV1	CSIRO_KS__LUP_BAC3_010K13	321	334	7	2	42	28	0	28	1.56	CTAACTA	CTAACTACTAACTA	14	2	(CTAACTA)2_CSIRO_KS__LUP_BAC3_010K13REV1	325	50	68	19	54.58	42.1	TCTTGTTGAACCAATCAGC	351	374	24	53.69	33.33	TTCTCCAATGTACTAAGATATTCC
		CSIRO_KS__LUP_BAC3_010K23FOR1	CSIRO_KS__LUP_BAC3_010K23FOR1	CSIRO_KS__LUP_BAC3_010K23	805	816	6	2	16	33	33	16	1.92	CTGCGA	CTGCGACTGCGA	12	2	(CTGCGA)2_CSIRO_KS__LUP_BAC3_010K23FOR1	243	595	616	22	57.45	40.91	GCTGATAATTGATGAGCATACG	820	837	18	56.67	55.56	CCAACGATCGCTAGATCC
		CSIRO_KS__LUP_BAC3_010L02REV1	CSIRO_KS__LUP_BAC3_010L02REV1	CSIRO_KS__LUP_BAC3_010L02	356	367	3	4	0	33	0	66	0.92	TCT	TCTTCTTCTTCT	12	2	(TCT)4_CSIRO_KS__LUP_BAC3_010L02REV1	310	294	318	25	56.41	40	GATTCACTTCAGTCACTTATACTGC	582	603	22	55.67	40.91	AGATGACACTTATCCAACAACC
		CSIRO_KS__LUP_BAC3_010L04FOR1	CSIRO_KS__LUP_BAC3_010L04FOR1	CSIRO_KS__LUP_BAC3_010L04	406	417	6	2	50	16	0	33	1.46	CATATA	CATATACATATA	12	2	(CATATA)2_CSIRO_KS__LUP_BAC3_010L04FOR1	318	304	325	22	61.11	50	CTAGCGGATGTAATTGCTCTGG	598	621	24	60.22	45.83	GAATGAGGATACCGAGTAAGATGG
		CSIRO_KS__LUP_BAC3_010L04REV1	CSIRO_KS__LUP_BAC3_010L04REV1	CSIRO_KS__LUP_BAC3_010L04	458	469	6	2	50	33	0	16	1.46	TACAAC	TACAACTACAAC	12	2	(TACAAC)2_CSIRO_KS__LUP_BAC3_010L04REV1	218	389	412	24	58.29	41.67	GTCATAAGGCTAATCTTGTTGTCC	585	606	22	58.83	36.36	ATTGAATATCTTGCCATGTTGG
		CSIRO_KS__LUP_BAC3_010L05REV1	CSIRO_KS__LUP_BAC3_010L05REV1	CSIRO_KS__LUP_BAC3_010L05	241	252	3	4	0	66	33	0	0.92	CGC	CGCCGCCGCCGC	12	2	(CGC)4_CSIRO_KS__LUP_BAC3_010L05REV1	343	157	176	20	55.19	40	AATCTCTTGTTGTTGCATCC	479	499	21	54.8	42.86	TTGTAACCTGCCTTACTATGC
		CSIRO_KS__LUP_BAC3_010L12REV1	CSIRO_KS__LUP_BAC3_010L12REV1	CSIRO_KS__LUP_BAC3_010L12	288	299	6	2	16	33	0	50	1.46	TCTTCA	TCTTCATCTTCA	12	2	(TCTTCA)2_CSIRO_KS__LUP_BAC3_010L12REV1	244	109	130	22	59.48	45.46	TGCTTGTCAGATGAAGAAGACC	330	352	23	59.94	47.83	TCCTCTGTTGAAGCAACTAGACC
		CSIRO_KS__LUP_BAC3_010L13FOR1	CSIRO_KS__LUP_BAC3_010L13FOR1	CSIRO_KS__LUP_BAC3_010L13	289	300	6	2	16	50	0	33	1.46	CATTCC	CATTCCCATTCC	12	2	(CATTCC)2_CSIRO_KS__LUP_BAC3_010L13FOR1	218	171	194	24	60.33	45.83	GACTGACATATCTGCTTGAGTTGC	366	388	23	59.71	47.83	AGGAGGATATGGAGTAAGGATGG
		CSIRO_KS__LUP_BAC3_010L13REV1	CSIRO_KS__LUP_BAC3_010L13REV1	CSIRO_KS__LUP_BAC3_010L13	301	314	7	2	57	0	0	42	0.99	ATAATTA	ATAATTAATAATTA	14	2	(ATAATTA)2_CSIRO_KS__LUP_BAC3_010L13REV1	214	130	151	22	54.26	40.91	ATCTCCTTGTTAGGTGAATAGG	320	343	24	53.8	29.17	TGTTATGATATCAATATGAGTTGC
		CSIRO_KS__LUP_BAC3_010L17FOR1	CSIRO_KS__LUP_BAC3_010L17FOR1	CSIRO_KS__LUP_BAC3_010L17	351	362	4	3	25	0	0	75	0.81	TTTA	TTTATTTATTTA	12	2	(TTTA)3_CSIRO_KS__LUP_BAC3_010L17FOR1	221	322	345	24	58.77	33.33	TCATGTGATTACCATTATTCATGC	518	542	25	58.78	36	AACTCATTCATGTAAGTGAGAATGC
		CSIRO_KS__LUP_BAC3_010L24REV1	CSIRO_KS__LUP_BAC3_010L24REV1	CSIRO_KS__LUP_BAC3_010L24	671	682	6	2	33	16	16	33	1.92	TGAATC	TGAATCTGAATC	12	2	(TGAATC)2_CSIRO_KS__LUP_BAC3_010L24REV1	283	515	536	22	50.43	31.82	TGTTATCCTATCTGATTATTCC	779	797	19	51.27	47.37	CCATACCTTGTATCTCACG
		CSIRO_KS__LUP_BAC3_010M07FOR1	CSIRO_KS__LUP_BAC3_010M07FOR1	CSIRO_KS__LUP_BAC3_010M07	693	704	6	2	33	33	16	16	1.92	CCGTAA	CCGTAACCGTAA	12	2	(CCGTAA)2_CSIRO_KS__LUP_BAC3_010M07FOR1	287	634	655	22	57.63	36.36	TTGTGCAATCTTCATGTAATCC	898	920	23	58.44	47.83	CGGAGAGTCGAACTCTTATATCC
		CSIRO_KS__LUP_BAC3_010M09REV1	CSIRO_KS__LUP_BAC3_010M09REV1	CSIRO_KS__LUP_BAC3_010M09	417	428	6	2	16	50	33	0	1.46	CAGCGC	CAGCGCCAGCGC	12	2	(CAGCGC)2_CSIRO_KS__LUP_BAC3_010M09REV1	292	357	376	20	60.98	60	CAGCCAGTAGCGTTGGTAGC	630	648	19	60.07	57.9	GTGAGTCCATCCACGATGC
		CSIRO_KS__LUP_BAC3_010M16FOR1	CSIRO_KS__LUP_BAC3_010M16FOR1	CSIRO_KS__LUP_BAC3_010M16	50	61	6	2	66	0	0	33	0.92	ATATAA	ATATAAATATAA	12	2	(ATATAA)2_CSIRO_KS__LUP_BAC3_010M16FOR1	211	7	29	23	59.88	43.48	GCGAATGACTTCGACATAATACC	193	217	25	59.65	40	GTGATAATATGTGATCGTGAGATGG
		CSIRO_KS__LUP_BAC3_010M16REV1	CSIRO_KS__LUP_BAC3_010M16REV1	CSIRO_KS__LUP_BAC3_010M16	186	203	2	9	0	50	0	50	1	CT	CTCTCTCTCTCTCTCTCT	18	2	(CT)9_CSIRO_KS__LUP_BAC3_010M16REV1	301	155	179	25	60.47	36	CGATTCAAGAAGAATCAATAACAGC	436	455	20	60.54	50	TCACATGAGTGGCAATACCG
		CSIRO_KS__LUP_BAC3_010M17REV1	CSIRO_KS__LUP_BAC3_010M17REV1	CSIRO_KS__LUP_BAC3_010M17	698	709	6	2	16	0	0	83	0.65	TATTTT	TATTTTTATTTT	12	2	(TATTTT)2_CSIRO_KS__LUP_BAC3_010M17REV1	346	449	471	23	54.11	34.78	TTAAGAGTTCGATTCCTATAAGC	770	794	25	53.25	28	AATGTTACTTCTACAACAATTAAGG
		CSIRO_KS__LUP_BAC3_010M24FOR1	CSIRO_KS__LUP_BAC3_010M24FOR1	CSIRO_KS__LUP_BAC3_010M24	554	565	6	2	33	50	16	0	1.46	CCAGCA	CCAGCACCAGCA	12	2	(CCAGCA)2_CSIRO_KS__LUP_BAC3_010M24FOR1	283	519	543	25	59.84	44	GACCTCTATTATTCACAAGCTCTGC	779	801	23	59.29	34.78	AAGGCATGGATAATTATTGTTCG
		CSIRO_KS__LUP_BAC3_010N02FOR1	CSIRO_KS__LUP_BAC3_010N02FOR1	CSIRO_KS__LUP_BAC3_010N02	104	115	3	4	0	0	33	66	0.92	TTG	TTGTTGTTGTTG	12	2	(TTG)4_CSIRO_KS__LUP_BAC3_010N02FOR1	317	82	101	20	61.36	55	TCGATCCTTGACTCGACTGG	376	398	23	60.92	47.83	GCGTTACAACATGGTATCAGAGC
		CSIRO_KS__LUP_BAC3_010N04FOR1	CSIRO_KS__LUP_BAC3_010N04FOR1	CSIRO_KS__LUP_BAC3_010N04	221	232	6	2	16	16	50	16	1.79	TGCAGG	TGCAGGTGCAGG	12	2	(TGCAGG)2_CSIRO_KS__LUP_BAC3_010N04FOR1	346	149	169	21	58.76	47.62	ATAACCAGAAGCAGCAGAAGC	473	494	22	59.62	50	GTGATTCTGCTGTGGATGTAGG
		CSIRO_KS__LUP_BAC3_010N10FOR1	CSIRO_KS__LUP_BAC3_010N10FOR1	CSIRO_KS__LUP_BAC3_010N10	195	206	6	2	33	16	0	50	1.46	ATTCAT	ATTCATATTCAT	12	2	(ATTCAT)2_CSIRO_KS__LUP_BAC3_010N10FOR1	218	11	32	22	59.99	54.54	ACTAAGCCAGCTACCGAGTACG	207	228	22	60.2	45.46	AGCAACTGTGATCGACAATACG
		CSIRO_KS__LUP_BAC3_010N11FOR1	CSIRO_KS__LUP_BAC3_010N11FOR1	CSIRO_KS__LUP_BAC3_010N11	379	390	6	2	33	16	0	50	1.46	ATTCTA	ATTCTAATTCTA	12	2	(ATTCTA)2_CSIRO_KS__LUP_BAC3_010N11FOR1	264	211	229	19	60.06	52.63	CAATCACATGCGAGGTTCC	454	474	21	60.34	47.62	GTGGAATCAATCTCCACATGC
		CSIRO_KS__LUP_BAC3_010N13FOR1	CSIRO_KS__LUP_BAC3_010N13FOR1	CSIRO_KS__LUP_BAC3_010N13	193	204	6	2	66	16	0	16	1.25	AAACAT	AAACATAAACAT	12	2	(AAACAT)2_CSIRO_KS__LUP_BAC3_010N13FOR1	308	74	95	22	60.48	45.46	TTAGTGCTTCTCCATTCCAACC	360	381	22	60.13	45.46	TGCATTAATCTGGACAGTCTGG
		CSIRO_KS__LUP_BAC3_010N14REV1	CSIRO_KS__LUP_BAC3_010N14REV1	CSIRO_KS__LUP_BAC3_010N14	555	568	7	2	71	14	0	14	1.15	AATACAA	AATACAAAATACAA	14	2	(AATACAA)2_CSIRO_KS__LUP_BAC3_010N14REV1	349	423	444	22	58.79	50	CGCCATACAGTTCAGACTAACC	752	771	20	58.16	55	GTTGCGACATGAGGACTACC
		CSIRO_KS__LUP_BAC3_010N16FOR1	CSIRO_KS__LUP_BAC3_010N16FOR1	CSIRO_KS__LUP_BAC3_010N16	558	571	7	2	42	28	0	28	1.56	TCATCAA	TCATCAATCATCAA	14	2	(TCATCAA)2_CSIRO_KS__LUP_BAC3_010N16FOR1	322	472	492	21	60.05	47.62	GCCATTCTTCCTGGAATTAGC	770	793	24	60.34	41.67	CGATCATAATCCATACATGTGACC
		CSIRO_KS__LUP_BAC3_010N18FOR1	CSIRO_KS__LUP_BAC3_010N18FOR1	CSIRO_KS__LUP_BAC3_010N18	115	126	6	2	83	16	0	0	0.65	AAAACA	AAAACAAAAACA	12	2	(AAAACA)2_CSIRO_KS__LUP_BAC3_010N18FOR1	340	6	23	18	58.19	55.56	TTACGCCACGTGAACTCC	322	345	24	58.14	45.83	CCGATCTATCTACCATGTCTAACC
		CSIRO_KS__LUP_BAC3_010N21FOR1	CSIRO_KS__LUP_BAC3_010N21FOR1	CSIRO_KS__LUP_BAC3_010N21	631	642	6	2	83	0	16	0	0.65	AAGAAA	AAGAAAAAGAAA	12	2	(AAGAAA)2_CSIRO_KS__LUP_BAC3_010N21FOR1	236	440	461	22	59.2	45.46	TTCCACTTGATCCTGATAGTGC	657	675	19	60.06	47.37	CATTGAACCAAGCCAATCG
		CSIRO_KS__LUP_BAC3_010O09FOR1	CSIRO_KS__LUP_BAC3_010O09FOR1	CSIRO_KS__LUP_BAC3_010O09	190	201	6	2	50	16	0	33	1.46	AATCAT	AATCATAATCAT	12	2	(AATCAT)2_CSIRO_KS__LUP_BAC3_010O09FOR1	272	159	177	19	60.52	63.16	CGACCGTTACCTCCTGTCC	409	430	22	60.55	50	ATGAAGACGTGGAGTCGTAAGG
		CSIRO_KS__LUP_BAC3_010O17FOR1	CSIRO_KS__LUP_BAC3_010O17FOR1	CSIRO_KS__LUP_BAC3_010O17	412	423	6	2	33	16	16	33	1.92	AATTGC	AATTGCAATTGC	12	2	(AATTGC)2_CSIRO_KS__LUP_BAC3_010O17FOR1	293	303	322	20	55.77	45	TGGTGTTGGATAGAATGACC	572	595	24	55.37	33.33	CTTCATAATTCCTAATCATTCTCC
		CSIRO_KS__LUP_BAC3_010P21REV1	CSIRO_KS__LUP_BAC3_010P21REV1	CSIRO_KS__LUP_BAC3_010P21	225	238	7	2	42	14	0	42	1.45	AACTTAT	AACTTATAACTTAT	14	2	(AACTTAT)2_CSIRO_KS__LUP_BAC3_010P21REV1	277	39	60	22	57.83	45.46	TTGATCAGTGTAGATGGAGTCG	292	315	24	57.13	33.33	AATGAACATGATACATGGAATAGC
		CSIRO_KS__LUP_BAC3_011_A10FOR1	CSIRO_KS__LUP_BAC3_011_A10FOR1	CSIRO_KS__LUP_BAC3_011_A10	124	135	6	2	50	16	0	33	1.46	ACTATA	ACTATAACTATA	12	2	(ACTATA)2_CSIRO_KS__LUP_BAC3_011_A10FOR1	274	96	114	19	56.33	47.37	TTGACTTCTTGCCACTTCC	345	369	25	55.75	24	AATGAATTAAGAATTACAACAATGG
		CSIRO_KS__LUP_BAC3_011_A11FOR1	CSIRO_KS__LUP_BAC3_011_A11FOR1	CSIRO_KS__LUP_BAC3_011_A11	345	356	6	2	0	33	0	66	0.92	CTTTCT	CTTTCTCTTTCT	12	2	(CTTTCT)2_CSIRO_KS__LUP_BAC3_011_A11FOR1	300	216	237	22	59.03	50	AGCCTTAGCGAGACTCATATCC	493	515	23	58.92	47.83	CAGAAGTCTGTTGTGGTAGATGC
		CSIRO_KS__LUP_BAC3_011_A11REV1	CSIRO_KS__LUP_BAC3_011_A11REV1	CSIRO_KS__LUP_BAC3_011_A11	351	362	6	2	16	16	33	33	1.92	GTAGTC	GTAGTCGTAGTC	12	2	(GTAGTC)2_CSIRO_KS__LUP_BAC3_011_A11REV1	284	147	169	23	60.28	47.83	GTTCTGCTGATGCTCTCATTACC	407	430	24	60.55	45.83	GGCATATCAGTGTACACATCAACC
		CSIRO_KS__LUP_BAC3_011_A12REV1	CSIRO_KS__LUP_BAC3_011_A12REV1	CSIRO_KS__LUP_BAC3_011_A12	284	297	7	2	57	0	14	28	1.38	GAAATAT	GAAATATGAAATAT	14	2	(GAAATAT)2_CSIRO_KS__LUP_BAC3_011_A12REV1	302	195	218	24	58.35	41.67	CCATATCTATGTGGTTATGTGTGC	475	496	22	58.6	50	GTCTGGTGTATTCAGCCATAGG
		CSIRO_KS__LUP_BAC3_011_A14REV1	CSIRO_KS__LUP_BAC3_011_A14REV1	CSIRO_KS__LUP_BAC3_011_A14	239	250	6	2	33	16	16	33	1.92	GATCAT	GATCATGATCAT	12	2	(GATCAT)2_CSIRO_KS__LUP_BAC3_011_A14REV1	231	44	66	23	59.84	43.48	CAATCTATGATCCACCGATAAGC	253	274	22	60.4	45.46	AAGGAACACAATCCAACAGAGG
		CSIRO_KS__LUP_BAC3_011_A16FOR1	CSIRO_KS__LUP_BAC3_011_A16FOR1	CSIRO_KS__LUP_BAC3_011_A16	67	80	7	2	71	0	14	14	1.15	AATAAGA	AATAAGAAATAAGA	14	2	(AATAAGA)2_CSIRO_KS__LUP_BAC3_011_A16FOR1	264	4	23	20	58.07	50	GATCCTCATCGAAGTTGTGG	245	267	23	58.13	39.13	CATTATGAGAGCTTAAGCAATGG
		CSIRO_KS__LUP_BAC3_011_A18FOR1	CSIRO_KS__LUP_BAC3_011_A18FOR1	CSIRO_KS__LUP_BAC3_011_A18	411	424	7	2	14	28	0	57	1.38	CTCTTTA	CTCTTTACTCTTTA	14	2	(CTCTTTA)2_CSIRO_KS__LUP_BAC3_011_A18FOR1	255	249	269	21	58.87	52.38	ACAAGAGTGGCACAGTGTACG	481	503	23	58.88	47.83	GACGATCAAGTCAGTGTATGAGC
		CSIRO_KS__LUP_BAC3_011_B09FOR1	CSIRO_KS__LUP_BAC3_011_B09FOR1	CSIRO_KS__LUP_BAC3_011_B09	513	524	6	2	83	0	0	16	0.65	AAAATA	AAAATAAAAATA	12	2	(AAAATA)2_CSIRO_KS__LUP_BAC3_011_B09FOR1	309	468	490	23	56.43	39.13	AGAGAATAAGGATTGTGAACACC	754	776	23	57.14	47.83	GCTAGTATAGGAAGGTCATGTCG
		CSIRO_KS__LUP_BAC3_011_B10REV1	CSIRO_KS__LUP_BAC3_011_B10REV1	CSIRO_KS__LUP_BAC3_011_B10	136	149	1	14	0	0	0	100	0	T	TTTTTTTTTTTTTT	14	2	(T)14_CSIRO_KS__LUP_BAC3_011_B10REV1	278	60	82	23	53.08	34.78	AAGACACTATCATTCTTACAACG	319	337	19	53.19	42.1	GGTATGCGATGAATTAAGG
		CSIRO_KS__LUP_BAC3_011_B20FOR1	CSIRO_KS__LUP_BAC3_011_B20FOR1	CSIRO_KS__LUP_BAC3_011_B20	208	219	6	2	33	16	0	50	1.46	TTCATA	TTCATATTCATA	12	2	(TTCATA)2_CSIRO_KS__LUP_BAC3_011_B20FOR1	289	9	27	19	55.13	52.63	AGGTCTCATCGGATCTACG	277	297	21	55.9	42.86	AATTCGATTCGACACTAGACC
		CSIRO_KS__LUP_BAC3_011_C05REV1	CSIRO_KS__LUP_BAC3_011_C05REV1	CSIRO_KS__LUP_BAC3_011_C05	634	645	6	2	33	0	16	50	1.46	ATTGAT	ATTGATATTGAT	12	2	(ATTGAT)2_CSIRO_KS__LUP_BAC3_011_C05REV1	239	474	498	25	51.1	32	TCAGAGTAGGATTATATAGTTATGG	688	712	25	51.19	32	AGTATACGAATATAGTGAGTAATGC
		CSIRO_KS__LUP_BAC3_011_C14FOR1	CSIRO_KS__LUP_BAC3_011_C14FOR1	CSIRO_KS__LUP_BAC3_011_C14	464	479	8	2	0	0	25	75	0.81	GTTTTGTT	GTTTTGTTGTTTTGTT	16	2	(GTTTTGTT)2_CSIRO_KS__LUP_BAC3_011_C14FOR1	238	377	398	22	59.06	45.46	GCTTGTAGATCGCATTAGAACG	593	614	22	59.26	45.46	AATTCAACACAGCTCACAGACC
		CSIRO_KS__LUP_BAC3_011_C15FOR1	CSIRO_KS__LUP_BAC3_011_C15FOR1	CSIRO_KS__LUP_BAC3_011_C15	202	213	6	2	33	16	0	50	1.46	TCATAT	TCATATTCATAT	12	2	(TCATAT)2_CSIRO_KS__LUP_BAC3_011_C15FOR1	216	154	176	23	54.72	39.13	AATAGTACTCATTGCCTCTTACG	351	369	19	54.57	52.63	CCGAATCTGATCCTAGACC
		CSIRO_KS__LUP_BAC3_011_C15REV1	CSIRO_KS__LUP_BAC3_011_C15REV1	CSIRO_KS__LUP_BAC3_011_C15	872	883	3	4	33	33	0	33	1.58	TCA	TCATCATCATCA	12	2	(TCA)4_CSIRO_KS__LUP_BAC3_011_C15REV1	200	718	742	25	57.3	32	TTGTGAATCACGAATATAAGTATGG	898	917	20	57.27	50	CCAAGTAGCAACTCCAATCC
		CSIRO_KS__LUP_BAC3_011_C18FOR1	CSIRO_KS__LUP_BAC3_011_C18FOR1	CSIRO_KS__LUP_BAC3_011_C18	327	340	7	2	57	0	28	14	1.38	GTAAAGA	GTAAAGAGTAAAGA	14	2	(GTAAAGA)2_CSIRO_KS__LUP_BAC3_011_C18FOR1	235	291	314	24	56.61	33.33	TTGCTTCATTATACCATCTTAACC	506	525	20	57.55	45	ATTACCACAATCTCGGTTCG
		CSIRO_KS__LUP_BAC3_011_C18REV1	CSIRO_KS__LUP_BAC3_011_C18REV1	CSIRO_KS__LUP_BAC3_011_C18	216	229	7	2	14	0	28	57	1.38	TTTGGAT	TTTGGATTTTGGAT	14	2	(TTTGGAT)2_CSIRO_KS__LUP_BAC3_011_C18REV1	280	172	195	24	59.09	37.5	CTGATGATGAAGAATGAAGAATCC	431	451	21	59.21	47.62	ATCCATGCTCCAACAACTAGC
		CSIRO_KS__LUP_BAC3_011_D02REV1	CSIRO_KS__LUP_BAC3_011_D02REV1	CSIRO_KS__LUP_BAC3_011_D02	631	645	5	3	40	0	20	40	1.52	AAGTT	AAGTTAAGTTAAGTT	15	2	(AAGTT)3_CSIRO_KS__LUP_BAC3_011_D02REV1	265	470	493	24	60.47	41.67	CATGTGCTCATATCATTACCATCC	711	734	24	61.43	41.67	CGCAACAAGAACTTCTAATCTTGG
		CSIRO_KS__LUP_BAC3_011_D08FOR1	CSIRO_KS__LUP_BAC3_011_D08FOR1	CSIRO_KS__LUP_BAC3_011_D08	334	351	6	3	0	50	0	50	1	TCCTCT	TCCTCTTCCTCTTCCTCT	18	2	(TCCTCT)3_CSIRO_KS__LUP_BAC3_011_D08FOR1	259	164	185	22	60.87	45.46	GAGAATGTTGTTGCCAGATTCC	402	422	21	61.36	47.62	ACCTATGGCTTCGATTCAACG
		CSIRO_KS__LUP_BAC3_011_D14FOR1	CSIRO_KS__LUP_BAC3_011_D14FOR1	CSIRO_KS__LUP_BAC3_011_D14	511	522	6	2	16	33	0	50	1.46	CTATCT	CTATCTCTATCT	12	2	(CTATCT)2_CSIRO_KS__LUP_BAC3_011_D14FOR1	323	459	480	22	59.8	50	GCTATGTGTCTGCACGAATAGG	763	781	19	59.08	57.9	GGTACCGTACGCAATACGC
		CSIRO_KS__LUP_BAC3_011_D15FOR1	CSIRO_KS__LUP_BAC3_011_D15FOR1	CSIRO_KS__LUP_BAC3_011_D15	511	524	7	2	0	14	0	85	0.59	TTTTTTC	TTTTTTCTTTTTTC	14	2	(TTTTTTC)2_CSIRO_KS__LUP_BAC3_011_D15FOR1	318	281	300	20	53.67	45	AACGATGCTTAACCTACTCC	581	598	18	54.37	50	AGCGGTGAATGTATGAGG
		CSIRO_KS__LUP_BAC3_011_D21REV1	CSIRO_KS__LUP_BAC3_011_D21REV1	CSIRO_KS__LUP_BAC3_011_D21	729	744	2	8	50	0	0	50	1	AT	ATATATATATATATAT	16	2	(AT)8_CSIRO_KS__LUP_BAC3_011_D21REV1	279	691	715	25	55.96	36	ATTGAGTGTAACTTAACTTGAGTGG	950	969	20	56.65	50	TATCACGAGCTCATCTCTCG
		CSIRO_KS__LUP_BAC3_011_E01FOR1	CSIRO_KS__LUP_BAC3_011_E01FOR1	CSIRO_KS__LUP_BAC3_011_E01	446	459	7	2	28	0	28	42	1.56	ATTGAGT	ATTGAGTATTGAGT	14	2	(ATTGAGT)2_CSIRO_KS__LUP_BAC3_011_E01FOR1	327	342	364	23	57.98	43.48	CTAATTAGCATGACTGGTTCTGG	649	668	20	58.38	50	GCACACTTGCAAGGATAAGG
		CSIRO_KS__LUP_BAC3_011_E01REV1	CSIRO_KS__LUP_BAC3_011_E01REV1	CSIRO_KS__LUP_BAC3_011_E01	162	173	6	2	33	33	0	33	1.58	CATTCA	CATTCACATTCA	12	2	(CATTCA)2_CSIRO_KS__LUP_BAC3_011_E01REV1	241	62	83	22	59.68	40.91	TCATAATACCATCCGAACATCG	285	302	18	60.13	55.56	ACATGCGTGGTGTGATGC
		CSIRO_KS__LUP_BAC3_011_E04REV1	CSIRO_KS__LUP_BAC3_011_E04REV1	CSIRO_KS__LUP_BAC3_011_E04	797	808	6	2	33	33	0	33	1.58	TACTCA	TACTCATACTCA	12	2	(TACTCA)2_CSIRO_KS__LUP_BAC3_011_E04REV1	259	572	595	24	58.63	54.17	GACACTAGCACCAGTCTCTACTCC	809	830	22	58.79	50	GCTTGTTAGACCAGGTATGTGC
		CSIRO_KS__LUP_BAC3_011_E14FOR1	CSIRO_KS__LUP_BAC3_011_E14FOR1	CSIRO_KS__LUP_BAC3_011_E14	174	185	6	2	50	0	0	50	1	TAAATT	TAAATTTAAATT	12	2	(TAAATT)2_CSIRO_KS__LUP_BAC3_011_E14FOR1	280	21	45	25	52.37	28	AGATTGAATATTATTGATAGAGAGG	282	300	19	53.33	47.37	AACTTCACAACACGAGACC
		CSIRO_KS__LUP_BAC3_011_E14REV1	CSIRO_KS__LUP_BAC3_011_E14REV1	CSIRO_KS__LUP_BAC3_011_E14	595	606	6	2	50	0	16	33	1.46	TAATAG	TAATAGTAATAG	12	2	(TAATAG)2_CSIRO_KS__LUP_BAC3_011_E14REV1	350	407	424	18	54.45	50	AACACCATTAGCCACAGC	735	756	22	54.66	50	AGCTGTAGAGTCGAGAAGTACC
		CSIRO_KS__LUP_BAC3_011_E15REV1	CSIRO_KS__LUP_BAC3_011_E15REV1	CSIRO_KS__LUP_BAC3_011_E15	749	760	6	2	33	16	0	50	1.46	ACTTAT	ACTTATACTTAT	12	2	(ACTTAT)2_CSIRO_KS__LUP_BAC3_011_E15REV1	350	651	669	19	51.31	47.37	TTGACCATCTGAGTGTACC	982	1000	19	51.32	47.37	TGCTCATACTAGAGGAACG
		CSIRO_KS__LUP_BAC3_011_E19FOR1	CSIRO_KS__LUP_BAC3_011_E19FOR1	CSIRO_KS__LUP_BAC3_011_E19	304	315	6	2	16	16	16	50	1.79	TTATCG	TTATCGTTATCG	12	2	(TTATCG)2_CSIRO_KS__LUP_BAC3_011_E19FOR1	226	141	160	20	55.46	45	GGAACAAGAATGTGATGAGG	344	366	23	54.65	30.43	TTATATGCATTGTGTTATTCAGG
		CSIRO_KS__LUP_BAC3_011_E22FOR1	CSIRO_KS__LUP_BAC3_011_E22FOR1	CSIRO_KS__LUP_BAC3_011_E22	728	739	6	2	16	33	16	33	1.92	TCTACG	TCTACGTCTACG	12	2	(TCTACG)2_CSIRO_KS__LUP_BAC3_011_E22FOR1	337	508	530	23	60.41	39.13	AGACAACAATCGTTGCTTAATGG	825	844	20	60.77	55	GAGGAGCAGTGATTCGATGG
		CSIRO_KS__LUP_BAC3_011_E22REV1	CSIRO_KS__LUP_BAC3_011_E22REV1	CSIRO_KS__LUP_BAC3_011_E22	268	279	6	2	33	33	0	33	1.58	CTCTAA	CTCTAACTCTAA	12	2	(CTCTAA)2_CSIRO_KS__LUP_BAC3_011_E22REV1	213	158	180	23	59.78	47.83	GATTGAGTCGGTGGTACAATAGG	349	370	22	59.48	50	TCTACCAGGATTCGGAGTTACC
		CSIRO_KS__LUP_BAC3_011_F01FOR1	CSIRO_KS__LUP_BAC3_011_F01FOR1	CSIRO_KS__LUP_BAC3_011_F01	93	104	6	2	50	16	33	0	1.46	GAAACG	GAAACGGAAACG	12	2	(GAAACG)2_CSIRO_KS__LUP_BAC3_011_F01FOR1	217	4	24	21	54.43	42.86	TTCTAAGACACAACTGGAACC	201	220	20	54.5	45	AGCATCTTGGTGTTATAGCC
		CSIRO_KS__LUP_BAC3_011_F02FOR1	CSIRO_KS__LUP_BAC3_011_F02FOR1	CSIRO_KS__LUP_BAC3_011_F02	510	521	6	2	33	0	50	16	1.46	AGGGAT	AGGGATAGGGAT	12	2	(AGGGAT)2_CSIRO_KS__LUP_BAC3_011_F02FOR1	292	368	385	18	60.9	61.11	AGTGCGGACCTGACAACG	639	659	21	60.34	52.38	ATAACGCACAGGTGCTAGACG
		CSIRO_KS__LUP_BAC3_011_F03FOR1	CSIRO_KS__LUP_BAC3_011_F03FOR1	CSIRO_KS__LUP_BAC3_011_F03	175	186	6	2	50	33	16	0	1.46	CCGAAA	CCGAAACCGAAA	12	2	(CCGAAA)2_CSIRO_KS__LUP_BAC3_011_F03FOR1	207	37	57	21	62.31	52.38	TGACTGATCACACGCAACTCC	223	243	21	62.09	57.14	CGAGGATGTACTTGGCAGAGG
		CSIRO_KS__LUP_BAC3_011_F05FOR1	CSIRO_KS__LUP_BAC3_011_F05FOR1	CSIRO_KS__LUP_BAC3_011_F05	224	235	6	2	66	0	0	33	0.92	AATATA	AATATAAATATA	12	2	(AATATA)2_CSIRO_KS__LUP_BAC3_011_F05FOR1	302	127	148	22	53	40.91	TCTTCTCTTAACTTGAGTGTCC	405	428	24	52.98	29.17	TTATAATCAATGACATGAGATAGG
		CSIRO_KS__LUP_BAC3_011_F08FOR1	CSIRO_KS__LUP_BAC3_011_F08FOR1	CSIRO_KS__LUP_BAC3_011_F08	322	333	6	2	0	16	0	83	0.65	TTTCTT	TTTCTTTTTCTT	12	2	(TTTCTT)2_CSIRO_KS__LUP_BAC3_011_F08FOR1	255	187	210	24	57.79	37.5	CAACAGTCGTAATAATCTTGATGG	420	441	22	58.7	45.46	CGTTATTGGTAAGGACAGAACG
		CSIRO_KS__LUP_BAC3_011_F12FOR1	CSIRO_KS__LUP_BAC3_011_F12FOR1	CSIRO_KS__LUP_BAC3_011_F12	113	126	7	2	14	57	14	14	1.66	ATCGCCC	ATCGCCCATCGCCC	14	2	(ATCGCCC)2_CSIRO_KS__LUP_BAC3_011_F12FOR1	265	38	55	18	58.09	61.11	ACTGGTGACACGCTGACC	282	302	21	57.41	47.62	CAGCTGATATAGAACGGTTGG
		CSIRO_KS__LUP_BAC3_011_G10REV1	CSIRO_KS__LUP_BAC3_011_G10REV1	CSIRO_KS__LUP_BAC3_011_G10	72	87	8	2	0	12	0	87	0.54	TTTCTTTT	TTTCTTTTTTTCTTTT	16	2	(TTTCTTTT)2_CSIRO_KS__LUP_BAC3_011_G10REV1	285	13	34	22	55.7	45.46	CCGTCTACCTGTATAAGATTGC	279	297	19	55.87	52.63	CATAAGGCCACGAAGTAGG
		CSIRO_KS__LUP_BAC3_011_G18REV1	CSIRO_KS__LUP_BAC3_011_G18REV1	CSIRO_KS__LUP_BAC3_011_G18	530	541	6	2	33	16	16	33	1.92	CTATAG	CTATAGCTATAG	12	2	(CTATAG)2_CSIRO_KS__LUP_BAC3_011_G18REV1	225	469	491	23	59.37	43.48	GCGCTTAGTTCATTATGGTTAGC	670	693	24	59.52	45.83	GATATGCAGCTAGCAGTAACAAGG
		CSIRO_KS__LUP_BAC3_011_G19FOR1	CSIRO_KS__LUP_BAC3_011_G19FOR1	CSIRO_KS__LUP_BAC3_011_G19	399	413	5	3	20	0	0	80	0.72	TTTTA	TTTTATTTTATTTTA	15	2	(TTTTA)3_CSIRO_KS__LUP_BAC3_011_G19FOR1	293	268	287	20	53.26	45	CAGGCTATTAACAACACACC	537	560	24	52.8	33.33	CTATTATCCAACACTTGATATACG
		CSIRO_KS__LUP_BAC3_011_G22FOR1	CSIRO_KS__LUP_BAC3_011_G22FOR1	CSIRO_KS__LUP_BAC3_011_G22	116	127	6	2	0	50	33	16	1.46	GCGCTC	GCGCTCGCGCTC	12	2	(GCGCTC)2_CSIRO_KS__LUP_BAC3_011_G22FOR1	298	10	31	22	60.1	54.54	AGAGCCTAACTAGCGTGTCTGG	289	307	19	59.71	57.9	CAGCAACTTGGCTGAGAGG
		CSIRO_KS__LUP_BAC3_011_H07REV1	CSIRO_KS__LUP_BAC3_011_H07REV1	CSIRO_KS__LUP_BAC3_011_H07	565	576	4	3	50	0	25	25	1.5	TGAA	TGAATGAATGAA	12	2	(TGAA)3_CSIRO_KS__LUP_BAC3_011_H07REV1	320	537	559	23	53.71	34.78	AAGAGTGTATAATGTATGCATGG	835	856	22	53.91	36.36	AATGAGACATAGTATTGCAAGC
		CSIRO_KS__LUP_BAC3_011_H09FOR1	CSIRO_KS__LUP_BAC3_011_H09FOR1	CSIRO_KS__LUP_BAC3_011_H09	200	211	6	2	0	33	16	50	1.46	CCTTTG	CCTTTGCCTTTG	12	2	(CCTTTG)2_CSIRO_KS__LUP_BAC3_011_H09FOR1	232	135	155	21	56.56	47.62	CGTTACATTCTTCCTGCTACC	348	366	19	57.15	42.1	TTGAATTGCCGTAATCTGG
		CSIRO_KS__LUP_BAC3_011_H14REV1	CSIRO_KS__LUP_BAC3_011_H14REV1	CSIRO_KS__LUP_BAC3_011_H14	83	96	7	2	85	0	0	14	0.59	TAAAAAA	TAAAAAATAAAAAA	14	2	(TAAAAAA)2_CSIRO_KS__LUP_BAC3_011_H14REV1	278	25	43	19	50.9	36.84	TTGATGGTTAGAATGAAGG	283	302	20	50.93	40	CATATAGTTGCCATATACCG
		CSIRO_KS__LUP_BAC3_011_H18REV1	CSIRO_KS__LUP_BAC3_011_H18REV1	CSIRO_KS__LUP_BAC3_011_H18	284	295	6	2	16	66	16	0	1.25	GCCCCA	GCCCCAGCCCCA	12	2	(GCCCCA)2_CSIRO_KS__LUP_BAC3_011_H18REV1	278	76	94	19	59.3	57.9	AGCGTCTCGTGTTCTCTCG	335	353	19	60.11	57.9	GGTGATGACGCAAGACACC
		CSIRO_KS__LUP_BAC3_011_H19REV1	CSIRO_KS__LUP_BAC3_011_H19REV1	CSIRO_KS__LUP_BAC3_011_H19	93	104	6	2	16	0	16	66	1.25	TTGATT	TTGATTTTGATT	12	2	(TTGATT)2_CSIRO_KS__LUP_BAC3_011_H19REV1	212	17	38	22	56.98	45.46	GGTTGGAGAATGAAGTAAGAGG	204	228	25	56.67	36	AATTAGAGTTAACCTCTTCAACAGC
		CSIRO_KS__LUP_BAC3_011_H22FOR1	CSIRO_KS__LUP_BAC3_011_H22FOR1	CSIRO_KS__LUP_BAC3_011_H22	167	178	6	2	0	33	16	50	1.46	TCTGCT	TCTGCTTCTGCT	12	2	(TCTGCT)2_CSIRO_KS__LUP_BAC3_011_H22FOR1	256	99	117	19	59.36	57.9	CACATGGAAGGACGAGAGC	334	354	21	59.7	52.38	CCTGACCTATGAGCATGAAGG
		CSIRO_KS__LUP_BAC3_011_H23FOR1	CSIRO_KS__LUP_BAC3_011_H23FOR1	CSIRO_KS__LUP_BAC3_011_H23	40	51	6	2	50	33	16	0	1.46	CAAGCA	CAAGCACAAGCA	12	2	(CAAGCA)2_CSIRO_KS__LUP_BAC3_011_H23FOR1	220	21	38	18	58.78	55.56	GCACCAACTTGTGCTTGG	220	240	21	58.96	42.86	AACCAATAGCCTTCATTGTGG
		CSIRO_KS__LUP_BAC3_011_I01FOR1	CSIRO_KS__LUP_BAC3_011_I01FOR1	CSIRO_KS__LUP_BAC3_011_I01	118	129	6	2	33	16	33	16	1.92	CAATGG	CAATGGCAATGG	12	2	(CAATGG)2_CSIRO_KS__LUP_BAC3_011_I01FOR1	277	44	62	19	53.9	47.37	GACACTTGATGAAGCAACC	301	320	20	53.75	40	TTCATCATTCTCAGTCTTGC
		CSIRO_KS__LUP_BAC3_011_I01REV1	CSIRO_KS__LUP_BAC3_011_I01REV1	CSIRO_KS__LUP_BAC3_011_I01	135	146	6	2	33	16	16	33	1.92	AATTGC	AATTGCAATTGC	12	2	(AATTGC)2_CSIRO_KS__LUP_BAC3_011_I01REV1	239	98	115	18	60.42	61.11	GTAGCCTTGCCGTGTTGC	313	336	24	59.75	41.67	ACTCTCCATAGTTGAATTCCATCC
		CSIRO_KS__LUP_BAC3_011_I11FOR1	CSIRO_KS__LUP_BAC3_011_I11FOR1	CSIRO_KS__LUP_BAC3_011_I11	796	809	7	2	28	42	14	14	1.84	TCAGCAC	TCAGCACTCAGCAC	14	2	(TCAGCAC)2_CSIRO_KS__LUP_BAC3_011_I11FOR1	213	683	704	22	59.12	40.91	ATGCAATGAGTGTCCAATAAGC	875	895	21	59.18	47.62	TTCAGGAGGTTGTCATTAGCC
		CSIRO_KS__LUP_BAC3_011_I14FOR1	CSIRO_KS__LUP_BAC3_011_I14FOR1	CSIRO_KS__LUP_BAC3_011_I14	52	63	6	2	33	33	0	33	1.58	TCACAT	TCACATTCACAT	12	2	(TCACAT)2_CSIRO_KS__LUP_BAC3_011_I14FOR1	231	2	24	23	57.24	43.48	CCTATTCTTCATAGCAGGTAACG	214	232	19	56.63	47.37	GCAACAGGAATTGAAGTGG
		CSIRO_KS__LUP_BAC3_011_J03REV1	CSIRO_KS__LUP_BAC3_011_J03REV1	CSIRO_KS__LUP_BAC3_011_J03	365	376	6	2	33	33	0	33	1.58	CATATC	CATATCCATATC	12	2	(CATATC)2_CSIRO_KS__LUP_BAC3_011_J03REV1	276	297	317	21	53.08	38.1	AATTAAGCTCCTCATAGATGC	553	572	20	53.66	35	AATGTGCAATATGAATCTGC
		CSIRO_KS__LUP_BAC3_011_J05FOR1	CSIRO_KS__LUP_BAC3_011_J05FOR1	CSIRO_KS__LUP_BAC3_011_J05	673	686	7	2	28	14	14	42	1.84	ATGCTAT	ATGCTATATGCTAT	14	2	(ATGCTAT)2_CSIRO_KS__LUP_BAC3_011_J05FOR1	309	536	556	21	61.28	52.38	TAGCCTTGGTGTCTTGTGTGC	824	844	21	60.63	52.38	AGTCAGGAGGATTCACCTTCG
		CSIRO_KS__LUP_BAC3_011_J05REV1	CSIRO_KS__LUP_BAC3_011_J05REV1	CSIRO_KS__LUP_BAC3_011_J05	760	771	6	2	50	0	16	33	1.46	ATTAGA	ATTAGAATTAGA	12	2	(ATTAGA)2_CSIRO_KS__LUP_BAC3_011_J05REV1	269	566	583	18	55.35	50	TTCGAGTCTTGTGGATGG	810	834	25	54.46	32	ATCACTTCTATATTACATTGTGTGC
		CSIRO_KS__LUP_BAC3_011_J08FOR1	CSIRO_KS__LUP_BAC3_011_J08FOR1	CSIRO_KS__LUP_BAC3_011_J08	598	609	6	2	50	0	16	33	1.46	TATAAG	TATAAGTATAAG	12	2	(TATAAG)2_CSIRO_KS__LUP_BAC3_011_J08FOR1	301	501	524	24	57.49	37.5	TGCATTCTAATTCACTATCTCACC	780	801	22	57.98	50	GGACTCGATATAGCTCAAGTGG
		CSIRO_KS__LUP_BAC3_011_J08REV1	CSIRO_KS__LUP_BAC3_011_J08REV1	CSIRO_KS__LUP_BAC3_011_J08	400	413	1	14	0	0	100	0	0	G	GGGGGGGGGGGGGG	14	2	(G)14_CSIRO_KS__LUP_BAC3_011_J08REV1	236	334	351	18	57.03	61.11	GCACTACCAGCCAAGAGC	548	569	22	57.87	50	TAGCAAGATGAGGTAGGAGAGC
		CSIRO_KS__LUP_BAC3_011_J11FOR1	CSIRO_KS__LUP_BAC3_011_J11FOR1	CSIRO_KS__LUP_BAC3_011_J11	175	186	6	2	16	50	33	0	1.46	GCCCGA	GCCCGAGCCCGA	12	2	(GCCCGA)2_CSIRO_KS__LUP_BAC3_011_J11FOR1	241	32	51	20	63.08	60	GGCTGCTGACTGATGACACG	248	272	25	63.35	40	TGGCTCTTGCACAATATACAATTCC
		CSIRO_KS__LUP_BAC3_011_J24FOR1	CSIRO_KS__LUP_BAC3_011_J24FOR1	CSIRO_KS__LUP_BAC3_011_J24	689	704	8	2	87	0	0	12	0.54	AAAATAAA	AAAATAAAAAAATAAA	16	2	(AAAATAAA)2_CSIRO_KS__LUP_BAC3_011_J24FOR1	315	578	602	25	59.06	40	GCTCATGCAATTACATACAAGTACC	870	892	23	59.64	43.48	TCTTCTACCGATTCTGGTTATGC
		CSIRO_KS__LUP_BAC3_011_K03FOR1	CSIRO_KS__LUP_BAC3_011_K03FOR1	CSIRO_KS__LUP_BAC3_011_K03	443	454	6	2	16	33	0	50	1.46	TTCTAC	TTCTACTTCTAC	12	2	(TTCTAC)2_CSIRO_KS__LUP_BAC3_011_K03FOR1	255	360	381	22	59.62	40.91	ACATGCACCATGTTGAATAACC	596	614	19	59.52	63.16	GGCTGGTGGAAGGTAGTCC
		CSIRO_KS__LUP_BAC3_011_K03REV1	CSIRO_KS__LUP_BAC3_011_K03REV1	CSIRO_KS__LUP_BAC3_011_K03	398	409	1	12	0	0	100	0	0	G	GGGGGGGGGGGG	12	2	(G)12_CSIRO_KS__LUP_BAC3_011_K03REV1	299	147	169	23	60.71	47.83	TGACTTCCAACTGGTGTTCTAGC	426	445	20	60.63	55	GCCGCACATCTCTGTTATCC
		CSIRO_KS__LUP_BAC3_011_K07FOR1	CSIRO_KS__LUP_BAC3_011_K07FOR1	CSIRO_KS__LUP_BAC3_011_K07	179	190	6	2	50	33	16	0	1.46	GAAACC	GAAACCGAAACC	12	2	(GAAACC)2_CSIRO_KS__LUP_BAC3_011_K07FOR1	282	102	119	18	57.77	55.56	GGAATCTCGCGTGTTACG	363	383	21	57.21	47.62	GATTGTGGTCAAGTGAAGAGG
		CSIRO_KS__LUP_BAC3_011_K10FOR1	CSIRO_KS__LUP_BAC3_011_K10FOR1	CSIRO_KS__LUP_BAC3_011_K10	225	236	6	2	50	16	33	0	1.46	GAGCAA	GAGCAAGAGCAA	12	2	(GAGCAA)2_CSIRO_KS__LUP_BAC3_011_K10FOR1	248	27	46	20	62.44	55	AGCAGGACGCCTTATGATGG	257	274	18	62.43	61.11	AGCAGCGCGGATGATAGG
		CSIRO_KS__LUP_BAC3_011_K12FOR1	CSIRO_KS__LUP_BAC3_011_K12FOR1	CSIRO_KS__LUP_BAC3_011_K12	33	46	7	2	14	14	42	28	1.84	CTGGTGA	CTGGTGACTGGTGA	14	2	(CTGGTGA)2_CSIRO_KS__LUP_BAC3_011_K12FOR1	275	7	25	19	61.2	57.9	TGAACAGGCTGCTGTCAGG	261	281	21	60.35	57.14	GTCAGCTAGCTCTTGCACAGG
		CSIRO_KS__LUP_BAC3_011_K13FOR1	CSIRO_KS__LUP_BAC3_011_K13FOR1	CSIRO_KS__LUP_BAC3_011_K13	413	424	6	2	33	33	0	33	1.58	CATACT	CATACTCATACT	12	2	(CATACT)2_CSIRO_KS__LUP_BAC3_011_K13FOR1	250	343	365	23	57.16	34.78	TTAATTCCAACACCTTGAATACC	574	592	19	56.26	42.1	AAGATGAATTGTCGCTTGG
		CSIRO_KS__LUP_BAC3_011_K19FOR1	CSIRO_KS__LUP_BAC3_011_K19FOR1	CSIRO_KS__LUP_BAC3_011_K19	330	341	4	3	25	0	25	50	1.5	TTGA	TTGATTGATTGA	12	2	(TTGA)3_CSIRO_KS__LUP_BAC3_011_K19FOR1	227	161	182	22	62.24	54.54	GCGGTACATTCTTCCTGAGACC	369	387	19	62.42	57.9	ATGAGGAGCTGCACGTTGG
		CSIRO_KS__LUP_BAC3_011_L01REV1	CSIRO_KS__LUP_BAC3_011_L01REV1	CSIRO_KS__LUP_BAC3_011_L01	667	678	6	2	66	0	0	33	0.92	ATATAA	ATATAAATATAA	12	2	(ATATAA)2_CSIRO_KS__LUP_BAC3_011_L01REV1	250	562	580	19	54.13	42.1	AATCAATGGTGTGAGATGC	792	811	20	53.52	50	CTCATCTGATAGCTGTCTCG
		CSIRO_KS__LUP_BAC3_011_L02FOR1	CSIRO_KS__LUP_BAC3_011_L02FOR1	CSIRO_KS__LUP_BAC3_011_L02	226	237	6	2	33	16	0	50	1.46	TCAATT	TCAATTTCAATT	12	2	(TCAATT)2_CSIRO_KS__LUP_BAC3_011_L02FOR1	222	97	118	22	52.95	40.91	CTTAGTTGAACTTGGACTTAGC	300	318	19	53.78	42.1	ATCATCATTCGAGCTTACG
		CSIRO_KS__LUP_BAC3_011_L02REV1	CSIRO_KS__LUP_BAC3_011_L02REV1	CSIRO_KS__LUP_BAC3_011_L02	623	634	6	2	50	0	50	0	1	AAAGGG	AAAGGGAAAGGG	12	2	(AAAGGG)2_CSIRO_KS__LUP_BAC3_011_L02REV1	258	592	615	24	54.7	33.33	GTGAATTATCTCATCACAATTAGG	831	849	19	54.91	52.63	GCACAGTAGTGCATCATCC
		CSIRO_KS__LUP_BAC3_011_L06REV1	CSIRO_KS__LUP_BAC3_011_L06REV1	CSIRO_KS__LUP_BAC3_011_L06	871	882	6	2	33	33	16	16	1.92	ATCAGC	ATCAGCATCAGC	12	2	(ATCAGC)2_CSIRO_KS__LUP_BAC3_011_L06REV1	323	617	636	20	57.63	45	GCATAAGCAACAACACATGG	919	939	21	58.12	52.38	CATAGTGTCAGTGCCGATACC
		CSIRO_KS__LUP_BAC3_011_L17FOR1	CSIRO_KS__LUP_BAC3_011_L17FOR1	CSIRO_KS__LUP_BAC3_011_L17	174	187	7	2	14	71	14	0	1.15	CCGCCAC	CCGCCACCCGCCAC	14	2	(CCGCCAC)2_CSIRO_KS__LUP_BAC3_011_L17FOR1	230	9	29	21	61.78	57.14	ACTGGCAACTCACCGTAGAGC	217	238	22	61.04	50	GTACTTGGCAGAGGATTGTTGC
		CSIRO_KS__LUP_BAC3_011_L24REV1	CSIRO_KS__LUP_BAC3_011_L24REV1	CSIRO_KS__LUP_BAC3_011_L24	523	534	6	2	16	16	16	50	1.79	TTATCG	TTATCGTTATCG	12	2	(TTATCG)2_CSIRO_KS__LUP_BAC3_011_L24REV1	302	351	372	22	60.23	54.54	GGAGAGAGTCGATCTGATACCG	629	652	24	59.95	45.83	GTATATGTAGTGCGATGCAGTTCC
		CSIRO_KS__LUP_BAC3_011_M08FOR1	CSIRO_KS__LUP_BAC3_011_M08FOR1	CSIRO_KS__LUP_BAC3_011_M08	176	187	6	2	50	33	16	0	1.46	CCGAAA	CCGAAACCGAAA	12	2	(CCGAAA)2_CSIRO_KS__LUP_BAC3_011_M08FOR1	248	46	67	22	61.3	54.54	CGTACGCTACTCCTGCTTAACG	275	293	19	61.7	63.16	GAGCACGGTGGTCAGATCC
		CSIRO_KS__LUP_BAC3_011_M14FOR1	CSIRO_KS__LUP_BAC3_011_M14FOR1	CSIRO_KS__LUP_BAC3_011_M14	241	252	6	2	33	0	16	50	1.46	ATATGT	ATATGTATATGT	12	2	(ATATGT)2_CSIRO_KS__LUP_BAC3_011_M14FOR1	283	156	178	23	57.97	47.83	TAGGTCCTGGATAGAGAATAGCC	418	438	21	58.91	52.38	CGTTGGAAGTGGCTACTAAGG
		CSIRO_KS__LUP_BAC3_011_M17REV1	CSIRO_KS__LUP_BAC3_011_M17REV1	CSIRO_KS__LUP_BAC3_011_M17	544	555	6	2	0	0	50	50	1	TGGTTG	TGGTTGTGGTTG	12	2	(TGGTTG)2_CSIRO_KS__LUP_BAC3_011_M17REV1	240	421	445	25	59.58	40	GATTCTTCTTGTCCTTGTAAGATGG	639	660	22	60.26	45.46	ACCGATAACAACTACGCAATCC
		CSIRO_KS__LUP_BAC3_011_M22FOR1	CSIRO_KS__LUP_BAC3_011_M22FOR1	CSIRO_KS__LUP_BAC3_011_M22	632	643	6	2	83	0	16	0	0.65	AAAGAA	AAAGAAAAAGAA	12	2	(AAAGAA)2_CSIRO_KS__LUP_BAC3_011_M22FOR1	279	466	490	25	59	36	GTGAGTAATTAAGAATGATGCATGG	721	744	24	59.24	41.67	CAATAACTTGCCTCTGATAGTTGG
		CSIRO_KS__LUP_BAC3_011_N02FOR1	CSIRO_KS__LUP_BAC3_011_N02FOR1	CSIRO_KS__LUP_BAC3_011_N02	258	269	6	2	16	16	33	33	1.92	ATGTGC	ATGTGCATGTGC	12	2	(ATGTGC)2_CSIRO_KS__LUP_BAC3_011_N02FOR1	346	35	55	21	61.4	52.38	CGGTTACTGGTGATGTGTTGC	362	380	19	61.7	63.16	AGGTGGAGAGGCCGTAAGC
		CSIRO_KS__LUP_BAC3_011_N13REV1	CSIRO_KS__LUP_BAC3_011_N13REV1	CSIRO_KS__LUP_BAC3_011_N13	58	71	7	2	14	28	0	57	1.38	TATCTTC	TATCTTCTATCTTC	14	2	(TATCTTC)2_CSIRO_KS__LUP_BAC3_011_N13REV1	310	13	34	22	60.1	50	GAATCGAGTTATCCTCCAGACG	301	322	22	61.03	50	GAAGGCTTGAAGTGGACATACG
		CSIRO_KS__LUP_BAC3_011_N22REV1	CSIRO_KS__LUP_BAC3_011_N22REV1	CSIRO_KS__LUP_BAC3_011_N22	762	773	4	3	75	0	0	25	0.81	AATA	AATAAATAAATA	12	2	(AATA)3_CSIRO_KS__LUP_BAC3_011_N22REV1	254	576	597	22	58.2	45.46	ATAGAATGGTGACAGAGGAACG	805	829	25	58.22	40	GAATTAAGATGAGACATGACAGTCC
		CSIRO_KS__LUP_BAC3_011_O01FOR1	CSIRO_KS__LUP_BAC3_011_O01FOR1	CSIRO_KS__LUP_BAC3_011_O01	270	285	8	2	75	12	0	12	1.06	AAAACATA	AAAACATAAAAACATA	16	2	(AAAACATA)2_CSIRO_KS__LUP_BAC3_011_O01FOR1	332	203	225	23	59.43	39.13	AATCCTTACATGCTTATGGTTGC	517	534	18	60.04	55.56	CCAAGATTGGCACCAAGG
		CSIRO_KS__LUP_BAC3_011_O18FOR1	CSIRO_KS__LUP_BAC3_011_O18FOR1	CSIRO_KS__LUP_BAC3_011_O18	410	422	1	13	0	0	0	100	0	T	TTTTTTTTTTTTT	13	2	(T)13_CSIRO_KS__LUP_BAC3_011_O18FOR1	226	349	372	24	59.6	41.67	TTGAACTAACTGACCAGATTACGG	554	574	21	59.77	47.62	GCGCTATTCTGTTCAACAACC
		CSIRO_KS__LUP_BAC3_011_P03FOR1	CSIRO_KS__LUP_BAC3_011_P03FOR1	CSIRO_KS__LUP_BAC3_011_P03	204	215	6	2	50	0	33	16	1.46	ATGAAG	ATGAAGATGAAG	12	2	(ATGAAG)2_CSIRO_KS__LUP_BAC3_011_P03FOR1	317	111	130	20	56.31	45	GTGGTTGGTTAACATGATGC	403	427	25	56.83	36	TTGATAAGAACTTAGTCACAACTGG
		CSIRO_KS__LUP_BAC3_011_P06REV1	CSIRO_KS__LUP_BAC3_011_P06REV1	CSIRO_KS__LUP_BAC3_011_P06	699	710	6	2	16	16	0	66	1.25	TCTATT	TCTATTTCTATT	12	2	(TCTATT)2_CSIRO_KS__LUP_BAC3_011_P06REV1	261	491	513	23	61.35	52.17	GGCTGCCACTTACATTCTAGACC	733	751	19	60.47	63.16	CGCACGTGGAGACTAGTGG
		CSIRO_KS__LUP_BAC3_011_P07REV1	CSIRO_KS__LUP_BAC3_011_P07REV1	CSIRO_KS__LUP_BAC3_011_P07	551	562	6	2	33	50	16	0	1.46	CCAGCA	CCAGCACCAGCA	12	2	(CCAGCA)2_CSIRO_KS__LUP_BAC3_011_P07REV1	224	516	540	25	59.84	44	GACCTCTATTATTCACAAGCTCTGC	719	739	21	60.15	42.86	AACATCTATTGCAACGCAAGG
		CSIRO_KS__LUP_BAC3_011_P12FOR1	CSIRO_KS__LUP_BAC3_011_P12FOR1	CSIRO_KS__LUP_BAC3_011_P12	415	426	1	12	0	0	0	100	0	T	TTTTTTTTTTTT	12	2	(T)12_CSIRO_KS__LUP_BAC3_011_P12FOR1	213	255	278	24	60.66	50	GCTTCTGAGTAAGAGACCATGACC	446	467	22	60.88	50	CGCTGTGCACTGTACATTAAGC
		CSIRO_KS__LUP_BAC3_011_P22REV1	CSIRO_KS__LUP_BAC3_011_P22REV1	CSIRO_KS__LUP_BAC3_011_P22	705	716	6	2	16	16	33	33	1.92	GATGTC	GATGTCGATGTC	12	2	(GATGTC)2_CSIRO_KS__LUP_BAC3_011_P22REV1	246	669	692	24	59.33	41.67	AGTGGACAATAACTGATGTGAACC	893	914	22	58.81	45.46	CAGCCATTAAGAGATCATGAGG
		CSIRO_KS__LUP_BAC3_011_P24FOR1	CSIRO_KS__LUP_BAC3_011_P24FOR1	CSIRO_KS__LUP_BAC3_011_P24	90	101	6	2	16	16	0	66	1.25	ATCTTT	ATCTTTATCTTT	12	2	(ATCTTT)2_CSIRO_KS__LUP_BAC3_011_P24FOR1	255	26	43	18	55.52	50	CCGGATGCCTTAATAACC	262	280	19	56.2	47.37	TCCGATGTCCTTCTAATCG
		CSIRO_KS__LUP_BAC3_013_A06FOR1	CSIRO_KS__LUP_BAC3_013_A06FOR1	CSIRO_KS__LUP_BAC3_013_A06	735	746	6	2	50	0	50	0	1	AGGGAA	AGGGAAAGGGAA	12	2	(AGGGAA)2_CSIRO_KS__LUP_BAC3_013_A06FOR1	275	626	650	25	57.92	40	CATAACCATGGTATAGGTCTTATGG	878	900	23	57.81	39.13	CAAGAATCTGTTGTTCCTAATGG
		CSIRO_KS__LUP_BAC3_013_A09REV1	CSIRO_KS__LUP_BAC3_013_A09REV1	CSIRO_KS__LUP_BAC3_013_A09	104	115	3	4	0	0	33	66	0.92	TTG	TTGTTGTTGTTG	12	2	(TTG)4_CSIRO_KS__LUP_BAC3_013_A09REV1	317	82	101	20	61.36	55	TCGATCCTTGACTCGACTGG	376	398	23	60.78	47.83	CCGTTACAACATGGTATCAGAGC
		CSIRO_KS__LUP_BAC3_013_A10FOR1	CSIRO_KS__LUP_BAC3_013_A10FOR1	CSIRO_KS__LUP_BAC3_013_A10	298	309	6	2	33	0	50	16	1.46	GATGAG	GATGAGGATGAG	12	2	(GATGAG)2_CSIRO_KS__LUP_BAC3_013_A10FOR1	291	50	68	19	59.41	57.9	CGATGCTACACCTGGAAGC	320	340	21	60	47.62	CGCGATCTGTCAAGAATAAGC
		CSIRO_KS__LUP_BAC3_013_A18FOR1	CSIRO_KS__LUP_BAC3_013_A18FOR1	CSIRO_KS__LUP_BAC3_013_A18	413	424	6	2	66	0	33	0	0.92	AAAGGA	AAAGGAAAAGGA	12	2	(AAAGGA)2_CSIRO_KS__LUP_BAC3_013_A18FOR1	206	265	286	22	60.51	45.46	AGGTTGCATCCAATACTCTTGC	449	470	22	60.9	50	TCTCATCCTCTCAAGCTTGTCC
		CSIRO_KS__LUP_BAC3_013_A22REV1	CSIRO_KS__LUP_BAC3_013_A22REV1	CSIRO_KS__LUP_BAC3_013_A22	228	239	3	4	33	0	0	66	0.92	TAT	TATTATTATTAT	12	2	(TAT)4_CSIRO_KS__LUP_BAC3_013_A22REV1	270	169	190	22	58.47	45.46	CACGTTCCATATCTAACGATCC	418	438	21	57.89	47.62	CCACAACACCACGATTATAGG
		CSIRO_KS__LUP_BAC3_013_A23REV1	CSIRO_KS__LUP_BAC3_013_A23REV1	CSIRO_KS__LUP_BAC3_013_A23	438	449	6	2	50	16	16	16	1.79	GATACA	GATACAGATACA	12	2	(GATACA)2_CSIRO_KS__LUP_BAC3_013_A23REV1	314	167	189	23	60.07	47.83	CGCATACGCTGGTACTATTAAGG	459	480	22	59.6	40.91	ATCCAGAAGAATTATGCCAAGC
		CSIRO_KS__LUP_BAC3_013_B08FOR1	CSIRO_KS__LUP_BAC3_013_B08FOR1	CSIRO_KS__LUP_BAC3_013_B08	324	335	6	2	0	50	0	50	1	CTTCTC	CTTCTCCTTCTC	12	2	(CTTCTC)2_CSIRO_KS__LUP_BAC3_013_B08FOR1	266	137	161	25	58.84	40	GAACTACATCAATGTGGATCATAGG	382	402	21	59.25	47.62	ATGATGAGGAATGCTCAGAGG
		CSIRO_KS__LUP_BAC3_013_B09REV1	CSIRO_KS__LUP_BAC3_013_B09REV1	CSIRO_KS__LUP_BAC3_013_B09	337	348	6	2	66	0	16	16	1.25	TAAAGA	TAAAGATAAAGA	12	2	(TAAAGA)2_CSIRO_KS__LUP_BAC3_013_B09REV1	229	157	179	23	54.26	30.43	AATAGTTGAAGAATTGTCATTCC	362	385	24	55.14	33.33	TGTCATTATCTTCTTACATGTTCC
		CSIRO_KS__LUP_BAC3_013_C08REV1	CSIRO_KS__LUP_BAC3_013_C08REV1	CSIRO_KS__LUP_BAC3_013_C08	90	101	6	2	0	33	0	66	0.92	CTTTCT	CTTTCTCTTTCT	12	2	(CTTTCT)2_CSIRO_KS__LUP_BAC3_013_C08REV1	350	49	69	21	58.69	52.38	GATATCGCGGACTGAGTTACC	376	398	23	58.73	47.83	CACAGTTCCACTCATATCTCAGG
		CSIRO_KS__LUP_BAC3_013_C10FOR1	CSIRO_KS__LUP_BAC3_013_C10FOR1	CSIRO_KS__LUP_BAC3_013_C10	183	194	6	2	66	0	16	16	1.25	AAAATG	AAAATGAAAATG	12	2	(AAAATG)2_CSIRO_KS__LUP_BAC3_013_C10FOR1	248	31	51	21	60.68	52.38	GGCGACTCACTGTTGATATGC	256	278	23	59.94	47.83	TCTGGAGGTCAGTTAGTTCTTGC
		CSIRO_KS__LUP_BAC3_013_C19REV1	CSIRO_KS__LUP_BAC3_013_C19REV1	CSIRO_KS__LUP_BAC3_013_C19	456	467	6	2	50	0	33	16	1.46	TGAAAG	TGAAAGTGAAAG	12	2	(TGAAAG)2_CSIRO_KS__LUP_BAC3_013_C19REV1	253	277	301	25	55.26	36	TTCACTCATCTAGAATCTAAGAACC	508	529	22	55.86	40.91	CATTGAGATTAGAACACACACG
		CSIRO_KS__LUP_BAC3_013_C21FOR1	CSIRO_KS__LUP_BAC3_013_C21FOR1	CSIRO_KS__LUP_BAC3_013_C21	438	451	7	2	42	14	0	42	1.45	ATTATCA	ATTATCAATTATCA	14	2	(ATTATCA)2_CSIRO_KS__LUP_BAC3_013_C21FOR1	221	289	310	22	58.84	45.46	ATCATCTACACAACCACCTTGG	487	509	23	59.19	43.48	CGATCGGAACAAGTTAGATAAGG
		CSIRO_KS__LUP_BAC3_013_D01FOR1	CSIRO_KS__LUP_BAC3_013_D01FOR1	CSIRO_KS__LUP_BAC3_013_D01	545	556	6	2	16	0	33	50	1.46	GTTTGA	GTTTGAGTTTGA	12	2	(GTTTGA)2_CSIRO_KS__LUP_BAC3_013_D01FOR1	244	384	408	25	57.88	40	CACTCTGCACATGTACTAATTATGG	609	627	19	57.21	52.63	GGACAACTTGTGGATGTGG
		CSIRO_KS__LUP_BAC3_013_D08REV1	CSIRO_KS__LUP_BAC3_013_D08REV1	CSIRO_KS__LUP_BAC3_013_D08	621	632	6	2	0	33	16	50	1.46	TCCTGT	TCCTGTTCCTGT	12	2	(TCCTGT)2_CSIRO_KS__LUP_BAC3_013_D08REV1	292	468	489	22	60.6	50	TATATCGACTGCGACCTCTTCC	740	759	20	60.24	50	AATAGCGTCGCAGAATGTCC
		CSIRO_KS__LUP_BAC3_013_E04REV1	CSIRO_KS__LUP_BAC3_013_E04REV1	CSIRO_KS__LUP_BAC3_013_E04	263	274	6	2	33	16	0	50	1.46	AATTTC	AATTTCAATTTC	12	2	(AATTTC)2_CSIRO_KS__LUP_BAC3_013_E04REV1	276	48	68	21	50.45	42.86	ACCATCTACTAGTTCAGAAGC	303	323	21	50.62	33.33	TTCAATGAACATAGTCTTACG
		CSIRO_KS__LUP_BAC3_013_F11FOR1	CSIRO_KS__LUP_BAC3_013_F11FOR1	CSIRO_KS__LUP_BAC3_013_F11	338	349	6	2	50	0	50	0	1	AGGAAG	AGGAAGAGGAAG	12	2	(AGGAAG)2_CSIRO_KS__LUP_BAC3_013_F11FOR1	239	177	198	22	55.62	45.46	GTAACCAATAACTCGTCTACGG	394	415	22	54.71	40.91	TTACAGTCTTGTTCTTGACAGG
		CSIRO_KS__LUP_BAC3_013_F19REV1	CSIRO_KS__LUP_BAC3_013_F19REV1	CSIRO_KS__LUP_BAC3_013_F19	119	132	7	2	14	28	28	28	1.95	GCTGATC	GCTGATCGCTGATC	14	2	(GCTGATC)2_CSIRO_KS__LUP_BAC3_013_F19REV1	246	5	26	22	62.94	59.09	GGTTACCGGTGTAGGACACTGC	232	250	19	63.9	57.9	AGCGAATCGAGCAGGTTGC
		CSIRO_KS__LUP_BAC3_013_I20FOR1	CSIRO_KS__LUP_BAC3_013_I20FOR1	CSIRO_KS__LUP_BAC3_013_I20	184	197	7	2	57	28	14	0	1.38	CGCAAAA	CGCAAAACGCAAAA	14	2	(CGCAAAA)2_CSIRO_KS__LUP_BAC3_013_I20FOR1	255	51	68	18	58.97	55.56	CGATGCACCAGCTTAACG	285	305	21	58.98	52.38	CATCTGAGAGAGATCGGAAGG
		CSIRO_KS__LUP_BAC3_013_J07FOR1	CSIRO_KS__LUP_BAC3_013_J07FOR1	CSIRO_KS__LUP_BAC3_013_J07	183	194	6	2	50	16	16	16	1.79	GACATA	GACATAGACATA	12	2	(GACATA)2_CSIRO_KS__LUP_BAC3_013_J07FOR1	224	163	182	20	61.83	55	CGGTAATTCTTGCCGCTACC	365	386	22	61.01	50	GATCTAGATTGCCGTTGTCTGG
		CSIRO_KS__LUP_BAC3_013_J08FOR1	CSIRO_KS__LUP_BAC3_013_J08FOR1	CSIRO_KS__LUP_BAC3_013_J08	366	377	6	2	0	33	0	66	0.92	TTTCCT	TTTCCTTTTCCT	12	2	(TTTCCT)2_CSIRO_KS__LUP_BAC3_013_J08FOR1	264	269	291	23	58.83	39.13	TTGACCTTGTCATCACATTATCC	512	532	21	59.75	47.62	CTATGGAAGCCTTATGCAACG
		CSIRO_KS__LUP_BAC3_013_J16FOR1	CSIRO_KS__LUP_BAC3_013_J16FOR1	CSIRO_KS__LUP_BAC3_013_J16	443	454	6	2	50	0	33	16	1.46	TGAAAG	TGAAAGTGAAAG	12	2	(TGAAAG)2_CSIRO_KS__LUP_BAC3_013_J16FOR1	276	264	285	22	53.03	36.36	TTCACTCTTCTGGAATATAAGG	518	539	22	53.89	31.82	ATGTTGCTTCATAATATCTTCG
		CSIRO_KS__LUP_BAC3_013_J23FOR1	CSIRO_KS__LUP_BAC3_013_J23FOR1	CSIRO_KS__LUP_BAC3_013_J23	417	428	2	6	50	0	0	50	1	TA	TATATATATATA	12	2	(TA)6_CSIRO_KS__LUP_BAC3_013_J23FOR1	290	225	244	20	59.57	50	TTGCCGTGTACATTCTGACC	492	514	23	60.48	43.48	GCCAATGGATACTAATTGTGTGG
		CSIRO_KS__LUP_BAC3_013_L01REV1	CSIRO_KS__LUP_BAC3_013_L01REV1	CSIRO_KS__LUP_BAC3_013_L01	68	81	7	2	14	0	42	42	1.45	GTTGTGA	GTTGTGAGTTGTGA	14	2	(GTTGTGA)2_CSIRO_KS__LUP_BAC3_013_L01REV1	288	18	40	23	50.59	26.09	TTAATTAATTGTAGAGTTCTTGC	283	305	23	50.12	21.74	TATAATTATTAATGAATGGAACC
		CSIRO_KS__LUP_BAC3_013_L16FOR1	CSIRO_KS__LUP_BAC3_013_L16FOR1	CSIRO_KS__LUP_BAC3_013_L16	88	102	5	3	40	0	20	40	1.52	AAGTT	AAGTTAAGTTAAGTT	15	2	(AAGTT)3_CSIRO_KS__LUP_BAC3_013_L16FOR1	235	7	30	24	52.84	37.5	GAGCCTTACTATCTTAATGTTACC	220	241	22	52.97	40.91	AACACTAGAGGTGTTGATAAGC
		CSIRO_KS__LUP_BAC3_013_M07REV1	CSIRO_KS__LUP_BAC3_013_M07REV1	CSIRO_KS__LUP_BAC3_013_M07	137	148	6	2	33	0	16	50	1.46	TATGAT	TATGATTATGAT	12	2	(TATGAT)2_CSIRO_KS__LUP_BAC3_013_M07REV1	270	112	132	21	62.56	52.38	TCAGCTATGCCAATCCTCTGG	361	381	21	62.94	52.38	GGCATCAACTTCACTGCAACC
		CSIRO_KS__LUP_BAC3_013_M15REV1	CSIRO_KS__LUP_BAC3_013_M15REV1	CSIRO_KS__LUP_BAC3_013_M15	769	780	6	2	0	16	50	33	1.46	CGTGTG	CGTGTGCGTGTG	12	2	(CGTGTG)2_CSIRO_KS__LUP_BAC3_013_M15REV1	228	655	677	23	60.83	52.17	TCATCCAGGTAGAGTCTCTGTGC	861	882	22	60	50	TCCTGTACATGATCGACACTCC
		CSIRO_KS__LUP_BAC3_013_N07FOR1	CSIRO_KS__LUP_BAC3_013_N07FOR1	CSIRO_KS__LUP_BAC3_013_N07	590	601	6	2	16	0	33	50	1.46	TTGTAG	TTGTAGTTGTAG	12	2	(TTGTAG)2_CSIRO_KS__LUP_BAC3_013_N07FOR1	250	391	412	22	52.43	31.82	GAAGTTAACCAACAATTAATCC	616	640	25	51.65	36	CATCTATATAGTACAAGCTCATAGG
		CSIRO_KS__LUP_BAC3_013_O08REV1	CSIRO_KS__LUP_BAC3_013_O08REV1	CSIRO_KS__LUP_BAC3_013_O08	184	195	6	2	16	50	16	16	1.79	CTGCCA	CTGCCACTGCCA	12	2	(CTGCCA)2_CSIRO_KS__LUP_BAC3_013_O08REV1	255	44	64	21	59.98	42.86	ATCACGGCATTCAATAACAGC	277	298	22	60.79	45.46	TGGATTGTCATGTGGTCATAGC
		CSIRO_KS__LUP_BAC3_013_O10FOR1	CSIRO_KS__LUP_BAC3_013_O10FOR1	CSIRO_KS__LUP_BAC3_013_O10	145	156	6	2	66	0	16	16	1.25	AAAATG	AAAATGAAAATG	12	2	(AAAATG)2_CSIRO_KS__LUP_BAC3_013_O10FOR1	238	5	25	21	60.38	47.62	CCGCTGTTAATGATGTTCACC	222	242	21	59.86	47.62	ACGATAATGTAGACGGCATGG
		CSIRO_KS__LUP_BAC3_013_O12FOR1	CSIRO_KS__LUP_BAC3_013_O12FOR1	CSIRO_KS__LUP_BAC3_013_O12	189	200	6	2	0	33	0	66	0.92	TTCCTT	TTCCTTTTCCTT	12	2	(TTCCTT)2_CSIRO_KS__LUP_BAC3_013_O12FOR1	252	37	57	21	54.19	42.86	CCTTATACCGTTATGACTTGC	269	288	20	55.12	45	ACCACGAACCACTATTATCG
		CSIRO_KS__LUP_BAC3_013_O18FOR1	CSIRO_KS__LUP_BAC3_013_O18FOR1	CSIRO_KS__LUP_BAC3_013_O18	426	439	7	2	14	0	14	71	1.15	TGTATTT	TGTATTTTGTATTT	14	2	(TGTATTT)2_CSIRO_KS__LUP_BAC3_013_O18FOR1	206	271	290	20	58.47	55	AACCAGAAGACCTCCTGAGC	456	476	21	58.61	52.38	GGCCTCAATCTCACTCATACC
		CSIRO_KS__LUP_BAC3_013_P05REV1	CSIRO_KS__LUP_BAC3_013_P05REV1	CSIRO_KS__LUP_BAC3_013_P05	447	458	6	2	0	50	0	50	1	CCTCTT	CCTCTTCCTCTT	12	2	(CCTCTT)2_CSIRO_KS__LUP_BAC3_013_P05REV1	207	410	430	21	54.83	42.86	ATCACTCTGATGTGTTCATCC	595	616	22	53.85	31.82	TCAGCATTCTCAATAATTAACC
		CSIRO_KS__LUP_BAC3_013_P15REV1	CSIRO_KS__LUP_BAC3_013_P15REV1	CSIRO_KS__LUP_BAC3_013_P15	63	74	3	4	33	0	66	0	0.92	AGG	AGGAGGAGGAGG	12	2	(AGG)4_CSIRO_KS__LUP_BAC3_013_P15REV1	286	41	62	22	60.12	50	CTTATGGCTCTCCAGGTTATGC	303	326	24	60.19	45.83	AAGCTCAAGGACTGAGTTATGACC
		CSIRO_KS__LUP_BAC3_014A02FOR1	CSIRO_KS__LUP_BAC3_014A02FOR1	CSIRO_KS__LUP_BAC3_014A02	362	373	6	2	33	16	0	50	1.46	CTATTA	CTATTACTATTA	12	2	(CTATTA)2_CSIRO_KS__LUP_BAC3_014A02FOR1	242	180	203	24	60.55	41.67	TTGATCGGCTAGTTATTCCATACC	400	421	22	60.6	40.91	TTCCAATTCTAACCAAGCAAGC
		CSIRO_KS__LUP_BAC3_014A02REV1	CSIRO_KS__LUP_BAC3_014A02REV1	CSIRO_KS__LUP_BAC3_014A02	547	560	7	2	28	28	0	42	1.56	CATCATT	CATCATTCATCATT	14	2	(CATCATT)2_CSIRO_KS__LUP_BAC3_014A02REV1	330	309	327	19	52.46	42.1	AATCAAGATCGATGAGAGG	620	638	19	52.07	42.1	GGAAGATCCATTATCAAGC
		CSIRO_KS__LUP_BAC3_014A03FOR3	CSIRO_KS__LUP_BAC3_014A03FOR3	CSIRO_KS__LUP_BAC3_014A03FOR3	87	99	1	13	100	0	0	0	0	A	AAAAAAAAAAAAA	13	2	(A)13_CSIRO_KS__LUP_BAC3_014A03FOR3	224	35	56	22	62.02	40.91	TGCCAAGTGCGTTATTAATTGG	240	258	19	61.54	47.37	ATTGCAATGCACCATGACG
		CSIRO_KS__LUP_BAC3_014A07FOR3	CSIRO_KS__LUP_BAC3_014A07FOR3	CSIRO_KS__LUP_BAC3_014A07FOR3	330	343	7	2	42	14	14	28	1.84	TGAATCA	TGAATCATGAATCA	14	2	(TGAATCA)2_CSIRO_KS__LUP_BAC3_014A07FOR3	246	266	287	22	60.75	50	GATGGAGTGCAATACCTTGTCC	494	511	18	59.85	61.11	AGCGCCACTGGTGTAAGG
		CSIRO_KS__LUP_BAC3_014A08FOR3	CSIRO_KS__LUP_BAC3_014A08FOR3	CSIRO_KS__LUP_BAC3_014A08FOR3	632	643	6	2	16	0	0	83	0.65	TTTATT	TTTATTTTTATT	12	2	(TTTATT)2_CSIRO_KS__LUP_BAC3_014A08FOR3	316	516	537	22	53.15	40.91	CTTACCTAAGTCATTGATGTCC	810	831	22	53.11	45.46	TGAGCTCTGAATCTAGTAGACC
		CSIRO_KS__LUP_BAC3_014A13FOR1	CSIRO_KS__LUP_BAC3_014A13FOR1	CSIRO_KS__LUP_BAC3_014A13	411	422	3	4	66	33	0	0	0.92	ACA	ACAACAACAACA	12	2	(ACA)4_CSIRO_KS__LUP_BAC3_014A13FOR1	327	145	167	23	59.59	47.83	CCTCTCCTTCCTCATTCTATTCC	450	471	22	59.94	45.46	GATCATATGGTGTGTGGATTGG
		CSIRO_KS__LUP_BAC3_014A14FOR3	CSIRO_KS__LUP_BAC3_014A14FOR3	CSIRO_KS__LUP_BAC3_014A14FOR3	835	846	3	4	33	33	0	33	1.58	ATC	ATCATCATCATC	12	2	(ATC)4_CSIRO_KS__LUP_BAC3_014A14FOR3	346	527	551	25	59.77	36	TTCTTAGAATAGATGGATTGGTTGG	851	872	22	59.09	50	CACTCTGAAGCTGAATGAGTCC
		CSIRO_KS__LUP_BAC3_014A15FOR1	CSIRO_KS__LUP_BAC3_014A15FOR1	CSIRO_KS__LUP_BAC3_014A15	86	101	8	2	50	0	25	25	1.5	TAGTAGAA	TAGTAGAATAGTAGAA	16	2	(TAGTAGAA)2_CSIRO_KS__LUP_BAC3_014A15FOR1	242	30	50	21	53.78	42.86	GTGGAATTGTGGAAGTATAGG	250	271	22	53.04	36.36	AATATTCTGATTGTAGCAGAGG
		CSIRO_KS__LUP_BAC3_014A17FOR2	CSIRO_KS__LUP_BAC3_014A17FOR2	CSIRO_KS__LUP_BAC3_014A17FOR2	582	593	6	2	16	66	0	16	1.25	CTCCAC	CTCCACCTCCAC	12	2	(CTCCAC)2_CSIRO_KS__LUP_BAC3_014A17FOR2	259	467	485	19	60.11	57.9	ACCGCCTTATACGCTGTCC	702	725	24	59.69	41.67	AGGTTAATGGTGGTGAGAATAAGG
		CSIRO_KS__LUP_BAC3_014A18FOR3	CSIRO_KS__LUP_BAC3_014A18FOR3	CSIRO_KS__LUP_BAC3_014A18FOR3	608	621	7	2	0	14	42	42	1.45	TGCGGTT	TGCGGTTTGCGGTT	14	2	(TGCGGTT)2_CSIRO_KS__LUP_BAC3_014A18FOR3	238	476	497	22	59.8	54.54	AGGCTAGCATGGAGTAGTCACC	692	713	22	60.49	50	GTGGCCATTGTACCGTTATAGG
		CSIRO_KS__LUP_BAC3_014A19FOR1	CSIRO_KS__LUP_BAC3_014A19FOR1	CSIRO_KS__LUP_BAC3_014A19	323	334	6	2	66	16	16	0	1.25	AGAACA	AGAACAAGAACA	12	2	(AGAACA)2_CSIRO_KS__LUP_BAC3_014A19FOR1	224	245	267	23	57.09	47.83	GACAGGACTGAGACAAGATTAGG	450	468	19	57.42	47.37	CCTTCATTGCAACATGTCC
		CSIRO_KS__LUP_BAC3_014A19FOR2	CSIRO_KS__LUP_BAC3_014A19FOR2	CSIRO_KS__LUP_BAC3_014A19FOR2	394	405	6	2	83	16	0	0	0.65	AAAAAC	AAAAACAAAAAC	12	2	(AAAAAC)2_CSIRO_KS__LUP_BAC3_014A19FOR2	238	244	267	24	59.81	45.83	TGACAGGACTGAGACAAGATTAGG	463	481	19	59.07	52.63	CTTCCATTGCAACCAGTCC
		CSIRO_KS__LUP_BAC3_014B04FOR3	CSIRO_KS__LUP_BAC3_014B04FOR3	CSIRO_KS__LUP_BAC3_014B04FOR3	556	567	6	2	16	16	16	50	1.79	ATTGCT	ATTGCTATTGCT	12	2	(ATTGCT)2_CSIRO_KS__LUP_BAC3_014B04FOR3	244	439	458	20	58.93	45	GTCATTGAGCCAATTGATGG	661	682	22	59.22	45.46	AACACACAGATCCTTCATCTGC
		CSIRO_KS__LUP_BAC3_014B10FOR3	CSIRO_KS__LUP_BAC3_014B10FOR3	CSIRO_KS__LUP_BAC3_014B10FOR3	571	582	6	2	33	0	33	33	1.58	TGTGAA	TGTGAATGTGAA	12	2	(TGTGAA)2_CSIRO_KS__LUP_BAC3_014B10FOR3	247	522	544	23	58.78	43.48	GCATGTTGTATGAAGAGAACTGG	747	768	22	59.43	50	GATCATCACCTCGACAGTATGG
		CSIRO_KS__LUP_BAC3_014B14FOR3	CSIRO_KS__LUP_BAC3_014B14FOR3	CSIRO_KS__LUP_BAC3_014B14FOR3	211	224	7	2	28	57	14	0	1.38	ACACGCC	ACACGCCACACGCC	14	2	(ACACGCC)2_CSIRO_KS__LUP_BAC3_014B14FOR3	275	126	148	23	60.02	43.48	TCTCTTAAGCTCGCAGATAATGG	378	400	23	60.35	43.48	TCGTCCTTATATGATGGAACTGC
		CSIRO_KS__LUP_BAC3_014B16FOR1	CSIRO_KS__LUP_BAC3_014B16FOR1	CSIRO_KS__LUP_BAC3_014B16	154	166	1	13	0	0	0	100	0	T	TTTTTTTTTTTTT	13	2	(T)13_CSIRO_KS__LUP_BAC3_014B16FOR1	310	122	140	19	56.52	42.1	TAATGGATTGGATGGATGG	409	431	23	55.55	39.13	ATGTTATACCGGAGATTCTTACC
		CSIRO_KS__LUP_BAC3_014B16REV1	CSIRO_KS__LUP_BAC3_014B16REV1	CSIRO_KS__LUP_BAC3_014B16	211	222	6	2	50	33	0	16	1.46	CTAAAC	CTAAACCTAAAC	12	2	(CTAAAC)2_CSIRO_KS__LUP_BAC3_014B16REV1	279	124	146	23	59.77	43.48	TGATTACAGGCCTAATGAGAAGC	379	402	24	58.98	37.5	AGCAATGATAGAATGTTCTCAAGC
		CSIRO_KS__LUP_BAC3_014B22FOR1	CSIRO_KS__LUP_BAC3_014B22FOR1	CSIRO_KS__LUP_BAC3_014B22	419	432	7	2	42	28	0	28	1.56	CTATCAA	CTATCAACTATCAA	14	2	(CTATCAA)2_CSIRO_KS__LUP_BAC3_014B22FOR1	274	291	312	22	59.12	40.91	ATAATCCTGCACAAGACAATGC	543	564	22	59.89	45.46	TGGTAACAATCCAGTTGTGAGG
		CSIRO_KS__LUP_BAC3_014B24FOR1	CSIRO_KS__LUP_BAC3_014B24FOR1	CSIRO_KS__LUP_BAC3_014B24	405	416	6	2	33	33	0	33	1.58	ATCCAT	ATCCATATCCAT	12	2	(ATCCAT)2_CSIRO_KS__LUP_BAC3_014B24FOR1	284	189	210	22	60.6	50	TAGGACATCGAGAATCGGTAGC	450	472	23	60.78	47.83	GGAGGATATTGGTGTAAGGATGG
		CSIRO_KS__LUP_BAC3_014B24FOR2	CSIRO_KS__LUP_BAC3_014B24FOR2	CSIRO_KS__LUP_BAC3_014B24FOR2	255	266	6	2	83	0	16	0	0.65	AAAAAG	AAAAAGAAAAAG	12	2	(AAAAAG)2_CSIRO_KS__LUP_BAC3_014B24FOR2	346	163	181	19	60.87	57.9	TCGTCACTGCTCCATGTCC	484	508	25	60.28	40	CTCGGTTATTCTGACTTGTTATTGG
		CSIRO_KS__LUP_BAC3_014B24FOR3	CSIRO_KS__LUP_BAC3_014B24FOR3	CSIRO_KS__LUP_BAC3_014B24FOR3	422	433	1	12	0	0	0	100	0	T	TTTTTTTTTTTT	12	2	(T)12_CSIRO_KS__LUP_BAC3_014B24FOR3	284	187	207	21	56.97	47.62	TGTGTAGGTGTATTGGTGTCG	448	470	23	56.23	34.78	ATTCCATTAGATCATGGATAAGG
		CSIRO_KS__LUP_BAC3_014C06FOR3	CSIRO_KS__LUP_BAC3_014C06FOR3	CSIRO_KS__LUP_BAC3_014C06FOR3	463	474	6	2	0	83	0	16	0.65	TCCCCC	TCCCCCTCCCCC	12	2	(TCCCCC)2_CSIRO_KS__LUP_BAC3_014C06FOR3	266	371	390	20	60.42	55	ACAGCTCAGTGCCAAGATCC	617	636	20	60.61	50	GCGGCGTGTTATCTTATTCG
		CSIRO_KS__LUP_BAC3_014C07FOR3	CSIRO_KS__LUP_BAC3_014C07FOR3	CSIRO_KS__LUP_BAC3_014C07FOR3	125	138	7	2	14	14	0	71	1.15	TCTTTTA	TCTTTTATCTTTTA	14	2	(TCTTTTA)2_CSIRO_KS__LUP_BAC3_014C07FOR3	238	32	53	22	59.6	45.46	CGGCTGACTAATGATATGATGC	248	269	22	60.45	45.46	TGTCGTGCTCTTGTTGATTAGC
		CSIRO_KS__LUP_BAC3_014C14FOR3	CSIRO_KS__LUP_BAC3_014C14FOR3	CSIRO_KS__LUP_BAC3_014C14FOR3	285	300	8	2	12	37	12	37	1.81	TCTGTACC	TCTGTACCTCTGTACC	16	2	(TCTGTACC)2_CSIRO_KS__LUP_BAC3_014C14FOR3	253	92	113	22	51.87	40.91	CGTACAGTATTGTAAGATGAGG	323	344	22	52.02	36.36	AGTCGTAATATATGTGTGATGC
		CSIRO_KS__LUP_BAC3_014D03FOR3	CSIRO_KS__LUP_BAC3_014D03FOR3	CSIRO_KS__LUP_BAC3_014D03FOR3	411	422	1	12	0	0	0	100	0	T	TTTTTTTTTTTT	12	2	(T)12_CSIRO_KS__LUP_BAC3_014D03FOR3	240	352	373	22	60.68	50	AGACAAGGACTGCCAGATTACG	569	591	23	59.7	47.83	ACTCTTGGCTACATGTTGTCTCC
		CSIRO_KS__LUP_BAC3_014D05FOR3	CSIRO_KS__LUP_BAC3_014D05FOR3	CSIRO_KS__LUP_BAC3_014D05FOR3	555	566	6	2	33	66	0	0	0.92	AACCCC	AACCCCAACCCC	12	2	(AACCCC)2_CSIRO_KS__LUP_BAC3_014D05FOR3	313	471	488	18	59.61	55.56	GCGATCACCACATTGACG	763	783	21	59.02	47.62	ATCCTGGACAACGATCATAGC
		CSIRO_KS__LUP_BAC3_014D06FOR3	CSIRO_KS__LUP_BAC3_014D06FOR3	CSIRO_KS__LUP_BAC3_014D06FOR3	896	907	4	3	25	25	25	25	2	GATC	GATCGATCGATC	12	2	(GATC)3_CSIRO_KS__LUP_BAC3_014D06FOR3	258	721	739	19	56.49	52.63	CATTCACGTTCCAGACTCC	955	978	24	56.4	41.67	TGCTTATGTACTACTGAGATGTGC
		CSIRO_KS__LUP_BAC3_014D08REV1	CSIRO_KS__LUP_BAC3_014D08REV1	CSIRO_KS__LUP_BAC3_014D08	214	225	6	2	33	0	33	33	1.58	AATGTG	AATGTGAATGTG	12	2	(AATGTG)2_CSIRO_KS__LUP_BAC3_014D08REV1	261	35	58	24	54.5	37.5	AAGAACATATTAGCAGTGTGTACC	276	295	20	55.4	45	ATTCCAGCACTGTAATGAGC
		CSIRO_KS__LUP_BAC3_014D14FOR1	CSIRO_KS__LUP_BAC3_014D14FOR1	CSIRO_KS__LUP_BAC3_014D14	684	699	8	2	50	25	12	12	1.75	CCAAAAGT	CCAAAAGTCCAAAAGT	16	2	(CCAAAAGT)2_CSIRO_KS__LUP_BAC3_014D14FOR1	220	514	534	21	54.26	42.86	GAAGTATGTGCTGCTTATTCC	712	733	22	54.58	36.36	ATTAAGGATTCCAGCTATAACG
		CSIRO_KS__LUP_BAC3_014D17FOR3	CSIRO_KS__LUP_BAC3_014D17FOR3	CSIRO_KS__LUP_BAC3_014D17FOR3	545	558	7	2	57	14	0	28	1.38	CAAAATT	CAAAATTCAAAATT	14	2	(CAAAATT)2_CSIRO_KS__LUP_BAC3_014D17FOR3	223	356	376	21	56.89	52.38	ACTGTAGACCTGCTGTGTTCC	559	578	20	57.54	50	GGTTCGCGTCAACTATTAGC
		CSIRO_KS__LUP_BAC3_014D21REV1	CSIRO_KS__LUP_BAC3_014D21REV1	CSIRO_KS__LUP_BAC3_014D21	315	328	7	2	42	28	28	0	1.56	GCAGCAA	GCAGCAAGCAGCAA	14	2	(GCAGCAA)2_CSIRO_KS__LUP_BAC3_014D21REV1	249	169	191	23	59.58	52.17	GCTAGGCAGTTGATACAGAGAGG	396	417	22	59.68	50	AACAGACTTCCACAGCCTAACC
		CSIRO_KS__LUP_BAC3_014D22REV1	CSIRO_KS__LUP_BAC3_014D22REV1	CSIRO_KS__LUP_BAC3_014D22	433	446	7	2	42	0	28	28	1.56	GATGAAT	GATGAATGATGAAT	14	2	(GATGAAT)2_CSIRO_KS__LUP_BAC3_014D22REV1	307	194	215	22	58.73	40.91	TGATACATACAACGAGCATTCG	479	500	22	58.98	45.46	ATCCAACTCACCACATAACTCG
		CSIRO_KS__LUP_BAC3_014E03FOR3	CSIRO_KS__LUP_BAC3_014E03FOR3	CSIRO_KS__LUP_BAC3_014E03FOR3	669	680	6	2	0	83	16	0	0.65	GCCCCC	GCCCCCGCCCCC	12	2	(GCCCCC)2_CSIRO_KS__LUP_BAC3_014E03FOR3	244	604	622	19	61.69	57.9	CGAGGATATGCCGTTCTCG	829	847	19	61.19	57.9	AGGTGCGCCGATTACTACG
		CSIRO_KS__LUP_BAC3_014E05FOR3	CSIRO_KS__LUP_BAC3_014E05FOR3	CSIRO_KS__LUP_BAC3_014E05FOR3	408	419	1	12	0	0	0	100	0	T	TTTTTTTTTTTT	12	2	(T)12_CSIRO_KS__LUP_BAC3_014E05FOR3	345	364	385	22	60.13	54.54	GACGGAGTTCCTCAGATAGTGG	686	708	23	59.91	47.83	GACTTGAGTCCATATACGGTTCG
		CSIRO_KS__LUP_BAC3_014E10FOR3	CSIRO_KS__LUP_BAC3_014E10FOR3	CSIRO_KS__LUP_BAC3_014E10FOR3	473	484	6	2	0	83	0	16	0.65	CCCCTC	CCCCTCCCCCTC	12	2	(CCCCTC)2_CSIRO_KS__LUP_BAC3_014E10FOR3	310	321	342	22	59.1	45.46	TAATCTTGACAGACCACGTTCC	607	630	24	59.59	41.67	AATCTAGTCATCACATGCCTAACG
		CSIRO_KS__LUP_BAC3_014E21FOR3	CSIRO_KS__LUP_BAC3_014E21FOR3	CSIRO_KS__LUP_BAC3_014E21FOR3	287	300	7	2	28	28	0	42	1.56	ACTTATC	ACTTATCACTTATC	14	2	(ACTTATC)2_CSIRO_KS__LUP_BAC3_014E21FOR3	258	147	165	19	59.73	52.63	AATTGTCACGAGCGGTACG	384	404	21	60.41	52.38	TATCTGAGTCGGTCGCTTACG
		CSIRO_KS__LUP_BAC3_014E22FOR2	CSIRO_KS__LUP_BAC3_014E22FOR2	CSIRO_KS__LUP_BAC3_014E22FOR2	672	685	7	2	71	0	0	28	0.86	ATTAAAA	ATTAAAAATTAAAA	14	2	(ATTAAAA)2_CSIRO_KS__LUP_BAC3_014E22FOR2	264	621	644	24	57.49	37.5	TTCATAATCAGTGACGAATCTAGG	861	884	24	57.8	41.67	CGTATGATGAGAGATACATGAAGG
		CSIRO_KS__LUP_BAC3_014E23FOR3	CSIRO_KS__LUP_BAC3_014E23FOR3	CSIRO_KS__LUP_BAC3_014E23FOR3	269	280	6	2	33	16	33	16	1.92	GACGAT	GACGATGACGAT	12	2	(GACGAT)2_CSIRO_KS__LUP_BAC3_014E23FOR3	271	124	143	20	59.05	55	ACAAGAGAGGCAGTGTCACG	371	394	24	59.98	41.67	CAGTTATGTGCCGTTATTGTAAGC
		CSIRO_KS__LUP_BAC3_014F03FOR3	CSIRO_KS__LUP_BAC3_014F03FOR3	CSIRO_KS__LUP_BAC3_014F03FOR3	410	421	6	2	0	0	16	83	0.65	GTTTTT	GTTTTTGTTTTT	12	2	(GTTTTT)2_CSIRO_KS__LUP_BAC3_014F03FOR3	226	351	371	21	60.15	52.38	ACATAGGCTGACCAGATGACG	553	576	24	59.59	41.67	AATGTAGTCACCTGACAGAATTGC
		CSIRO_KS__LUP_BAC3_014F04FOR1	CSIRO_KS__LUP_BAC3_014F04FOR1	CSIRO_KS__LUP_BAC3_014F04	523	534	6	2	66	16	16	0	1.25	AAACAG	AAACAGAAACAG	12	2	(AAACAG)2_CSIRO_KS__LUP_BAC3_014F04FOR1	220	363	384	22	59.59	50	AGGTGTAGCGGTTACAATAGCC	560	582	23	58.9	39.13	AGTGTTGTAATTGGATGATGTGC
		CSIRO_KS__LUP_BAC3_014F15FOR3	CSIRO_KS__LUP_BAC3_014F15FOR3	CSIRO_KS__LUP_BAC3_014F15FOR3	113	126	7	2	28	14	28	28	1.95	AATTGCG	AATTGCGAATTGCG	14	2	(AATTGCG)2_CSIRO_KS__LUP_BAC3_014F15FOR3	251	30	47	18	60.38	61.11	GGCCGCTGACTATTGACG	262	280	19	60.09	63.16	GGAGAGTCCTGGCTCTTGC
		CSIRO_KS__LUP_BAC3_014G02FOR3	CSIRO_KS__LUP_BAC3_014G02FOR3	CSIRO_KS__LUP_BAC3_014G02FOR3	585	596	6	2	33	0	16	50	1.46	ATTATG	ATTATGATTATG	12	2	(ATTATG)2_CSIRO_KS__LUP_BAC3_014G02FOR3	309	429	450	22	61.07	40.91	ATCCATATCCTTGCAACAATGC	716	737	22	60.68	50	AACCTGACTCGAGATGACAAGG
		CSIRO_KS__LUP_BAC3_014G07REV1	CSIRO_KS__LUP_BAC3_014G07REV1	CSIRO_KS__LUP_BAC3_014G07	469	480	6	2	33	0	0	66	0.92	TATTTA	TATTTATATTTA	12	2	(TATTTA)2_CSIRO_KS__LUP_BAC3_014G07REV1	244	439	457	19	57.56	52.63	TGCAAGGTTGTCTGCTAGG	658	682	25	57.1	36	AATCAGAATCTGGAGTAAGTATTGG
		CSIRO_KS__LUP_BAC3_014G13FOR3	CSIRO_KS__LUP_BAC3_014G13FOR3	CSIRO_KS__LUP_BAC3_014G13FOR3	181	192	6	2	66	16	0	16	1.25	AAACAT	AAACATAAACAT	12	2	(AAACAT)2_CSIRO_KS__LUP_BAC3_014G13FOR3	306	120	139	20	59.3	50	CATTCACGCGTTAGATGAGG	402	425	24	58.82	37.5	ACAATAAGCATGTTAAGTCCTTCG
		CSIRO_KS__LUP_BAC3_014G18FOR3	CSIRO_KS__LUP_BAC3_014G18FOR3	CSIRO_KS__LUP_BAC3_014G18FOR3	462	473	6	2	0	83	0	16	0.65	CCCCTC	CCCCTCCCCCTC	12	2	(CCCCTC)2_CSIRO_KS__LUP_BAC3_014G18FOR3	287	239	263	25	59.58	40	CCAGAATTCTATAATGGAAGTGAGC	504	525	22	59.89	45.46	ATATCACAATCACGCACAGTCC
		CSIRO_KS__LUP_BAC3_014H01FOR3	CSIRO_KS__LUP_BAC3_014H01FOR3	CSIRO_KS__LUP_BAC3_014H01FOR3	129	142	7	2	42	0	57	0	0.99	GGAAGAG	GGAAGAGGGAAGAG	14	2	(GGAAGAG)2_CSIRO_KS__LUP_BAC3_014H01FOR3	208	105	126	22	60.55	50	AAGTAAGGAGTCGTGCGTATGG	288	312	25	60.54	36	TTCTCATAATACCAATTCAGCATCC
		CSIRO_KS__LUP_BAC3_014H07FOR3	CSIRO_KS__LUP_BAC3_014H07FOR3	CSIRO_KS__LUP_BAC3_014H07FOR3	260	271	6	2	50	16	33	0	1.46	GCAAGA	GCAAGAGCAAGA	12	2	(GCAAGA)2_CSIRO_KS__LUP_BAC3_014H07FOR3	259	41	62	22	60.53	45.46	GATGATATGCTGCAACAACAGG	278	299	22	60.55	54.54	CGGATTAGTAGCTGCGTCTAGC
		CSIRO_KS__LUP_BAC3_014H09FOR3	CSIRO_KS__LUP_BAC3_014H09FOR3	CSIRO_KS__LUP_BAC3_014H09FOR3	253	264	6	2	50	16	33	0	1.46	GAGCAA	GAGCAAGAGCAA	12	2	(GAGCAA)2_CSIRO_KS__LUP_BAC3_014H09FOR3	254	145	163	19	59.73	52.63	AATTGTCACGAGCGGTACG	379	398	20	60.34	45	TTGTGGATGTCGCATATTGG
		CSIRO_KS__LUP_BAC3_014H11FOR3	CSIRO_KS__LUP_BAC3_014H11FOR3	CSIRO_KS__LUP_BAC3_014H11FOR3	399	410	1	12	0	0	0	100	0	T	TTTTTTTTTTTT	12	2	(T)12_CSIRO_KS__LUP_BAC3_014H11FOR3	206	354	375	22	60.37	45.46	AAGGCAGTTCCACAGATAATGG	542	559	18	61.32	61.11	TTCTGCCAGCCTGACTGC
		CSIRO_KS__LUP_BAC3_014H14FOR3	CSIRO_KS__LUP_BAC3_014H14FOR3	CSIRO_KS__LUP_BAC3_014H14FOR3	689	700	6	2	33	16	33	16	1.92	ATACGG	ATACGGATACGG	12	2	(ATACGG)2_CSIRO_KS__LUP_BAC3_014H14FOR3	232	509	530	22	61.04	54.54	GATGGCTCAGAGTGGAGTATGG	718	740	23	60.67	47.83	TCACTGTTATAGCCTCGAAGTGG
		CSIRO_KS__LUP_BAC3_014I02FOR3	CSIRO_KS__LUP_BAC3_014I02FOR3	CSIRO_KS__LUP_BAC3_014I02FOR3	255	266	6	2	66	16	16	0	1.25	GAACAA	GAACAAGAACAA	12	2	(GAACAA)2_CSIRO_KS__LUP_BAC3_014I02FOR3	276	31	48	18	60.35	61.11	CGGCCACTGAAGATGAGG	285	306	22	59.88	50	TCCGGTCTAATCGAAGAGTAGC
		CSIRO_KS__LUP_BAC3_014I09FOR3	CSIRO_KS__LUP_BAC3_014I09FOR3	CSIRO_KS__LUP_BAC3_014I09FOR3	415	426	1	12	0	0	0	100	0	T	TTTTTTTTTTTT	12	2	(T)12_CSIRO_KS__LUP_BAC3_014I09FOR3	242	392	410	19	57.89	52.63	GGCGAATATCTCCACATCC	612	633	22	58.65	50	GTGATTGAGTTCCTCACACTCC
		CSIRO_KS__LUP_BAC3_014I13FOR2	CSIRO_KS__LUP_BAC3_014I13FOR2	CSIRO_KS__LUP_BAC3_014I13FOR2	95	106	6	2	16	0	0	83	0.65	TTTTTA	TTTTTATTTTTA	12	2	(TTTTTA)2_CSIRO_KS__LUP_BAC3_014I13FOR2	227	47	67	21	61.73	52.38	CGTAACGGAGCCATTGTAAGG	254	273	20	61.01	60	CTCGTCAGGAAGTGGACAGC
		CSIRO_KS__LUP_BAC3_014I20FOR3	CSIRO_KS__LUP_BAC3_014I20FOR3	CSIRO_KS__LUP_BAC3_014I20FOR3	223	234	6	2	33	33	33	0	1.58	GCAACG	GCAACGGCAACG	12	2	(GCAACG)2_CSIRO_KS__LUP_BAC3_014I20FOR3	304	13	31	19	61.67	63.16	GGCAGGTCACCGTAGAACG	295	316	22	62.62	50	TACTCGACATGCCAAGTGAAGC
		CSIRO_KS__LUP_BAC3_014I22FOR3	CSIRO_KS__LUP_BAC3_014I22FOR3	CSIRO_KS__LUP_BAC3_014I22FOR3	555	566	6	2	33	33	33	0	1.58	AACGCG	AACGCGAACGCG	12	2	(AACGCG)2_CSIRO_KS__LUP_BAC3_014I22FOR3	302	356	378	23	58.69	43.48	GAATATACGCTATGACGATGTGC	636	657	22	59.51	50	ACTACGGATCTGGTCTTGAACC
		CSIRO_KS__LUP_BAC3_014J01FOR2	CSIRO_KS__LUP_BAC3_014J01FOR2	CSIRO_KS__LUP_BAC3_014J01FOR2	101	112	6	2	33	0	33	33	1.58	GTTGAA	GTTGAAGTTGAA	12	2	(GTTGAA)2_CSIRO_KS__LUP_BAC3_014J01FOR2	216	14	32	19	60.77	63.16	CTGCTGGAGCGTCTGTACG	212	229	18	60.21	61.11	CCGATGGACAAGCAGACC
		CSIRO_KS__LUP_BAC3_014J03FOR2	CSIRO_KS__LUP_BAC3_014J03FOR2	CSIRO_KS__LUP_BAC3_014J03FOR2	347	358	6	2	16	16	33	33	1.92	ATTGGC	ATTGGCATTGGC	12	2	(ATTGGC)2_CSIRO_KS__LUP_BAC3_014J03FOR2	325	309	326	18	56.55	55.56	AAGGCTACACTGGCAAGC	614	633	20	56.42	40	TTAGCGTTGGTTGATAATGC
		CSIRO_KS__LUP_BAC3_014J08FOR3	CSIRO_KS__LUP_BAC3_014J08FOR3	CSIRO_KS__LUP_BAC3_014J08FOR3	436	447	6	2	0	83	0	16	0.65	CCCCTC	CCCCTCCCCCTC	12	2	(CCCCTC)2_CSIRO_KS__LUP_BAC3_014J08FOR3	249	320	341	22	60.55	50	AGACAAGACCGACCAGATTACG	549	568	20	61.29	60	GCTACGCGACAACTCAGAGC
		CSIRO_KS__LUP_BAC3_014J13FOR3	CSIRO_KS__LUP_BAC3_014J13FOR3	CSIRO_KS__LUP_BAC3_014J13FOR3	68	79	6	2	0	50	33	16	1.46	CGCCTG	CGCCTGCGCCTG	12	2	(CGCCTG)2_CSIRO_KS__LUP_BAC3_014J13FOR3	233	13	30	18	62.89	66.67	GCTGGTCTCCGTGGAACG	223	245	23	62.24	47.83	GATGCTAATCTACTTGGCGAACG
		CSIRO_KS__LUP_BAC3_014J14FOR1	CSIRO_KS__LUP_BAC3_014J14FOR1	CSIRO_KS__LUP_BAC3_014J14	105	118	7	2	85	0	0	14	0.59	AAAAAAT	AAAAAATAAAAAAT	14	2	(AAAAAAT)2_CSIRO_KS__LUP_BAC3_014J14FOR1	205	20	44	25	54.62	36	TACCTTCTAGTGTATAATGACATGC	203	224	22	55.44	45.46	GGAGTGTGTTGGTATAAGAAGG
		CSIRO_KS__LUP_BAC3_014J14FOR2	CSIRO_KS__LUP_BAC3_014J14FOR2	CSIRO_KS__LUP_BAC3_014J14FOR2	103	116	7	2	85	0	0	14	0.59	AAAAAAT	AAAAAATAAAAAAT	14	2	(AAAAAAT)2_CSIRO_KS__LUP_BAC3_014J14FOR2	215	18	42	25	57.12	40	AGTACCTTCTAGGATAATGACATGC	211	232	22	57.39	50	CTTAGACAGTGGAGTGTGTTGG
		CSIRO_KS__LUP_BAC3_014J14FOR3	CSIRO_KS__LUP_BAC3_014J14FOR3	CSIRO_KS__LUP_BAC3_014J14FOR3	103	116	7	2	85	0	0	14	0.59	AAAAAAT	AAAAAATAAAAAAT	14	2	(AAAAAAT)2_CSIRO_KS__LUP_BAC3_014J14FOR3	206	18	42	25	57.92	40	AGTACCTTCTACGATAATGACATGC	201	223	23	58.19	43.48	TGGAGTGTGTTGGTATAAGAAGG
		CSIRO_KS__LUP_BAC3_014J14REV1	CSIRO_KS__LUP_BAC3_014J14REV1	CSIRO_KS__LUP_BAC3_014J14	199	210	6	2	33	50	16	0	1.46	GACCCA	GACCCAGACCCA	12	2	(GACCCA)2_CSIRO_KS__LUP_BAC3_014J14REV1	269	69	93	25	60.52	44	CACTAGAATTGATGGCTAAGAGTGG	316	337	22	60	45.46	TGCAAGGATGACAATGAGTACC
		CSIRO_KS__LUP_BAC3_014J17FOR3	CSIRO_KS__LUP_BAC3_014J17FOR3	CSIRO_KS__LUP_BAC3_014J17FOR3	319	332	7	2	28	0	0	71	0.86	TAATTTT	TAATTTTTAATTTT	14	2	(TAATTTT)2_CSIRO_KS__LUP_BAC3_014J17FOR3	203	200	218	19	57.85	52.63	CTGCGCAAGTATGTTGTCC	378	402	25	57.95	36	AATGTGGTAACGCTATATAAGAACG
		CSIRO_KS__LUP_BAC3_014J19FOR3	CSIRO_KS__LUP_BAC3_014J19FOR3	CSIRO_KS__LUP_BAC3_014J19FOR3	469	480	1	12	0	100	0	0	0	C	CCCCCCCCCCCC	12	2	(C)12_CSIRO_KS__LUP_BAC3_014J19FOR3	296	277	296	20	59.84	55	CGAACGGAGTGATCTTAGCC	552	572	21	60.6	47.62	AATTCGCATAGCCTGACTTCC
		CSIRO_KS__LUP_BAC3_014J20FOR3	CSIRO_KS__LUP_BAC3_014J20FOR3	CSIRO_KS__LUP_BAC3_014J20FOR3	601	614	7	2	14	0	42	42	1.45	GAGTTTG	GAGTTTGGAGTTTG	14	2	(GAGTTTG)2_CSIRO_KS__LUP_BAC3_014J20FOR3	249	455	474	20	59.92	50	ATTCCAGGCATAGACCATCG	681	703	23	59.94	47.83	GCCACTGTTCCGTATTAGTATGC
		CSIRO_KS__LUP_BAC3_014K01FOR3	CSIRO_KS__LUP_BAC3_014K01FOR3	CSIRO_KS__LUP_BAC3_014K01FOR3	419	432	1	14	0	0	0	100	0	T	TTTTTTTTTTTTTT	14	2	(T)14_CSIRO_KS__LUP_BAC3_014K01FOR3	246	363	383	21	60.51	52.38	ACCTGATTAACGGCAGTCTCC	586	608	23	60.49	52.17	GACAGGCAACTGACAAGACTAGC
		CSIRO_KS__LUP_BAC3_014K04FOR3	CSIRO_KS__LUP_BAC3_014K04FOR3	CSIRO_KS__LUP_BAC3_014K04FOR3	354	365	6	2	16	33	16	33	1.92	CGCTTA	CGCTTACGCTTA	12	2	(CGCTTA)2_CSIRO_KS__LUP_BAC3_014K04FOR3	265	217	236	20	59.34	50	ATTCCTTCGCCAACTACAGC	462	481	20	60.09	50	GCAGGTCAATCACATGATGC
		CSIRO_KS__LUP_BAC3_014K07FOR3	CSIRO_KS__LUP_BAC3_014K07FOR3	CSIRO_KS__LUP_BAC3_014K07FOR3	404	415	1	12	0	0	0	100	0	T	TTTTTTTTTTTT	12	2	(T)12_CSIRO_KS__LUP_BAC3_014K07FOR3	305	214	235	22	59.81	50	ATCCTTCGCCAAGTACAGTAGC	497	518	22	59.62	40.91	AACATCACCATTAATCCACACG
		CSIRO_KS__LUP_BAC3_014K14FOR3	CSIRO_KS__LUP_BAC3_014K14FOR3	CSIRO_KS__LUP_BAC3_014K14FOR3	113	124	6	2	0	50	33	16	1.46	GCGCTC	GCGCTCGCGCTC	12	2	(GCGCTC)2_CSIRO_KS__LUP_BAC3_014K14FOR3	304	36	59	24	58.68	41.67	TGACTAATGTTATGCTGCTACTGC	318	339	22	57.75	50	GTACTTGGCCTACAAGACATCC
		CSIRO_KS__LUP_BAC3_014K16FOR3	CSIRO_KS__LUP_BAC3_014K16FOR3	CSIRO_KS__LUP_BAC3_014K16FOR3	473	484	1	12	0	100	0	0	0	C	CCCCCCCCCCCC	12	2	(C)12_CSIRO_KS__LUP_BAC3_014K16FOR3	221	330	350	21	54.69	47.62	CTTGACAGACCAAGTACATCC	528	550	23	54.88	39.13	GCTAATTCACAATCAACTAGACC
		CSIRO_KS__LUP_BAC3_014K17FOR1	CSIRO_KS__LUP_BAC3_014K17FOR1	CSIRO_KS__LUP_BAC3_014K17	342	353	6	2	66	16	0	16	1.25	CAAATA	CAAATACAAATA	12	2	(CAAATA)2_CSIRO_KS__LUP_BAC3_014K17FOR1	246	322	341	20	61.03	55	AGACACAAGTGGTGCCAACC	547	567	21	60.25	52.38	GTTGTGGTATGGTCGATCTGG
		CSIRO_KS__LUP_BAC3_014K20FOR3	CSIRO_KS__LUP_BAC3_014K20FOR3	CSIRO_KS__LUP_BAC3_014K20FOR3	676	687	6	2	33	50	16	0	1.46	CCCGAA	CCCGAACCCGAA	12	2	(CCCGAA)2_CSIRO_KS__LUP_BAC3_014K20FOR3	343	474	495	22	60.67	45.46	AATAGTGAAGACGCAAGCAACC	797	816	20	61.27	55	ACGCCATCGACAGTTACAGC
		CSIRO_KS__LUP_BAC3_014L14FOR3	CSIRO_KS__LUP_BAC3_014L14FOR3	CSIRO_KS__LUP_BAC3_014L14FOR3	242	255	7	2	57	28	14	0	1.38	CGAAACA	CGAAACACGAAACA	14	2	(CGAAACA)2_CSIRO_KS__LUP_BAC3_014L14FOR3	238	207	224	18	60.38	55.56	CCTTCGGCAACAAGAACG	426	444	19	61.16	52.63	ATATTCGCGAACGGAGTGC
		CSIRO_KS__LUP_BAC3_014L18FOR3	CSIRO_KS__LUP_BAC3_014L18FOR3	CSIRO_KS__LUP_BAC3_014L18FOR3	412	425	1	14	0	0	0	100	0	T	TTTTTTTTTTTTTT	14	2	(T)14_CSIRO_KS__LUP_BAC3_014L18FOR3	289	315	336	22	61.62	45.46	CAATGCCGTATTCTTGACAACC	582	603	22	60.68	50	AGCAGAAGATGTTGGTCTACCG
		CSIRO_KS__LUP_BAC3_014L21FOR3	CSIRO_KS__LUP_BAC3_014L21FOR3	CSIRO_KS__LUP_BAC3_014L21FOR3	284	296	1	13	0	100	0	0	0	C	CCCCCCCCCCCCC	13	2	(C)13_CSIRO_KS__LUP_BAC3_014L21FOR3	255	186	208	23	59.28	39.13	TCCAATTAATAACCTTGGTCTGG	419	440	22	58.34	40.91	GATTAATGTTCCGGATATGACG
		CSIRO_KS__LUP_BAC3_014L23FOR3	CSIRO_KS__LUP_BAC3_014L23FOR3	CSIRO_KS__LUP_BAC3_014L23FOR3	962	973	6	2	33	33	16	16	1.92	CGACAT	CGACATCGACAT	12	2	(CGACAT)2_CSIRO_KS__LUP_BAC3_014L23FOR3	291	706	726	21	60.69	52.38	CGAATAGCGGTGTTACTGACG	975	996	22	60.15	54.54	GTGGTCGTCAAGATAGGCTAGG
		CSIRO_KS__LUP_BAC3_014M04FOR2	CSIRO_KS__LUP_BAC3_014M04FOR2	CSIRO_KS__LUP_BAC3_014M04FOR2	428	439	6	2	16	0	0	83	0.65	ATTTTT	ATTTTTATTTTT	12	2	(ATTTTT)2_CSIRO_KS__LUP_BAC3_014M04FOR2	316	182	202	21	51.06	42.86	TTCCTCACTTCTATCACTACC	480	497	18	50.94	38.89	TTACCTTATTGCCAATCC
		CSIRO_KS__LUP_BAC3_014M17FOR2	CSIRO_KS__LUP_BAC3_014M17FOR2	CSIRO_KS__LUP_BAC3_014M17FOR2	648	659	6	2	16	33	0	50	1.46	TCTTCA	TCTTCATCTTCA	12	2	(TCTTCA)2_CSIRO_KS__LUP_BAC3_014M17FOR2	324	527	545	19	59.37	47.37	ATGTGTGGCGGAATTATCG	826	850	25	59.04	40	AGATCATCAAGGATGAGAAGTATCC
		CSIRO_KS__LUP_BAC3_014M19FOR3	CSIRO_KS__LUP_BAC3_014M19FOR3	CSIRO_KS__LUP_BAC3_014M19FOR3	615	626	6	2	16	50	16	16	1.79	GCCCAT	GCCCATGCCCAT	12	2	(GCCCAT)2_CSIRO_KS__LUP_BAC3_014M19FOR3	250	447	469	23	59.57	39.13	TGCCATGATACATATTGATGTCC	675	696	22	59.88	50	AAGCTCAGATCACTCACCTTCC
		CSIRO_KS__LUP_BAC3_014M23FOR3	CSIRO_KS__LUP_BAC3_014M23FOR3	CSIRO_KS__LUP_BAC3_014M23FOR3	562	573	6	2	0	16	33	50	1.46	GCGTTT	GCGTTTGCGTTT	12	2	(GCGTTT)2_CSIRO_KS__LUP_BAC3_014M23FOR3	234	514	531	18	60.52	61.11	CAGCGGTCGAGCTAATGG	726	747	22	59.56	50	CAGTAACACCGCTATCGTATGG
		CSIRO_KS__LUP_BAC3_014N02FOR3	CSIRO_KS__LUP_BAC3_014N02FOR3	CSIRO_KS__LUP_BAC3_014N02FOR3	624	635	6	2	33	50	16	0	1.46	CCCGAA	CCCGAACCCGAA	12	2	(CCCGAA)2_CSIRO_KS__LUP_BAC3_014N02FOR3	218	517	535	19	59.99	57.9	TCGGCCACTGAGTAGAACG	713	734	22	59.11	40.91	AATCTGAATCGTATTGCACAGG
		CSIRO_KS__LUP_BAC3_014N05FOR3	CSIRO_KS__LUP_BAC3_014N05FOR3	CSIRO_KS__LUP_BAC3_014N05FOR3	81	93	1	13	0	0	100	0	0	G	GGGGGGGGGGGGG	13	2	(G)13_CSIRO_KS__LUP_BAC3_014N05FOR3	269	31	48	18	58.54	61.11	GGCGGCTTACTGAAGAGG	282	299	18	59.01	55.56	TTACGCGGCTAAGGAAGG
		CSIRO_KS__LUP_BAC3_014N06FOR3	CSIRO_KS__LUP_BAC3_014N06FOR3	CSIRO_KS__LUP_BAC3_014N06FOR3	568	579	6	2	33	50	16	0	1.46	ACCCAG	ACCCAGACCCAG	12	2	(ACCCAG)2_CSIRO_KS__LUP_BAC3_014N06FOR3	224	489	511	23	59.09	43.48	TGCGTATTGGTATGTTCTAGTGG	694	712	19	58.94	52.63	CAGGTTGCCTAATGGATGG
		CSIRO_KS__LUP_BAC3_014N09FOR1	CSIRO_KS__LUP_BAC3_014N09FOR1	CSIRO_KS__LUP_BAC3_014N09	29	40	6	2	33	16	33	16	1.92	TGGAAC	TGGAACTGGAAC	12	2	(TGGAAC)2_CSIRO_KS__LUP_BAC3_014N09FOR1	287	1	22	22	54.57	40.91	ATGAGCTTAAGGTTGATAGAGG	270	287	18	55.03	55.56	TCCACACCACTGTTCTCC
		CSIRO_KS__LUP_BAC3_014N09FOR2	CSIRO_KS__LUP_BAC3_014N09FOR2	CSIRO_KS__LUP_BAC3_014N09FOR2	29	40	6	2	33	16	33	16	1.92	TGGAAC	TGGAACTGGAAC	12	2	(TGGAAC)2_CSIRO_KS__LUP_BAC3_014N09FOR2	287	1	22	22	54.57	40.91	ATGAGCTTAAGGTTGATAGAGG	270	287	18	55.03	55.56	TCCACACCACTGTTCTCC
		CSIRO_KS__LUP_BAC3_014N09FOR3	CSIRO_KS__LUP_BAC3_014N09FOR3	CSIRO_KS__LUP_BAC3_014N09FOR3	29	40	6	2	33	16	33	16	1.92	TGGAAC	TGGAACTGGAAC	12	2	(TGGAAC)2_CSIRO_KS__LUP_BAC3_014N09FOR3	287	1	22	22	54.57	40.91	ATGAGCTTAAGGTTGATAGAGG	270	287	18	55.03	55.56	TCCACACCACTGTTCTCC
		CSIRO_KS__LUP_BAC3_014N16FOR3	CSIRO_KS__LUP_BAC3_014N16FOR3	CSIRO_KS__LUP_BAC3_014N16FOR3	475	488	7	2	0	85	0	14	0.59	CCCCTCC	CCCCTCCCCCCTCC	14	2	(CCCCTCC)2_CSIRO_KS__LUP_BAC3_014N16FOR3	245	363	383	21	59.18	47.62	TGACCAGATTAAGGCAGTTCC	587	607	21	58.64	47.62	TGGAGAACATGTTGCACTACC
		CSIRO_KS__LUP_BAC3_014N16REV1	CSIRO_KS__LUP_BAC3_014N16REV1	CSIRO_KS__LUP_BAC3_014N16	460	471	3	4	0	66	0	33	0.92	CCT	CCTCCTCCTCCT	12	2	(CCT)4_CSIRO_KS__LUP_BAC3_014N16REV1	223	273	294	22	59.88	45.46	ATACACATGGCTGACAGATTGG	474	495	22	59.24	50	GGAAGGAAGTGGTTATCTCTCG
		CSIRO_KS__LUP_BAC3_014N18FOR1	CSIRO_KS__LUP_BAC3_014N18FOR1	CSIRO_KS__LUP_BAC3_014N18	145	160	8	2	62	12	25	0	1.3	CGAAGAAA	CGAAGAAACGAAGAAA	16	2	(CGAAGAAA)2_CSIRO_KS__LUP_BAC3_014N18FOR1	218	42	61	20	62.8	60	CTGACTGGTGACCGTGATGC	242	259	18	63.07	66.67	GCGCTCGGTCGTACTTCG
		CSIRO_KS__LUP_BAC3_014N19FOR2	CSIRO_KS__LUP_BAC3_014N19FOR2	CSIRO_KS__LUP_BAC3_014N19FOR2	321	332	6	2	16	33	50	0	1.46	ACGGGC	ACGGGCACGGGC	12	2	(ACGGGC)2_CSIRO_KS__LUP_BAC3_014N19FOR2	203	269	293	25	61.36	44	CCAAGTAATTCACCTAGGTTCAAGG	454	471	18	60.38	61.11	GGCACCTCGCAGTAATCG
		CSIRO_KS__LUP_BAC3_014N22FOR2	CSIRO_KS__LUP_BAC3_014N22FOR2	CSIRO_KS__LUP_BAC3_014N22FOR2	416	428	1	13	0	100	0	0	0	C	CCCCCCCCCCCCC	13	2	(C)13_CSIRO_KS__LUP_BAC3_014N22FOR2	219	244	262	19	62.38	57.9	AACCTCACCGCCTCATTCC	440	462	23	62.7	43.48	CCATCTTCATATTCGGTTGAACG
		CSIRO_KS__LUP_BAC3_014N23FOR3	CSIRO_KS__LUP_BAC3_014N23FOR3	CSIRO_KS__LUP_BAC3_014N23FOR3	552	563	6	2	0	0	16	83	0.65	GTTTTT	GTTTTTGTTTTT	12	2	(GTTTTT)2_CSIRO_KS__LUP_BAC3_014N23FOR3	251	522	546	25	60.74	44	TGATAGTTCAGGAGTGGAAGTATGG	753	772	20	61.7	55	CGCTGTATGCGTTGATAGGC
		CSIRO_KS__LUP_BAC3_014O01FOR3	CSIRO_KS__LUP_BAC3_014O01FOR3	CSIRO_KS__LUP_BAC3_014O01FOR3	405	420	8	2	0	12	12	75	1.06	CGTTTTTT	CGTTTTTTCGTTTTTT	16	2	(CGTTTTTT)2_CSIRO_KS__LUP_BAC3_014O01FOR3	245	367	384	18	59.94	61.11	ATGACGGAGCTCCACAGC	591	611	21	59.49	47.62	GGTTCGCGTATAACTCATTGG
		CSIRO_KS__LUP_BAC3_014O02FOR3	CSIRO_KS__LUP_BAC3_014O02FOR3	CSIRO_KS__LUP_BAC3_014O02FOR3	473	485	1	13	0	100	0	0	0	C	CCCCCCCCCCCCC	13	2	(C)13_CSIRO_KS__LUP_BAC3_014O02FOR3	251	307	328	22	60.24	50	CTGCACTTCGCTTCCTATATCC	540	557	18	59.64	55.56	ACGCCAGAACGATTCACC
		CSIRO_KS__LUP_BAC3_014O08FOR3	CSIRO_KS__LUP_BAC3_014O08FOR3	CSIRO_KS__LUP_BAC3_014O08FOR3	352	363	6	2	50	16	16	16	1.79	ATAGAC	ATAGACATAGAC	12	2	(ATAGAC)2_CSIRO_KS__LUP_BAC3_014O08FOR3	349	285	307	23	59.81	47.83	CTGCTATCTCATACGATGTGACG	612	633	22	60.14	54.54	CTGACGCGTGTAACTCTGTAGC
		CSIRO_KS__LUP_BAC3_014O10REV1	CSIRO_KS__LUP_BAC3_014O10REV1	CSIRO_KS__LUP_BAC3_014O10	314	325	6	2	50	33	0	16	1.46	CTAAAC	CTAAACCTAAAC	12	2	(CTAAAC)2_CSIRO_KS__LUP_BAC3_014O10REV1	300	48	69	22	58.06	45.46	ATCGAGTGACAATAACCTGTCC	327	347	21	58.78	52.38	GGTTACAGAACCGTCTTACGC
		CSIRO_KS__LUP_BAC3_014O17FOR3	CSIRO_KS__LUP_BAC3_014O17FOR3	CSIRO_KS__LUP_BAC3_014O17FOR3	713	726	7	2	28	14	28	28	1.95	GTAATCG	GTAATCGGTAATCG	14	2	(GTAATCG)2_CSIRO_KS__LUP_BAC3_014O17FOR3	271	592	612	21	60.96	47.62	ATGTCGGCAATGAGTTACACG	841	862	22	60.87	50	CAATACCGTGAACTAGCGATCC
		CSIRO_KS__LUP_BAC3_014O19FOR3	CSIRO_KS__LUP_BAC3_014O19FOR3	CSIRO_KS__LUP_BAC3_014O19FOR3	335	346	6	2	50	16	16	16	1.79	AAGATC	AAGATCAAGATC	12	2	(AAGATC)2_CSIRO_KS__LUP_BAC3_014O19FOR3	304	81	102	22	59.77	50	ATGATAGTAACGCCGAGAGAGG	363	384	22	60.14	50	GAACTCCGTTAATCTGGTCAGC
		CSIRO_KS__LUP_BAC3_014O20FOR2	CSIRO_KS__LUP_BAC3_014O20FOR2	CSIRO_KS__LUP_BAC3_014O20FOR2	201	212	6	2	50	16	0	33	1.46	TTCAAA	TTCAAATTCAAA	12	2	(TTCAAA)2_CSIRO_KS__LUP_BAC3_014O20FOR2	314	173	191	19	52.94	52.63	GCTTGCTTAGAGAGTGAGC	462	486	25	51.96	28	TATAACACTATAGTTGCATAATTCC
		CSIRO_KS__LUP_BAC3_014O22FOR3	CSIRO_KS__LUP_BAC3_014O22FOR3	CSIRO_KS__LUP_BAC3_014O22FOR3	104	117	7	2	71	0	28	0	0.86	AAAAAGG	AAAAAGGAAAAAGG	14	2	(AAAAAGG)2_CSIRO_KS__LUP_BAC3_014O22FOR3	241	51	75	25	59.56	44	GATGCAGAGAAGGATGTATAAGACC	271	291	21	59.28	52.38	GGCCTTATAACTCGGCTAAGG
		CSIRO_KS__LUP_BAC3_014P05FOR1	CSIRO_KS__LUP_BAC3_014P05FOR1	CSIRO_KS__LUP_BAC3_014P05	273	284	6	2	16	16	16	50	1.79	GCATTT	GCATTTGCATTT	12	2	(GCATTT)2_CSIRO_KS__LUP_BAC3_014P05FOR1	276	142	163	22	59.99	50	GTCGCTTGTAGATCCGTAATCC	398	417	20	60.54	55	TGCCGGAGTAGAGTTCTTGC
		CSIRO_KS__LUP_BAC3_014P05FOR2	CSIRO_KS__LUP_BAC3_014P05FOR2	CSIRO_KS__LUP_BAC3_014P05FOR2	273	284	6	2	16	16	16	50	1.79	GCATTT	GCATTTGCATTT	12	2	(GCATTT)2_CSIRO_KS__LUP_BAC3_014P05FOR2	203	107	128	22	56.72	45.46	CTGCTACCTCTCAACATATTCG	285	309	25	56.09	32	TTGTAGTCTTCTTAACCATTATTCG
		CSIRO_KS__LUP_BAC3_014P05FOR3	CSIRO_KS__LUP_BAC3_014P05FOR3	CSIRO_KS__LUP_BAC3_014P05FOR3	316	327	6	2	16	16	16	50	1.79	GCATTT	GCATTTGCATTT	12	2	(GCATTT)2_CSIRO_KS__LUP_BAC3_014P05FOR3	235	185	206	22	59.99	50	GTCGCTTGTAGATCCGTAATCC	402	419	18	60.01	55.56	GGCATGGTTCCTTGATGC
		CSIRO_KS__LUP_BAC3_014P11FOR3	CSIRO_KS__LUP_BAC3_014P11FOR3	CSIRO_KS__LUP_BAC3_014P11FOR3	334	345	6	2	50	16	16	16	1.79	AAGATC	AAGATCAAGATC	12	2	(AAGATC)2_CSIRO_KS__LUP_BAC3_014P11FOR3	307	254	275	22	61.33	50	CTTGTGAACAAGAGCCAGAAGG	539	560	22	60.79	50	TACTTCCACTTGAGAGCGTTCC
		CSIRO_KS__LUP_BAC3_014P12FOR2	CSIRO_KS__LUP_BAC3_014P12FOR2	CSIRO_KS__LUP_BAC3_014P12FOR2	408	421	1	14	0	0	100	0	0	G	GGGGGGGGGGGGGG	14	2	(G)14_CSIRO_KS__LUP_BAC3_014P12FOR2	226	349	370	22	55.12	31.82	ATGATGAATTGTGTTATGTTGC	552	574	23	54.7	39.13	TTCAGAAGTAGGATCAGAATAGC
		CSIRO_KS__LUP_BAC3_014P12FOR3	CSIRO_KS__LUP_BAC3_014P12FOR3	CSIRO_KS__LUP_BAC3_014P12FOR3	849	860	6	2	33	16	16	33	1.92	AAGTCT	AAGTCTAAGTCT	12	2	(AAGTCT)2_CSIRO_KS__LUP_BAC3_014P12FOR3	276	635	657	23	60.58	47.83	TGGTTAAGTCAAGTCTGGTACGC	889	910	22	59.65	54.54	GTGATCCACTGTCACCAGTAGC
		CSIRO_KS__LUP_BAC3_014P16FOR2	CSIRO_KS__LUP_BAC3_014P16FOR2	CSIRO_KS__LUP_BAC3_014P16FOR2	95	106	6	2	50	0	33	16	1.46	AGAAGT	AGAAGTAGAAGT	12	2	(AGAAGT)2_CSIRO_KS__LUP_BAC3_014P16FOR2	213	37	58	22	58.87	50	CCACTAAGGATGACTGAACAGC	229	249	21	58.07	52.38	GTCTTGCCTAGAAGGAGTTGG
		CSIRO_KS__LUP_BAC3_014P23FOR3	CSIRO_KS__LUP_BAC3_014P23FOR3	CSIRO_KS__LUP_BAC3_014P23FOR3	874	885	6	2	16	16	50	16	1.79	GGAGCT	GGAGCTGGAGCT	12	2	(GGAGCT)2_CSIRO_KS__LUP_BAC3_014P23FOR3	224	743	764	22	61.24	45.46	GCAATTCTATTGCGAAGTCTGC	946	966	21	61.5	52.38	CATCCGCTCTGTTATGTGTGG
		CSIRO_KS__LUP_BAC3_015_A02FOR1	CSIRO_KS__LUP_BAC3_015_A02FOR1	CSIRO_KS__LUP_BAC3_015_A02	211	224	7	2	0	14	42	42	1.45	CGGTTGT	CGGTTGTCGGTTGT	14	2	(CGGTTGT)2_CSIRO_KS__LUP_BAC3_015_A02FOR1	259	34	53	20	60.13	50	GTGGCTGAATGTTGATGTGC	271	292	22	59.9	54.54	AGGTAGTCTCTCGGACTGATCG
		CSIRO_KS__LUP_BAC3_015_A03FOR1	CSIRO_KS__LUP_BAC3_015_A03FOR1	CSIRO_KS__LUP_BAC3_015_A03	116	131	8	2	25	12	0	62	1.3	TTATTCAT	TTATTCATTTATTCAT	16	2	(TTATTCAT)2_CSIRO_KS__LUP_BAC3_015_A03FOR1	292	64	84	21	57.9	42.86	CACTTATCCATTCATCCATGC	334	355	22	58.58	45.46	GTGAGATAGTTGGTTGGAATGC
		CSIRO_KS__LUP_BAC3_015_A08FOR1	CSIRO_KS__LUP_BAC3_015_A08FOR1	CSIRO_KS__LUP_BAC3_015_A08	212	226	5	3	40	0	20	40	1.52	AAGTT	AAGTTAAGTTAAGTT	15	2	(AAGTT)3_CSIRO_KS__LUP_BAC3_015_A08FOR1	297	176	198	23	51.24	34.78	ACCTATATATGTATGTGTGTTGC	453	472	20	51.74	45	ACACGATCTATCTAGGTTGG
		CSIRO_KS__LUP_BAC3_015_B01FOR1	CSIRO_KS__LUP_BAC3_015_B01FOR1	CSIRO_KS__LUP_BAC3_015_B01	341	352	6	2	66	16	0	16	1.25	CAAATA	CAAATACAAATA	12	2	(CAAATA)2_CSIRO_KS__LUP_BAC3_015_B01FOR1	246	321	340	20	61.03	55	AGACACAAGTGGTGCCAACC	546	566	21	60.25	52.38	GTTGTGGTATGGTCGATCTGG
		CSIRO_KS__LUP_BAC3_015_B05REV1	CSIRO_KS__LUP_BAC3_015_B05REV1	CSIRO_KS__LUP_BAC3_015_B05	344	355	6	2	33	33	0	33	1.58	TCCATA	TCCATATCCATA	12	2	(TCCATA)2_CSIRO_KS__LUP_BAC3_015_B05REV1	242	306	328	23	55.76	39.13	CTTGTAGGTGAATATTGTCTTCG	526	547	22	55.54	36.36	CATGAATGATTATGTGAACTGG
		CSIRO_KS__LUP_BAC3_015_B07FOR1	CSIRO_KS__LUP_BAC3_015_B07FOR1	CSIRO_KS__LUP_BAC3_015_B07	173	184	6	2	50	50	0	0	1	CCCAAA	CCCAAACCCAAA	12	2	(CCCAAA)2_CSIRO_KS__LUP_BAC3_015_B07FOR1	307	37	57	21	60.81	52.38	CTGACTAATGATGCGCTGACC	322	343	22	61.17	50	CAGTGGAATTCGAGAAGTGAGG
		CSIRO_KS__LUP_BAC3_015_B08REV1	CSIRO_KS__LUP_BAC3_015_B08REV1	CSIRO_KS__LUP_BAC3_015_B08	510	523	1	14	100	0	0	0	0	A	AAAAAAAAAAAAAA	14	2	(A)14_CSIRO_KS__LUP_BAC3_015_B08REV1	201	408	425	18	53.24	44.44	TGGAACCAGAATTCTTCC	589	608	20	53.34	40	AAGAATCACACAAGATGTGG
		CSIRO_KS__LUP_BAC3_015_B19REV1	CSIRO_KS__LUP_BAC3_015_B19REV1	CSIRO_KS__LUP_BAC3_015_B19	121	132	6	2	0	16	0	83	0.65	CTTTTT	CTTTTTCTTTTT	12	2	(CTTTTT)2_CSIRO_KS__LUP_BAC3_015_B19REV1	237	20	37	18	52.78	50	AATCTCCAGCTTGCTACC	238	256	19	53.34	42.1	AAGATTGATAACCGTGTGG
		CSIRO_KS__LUP_BAC3_015_C14REV1	CSIRO_KS__LUP_BAC3_015_C14REV1	CSIRO_KS__LUP_BAC3_015_C14	62	73	6	2	16	33	33	16	1.92	CGATCG	CGATCGCGATCG	12	2	(CGATCG)2_CSIRO_KS__LUP_BAC3_015_C14REV1	213	3	21	19	64.39	63.16	GTTCGCCAGCTTCGACAGG	197	215	19	63.49	57.9	AACCGCGAGGACATCAAGG
		CSIRO_KS__LUP_BAC3_015_D23FOR1	CSIRO_KS__LUP_BAC3_015_D23FOR1	CSIRO_KS__LUP_BAC3_015_D23	324	335	6	2	50	16	16	16	1.79	GAAATC	GAAATCGAAATC	12	2	(GAAATC)2_CSIRO_KS__LUP_BAC3_015_D23FOR1	275	239	261	23	57.68	43.48	CTCCATGAGATTACATTCACTCC	495	513	19	57.22	47.37	AGTGTCAATCGCAACTTGG
		CSIRO_KS__LUP_BAC3_015_D24FOR1	CSIRO_KS__LUP_BAC3_015_D24FOR1	CSIRO_KS__LUP_BAC3_015_D24	415	428	7	2	14	14	28	42	1.84	TCTTGAG	TCTTGAGTCTTGAG	14	2	(TCTTGAG)2_CSIRO_KS__LUP_BAC3_015_D24FOR1	212	271	290	20	53.64	35	TCAATTCATTGGATTAGTGC	462	482	21	53.58	38.1	AATTAGGTCACCAATGTTAGC
		CSIRO_KS__LUP_BAC3_015_E07FOR1	CSIRO_KS__LUP_BAC3_015_E07FOR1	CSIRO_KS__LUP_BAC3_015_E07	138	149	4	3	75	25	0	0	0.81	CAAA	CAAACAAACAAA	12	2	(CAAA)3_CSIRO_KS__LUP_BAC3_015_E07FOR1	204	44	68	25	58.06	36	GAATGGTCTACTGAATTATGAATGG	227	247	21	58.2	47.62	CAAGGTGTGAAGACATCAAGG
		CSIRO_KS__LUP_BAC3_015_E19REV1	CSIRO_KS__LUP_BAC3_015_E19REV1	CSIRO_KS__LUP_BAC3_015_E19	192	203	6	2	16	0	66	16	1.25	AGGTGG	AGGTGGAGGTGG	12	2	(AGGTGG)2_CSIRO_KS__LUP_BAC3_015_E19REV1	318	167	188	22	59.68	45.46	ACATTGGTTGTGGTTGTACTGG	465	484	20	59.58	55	CTCTGCCACTGATTGACTGC
		CSIRO_KS__LUP_BAC3_015_F03FOR1	CSIRO_KS__LUP_BAC3_015_F03FOR1	CSIRO_KS__LUP_BAC3_015_F03	100	111	6	2	16	50	0	33	1.46	CTTCCA	CTTCCACTTCCA	12	2	(CTTCCA)2_CSIRO_KS__LUP_BAC3_015_F03FOR1	267	75	96	22	58.25	45.46	ACATAGAGAGGTTGGTTGTTGC	319	341	23	57.97	43.48	AGAGATGGTTCTTCTGATTCTCC
		CSIRO_KS__LUP_BAC3_015_F08REV1	CSIRO_KS__LUP_BAC3_015_F08REV1	CSIRO_KS__LUP_BAC3_015_F08	404	415	6	2	33	16	16	33	1.92	TTCAAG	TTCAAGTTCAAG	12	2	(TTCAAG)2_CSIRO_KS__LUP_BAC3_015_F08REV1	259	356	379	24	54.58	37.5	AGTACAATCACATGAAGAGTTAGC	596	614	19	53.83	47.37	CAAGATGAATCCAGTGAGG
		CSIRO_KS__LUP_BAC3_015_F10REV1	CSIRO_KS__LUP_BAC3_015_F10REV1	CSIRO_KS__LUP_BAC3_015_F10	454	465	6	2	16	33	16	33	1.92	CTACTG	CTACTGCTACTG	12	2	(CTACTG)2_CSIRO_KS__LUP_BAC3_015_F10REV1	221	386	405	20	61.15	60	GCCTCAGCGTAGAGTGTTGC	586	606	21	61.89	52.38	GGATACTGCAATTGGCAGAGG
		CSIRO_KS__LUP_BAC3_015_G02FOR1	CSIRO_KS__LUP_BAC3_015_G02FOR1	CSIRO_KS__LUP_BAC3_015_G02	410	421	6	2	50	0	33	16	1.46	TGAAAG	TGAAAGTGAAAG	12	2	(TGAAAG)2_CSIRO_KS__LUP_BAC3_015_G02FOR1	350	235	255	21	54.78	42.86	CCTATGTGTGCAGAATAATCC	560	584	25	53.86	28	ATCAATTAAGTTGTAGTGATAATCG
		CSIRO_KS__LUP_BAC3_015_G03REV1	CSIRO_KS__LUP_BAC3_015_G03REV1	CSIRO_KS__LUP_BAC3_015_G03	177	188	6	2	0	33	16	50	1.46	TTGTCC	TTGTCCTTGTCC	12	2	(TTGTCC)2_CSIRO_KS__LUP_BAC3_015_G03REV1	233	97	118	22	59.58	45.46	ATCAACTTCCTCTTGGAGATGG	307	329	23	58.97	39.13	AACAACAACAACAGACAACAACC
		CSIRO_KS__LUP_BAC3_015_G04REV1	CSIRO_KS__LUP_BAC3_015_G04REV1	CSIRO_KS__LUP_BAC3_015_G04	363	374	6	2	0	16	0	83	0.65	TTTTCT	TTTTCTTTTTCT	12	2	(TTTTCT)2_CSIRO_KS__LUP_BAC3_015_G04REV1	253	145	165	21	61.85	57.14	CCTACGACCACTTCCTTGTGG	375	397	23	61.21	47.83	GAATGGAGATCTGACCAAGAACC
		CSIRO_KS__LUP_BAC3_015_G17REV1	CSIRO_KS__LUP_BAC3_015_G17REV1	CSIRO_KS__LUP_BAC3_015_G17	416	429	7	2	14	14	14	57	1.66	TATCTTG	TATCTTGTATCTTG	14	2	(TATCTTG)2_CSIRO_KS__LUP_BAC3_015_G17REV1	246	250	274	25	50.13	28	ATATTCTTATGTTGTATCTATCTCC	476	495	20	50.46	40	CACAACAAGTAAGATGAACC
		CSIRO_KS__LUP_BAC3_015_G24REV1	CSIRO_KS__LUP_BAC3_015_G24REV1	CSIRO_KS__LUP_BAC3_015_G24	92	103	6	2	0	16	0	83	0.65	TTTCTT	TTTCTTTTTCTT	12	2	(TTTCTT)2_CSIRO_KS__LUP_BAC3_015_G24REV1	250	22	44	23	58.66	47.83	CCTCACACTATCTTGTCGTATGG	252	271	20	59.59	55	CAGTATGGTAAGCCGGAAGG
		CSIRO_KS__LUP_BAC3_015_H23REV1	CSIRO_KS__LUP_BAC3_015_H23REV1	CSIRO_KS__LUP_BAC3_015_H23	214	225	6	2	0	16	0	83	0.65	TTCTTT	TTCTTTTTCTTT	12	2	(TTCTTT)2_CSIRO_KS__LUP_BAC3_015_H23REV1	272	156	175	20	55.91	50	GGACTTGCAGAACATAGTGC	406	427	22	55.92	40.91	AGAGATGAACTCATCAATACGG
		CSIRO_KS__LUP_BAC3_015_I03FOR1	CSIRO_KS__LUP_BAC3_015_I03FOR1	CSIRO_KS__LUP_BAC3_015_I03	452	463	6	2	33	16	0	50	1.46	TTTCAA	TTTCAATTTCAA	12	2	(TTTCAA)2_CSIRO_KS__LUP_BAC3_015_I03FOR1	288	261	285	25	56.95	40	TTGTCTCAGACTAGATGATTACTCG	526	548	23	56.05	39.13	GCTTCCAACCAACTATTATATCC
		CSIRO_KS__LUP_BAC3_015_I05FOR1	CSIRO_KS__LUP_BAC3_015_I05FOR1	CSIRO_KS__LUP_BAC3_015_I05	222	233	4	3	50	0	50	0	1	AAGG	AAGGAAGGAAGG	12	2	(AAGG)3_CSIRO_KS__LUP_BAC3_015_I05FOR1	248	34	54	21	59.76	52.38	AACCTTGCCGCTACTATCTCC	260	281	22	60.44	45.46	TCCATCCAGAAGTCAATCTTCC
		CSIRO_KS__LUP_BAC3_015_I21REV1	CSIRO_KS__LUP_BAC3_015_I21REV1	CSIRO_KS__LUP_BAC3_015_I21	251	262	6	2	16	0	50	33	1.46	GGATTG	GGATTGGGATTG	12	2	(GGATTG)2_CSIRO_KS__LUP_BAC3_015_I21REV1	249	109	130	22	60.68	45.46	GATGTGACTGAATTGCTGATGC	336	357	22	61.36	50	TCGGCGTGTACCTAATAAGACG
		CSIRO_KS__LUP_BAC3_015_I22REV1	CSIRO_KS__LUP_BAC3_015_I22REV1	CSIRO_KS__LUP_BAC3_015_I22	344	357	7	2	28	14	14	42	1.84	TCATATG	TCATATGTCATATG	14	2	(TCATATG)2_CSIRO_KS__LUP_BAC3_015_I22REV1	302	137	159	23	56.84	43.48	GAGGACATTAAGTCTCATTCACC	419	438	20	57.43	50	TTAGAGGCGAGCTAACTTGG
		CSIRO_KS__LUP_BAC3_015_J11REV1	CSIRO_KS__LUP_BAC3_015_J11REV1	CSIRO_KS__LUP_BAC3_015_J11	163	176	7	2	57	0	28	14	1.38	GAATGAA	GAATGAAGAATGAA	14	2	(GAATGAA)2_CSIRO_KS__LUP_BAC3_015_J11REV1	238	84	102	19	51.83	47.37	AAGTGACTAGCTTGGAACC	303	321	19	51.88	42.1	TGAGTCAACAAGAATCAGC
		CSIRO_KS__LUP_BAC3_015_J20FOR1	CSIRO_KS__LUP_BAC3_015_J20FOR1	CSIRO_KS__LUP_BAC3_015_J20	196	207	6	2	16	33	50	0	1.46	GGCCAG	GGCCAGGGCCAG	12	2	(GGCCAG)2_CSIRO_KS__LUP_BAC3_015_J20FOR1	258	23	45	23	60.79	47.83	GCTAACACGTATGGTACGAATGC	261	280	20	60.63	55	CGTCATGCTGCTTACACTGC
		CSIRO_KS__LUP_BAC3_015_J20REV1	CSIRO_KS__LUP_BAC3_015_J20REV1	CSIRO_KS__LUP_BAC3_015_J20	217	228	6	2	0	33	50	16	1.46	TGCGCG	TGCGCGTGCGCG	12	2	(TGCGCG)2_CSIRO_KS__LUP_BAC3_015_J20REV1	230	156	174	19	61.65	57.9	CTGGACGCCTTCAACAACC	364	385	22	61.93	50	GCGTTCACCAGTAGAATCATCG
		CSIRO_KS__LUP_BAC3_015_K11FOR1	CSIRO_KS__LUP_BAC3_015_K11FOR1	CSIRO_KS__LUP_BAC3_015_K11	467	482	2	8	50	0	50	0	1	AG	AGAGAGAGAGAGAGAG	16	2	(AG)8_CSIRO_KS__LUP_BAC3_015_K11FOR1	232	366	389	24	60.65	50	GAGAGTGAAGATAACGGAGTCAGG	576	597	22	60.76	40.91	TGTTAATTCATGTGACGCATCC
		CSIRO_KS__LUP_BAC3_015_K17FOR1	CSIRO_KS__LUP_BAC3_015_K17FOR1	CSIRO_KS__LUP_BAC3_015_K17	190	203	7	2	85	14	0	0	0.59	ACAAAAA	ACAAAAAACAAAAA	14	2	(ACAAAAA)2_CSIRO_KS__LUP_BAC3_015_K17FOR1	287	33	54	22	60.43	50	CATCCACTGACTGGTGAATACG	295	319	25	59.46	40	GCAATAATATCGGATAGAGAACTGG
		CSIRO_KS__LUP_BAC3_015_L11FOR1	CSIRO_KS__LUP_BAC3_015_L11FOR1	CSIRO_KS__LUP_BAC3_015_L11	224	235	6	2	16	0	16	66	1.25	ATGTTT	ATGTTTATGTTT	12	2	(ATGTTT)2_CSIRO_KS__LUP_BAC3_015_L11FOR1	283	118	141	24	53.08	41.67	AAGTGAGTTCTGTCTATCTCTAGG	379	400	22	52.3	45.46	CTAGTAGGTCAGGATGAATACC
		CSIRO_KS__LUP_BAC3_015_L15FOR1	CSIRO_KS__LUP_BAC3_015_L15FOR1	CSIRO_KS__LUP_BAC3_015_L15	218	229	6	2	16	16	16	50	1.79	TTGCTA	TTGCTATTGCTA	12	2	(TTGCTA)2_CSIRO_KS__LUP_BAC3_015_L15FOR1	289	17	38	22	57.51	50	AAGATACCTGCGTGACTACTCC	281	305	25	58.26	40	CCATAACTTAGCATCACACTAATCC
		CSIRO_KS__LUP_BAC3_015_M22FOR1	CSIRO_KS__LUP_BAC3_015_M22FOR1	CSIRO_KS__LUP_BAC3_015_M22	202	215	7	2	14	14	28	42	1.84	ATTGTCG	ATTGTCGATTGTCG	14	2	(ATTGTCG)2_CSIRO_KS__LUP_BAC3_015_M22FOR1	269	51	69	19	59.64	57.9	GACTTCCGAGCCGAATACC	302	319	18	59.93	55.56	ATTCTGTCGCGCCTATCG
		CSIRO_KS__LUP_BAC3_015_N04FOR1	CSIRO_KS__LUP_BAC3_015_N04FOR1	CSIRO_KS__LUP_BAC3_015_N04	287	298	6	2	33	0	50	16	1.46	GGGAAT	GGGAATGGGAAT	12	2	(GGGAAT)2_CSIRO_KS__LUP_BAC3_015_N04FOR1	229	127	148	22	59.98	45.46	ATCTCTGATTGAGCCTTCTTCG	334	355	22	59.09	40.91	TTGCATGTCTAACTTCCATTCC
		CSIRO_KS__LUP_BAC3_015_O01FOR1	CSIRO_KS__LUP_BAC3_015_O01FOR1	CSIRO_KS__LUP_BAC3_015_O01	549	562	1	14	0	0	0	100	0	T	TTTTTTTTTTTTTT	14	2	(T)14_CSIRO_KS__LUP_BAC3_015_O01FOR1	313	387	406	20	57.22	40	TTCATTGGTGTATTGCAAGC	681	699	19	56.44	47.37	TTGCCAGATCCTAAGAACG
		CSIRO_KS__LUP_BAC3_015_O24FOR1	CSIRO_KS__LUP_BAC3_015_O24FOR1	CSIRO_KS__LUP_BAC3_015_O24	169	180	6	2	50	16	0	33	1.46	AAATTC	AAATTCAAATTC	12	2	(AAATTC)2_CSIRO_KS__LUP_BAC3_015_O24FOR1	249	10	28	19	60.42	57.9	CTTACATGCCGCACTCAGG	238	258	21	61.26	52.38	AGGATGGCCAATGTACTACGC
		CSIRO_KS__LUP_BAC3_015_P04FOR1	CSIRO_KS__LUP_BAC3_015_P04FOR1	CSIRO_KS__LUP_BAC3_015_P04	128	141	7	2	14	28	28	28	1.95	AGCTTGC	AGCTTGCAGCTTGC	14	2	(AGCTTGC)2_CSIRO_KS__LUP_BAC3_015_P04FOR1	221	51	69	19	59.65	52.63	ATGCTGAAGGTGGATGACG	249	271	23	59.47	47.83	GCAGTTAGCTCAAGGTATGAAGG
		CSIRO_KS__LUP_BAC3_016_A01FOR1	CSIRO_KS__LUP_BAC3_016_A01FOR1	CSIRO_KS__LUP_BAC3_016_A01	437	448	6	2	33	33	0	33	1.58	AATCCT	AATCCTAATCCT	12	2	(AATCCT)2_CSIRO_KS__LUP_BAC3_016_A01FOR1	340	212	231	20	53.46	40	ACACAGGATATTGTTGTTCG	533	551	19	54.08	47.37	TTGACTAGAAGCTCCAACG
		CSIRO_KS__LUP_BAC3_016_A05FOR1	CSIRO_KS__LUP_BAC3_016_A05FOR1	CSIRO_KS__LUP_BAC3_016_A05	181	192	6	2	50	33	16	0	1.46	CAACAG	CAACAGCAACAG	12	2	(CAACAG)2_CSIRO_KS__LUP_BAC3_016_A05FOR1	212	31	48	18	64.11	66.67	GGCCGCTGACTGTTCACG	218	242	25	63.48	40	AATGTACAAGGCAGATCATTGTTGC
		CSIRO_KS__LUP_BAC3_016_A07FOR1	CSIRO_KS__LUP_BAC3_016_A07FOR1	CSIRO_KS__LUP_BAC3_016_A07	186	197	1	12	100	0	0	0	0	A	AAAAAAAAAAAA	12	2	(A)12_CSIRO_KS__LUP_BAC3_016_A07FOR1	223	32	51	20	60.29	55	GCTGGTGACTGATGACATGC	234	254	21	59.44	47.62	GAGTGATACAATTCCGGTTCG
		CSIRO_KS__LUP_BAC3_016_A24REV1	CSIRO_KS__LUP_BAC3_016_A24REV1	CSIRO_KS__LUP_BAC3_016_A24	343	354	6	2	50	0	33	16	1.46	TGAGAA	TGAGAATGAGAA	12	2	(TGAGAA)2_CSIRO_KS__LUP_BAC3_016_A24REV1	283	159	180	22	60.11	40.91	TCAAGTCCAAGAATTGATGACG	422	441	20	59.45	55	CTTCCACCGCCACTATTACC
		CSIRO_KS__LUP_BAC3_016_B01FOR1	CSIRO_KS__LUP_BAC3_016_B01FOR1	CSIRO_KS__LUP_BAC3_016_B01	271	282	6	2	16	0	16	66	1.25	ATTGTT	ATTGTTATTGTT	12	2	(ATTGTT)2_CSIRO_KS__LUP_BAC3_016_B01FOR1	272	58	79	22	56.07	40.91	TGGATCTCTCGTTAACTATTGG	309	329	21	56.26	47.62	CCGACCAACTATTGTACTTCC
		CSIRO_KS__LUP_BAC3_016_B02FOR1	CSIRO_KS__LUP_BAC3_016_B02FOR1	CSIRO_KS__LUP_BAC3_016_B02	624	635	6	2	50	0	0	50	1	ATATTA	ATATTAATATTA	12	2	(ATATTA)2_CSIRO_KS__LUP_BAC3_016_B02FOR1	291	406	426	21	57.53	38.1	TTGTTGCCATTAATAGGATGG	676	696	21	57.08	42.86	GGTTGCATAGACAACAATTCC
		CSIRO_KS__LUP_BAC3_016_B04FOR1	CSIRO_KS__LUP_BAC3_016_B04FOR1	CSIRO_KS__LUP_BAC3_016_B04	422	435	7	2	14	14	0	71	1.15	TTTTACT	TTTTACTTTTTACT	14	2	(TTTTACT)2_CSIRO_KS__LUP_BAC3_016_B04FOR1	322	162	186	25	59.71	36	AGAATAATTGTCCATAAGGTTGTGC	463	483	21	60.54	42.86	TCATATCGTTGCACAATGACG
		CSIRO_KS__LUP_BAC3_016_B05REV1	CSIRO_KS__LUP_BAC3_016_B05REV1	CSIRO_KS__LUP_BAC3_016_B05	324	335	6	2	33	0	16	50	1.46	ATTTGA	ATTTGAATTTGA	12	2	(ATTTGA)2_CSIRO_KS__LUP_BAC3_016_B05REV1	313	88	106	19	61.49	52.63	TGGCATATGCACGGTTACG	379	400	22	60.82	40.91	AATTCAATCCATCACCATCACC
		CSIRO_KS__LUP_BAC3_016_B10FOR1	CSIRO_KS__LUP_BAC3_016_B10FOR1	CSIRO_KS__LUP_BAC3_016_B10	168	181	7	2	28	42	0	28	1.56	CTTCCAA	CTTCCAACTTCCAA	14	2	(CTTCCAA)2_CSIRO_KS__LUP_BAC3_016_B10FOR1	247	132	153	22	60.01	50	TTACAATCGCCTAGAGGAGAGC	359	378	20	59.58	45	CAATATGGCATGGATGATGG
		CSIRO_KS__LUP_BAC3_016_C02FOR1	CSIRO_KS__LUP_BAC3_016_C02FOR1	CSIRO_KS__LUP_BAC3_016_C02	531	544	7	2	14	14	42	28	1.84	GTCTGGA	GTCTGGAGTCTGGA	14	2	(GTCTGGA)2_CSIRO_KS__LUP_BAC3_016_C02FOR1	307	315	336	22	52.04	36.36	TCTGTTATATCTTGACTGATGG	600	621	22	52.03	40.91	ACATAGAATCCTACTCATAGGC
		CSIRO_KS__LUP_BAC3_016_C11REV1	CSIRO_KS__LUP_BAC3_016_C11REV1	CSIRO_KS__LUP_BAC3_016_C11	785	796	4	3	75	0	0	25	0.81	TAAA	TAAATAAATAAA	12	2	(TAAA)3_CSIRO_KS__LUP_BAC3_016_C11REV1	242	648	669	22	56.72	40.91	TAATAGACAACGTTCCACAACC	868	889	22	57.31	45.46	ATTGAGGTGATTCTGTCTCTCC
		CSIRO_KS__LUP_BAC3_016_C24FOR1	CSIRO_KS__LUP_BAC3_016_C24FOR1	CSIRO_KS__LUP_BAC3_016_C24	187	198	6	2	16	33	0	50	1.46	TCTATC	TCTATCTCTATC	12	2	(TCTATC)2_CSIRO_KS__LUP_BAC3_016_C24FOR1	274	143	164	22	56.81	40.91	TACAATGTGGTCTAAGCATTCC	392	416	25	57.77	36	CAAGTCAGAATTCAAGATAAGAAGG
		CSIRO_KS__LUP_BAC3_016_D13REV1	CSIRO_KS__LUP_BAC3_016_D13REV1	CSIRO_KS__LUP_BAC3_016_D13	259	272	7	2	42	28	14	14	1.84	AGACATC	AGACATCAGACATC	14	2	(AGACATC)2_CSIRO_KS__LUP_BAC3_016_D13REV1	228	76	96	21	61.5	52.38	CGTCGTCGAACATGATAGTGG	281	303	23	61.58	47.83	TCTACATCAGGAAGCAACACAGG
		CSIRO_KS__LUP_BAC3_016_D15REV1	CSIRO_KS__LUP_BAC3_016_D15REV1	CSIRO_KS__LUP_BAC3_016_D15	290	301	6	2	0	0	16	83	0.65	TGTTTT	TGTTTTTGTTTT	12	2	(TGTTTT)2_CSIRO_KS__LUP_BAC3_016_D15REV1	336	70	91	22	54.3	36.36	TGTGGATGAATAGATGATAAGG	382	405	24	54.01	33.33	AACGTACTATAATGATTCTTACGC
		CSIRO_KS__LUP_BAC3_016_D18FOR1	CSIRO_KS__LUP_BAC3_016_D18FOR1	CSIRO_KS__LUP_BAC3_016_D18	426	437	6	2	66	0	0	33	0.92	ATATAA	ATATAAATATAA	12	2	(ATATAA)2_CSIRO_KS__LUP_BAC3_016_D18FOR1	238	333	355	23	54.31	39.13	TCAACAATAGGAGGAGTATAACC	551	570	20	54.82	45	AACTGAGTCATCCAACATCC
		CSIRO_KS__LUP_BAC3_016_D24FOR1	CSIRO_KS__LUP_BAC3_016_D24FOR1	CSIRO_KS__LUP_BAC3_016_D24	271	282	6	2	16	50	33	0	1.46	ACGGCC	ACGGCCACGGCC	12	2	(ACGGCC)2_CSIRO_KS__LUP_BAC3_016_D24FOR1	349	63	80	18	53.63	44.44	TGATGCATCTTGTTCAGG	390	411	22	53.78	40.91	TGTGAGACGGTAATCTAATAGG
		CSIRO_KS__LUP_BAC3_016_E11FOR1	CSIRO_KS__LUP_BAC3_016_E11FOR1	CSIRO_KS__LUP_BAC3_016_E11	301	314	7	2	57	0	0	42	0.99	ATAATAT	ATAATATATAATAT	14	2	(ATAATAT)2_CSIRO_KS__LUP_BAC3_016_E11FOR1	293	126	145	20	60.27	55	AAGCATGACTCGGTCTGTCC	398	418	21	61.15	57.14	GACCTAGACGCGATGCTAACC
		CSIRO_KS__LUP_BAC3_016_E14REV1	CSIRO_KS__LUP_BAC3_016_E14REV1	CSIRO_KS__LUP_BAC3_016_E14	229	240	6	2	33	16	0	50	1.46	CAATTT	CAATTTCAATTT	12	2	(CAATTT)2_CSIRO_KS__LUP_BAC3_016_E14REV1	322	143	163	21	57.33	42.86	CATGTTGTTGTGCATCATACC	444	464	21	56.37	42.86	TTCTACATGCAATGAGTGAGG
		CSIRO_KS__LUP_BAC3_016_E19FOR1	CSIRO_KS__LUP_BAC3_016_E19FOR1	CSIRO_KS__LUP_BAC3_016_E19	270	281	4	3	25	75	0	0	0.81	ACCC	ACCCACCCACCC	12	2	(ACCC)3_CSIRO_KS__LUP_BAC3_016_E19FOR1	248	206	225	20	60.96	55	CCAGACAGCAAGAACCTTCG	430	453	24	60.62	37.5	TTCTCATGACATTAAGCATTCTGC
		CSIRO_KS__LUP_BAC3_016_G04REV1	CSIRO_KS__LUP_BAC3_016_G04REV1	CSIRO_KS__LUP_BAC3_016_G04	342	353	6	2	16	33	0	50	1.46	TTTCCA	TTTCCATTTCCA	12	2	(TTTCCA)2_CSIRO_KS__LUP_BAC3_016_G04REV1	204	235	256	22	58.65	50	CACCAAGCTCACCACTTATACC	417	438	22	58.54	45.46	TGCAGCTTAGTTATGGAGAACC
		CSIRO_KS__LUP_BAC3_016_G09FOR1	CSIRO_KS__LUP_BAC3_016_G09FOR1	CSIRO_KS__LUP_BAC3_016_G09	505	516	6	2	50	0	0	50	1	TTTAAA	TTTAAATTTAAA	12	2	(TTTAAA)2_CSIRO_KS__LUP_BAC3_016_G09FOR1	278	335	355	21	53.11	38.1	AATTCTTAAGTTACGCACTCC	592	612	21	53.13	47.62	GGATATACTCTCTTCCACTCG
		CSIRO_KS__LUP_BAC3_016_G10FOR1	CSIRO_KS__LUP_BAC3_016_G10FOR1	CSIRO_KS__LUP_BAC3_016_G10	104	115	3	4	0	0	33	66	0.92	TTG	TTGTTGTTGTTG	12	2	(TTG)4_CSIRO_KS__LUP_BAC3_016_G10FOR1	311	76	97	22	60.71	50	ACTGAGTCGTTCCTTGACTTGG	364	386	23	60.2	47.83	GCGTTACAACTTGGTATCAGAGC
		CSIRO_KS__LUP_BAC3_016_G16FOR1	CSIRO_KS__LUP_BAC3_016_G16FOR1	CSIRO_KS__LUP_BAC3_016_G16	59	70	6	2	33	0	50	16	1.46	AGATGG	AGATGGAGATGG	12	2	(AGATGG)2_CSIRO_KS__LUP_BAC3_016_G16FOR1	200	34	52	19	55.61	52.63	GGATTCTTGAGGACACAGC	211	233	23	54.93	34.78	ACATTGGTTATCTATGATTCAGG
		CSIRO_KS__LUP_BAC3_016_G16REV1	CSIRO_KS__LUP_BAC3_016_G16REV1	CSIRO_KS__LUP_BAC3_016_G16	74	85	6	2	50	0	33	16	1.46	GAAGAT	GAAGATGAAGAT	12	2	(GAAGAT)2_CSIRO_KS__LUP_BAC3_016_G16REV1	317	50	71	22	58.99	50	ACAAGTGAGGAGGAAGAGAAGG	349	366	18	59.3	61.11	GATGGCCTGTCCTCAAGC
		CSIRO_KS__LUP_BAC3_016_G23REV1	CSIRO_KS__LUP_BAC3_016_G23REV1	CSIRO_KS__LUP_BAC3_016_G23	55	68	7	2	85	0	0	14	0.59	AAAATAA	AAAATAAAAAATAA	14	2	(AAAATAA)2_CSIRO_KS__LUP_BAC3_016_G23REV1	350	22	41	20	55.93	50	CTTGTGCCTCTATTCAGTGG	351	371	21	55.71	47.62	GCAGGATCTAATCTCAAGAGG
		CSIRO_KS__LUP_BAC3_016_H08FOR1	CSIRO_KS__LUP_BAC3_016_H08FOR1	CSIRO_KS__LUP_BAC3_016_H08	307	318	6	2	0	16	66	16	1.25	GGGCTG	GGGCTGGGGCTG	12	2	(GGGCTG)2_CSIRO_KS__LUP_BAC3_016_H08FOR1	338	30	49	20	59.58	55	GCTGCTGACTGATGATACGC	347	367	21	59.88	57.14	CTGGTCAGCCATGTCTCTAGG
		CSIRO_KS__LUP_BAC3_016_H10FOR1	CSIRO_KS__LUP_BAC3_016_H10FOR1	CSIRO_KS__LUP_BAC3_016_H10	229	240	6	2	50	16	33	0	1.46	GCAAGA	GCAAGAGCAAGA	12	2	(GCAAGA)2_CSIRO_KS__LUP_BAC3_016_H10FOR1	252	188	206	19	60.23	57.9	ATCCTTCGCCAGGTACAGC	422	439	18	60.32	61.11	GGCATCCATCTGCTCAGG
		CSIRO_KS__LUP_BAC3_016_H16REV1	CSIRO_KS__LUP_BAC3_016_H16REV1	CSIRO_KS__LUP_BAC3_016_H16	608	619	6	2	83	0	0	16	0.65	TAAAAA	TAAAAATAAAAA	12	2	(TAAAAA)2_CSIRO_KS__LUP_BAC3_016_H16REV1	204	534	556	23	58.94	39.13	TTACAACATATGCAACTGGAACC	717	737	21	58.42	47.62	AAGGATATCAAGTGGCTCTGC
		CSIRO_KS__LUP_BAC3_016_I01REV1	CSIRO_KS__LUP_BAC3_016_I01REV1	CSIRO_KS__LUP_BAC3_016_I01	243	254	4	3	75	0	25	0	0.81	AAGA	AAGAAAGAAAGA	12	2	(AAGA)3_CSIRO_KS__LUP_BAC3_016_I01REV1	321	220	241	22	54.03	40.91	GTGTTATGACTTATGACCAAGC	521	540	20	53.89	40	TTGTTACTTGAACGATACGG
		CSIRO_KS__LUP_BAC3_016_I10REV1	CSIRO_KS__LUP_BAC3_016_I10REV1	CSIRO_KS__LUP_BAC3_016_I10	116	127	6	2	0	33	0	66	0.92	CTTTTC	CTTTTCCTTTTC	12	2	(CTTTTC)2_CSIRO_KS__LUP_BAC3_016_I10REV1	262	62	80	19	61.42	57.9	CGCCACTATGCTGTGATCG	303	323	21	60.82	47.62	GCCAAGTTGCCATTCTAATCC
		CSIRO_KS__LUP_BAC3_016_I11FOR1	CSIRO_KS__LUP_BAC3_016_I11FOR1	CSIRO_KS__LUP_BAC3_016_I11	309	320	6	2	16	16	0	66	1.25	ATTTCT	ATTTCTATTTCT	12	2	(ATTTCT)2_CSIRO_KS__LUP_BAC3_016_I11FOR1	252	250	269	20	61.08	55	CATCTCTGCAAGAGCCAAGG	480	501	22	60.94	45.46	TAATGATCCGTTCTGTGTCACG
		CSIRO_KS__LUP_BAC3_016_I13REV1	CSIRO_KS__LUP_BAC3_016_I13REV1	CSIRO_KS__LUP_BAC3_016_I13	301	312	6	2	16	0	50	33	1.46	ATGGTG	ATGGTGATGGTG	12	2	(ATGGTG)2_CSIRO_KS__LUP_BAC3_016_I13REV1	252	105	126	22	60.75	50	GATCGACTTGCCGTAATACACC	336	356	21	60.69	47.62	GCAACACAATTGCTCAAGTCC
		CSIRO_KS__LUP_BAC3_016_I21FOR1	CSIRO_KS__LUP_BAC3_016_I21FOR1	CSIRO_KS__LUP_BAC3_016_I21	414	425	6	2	0	33	16	50	1.46	GCTTCT	GCTTCTGCTTCT	12	2	(GCTTCT)2_CSIRO_KS__LUP_BAC3_016_I21FOR1	288	163	186	24	54.86	33.33	CACATCTTAATCATCTATTCAAGG	432	450	19	55.86	47.37	ATGATGAGGATGAGGAACG
		CSIRO_KS__LUP_BAC3_016_J08REV1	CSIRO_KS__LUP_BAC3_016_J08REV1	CSIRO_KS__LUP_BAC3_016_J08	128	145	2	9	50	0	0	50	1	TA	TATATATATATATATATA	18	2	(TA)9_CSIRO_KS__LUP_BAC3_016_J08REV1	279	106	127	22	55.31	45.46	GTGGAGTAAGTGAATCTCATCC	366	384	19	54.69	47.37	GGTGATCATGTTGAGTTCG
		CSIRO_KS__LUP_BAC3_016_J09FOR1	CSIRO_KS__LUP_BAC3_016_J09FOR1	CSIRO_KS__LUP_BAC3_016_J09	175	188	7	2	42	28	14	14	1.84	CGACATA	CGACATACGACATA	14	2	(CGACATA)2_CSIRO_KS__LUP_BAC3_016_J09FOR1	294	11	29	19	60.2	57.9	AGGCAGCTCACAGTGTTGC	286	304	19	59.87	57.9	GAACGCAGCTGAGAGAACG
		CSIRO_KS__LUP_BAC3_016_J13FOR1	CSIRO_KS__LUP_BAC3_016_J13FOR1	CSIRO_KS__LUP_BAC3_016_J13	408	419	6	2	0	16	0	83	0.65	CTTTTT	CTTTTTCTTTTT	12	2	(CTTTTT)2_CSIRO_KS__LUP_BAC3_016_J13FOR1	282	314	335	22	59.28	45.46	GCGGCTTCTTATAATCTTGTCC	574	595	22	59.64	50	TGAGCTCCTTGACAGACTATGC
		CSIRO_KS__LUP_BAC3_016_J16FOR1	CSIRO_KS__LUP_BAC3_016_J16FOR1	CSIRO_KS__LUP_BAC3_016_J16	141	152	6	2	33	33	16	16	1.92	TGAACC	TGAACCTGAACC	12	2	(TGAACC)2_CSIRO_KS__LUP_BAC3_016_J16FOR1	332	78	98	21	60	47.62	AGCTTGAATTCAGCCTTAGCC	389	409	21	60.54	52.38	CCGATCCGTCCTATAATCACC
		CSIRO_KS__LUP_BAC3_016_J22FOR1	CSIRO_KS__LUP_BAC3_016_J22FOR1	CSIRO_KS__LUP_BAC3_016_J22	613	624	6	2	16	50	33	0	1.46	CACGCG	CACGCGCACGCG	12	2	(CACGCG)2_CSIRO_KS__LUP_BAC3_016_J22FOR1	257	487	504	18	61.72	61.11	GCGCTGCACAGAATACGC	722	743	22	60.89	54.54	CGCTATCACGTATCGGAGTACC
		CSIRO_KS__LUP_BAC3_016_K03REV1	CSIRO_KS__LUP_BAC3_016_K03REV1	CSIRO_KS__LUP_BAC3_016_K03	403	415	1	13	0	0	0	100	0	T	TTTTTTTTTTTTT	13	2	(T)13_CSIRO_KS__LUP_BAC3_016_K03REV1	251	251	270	20	64	55	CTGCAATCGGCTTGTGAACC	482	501	20	64.52	55	ATGCAAGTGAGGACGCATGG
		CSIRO_KS__LUP_BAC3_016_K05REV1	CSIRO_KS__LUP_BAC3_016_K05REV1	CSIRO_KS__LUP_BAC3_016_K05	128	145	2	9	50	0	0	50	1	TA	TATATATATATATATATA	18	2	(TA)9_CSIRO_KS__LUP_BAC3_016_K05REV1	279	106	127	22	55.31	45.46	GTGGAGTAAGTGAATCTCATCC	366	384	19	54.69	47.37	GGTGATCATGTTGAGTTCG
		CSIRO_KS__LUP_BAC3_016_K17FOR1	CSIRO_KS__LUP_BAC3_016_K17FOR1	CSIRO_KS__LUP_BAC3_016_K17	408	419	1	12	0	0	0	100	0	T	TTTTTTTTTTTT	12	2	(T)12_CSIRO_KS__LUP_BAC3_016_K17FOR1	257	326	347	22	63.35	54.54	CCTGACAGCAGATGTTCCTTCC	561	582	22	62.74	54.54	ACGTAGTCTACCTGCCGAATGC
		CSIRO_KS__LUP_BAC3_016_K21FOR1	CSIRO_KS__LUP_BAC3_016_K21FOR1	CSIRO_KS__LUP_BAC3_016_K21	113	124	6	2	16	33	33	16	1.92	ATCGCG	ATCGCGATCGCG	12	2	(ATCGCG)2_CSIRO_KS__LUP_BAC3_016_K21FOR1	248	58	79	22	60.48	45.46	AGCATGACGCCTTATATTCTGG	285	305	21	61.3	57.14	GTAAGATGCACGGAGGAGAGC
		CSIRO_KS__LUP_BAC3_016_L02FOR1	CSIRO_KS__LUP_BAC3_016_L02FOR1	CSIRO_KS__LUP_BAC3_016_L02	708	719	6	2	16	50	16	16	1.79	CGTACC	CGTACCCGTACC	12	2	(CGTACC)2_CSIRO_KS__LUP_BAC3_016_L02FOR1	243	604	625	22	59.93	50	CTCGATAAGATAGACGCACACG	824	846	23	58.93	47.83	AAGTCCAGTCCTATCTGACTTCG
		CSIRO_KS__LUP_BAC3_016_L06REV1	CSIRO_KS__LUP_BAC3_016_L06REV1	CSIRO_KS__LUP_BAC3_016_L06	96	107	3	4	66	0	33	0	0.92	AGA	AGAAGAAGAAGA	12	2	(AGA)4_CSIRO_KS__LUP_BAC3_016_L06REV1	283	48	66	19	60.22	52.63	GCTGACCAATTCGATGACG	311	330	20	59.32	55	GCACGTGACTATCCACTTCG
		CSIRO_KS__LUP_BAC3_016_L07FOR1	CSIRO_KS__LUP_BAC3_016_L07FOR1	CSIRO_KS__LUP_BAC3_016_L07	406	417	1	12	0	0	0	100	0	T	TTTTTTTTTTTT	12	2	(T)12_CSIRO_KS__LUP_BAC3_016_L07FOR1	295	218	237	20	62.2	55	ATCGTCCGCCAAGTACATCC	495	512	18	62.31	61.11	CGCCGGTATATGCCAAGG
		CSIRO_KS__LUP_BAC3_016_L10REV1	CSIRO_KS__LUP_BAC3_016_L10REV1	CSIRO_KS__LUP_BAC3_016_L10	95	106	3	4	0	33	33	33	1.58	CGT	CGTCGTCGTCGT	12	2	(CGT)4_CSIRO_KS__LUP_BAC3_016_L10REV1	300	57	75	19	57.23	52.63	GAAGTAGCGTTGCAGTTCG	336	356	21	57.05	42.86	ATGGCTTAACAACACTCAAGC
		CSIRO_KS__LUP_BAC3_016_L19REV1	CSIRO_KS__LUP_BAC3_016_L19REV1	CSIRO_KS__LUP_BAC3_016_L19	402	413	6	2	0	16	16	66	1.25	TCGTTT	TCGTTTTCGTTT	12	2	(TCGTTT)2_CSIRO_KS__LUP_BAC3_016_L19REV1	260	364	385	22	60.56	54.54	GGAGTCTTCTGACTCAGCTTGG	602	623	22	60.4	45.46	TTCTGATCTGTCTCATGCTTGG
		CSIRO_KS__LUP_BAC3_016_M07FOR1	CSIRO_KS__LUP_BAC3_016_M07FOR1	CSIRO_KS__LUP_BAC3_016_M07	188	199	6	2	66	16	0	16	1.25	AAATCA	AAATCAAAATCA	12	2	(AAATCA)2_CSIRO_KS__LUP_BAC3_016_M07FOR1	254	36	57	22	58.89	54.54	CTGACTGGTGATACGCTACTCC	266	289	24	58.15	41.67	TTATAGACAGACATCCAGTCATGG
		CSIRO_KS__LUP_BAC3_016_M09REV1	CSIRO_KS__LUP_BAC3_016_M09REV1	CSIRO_KS__LUP_BAC3_016_M09	104	119	8	2	50	25	12	12	1.75	GTCCAAAA	GTCCAAAAGTCCAAAA	16	2	(GTCCAAAA)2_CSIRO_KS__LUP_BAC3_016_M09REV1	241	36	54	19	61.74	52.63	TCACTTGCCAACCATGTCG	253	276	24	60.89	50	CCTGCAAGAGTATTCTGAGAGAGG
		CSIRO_KS__LUP_BAC3_016_M11FOR1	CSIRO_KS__LUP_BAC3_016_M11FOR1	CSIRO_KS__LUP_BAC3_016_M11	277	288	6	2	50	50	0	0	1	ACCCAA	ACCCAAACCCAA	12	2	(ACCCAA)2_CSIRO_KS__LUP_BAC3_016_M11FOR1	343	35	52	18	57.2	55.56	CGCTGACTGATGACATGC	355	377	23	56.93	43.48	TGTGGAGTATCATAGTCTTGACG
		CSIRO_KS__LUP_BAC3_016_M18REV1	CSIRO_KS__LUP_BAC3_016_M18REV1	CSIRO_KS__LUP_BAC3_016_M18	629	640	6	2	33	16	16	33	1.92	CAATTG	CAATTGCAATTG	12	2	(CAATTG)2_CSIRO_KS__LUP_BAC3_016_M18REV1	342	485	503	19	57.94	47.37	TTGGATCATCACCAACTCG	804	826	23	58.15	34.78	AATGCATCTATGAACAATCTTGG
		CSIRO_KS__LUP_BAC3_016_M20FOR1	CSIRO_KS__LUP_BAC3_016_M20FOR1	CSIRO_KS__LUP_BAC3_016_M20	113	124	6	2	16	33	33	16	1.92	ATCGCG	ATCGCGATCGCG	12	2	(ATCGCG)2_CSIRO_KS__LUP_BAC3_016_M20FOR1	224	12	29	18	60.39	61.11	GGCTGCTCACCGTAATGC	216	235	20	59.69	55	GTACTTGGCGAAGGATCTGG
		CSIRO_KS__LUP_BAC3_016_N04FOR1	CSIRO_KS__LUP_BAC3_016_N04FOR1	CSIRO_KS__LUP_BAC3_016_N04	395	408	7	2	42	14	42	0	1.45	CGAGAGA	CGAGAGACGAGAGA	14	2	(CGAGAGA)2_CSIRO_KS__LUP_BAC3_016_N04FOR1	202	335	354	20	52.18	50	GTGAGTGAGAGAAGTTGAGG	515	536	22	51.74	40.91	TTCAATAGTAGTAGTGCAGAGG
		CSIRO_KS__LUP_BAC3_016_N04REV1	CSIRO_KS__LUP_BAC3_016_N04REV1	CSIRO_KS__LUP_BAC3_016_N04	143	154	6	2	66	0	16	16	1.25	TGAAAA	TGAAAATGAAAA	12	2	(TGAAAA)2_CSIRO_KS__LUP_BAC3_016_N04REV1	313	112	133	22	59.7	45.46	GAAGATCATGCACAGATCAAGG	403	424	22	58.8	40.91	TGAGTGCACATGAATGATAAGC
		CSIRO_KS__LUP_BAC3_016_N12FOR1	CSIRO_KS__LUP_BAC3_016_N12FOR1	CSIRO_KS__LUP_BAC3_016_N12	658	669	6	2	16	0	16	66	1.25	GTATTT	GTATTTGTATTT	12	2	(GTATTT)2_CSIRO_KS__LUP_BAC3_016_N12FOR1	230	486	504	19	54.38	47.37	AAGCACGTTACACATCACC	693	715	23	53.74	34.78	TTCTTAATGGAGTTATCTTCTCC
		CSIRO_KS__LUP_BAC3_016_N24FOR1	CSIRO_KS__LUP_BAC3_016_N24FOR1	CSIRO_KS__LUP_BAC3_016_N24	293	304	6	2	16	16	50	16	1.79	GGATGC	GGATGCGGATGC	12	2	(GGATGC)2_CSIRO_KS__LUP_BAC3_016_N24FOR1	251	215	236	22	59.66	54.54	CTACGCCTTGAAGAGAGAGTCC	444	465	22	59.02	50	GCAACGCACTATATCAGAGAGG
		CSIRO_KS__LUP_BAC3_016_O18FOR1	CSIRO_KS__LUP_BAC3_016_O18FOR1	CSIRO_KS__LUP_BAC3_016_O18	483	494	6	2	50	33	16	0	1.46	AACGCA	AACGCAAACGCA	12	2	(AACGCA)2_CSIRO_KS__LUP_BAC3_016_O18FOR1	273	432	453	22	57.93	40.91	ATTGACGGATGATACTTGAACC	685	704	20	57.17	55	CTGGAATAGGTCCTGACTGG
		CSIRO_KS__LUP_BAC3_016_O19FOR1	CSIRO_KS__LUP_BAC3_016_O19FOR1	CSIRO_KS__LUP_BAC3_016_O19	254	265	6	2	50	16	33	0	1.46	AAGAGC	AAGAGCAAGAGC	12	2	(AAGAGC)2_CSIRO_KS__LUP_BAC3_016_O19FOR1	252	216	237	22	61.01	50	GATCCTCTGCCTTGTACATTCG	446	467	22	60.74	50	CAGCCGTATCCTTACAACATCC
		CSIRO_KS__LUP_BAC3_016_O23FOR1	CSIRO_KS__LUP_BAC3_016_O23FOR1	CSIRO_KS__LUP_BAC3_016_O23	201	212	6	2	16	16	33	33	1.92	TGACGT	TGACGTTGACGT	12	2	(TGACGT)2_CSIRO_KS__LUP_BAC3_016_O23FOR1	224	95	113	19	52.14	47.37	GACCGGATAGATAATCTCG	299	318	20	51.77	40	TCTCAATCCGATATAGAACC
		CSIRO_KS__LUP_BAC3_016_P17FOR1	CSIRO_KS__LUP_BAC3_016_P17FOR1	CSIRO_KS__LUP_BAC3_016_P17	294	305	6	2	16	0	0	83	0.65	ATTTTT	ATTTTTATTTTT	12	2	(ATTTTT)2_CSIRO_KS__LUP_BAC3_016_P17FOR1	232	219	239	21	61.13	52.38	GCCGGACAATTCTTACTGAGC	430	450	21	61.08	52.38	GGCCTTCGATCTCTATGATGC
		CSIRO_KS__LUP_BAC3_016_P19FOR1	CSIRO_KS__LUP_BAC3_016_P19FOR1	CSIRO_KS__LUP_BAC3_016_P19	590	603	7	2	14	0	42	42	1.45	GTTGGTA	GTTGGTAGTTGGTA	14	2	(GTTGGTA)2_CSIRO_KS__LUP_BAC3_016_P19FOR1	246	530	548	19	56.98	47.37	TTAAGCGCAAGCACTAAGG	753	775	23	56.18	39.13	ATAGGCTTCTGTTAAGCATTAGG
		CSIRO_KS__LUP_BAC3_016_P21FOR1	CSIRO_KS__LUP_BAC3_016_P21FOR1	CSIRO_KS__LUP_BAC3_016_P21	421	432	6	2	0	33	0	66	0.92	CTTTTC	CTTTTCCTTTTC	12	2	(CTTTTC)2_CSIRO_KS__LUP_BAC3_016_P21FOR1	274	263	280	18	53.16	55.56	GGCAAGAGCTAGATGACC	515	536	22	53.87	40.91	CTATCACTTCAATCACTGATCC
		CSIRO_KS__LUP_BAC3_017A02REV1	CSIRO_KS__LUP_BAC3_017A02REV1	CSIRO_KS__LUP_BAC3_017A02	673	684	6	2	50	0	0	50	1	TAATTA	TAATTATAATTA	12	2	(TAATTA)2_CSIRO_KS__LUP_BAC3_017A02REV1	297	601	622	22	60.6	50	TAGAATGACCTCTGCCATCTCC	873	897	25	59.68	44	GAGTCGAGAGTCGATTATGATAAGG
		CSIRO_KS__LUP_BAC3_017A06FOR1	CSIRO_KS__LUP_BAC3_017A06FOR1	CSIRO_KS__LUP_BAC3_017A06	477	488	3	4	0	0	66	33	0.92	GGT	GGTGGTGGTGGT	12	2	(GGT)4_CSIRO_KS__LUP_BAC3_017A06FOR1	261	391	411	21	56.89	42.86	TTCTGAGATCAATTGGTAGCC	629	651	23	57.74	43.48	CCACAAGAGATGAGTTACATTCC
		CSIRO_KS__LUP_BAC3_017A08FOR1	CSIRO_KS__LUP_BAC3_017A08FOR1	CSIRO_KS__LUP_BAC3_017A08	236	251	8	2	12	0	0	87	0.54	ATTTTTTT	ATTTTTTTATTTTTTT	16	2	(ATTTTTTT)2_CSIRO_KS__LUP_BAC3_017A08FOR1	261	49	71	23	51.18	26.09	AATTATTCAATCCATCTATATCC	291	309	19	51.31	36.84	AATATTGCATGCTTGTAGG
		CSIRO_KS__LUP_BAC3_017A10FOR1	CSIRO_KS__LUP_BAC3_017A10FOR1	CSIRO_KS__LUP_BAC3_017A10	765	778	7	2	0	14	0	85	0.59	TTCTTTT	TTCTTTTTTCTTTT	14	2	(TTCTTTT)2_CSIRO_KS__LUP_BAC3_017A10FOR1	312	495	518	24	53.78	33.33	TGTGTGTTATCATCACTATTAAGG	786	806	21	54.2	42.86	AAGACTGGATATGAGTGTTGG
		CSIRO_KS__LUP_BAC3_017A10REV1	CSIRO_KS__LUP_BAC3_017A10REV1	CSIRO_KS__LUP_BAC3_017A10	493	504	6	2	16	16	16	50	1.79	CTTTGA	CTTTGACTTTGA	12	2	(CTTTGA)2_CSIRO_KS__LUP_BAC3_017A10REV1	249	436	457	22	60.36	50	GAGAGAGGTTCGAGATTGATGC	663	684	22	59.36	50	TGAGCTTCTATGACCAGTGTCC
		CSIRO_KS__LUP_BAC3_017A13REV1	CSIRO_KS__LUP_BAC3_017A13REV1	CSIRO_KS__LUP_BAC3_017A13	875	886	6	2	16	0	50	33	1.46	TGAGGT	TGAGGTTGAGGT	12	2	(TGAGGT)2_CSIRO_KS__LUP_BAC3_017A13REV1	261	700	721	22	59.73	50	GTCTGTGATTGAGACCATCTGC	936	960	25	59.9	44	TTGTGTACGAGACTGACTTCTATGC
		CSIRO_KS__LUP_BAC3_017B02FOR1	CSIRO_KS__LUP_BAC3_017B02FOR1	CSIRO_KS__LUP_BAC3_017B02	677	688	6	2	33	16	33	16	1.92	GAATGC	GAATGCGAATGC	12	2	(GAATGC)2_CSIRO_KS__LUP_BAC3_017B02FOR1	349	373	392	20	57.54	50	ACGAGTCACCTTGAATGTCC	704	721	18	58.29	55.56	TCCAGTGCTCCATTACGC
		CSIRO_KS__LUP_BAC3_017B03REV1	CSIRO_KS__LUP_BAC3_017B03REV1	CSIRO_KS__LUP_BAC3_017B03	644	657	7	2	0	14	0	85	0.59	TTCTTTT	TTCTTTTTTCTTTT	14	2	(TTCTTTT)2_CSIRO_KS__LUP_BAC3_017B03REV1	285	522	541	20	59.16	55	GTCACTGCCAACTGTGTTCC	786	806	21	58.69	42.86	TTGACGACTAACCAATTGACG
		CSIRO_KS__LUP_BAC3_017B06REV1	CSIRO_KS__LUP_BAC3_017B06REV1	CSIRO_KS__LUP_BAC3_017B06	117	128	6	2	66	16	0	16	1.25	ACAATA	ACAATAACAATA	12	2	(ACAATA)2_CSIRO_KS__LUP_BAC3_017B06REV1	256	70	88	19	60.53	52.63	TGGCAACCATTACCACAGC	303	325	23	60.28	47.83	CGTGAATGGATGAGTTAGAGAGC
		CSIRO_KS__LUP_BAC3_017B09FOR1	CSIRO_KS__LUP_BAC3_017B09FOR1	CSIRO_KS__LUP_BAC3_017B09	695	708	7	2	42	0	28	28	1.56	AATGATG	AATGATGAATGATG	14	2	(AATGATG)2_CSIRO_KS__LUP_BAC3_017B09FOR1	270	494	513	20	59.97	55	CGGTAGCTTCTGATCCTTCG	739	763	25	59.18	32	AACATTCATTACATTGAGATCATGG
		CSIRO_KS__LUP_BAC3_017B23REV1	CSIRO_KS__LUP_BAC3_017B23REV1	CSIRO_KS__LUP_BAC3_017B23	406	418	1	13	0	0	0	100	0	T	TTTTTTTTTTTTT	13	2	(T)13_CSIRO_KS__LUP_BAC3_017B23REV1	248	262	283	22	63.17	54.54	ACTTGCTACCTCTCGCTCAACG	488	509	22	62.89	54.54	ACAGTGGACAAGGAGGAGAACG
		CSIRO_KS__LUP_BAC3_017C05FOR1	CSIRO_KS__LUP_BAC3_017C05FOR1	CSIRO_KS__LUP_BAC3_017C05	277	289	1	13	0	0	0	100	0	T	TTTTTTTTTTTTT	13	2	(T)13_CSIRO_KS__LUP_BAC3_017C05FOR1	227	212	233	22	53.66	36.36	TTAAGGTATTGACAAGTGAACC	414	438	25	53.46	40	CATCTAGTGTCCTAGTATGATAAGG
		CSIRO_KS__LUP_BAC3_017C14REV1	CSIRO_KS__LUP_BAC3_017C14REV1	CSIRO_KS__LUP_BAC3_017C14	666	677	6	2	16	33	0	50	1.46	CTTCTA	CTTCTACTTCTA	12	2	(CTTCTA)2_CSIRO_KS__LUP_BAC3_017C14REV1	306	622	643	22	59.88	45.46	GAGCTGATTGTTCTCAACATCG	906	927	22	60.58	50	CCAGGTCTATCATGGTGATTCC
		CSIRO_KS__LUP_BAC3_017D13REV1	CSIRO_KS__LUP_BAC3_017D13REV1	CSIRO_KS__LUP_BAC3_017D13	800	811	6	2	50	16	0	33	1.46	TTAACA	TTAACATTAACA	12	2	(TTAACA)2_CSIRO_KS__LUP_BAC3_017D13REV1	346	578	600	23	60.01	47.83	CGACTGTATTCTCCAGATCAACC	904	923	20	60.01	55	TCACCGCAGACTGACTATCG
		CSIRO_KS__LUP_BAC3_017D16REV1	CSIRO_KS__LUP_BAC3_017D16REV1	CSIRO_KS__LUP_BAC3_017D16	473	484	4	3	0	25	50	25	1.5	TGGC	TGGCTGGCTGGC	12	2	(TGGC)3_CSIRO_KS__LUP_BAC3_017D16REV1	303	216	235	20	60.67	55	GGACATCGACCACTTCAAGC	501	518	18	60.67	61.11	CCTAGCAGCAAGGCATCG
		CSIRO_KS__LUP_BAC3_017D18REV1	CSIRO_KS__LUP_BAC3_017D18REV1	CSIRO_KS__LUP_BAC3_017D18	352	363	1	12	0	0	0	100	0	T	TTTTTTTTTTTT	12	2	(T)12_CSIRO_KS__LUP_BAC3_017D18REV1	249	221	239	19	64.27	63.16	GCGCTGGCTGGTATCTTGC	452	469	18	64.37	66.67	TGCGCGCTCTCTCTCTCG
		CSIRO_KS__LUP_BAC3_017D22REV1	CSIRO_KS__LUP_BAC3_017D22REV1	CSIRO_KS__LUP_BAC3_017D22	170	181	6	2	16	16	0	66	1.25	TTTTAC	TTTTACTTTTAC	12	2	(TTTTAC)2_CSIRO_KS__LUP_BAC3_017D22REV1	280	22	45	24	59.26	45.83	CACAATAGTGTGGTTCTCTTAGGC	281	301	21	58.8	47.62	CTGGAATTAGAGGCTCAATGG
		CSIRO_KS__LUP_BAC3_017E14REV1	CSIRO_KS__LUP_BAC3_017E14REV1	CSIRO_KS__LUP_BAC3_017E14	386	400	3	5	0	0	33	66	0.92	TTG	TTGTTGTTGTTGTTG	15	2	(TTG)5_CSIRO_KS__LUP_BAC3_017E14REV1	272	212	229	18	53.12	50	AGGAGGATTCAAGTGTGG	466	483	18	52.42	44.44	AATGTGTGCAACCATAGG
		CSIRO_KS__LUP_BAC3_017F09FOR1	CSIRO_KS__LUP_BAC3_017F09FOR1	CSIRO_KS__LUP_BAC3_017F09	238	249	6	2	16	16	16	50	1.79	ATCTTG	ATCTTGATCTTG	12	2	(ATCTTG)2_CSIRO_KS__LUP_BAC3_017F09FOR1	283	190	212	23	54.5	30.43	TTATTGTACGTGAATATCATTGG	448	472	25	54.37	44	TCACTATCTCCTCCTATACTAGACC
		CSIRO_KS__LUP_BAC3_017F18REV1	CSIRO_KS__LUP_BAC3_017F18REV1	CSIRO_KS__LUP_BAC3_017F18	304	315	6	2	66	33	0	0	0.92	CAAAAC	CAAAACCAAAAC	12	2	(CAAAAC)2_CSIRO_KS__LUP_BAC3_017F18REV1	247	157	180	24	63.69	54.17	CCGCGTACACTCTTACTCTGAAGC	385	403	19	62.89	63.16	CGCACTGTCCATCCAGAGG
		CSIRO_KS__LUP_BAC3_017G02FOR1	CSIRO_KS__LUP_BAC3_017G02FOR1	CSIRO_KS__LUP_BAC3_017G02	536	547	3	4	66	0	0	33	0.92	TAA	TAATAATAATAA	12	2	(TAA)4_CSIRO_KS__LUP_BAC3_017G02FOR1	298	319	340	22	57.2	45.46	GACTGGACTTATCATTGTGACG	595	616	22	56.64	36.36	GGTAATCCTTAATTGGAATTGG
		CSIRO_KS__LUP_BAC3_017G07FOR1	CSIRO_KS__LUP_BAC3_017G07FOR1	CSIRO_KS__LUP_BAC3_017G07	210	221	4	3	75	0	25	0	0.81	GAAA	GAAAGAAAGAAA	12	2	(GAAA)3_CSIRO_KS__LUP_BAC3_017G07FOR1	206	55	76	22	58.11	45.46	CTTGAAGACTTGTTCGAGTTCC	237	260	24	57.74	37.5	CCTCTTCATCATTCATATACAACG
		CSIRO_KS__LUP_BAC3_017G13REV1	CSIRO_KS__LUP_BAC3_017G13REV1	CSIRO_KS__LUP_BAC3_017G13	689	700	6	2	16	33	0	50	1.46	CATTTC	CATTTCCATTTC	12	2	(CATTTC)2_CSIRO_KS__LUP_BAC3_017G13REV1	238	607	626	20	59.49	50	CTTGGCTATGCTTGTGTTCG	823	844	22	58.91	50	CAACCACTCAGAAGCTACAACC
		CSIRO_KS__LUP_BAC3_017G18REV1	CSIRO_KS__LUP_BAC3_017G18REV1	CSIRO_KS__LUP_BAC3_017G18	309	320	6	2	50	0	0	50	1	AATATT	AATATTAATATT	12	2	(AATATT)2_CSIRO_KS__LUP_BAC3_017G18REV1	291	230	251	22	53.17	45.46	CTAACTCTCACATACTGGTTCC	499	520	22	53.4	36.36	AGCTTGTTATAGTAAGCATTGG
		CSIRO_KS__LUP_BAC3_017H03REV1	CSIRO_KS__LUP_BAC3_017H03REV1	CSIRO_KS__LUP_BAC3_017H03	168	179	6	2	50	0	0	50	1	ATTATA	ATTATAATTATA	12	2	(ATTATA)2_CSIRO_KS__LUP_BAC3_017H03REV1	250	78	95	18	53.66	38.89	ATTAATTGGAAGGCAACG	308	327	20	54.03	40	TTATGTCAATCACCACATCC
		CSIRO_KS__LUP_BAC3_017H09FOR1	CSIRO_KS__LUP_BAC3_017H09FOR1	CSIRO_KS__LUP_BAC3_017H09	547	561	3	5	0	33	0	66	0.92	TTC	TTCTTCTTCTTCTTC	15	2	(TTC)5_CSIRO_KS__LUP_BAC3_017H09FOR1	225	523	545	23	58.94	34.78	TTGTCATTCTTCATCATTGTTCC	724	747	24	58.27	45.83	GAGTCTAGGTAATGCCATATGAGG
		CSIRO_KS__LUP_BAC3_017H12FOR1	CSIRO_KS__LUP_BAC3_017H12FOR1	CSIRO_KS__LUP_BAC3_017H12	89	102	7	2	57	0	14	28	1.38	AGATATA	AGATATAAGATATA	14	2	(AGATATA)2_CSIRO_KS__LUP_BAC3_017H12FOR1	216	61	80	20	50.66	40	GGATTAACAGAGGAATTAGG	256	276	21	51.03	42.86	AGTGAACAGATCTAGTGAAGG
		CSIRO_KS__LUP_BAC3_017H12REV1	CSIRO_KS__LUP_BAC3_017H12REV1	CSIRO_KS__LUP_BAC3_017H12	963	974	6	2	16	33	16	33	1.92	TCCGAT	TCCGATTCCGAT	12	2	(TCCGAT)2_CSIRO_KS__LUP_BAC3_017H12REV1	208	805	829	25	59.44	44	CACATAGCGAAGAAGTACACATAGC	993	1012	20	59.26	55	GTGGATGACTCAGCAACTGG
		CSIRO_KS__LUP_BAC3_017H17FOR1	CSIRO_KS__LUP_BAC3_017H17FOR1	CSIRO_KS__LUP_BAC3_017H17	110	121	6	2	66	0	33	0	0.92	GGAAAA	GGAAAAGGAAAA	12	2	(GGAAAA)2_CSIRO_KS__LUP_BAC3_017H17FOR1	345	20	37	18	63.97	66.67	CTGCCGCACCAGAACACC	341	364	24	64.96	54.17	GGTTAGGTCGGTCCTTGTATGTGC
		CSIRO_KS__LUP_BAC3_017H18REV1	CSIRO_KS__LUP_BAC3_017H18REV1	CSIRO_KS__LUP_BAC3_017H18	553	566	7	2	14	14	28	42	1.84	CATTTGG	CATTTGGCATTTGG	14	2	(CATTTGG)2_CSIRO_KS__LUP_BAC3_017H18REV1	260	373	395	23	61.07	43.48	AACTCGAGGCTTAAGATGATTGC	612	632	21	61.38	52.38	TGGTAGCTGTGATCAGCTTGG
		CSIRO_KS__LUP_BAC3_017I06REV1	CSIRO_KS__LUP_BAC3_017I06REV1	CSIRO_KS__LUP_BAC3_017I06	753	764	6	2	66	0	0	33	0.92	TATAAA	TATAAATATAAA	12	2	(TATAAA)2_CSIRO_KS__LUP_BAC3_017I06REV1	245	648	672	25	58.4	44	GACCTATAAGCACGATACAGATACG	870	892	23	58.27	43.48	CCACCTATTAAGCGATAAGATCC
		CSIRO_KS__LUP_BAC3_017I08FOR1	CSIRO_KS__LUP_BAC3_017I08FOR1	CSIRO_KS__LUP_BAC3_017I08	278	289	6	2	83	16	0	0	0.65	AAAAAC	AAAAACAAAAAC	12	2	(AAAAAC)2_CSIRO_KS__LUP_BAC3_017I08FOR1	315	113	135	23	58.39	43.48	GGTGAAGAAGATGAAGAAGAACC	405	427	23	57.89	43.48	CCTATTAACAACCTGAGTCAACG
		CSIRO_KS__LUP_BAC3_017I08REV1	CSIRO_KS__LUP_BAC3_017I08REV1	CSIRO_KS__LUP_BAC3_017I08	322	333	6	2	0	0	33	66	0.92	TTGTGT	TTGTGTTTGTGT	12	2	(TTGTGT)2_CSIRO_KS__LUP_BAC3_017I08REV1	270	141	161	21	58.61	52.38	CTCCATCTCCGATCTAACACC	388	410	23	59.42	47.83	TCTGTCACTCAGTATTGGTCTGC
		CSIRO_KS__LUP_BAC3_017J02FOR1	CSIRO_KS__LUP_BAC3_017J02FOR1	CSIRO_KS__LUP_BAC3_017J02	440	469	6	5	33	0	16	50	1.46	AATTTG	AATTTGAATTTGAATTTGAATTTGAATTTG	30	1	(AATTTG)5_CSIRO_KS__LUP_BAC3_017J02FOR1	274	299	317	19	59.29	57.9	AGGAAGGAGGCACGTAAGG	552	572	21	59	47.62	TTCTAGCGTGTGCATACTTGG
		CSIRO_KS__LUP_BAC3_017J04FOR1	CSIRO_KS__LUP_BAC3_017J04FOR1	CSIRO_KS__LUP_BAC3_017J04	763	774	4	3	25	0	0	75	0.81	TTAT	TTATTTATTTAT	12	2	(TTAT)3_CSIRO_KS__LUP_BAC3_017J04FOR1	246	640	662	23	54.21	34.78	ACGTTCATCTATCAATCTTATCC	867	885	19	53.28	47.37	CAGCGTAATCATTCTCTCC
		CSIRO_KS__LUP_BAC3_017J16REV1	CSIRO_KS__LUP_BAC3_017J16REV1	CSIRO_KS__LUP_BAC3_017J16	609	620	6	2	33	16	33	16	1.92	CAATGG	CAATGGCAATGG	12	2	(CAATGG)2_CSIRO_KS__LUP_BAC3_017J16REV1	258	478	502	25	55.9	40	TGTACCTTACTCAATCTCTAACACC	714	735	22	55.36	36.36	AAGTTCCGTTAAGTGTTATTGC
		CSIRO_KS__LUP_BAC3_017J23REV1	CSIRO_KS__LUP_BAC3_017J23REV1	CSIRO_KS__LUP_BAC3_017J23	340	351	4	3	25	0	50	25	1.5	GTGA	GTGAGTGAGTGA	12	2	(GTGA)3_CSIRO_KS__LUP_BAC3_017J23REV1	263	236	254	19	53.5	42.1	TTCTTGGTTCCATACTTGG	477	498	22	53.52	36.36	ATCAAGCCTCCTATAATAATCC
		CSIRO_KS__LUP_BAC3_017K07FOR1	CSIRO_KS__LUP_BAC3_017K07FOR1	CSIRO_KS__LUP_BAC3_017K07	162	173	6	2	50	33	0	16	1.46	CATCAA	CATCAACATCAA	12	2	(CATCAA)2_CSIRO_KS__LUP_BAC3_017K07FOR1	206	129	146	18	60.69	61.11	TGACCGGTACGTCCTTGC	315	334	20	60.41	50	AATCGCTAACTGTGCCTTCG
		CSIRO_KS__LUP_BAC3_017K13REV1	CSIRO_KS__LUP_BAC3_017K13REV1	CSIRO_KS__LUP_BAC3_017K13	77	88	6	2	33	0	33	33	1.58	ATGTGA	ATGTGAATGTGA	12	2	(ATGTGA)2_CSIRO_KS__LUP_BAC3_017K13REV1	221	3	22	20	60.18	55	TCACTGAGTCGCTTGACTGG	202	223	22	59.26	45.46	ACATGTGTTCTCAGAAGGTTGC
		CSIRO_KS__LUP_BAC3_017K20REV1	CSIRO_KS__LUP_BAC3_017K20REV1	CSIRO_KS__LUP_BAC3_017K20	395	406	6	2	16	0	33	50	1.46	GATTTG	GATTTGGATTTG	12	2	(GATTTG)2_CSIRO_KS__LUP_BAC3_017K20REV1	260	352	371	20	59.55	55	GGCCTTGAGGTATGACTTGG	590	611	22	59.75	45.46	TTACTCCTCGAATAAGGCAAGG
		CSIRO_KS__LUP_BAC3_017K23FOR1	CSIRO_KS__LUP_BAC3_017K23FOR1	CSIRO_KS__LUP_BAC3_017K23	747	758	6	2	66	16	0	16	1.25	CAATAA	CAATAACAATAA	12	2	(CAATAA)2_CSIRO_KS__LUP_BAC3_017K23FOR1	331	452	476	25	58.77	40	GGAATGCATATCTTATACACACACC	761	782	22	59.22	36.36	TTCATTCCTCATTAATGCTTGC
		CSIRO_KS__LUP_BAC3_017L05FOR1	CSIRO_KS__LUP_BAC3_017L05FOR1	CSIRO_KS__LUP_BAC3_017L05	256	269	7	2	28	57	0	14	1.38	AACCCCT	AACCCCTAACCCCT	14	2	(AACCCCT)2_CSIRO_KS__LUP_BAC3_017L05FOR1	245	77	94	18	59.3	61.11	GGATGGCCTTCTGACAGC	299	321	23	59.06	39.13	TGATCCACAAGATAATCAGATCG
		CSIRO_KS__LUP_BAC3_017L10REV1	CSIRO_KS__LUP_BAC3_017L10REV1	CSIRO_KS__LUP_BAC3_017L10	409	420	3	4	0	33	0	66	0.92	TCT	TCTTCTTCTTCT	12	2	(TCT)4_CSIRO_KS__LUP_BAC3_017L10REV1	306	178	198	21	60.79	47.62	CTGTGCAATAAGCCATTCTGC	466	483	18	60.15	55.56	GCAGCGGAATATGGATGC
		CSIRO_KS__LUP_BAC3_017L12REV1	CSIRO_KS__LUP_BAC3_017L12REV1	CSIRO_KS__LUP_BAC3_017L12	668	681	7	2	42	0	28	28	1.56	AATGATG	AATGATGAATGATG	14	2	(AATGATG)2_CSIRO_KS__LUP_BAC3_017L12REV1	220	503	524	22	59.21	45.46	AGTGATCCATCTGAACAAGACG	701	722	22	59.41	45.46	CATGAGATTGTGGACTTGATCC
		CSIRO_KS__LUP_BAC3_017L15REV1	CSIRO_KS__LUP_BAC3_017L15REV1	CSIRO_KS__LUP_BAC3_017L15	235	246	4	3	25	0	0	75	0.81	ATTT	ATTTATTTATTT	12	2	(ATTT)3_CSIRO_KS__LUP_BAC3_017L15REV1	300	76	93	18	57.54	50	ATCTTCTGCGCGTTATGC	353	375	23	57.82	39.13	TCCATCCATTATCAACACTATCC
		CSIRO_KS__LUP_BAC3_017L19REV1	CSIRO_KS__LUP_BAC3_017L19REV1	CSIRO_KS__LUP_BAC3_017L19	713	726	7	2	14	14	0	71	1.15	TTTATTC	TTTATTCTTTATTC	14	2	(TTTATTC)2_CSIRO_KS__LUP_BAC3_017L19REV1	250	625	644	20	50.56	35	GTTCAATGAATTGATCTACG	851	874	24	50.58	29.17	TTACTATTAACTAAGACAACATGC
		CSIRO_KS__LUP_BAC3_017M09REV1	CSIRO_KS__LUP_BAC3_017M09REV1	CSIRO_KS__LUP_BAC3_017M09	121	132	6	2	33	16	0	50	1.46	TATTAC	TATTACTATTAC	12	2	(TATTAC)2_CSIRO_KS__LUP_BAC3_017M09REV1	231	82	101	20	60.37	50	AACTCTCATGCTGCGAATCC	289	312	24	59.41	41.67	CACTTGAATCTCTGAATCTGAAGG
		CSIRO_KS__LUP_BAC3_017N06FOR1	CSIRO_KS__LUP_BAC3_017N06FOR1	CSIRO_KS__LUP_BAC3_017N06	899	910	6	2	16	16	16	50	1.79	TCAGTT	TCAGTTTCAGTT	12	2	(TCAGTT)2_CSIRO_KS__LUP_BAC3_017N06FOR1	253	678	701	24	53.64	33.33	AATTCGACACTACTATTGTAATCC	912	930	19	52.81	52.63	CAGACGGACTATCTCATCC
		CSIRO_KS__LUP_BAC3_017N09REV1	CSIRO_KS__LUP_BAC3_017N09REV1	CSIRO_KS__LUP_BAC3_017N09	322	333	6	2	0	16	0	83	0.65	TCTTTT	TCTTTTTCTTTT	12	2	(TCTTTT)2_CSIRO_KS__LUP_BAC3_017N09REV1	295	235	257	23	60.46	47.83	CCTAAGCAAGAACTCACAAGACG	508	529	22	60.51	45.46	AATCTCAGTGGCACAAGAATCC
		CSIRO_KS__LUP_BAC3_017N13FOR1	CSIRO_KS__LUP_BAC3_017N13FOR1	CSIRO_KS__LUP_BAC3_017N13	417	432	8	2	50	25	12	12	1.75	AAACCAGT	AAACCAGTAAACCAGT	16	2	(AAACCAGT)2_CSIRO_KS__LUP_BAC3_017N13FOR1	253	297	318	22	61.07	50	GACAAGCAACCTTACCACAAGC	526	549	24	60.93	45.83	CATCACCTCTATGATGTCTGTTGC
		CSIRO_KS__LUP_BAC3_017N24REV1	CSIRO_KS__LUP_BAC3_017N24REV1	CSIRO_KS__LUP_BAC3_017N24	132	143	6	2	0	16	33	50	1.46	CTGTTG	CTGTTGCTGTTG	12	2	(CTGTTG)2_CSIRO_KS__LUP_BAC3_017N24REV1	265	48	69	22	58.81	50	CACTAGGAAGATCCTGTCATCG	289	312	24	58.15	37.5	AACAATCACGTATGAATACACAGC
		CSIRO_KS__LUP_BAC3_017O02REV1	CSIRO_KS__LUP_BAC3_017O02REV1	CSIRO_KS__LUP_BAC3_017O02	156	167	6	2	0	50	16	33	1.46	TCCTGC	TCCTGCTCCTGC	12	2	(TCCTGC)2_CSIRO_KS__LUP_BAC3_017O02REV1	265	17	37	21	59.89	52.38	GTAGAATGCCTTCTGCTGTGG	260	281	22	58.93	50	CTAGGTTGGAGCATAGTTGACG
		CSIRO_KS__LUP_BAC3_017O07FOR1	CSIRO_KS__LUP_BAC3_017O07FOR1	CSIRO_KS__LUP_BAC3_017O07	94	105	6	2	50	16	33	0	1.46	GAAACG	GAAACGGAAACG	12	2	(GAAACG)2_CSIRO_KS__LUP_BAC3_017O07FOR1	255	49	67	19	62.17	63.16	GCAGCTCCAGCTGAACACC	285	303	19	61.35	57.9	AAGCGTCTCGGCATAGTGG
		CSIRO_KS__LUP_BAC3_017O24REV1	CSIRO_KS__LUP_BAC3_017O24REV1	CSIRO_KS__LUP_BAC3_017O24	373	386	7	2	71	0	0	28	0.86	ATTAAAA	ATTAAAAATTAAAA	14	2	(ATTAAAA)2_CSIRO_KS__LUP_BAC3_017O24REV1	228	280	303	24	59.91	41.67	CGCTTATATCTGTAACATGGATCG	486	507	22	58.98	45.46	ACATTCCGAGAATAGTGTGTGG
		CSIRO_KS__LUP_BAC3_017P01REV1	CSIRO_KS__LUP_BAC3_017P01REV1	CSIRO_KS__LUP_BAC3_017P01	146	157	6	2	16	16	66	0	1.25	CGGAGG	CGGAGGCGGAGG	12	2	(CGGAGG)2_CSIRO_KS__LUP_BAC3_017P01REV1	252	94	113	20	60.81	55	GAGGCACATTGGAGTTCTGC	323	345	23	59.96	52.17	CGGTAACAGACCAGGTATAGTCG
		CSIRO_KS__LUP_BAC3_017P05FOR1	CSIRO_KS__LUP_BAC3_017P05FOR1	CSIRO_KS__LUP_BAC3_017P05	642	657	8	2	25	0	12	62	1.3	GTTTATTA	GTTTATTAGTTTATTA	16	2	(GTTTATTA)2_CSIRO_KS__LUP_BAC3_017P05FOR1	226	553	571	19	56.29	52.63	AACTCGGACTTGTGAGTGC	757	778	22	55.67	45.46	ATGACTCCAATAGTGACACTCC
		CSIRO_KS__LUP_BAC3_017P06REV1	CSIRO_KS__LUP_BAC3_017P06REV1	CSIRO_KS__LUP_BAC3_017P06	584	595	6	2	16	16	16	50	1.79	TTGACT	TTGACTTTGACT	12	2	(TTGACT)2_CSIRO_KS__LUP_BAC3_017P06REV1	340	525	547	23	50.75	34.78	ATCTTATTAGAGAGAAGAGATGG	846	864	19	50.33	47.37	GGACTGTGAGAGTAATTCG
		CSIRO_KS__LUP_BAC3_017P07FOR1	CSIRO_KS__LUP_BAC3_017P07FOR1	CSIRO_KS__LUP_BAC3_017P07	193	204	6	2	66	16	16	0	1.25	CAAGAA	CAAGAACAAGAA	12	2	(CAAGAA)2_CSIRO_KS__LUP_BAC3_017P07FOR1	271	168	186	19	61.64	57.9	GCCTTGCCACAATCTCACC	418	438	21	61.91	52.38	GCCAATGCACCACTTAGAAGG
		CSIRO_KS__LUP_BAC3_017P12REV1	CSIRO_KS__LUP_BAC3_017P12REV1	CSIRO_KS__LUP_BAC3_017P12	623	634	6	2	0	33	0	66	0.92	TTCTCT	TTCTCTTTCTCT	12	2	(TTCTCT)2_CSIRO_KS__LUP_BAC3_017P12REV1	341	363	380	18	60.51	61.11	CCTGAAGCATCGGTCTCG	681	703	23	60.19	47.83	CGCTTCTCACTTACTATGGTTGG
		CSIRO_KS__LUP_BAC3_017P21FOR1	CSIRO_KS__LUP_BAC3_017P21FOR1	CSIRO_KS__LUP_BAC3_017P21	800	811	6	2	33	0	33	33	1.58	TAATGG	TAATGGTAATGG	12	2	(TAATGG)2_CSIRO_KS__LUP_BAC3_017P21FOR1	334	508	525	18	50.86	44.44	AAGTTGCATCTTCTCTGG	820	841	22	50.75	40.91	GTAGTTCGACATTACTGTATCC
		CSIRO_KS__LUP_BAC3_017P23REV1	CSIRO_KS__LUP_BAC3_017P23REV1	CSIRO_KS__LUP_BAC3_017P23	434	445	6	2	50	0	33	16	1.46	TGAAAG	TGAAAGTGAAAG	12	2	(TGAAAG)2_CSIRO_KS__LUP_BAC3_017P23REV1	282	227	248	22	52.92	40.91	TTACTGATGTACCTATGTGTGC	488	508	21	52.96	38.1	TTGATAGTTGGAGATAACACG
		CSIRO_KS__LUP_BAC3_018B06REV1	CSIRO_KS__LUP_BAC3_018B06REV1	CSIRO_KS__LUP_BAC3_018B06	602	613	6	2	0	33	16	50	1.46	TCCTGT	TCCTGTTCCTGT	12	2	(TCCTGT)2_CSIRO_KS__LUP_BAC3_018B06REV1	243	518	539	22	59.85	50	GCCTGCCATATATCCTTACTGG	737	760	24	59.41	37.5	CAGTGTTATCAATCACATGAATCG
		CSIRO_KS__LUP_BAC3_018B08REV1	CSIRO_KS__LUP_BAC3_018B08REV1	CSIRO_KS__LUP_BAC3_018B08	602	613	6	2	0	33	16	50	1.46	TCCTGT	TCCTGTTCCTGT	12	2	(TCCTGT)2_CSIRO_KS__LUP_BAC3_018B08REV1	212	578	600	23	59.97	47.83	GCAGCATGGATCTCTCATATACC	769	789	21	60.59	47.62	TCTTCACATGGATGTGTCACG
		CSIRO_KS__LUP_BAC3_018B14REV1	CSIRO_KS__LUP_BAC3_018B14REV1	CSIRO_KS__LUP_BAC3_018B14	875	890	8	2	25	37	0	37	1.56	ACTTACTC	ACTTACTCACTTACTC	16	2	(ACTTACTC)2_CSIRO_KS__LUP_BAC3_018B14REV1	324	589	613	25	54.08	36	CTTACTTACTTACTAACATGCTTGC	892	912	21	54.58	42.86	TAAGTCCAGCAATGAGTAACC
		CSIRO_KS__LUP_BAC3_018B15REV1	CSIRO_KS__LUP_BAC3_018B15REV1	CSIRO_KS__LUP_BAC3_018B15	906	920	3	5	33	33	0	33	1.58	ACT	ACTACTACTACTACT	15	2	(ACT)5_CSIRO_KS__LUP_BAC3_018B15REV1	347	621	644	24	52.21	37.5	CTGACTTACTTACTAACTGATTGG	947	967	21	52.44	52.38	GGAAGGTAGTAGTCAGTAGGC
		CSIRO_KS__LUP_BAC3_018B20REV1	CSIRO_KS__LUP_BAC3_018B20REV1	CSIRO_KS__LUP_BAC3_018B20	315	326	3	4	33	0	0	66	0.92	ATT	ATTATTATTATT	12	2	(ATT)4_CSIRO_KS__LUP_BAC3_018B20REV1	265	117	140	24	61.95	45.83	CGATGTTCCTAGACATCACATTCC	360	381	22	62.7	54.54	GGTGTATTCCGCCACTGATACC
		CSIRO_KS__LUP_BAC3_018C15FOR1	CSIRO_KS__LUP_BAC3_018C15FOR1	CSIRO_KS__LUP_BAC3_018C15	131	144	7	2	14	42	14	28	1.84	CGCTTCA	CGCTTCACGCTTCA	14	2	(CGCTTCA)2_CSIRO_KS__LUP_BAC3_018C15FOR1	265	75	94	20	60.36	50	TAGCCAAGAAGGCATTACGC	318	339	22	59.38	45.46	TCTCCGTCAAGAATTACACAGC
		CSIRO_KS__LUP_BAC3_018C24FOR1	CSIRO_KS__LUP_BAC3_018C24FOR1	CSIRO_KS__LUP_BAC3_018C24	147	158	1	12	100	0	0	0	0	A	AAAAAAAAAAAA	12	2	(A)12_CSIRO_KS__LUP_BAC3_018C24FOR1	295	38	59	22	62	50	ATCTTCTGCTTCCTGACCTTGG	312	332	21	61.55	47.62	ATGAACAAGCAAGGAGGTTGC
		CSIRO_KS__LUP_BAC3_018D17FOR1	CSIRO_KS__LUP_BAC3_018D17FOR1	CSIRO_KS__LUP_BAC3_018D17	349	360	6	2	50	33	0	16	1.46	AACCAT	AACCATAACCAT	12	2	(AACCAT)2_CSIRO_KS__LUP_BAC3_018D17FOR1	232	175	193	19	57.59	57.9	GCCATCACAGACCTACACG	382	406	25	58.57	44	AAGGATTAGTCGTGTTAGCTACTCC
		CSIRO_KS__LUP_BAC3_018D21REV1	CSIRO_KS__LUP_BAC3_018D21REV1	CSIRO_KS__LUP_BAC3_018D21	113	126	7	2	0	28	0	71	0.86	TTCCTTT	TTCCTTTTTCCTTT	14	2	(TTCCTTT)2_CSIRO_KS__LUP_BAC3_018D21REV1	270	36	57	22	61.51	50	TGCCGAACCTACTCTATTGTCG	284	305	22	60.89	50	CTATCAACCTCCAACTCCAACG
		CSIRO_KS__LUP_BAC3_018E03REV1	CSIRO_KS__LUP_BAC3_018E03REV1	CSIRO_KS__LUP_BAC3_018E03	628	643	8	2	37	0	0	62	0.95	TATATATT	TATATATTTATATATT	16	2	(TATATATT)2_CSIRO_KS__LUP_BAC3_018E03REV1	240	443	467	25	53.38	32	CAATCTCACAATATTATCTACTTCC	660	682	23	54.03	34.78	CAATATTGACATCATCTACAAGG
		CSIRO_KS__LUP_BAC3_018E05FOR1	CSIRO_KS__LUP_BAC3_018E05FOR1	CSIRO_KS__LUP_BAC3_018E05	241	252	6	2	50	33	0	16	1.46	AACTCA	AACTCAAACTCA	12	2	(AACTCA)2_CSIRO_KS__LUP_BAC3_018E05FOR1	237	162	184	23	59.13	39.13	GATGATGATGATAATGACGATGG	375	398	24	58.67	41.67	AACGATGATAGTCTGAACTCATCC
		CSIRO_KS__LUP_BAC3_018E06REV1	CSIRO_KS__LUP_BAC3_018E06REV1	CSIRO_KS__LUP_BAC3_018E06	481	492	6	2	66	0	16	16	1.25	AAGATA	AAGATAAAGATA	12	2	(AAGATA)2_CSIRO_KS__LUP_BAC3_018E06REV1	256	283	304	22	56.71	40.91	AAGGAACAAGAGATCAAGAAGG	517	538	22	56.42	45.46	CTTACATAGGCTCATGTTGACC
		CSIRO_KS__LUP_BAC3_018E08REV1	CSIRO_KS__LUP_BAC3_018E08REV1	CSIRO_KS__LUP_BAC3_018E08	274	285	6	2	50	0	33	16	1.46	ATGAAG	ATGAAGATGAAG	12	2	(ATGAAG)2_CSIRO_KS__LUP_BAC3_018E08REV1	317	181	200	20	56.31	45	GTGGTTGGTTAACATGATGC	473	497	25	56.83	36	TTGATAAGAACTTAGTCACAACTGG
		CSIRO_KS__LUP_BAC3_018E21FOR1	CSIRO_KS__LUP_BAC3_018E21FOR1	CSIRO_KS__LUP_BAC3_018E21	156	169	7	2	14	0	0	85	0.59	TTTATTT	TTTATTTTTTATTT	14	2	(TTTATTT)2_CSIRO_KS__LUP_BAC3_018E21FOR1	266	57	79	23	64.06	47.83	CGAATGGAATGGTTCTGTCTTCC	303	322	20	64.01	50	ATTCCATTGGCCAACCATCC
		CSIRO_KS__LUP_BAC3_018E23REV1	CSIRO_KS__LUP_BAC3_018E23REV1	CSIRO_KS__LUP_BAC3_018E23	174	185	6	2	16	16	33	33	1.92	GCTTGA	GCTTGAGCTTGA	12	2	(GCTTGA)2_CSIRO_KS__LUP_BAC3_018E23REV1	246	7	29	23	60.73	47.83	CGTCATCTATATCCATGCTGTCC	234	252	19	60.26	57.9	CGACCACTGATGCTGAACC
		CSIRO_KS__LUP_BAC3_018G04REV1	CSIRO_KS__LUP_BAC3_018G04REV1	CSIRO_KS__LUP_BAC3_018G04	381	392	6	2	16	33	0	50	1.46	TCCTAT	TCCTATTCCTAT	12	2	(TCCTAT)2_CSIRO_KS__LUP_BAC3_018G04REV1	269	246	269	24	58.51	41.67	CAGACATAACATGACAGAACATCC	491	514	24	58.89	41.67	TTGTAAGTCTGCCTCTTGATTACC
		CSIRO_KS__LUP_BAC3_018G18FOR1	CSIRO_KS__LUP_BAC3_018G18FOR1	CSIRO_KS__LUP_BAC3_018G18	59	70	6	2	33	0	66	0	0.92	GGAAGG	GGAAGGGGAAGG	12	2	(GGAAGG)2_CSIRO_KS__LUP_BAC3_018G18FOR1	247	17	38	22	57.89	50	GGACTATTCACAACGCTACTCC	243	263	21	57.79	42.86	TTCGTTGATCCAATAGTACGC
		CSIRO_KS__LUP_BAC3_018G20FOR1	CSIRO_KS__LUP_BAC3_018G20FOR1	CSIRO_KS__LUP_BAC3_018G20	286	301	8	2	50	25	0	25	1.5	CAACTATA	CAACTATACAACTATA	16	2	(CAACTATA)2_CSIRO_KS__LUP_BAC3_018G20FOR1	306	23	40	18	60.3	55.56	TCGGTGCAAGTTGTGTGG	304	328	25	60.24	40	CCACAATCTCACTTGAATAAGATCC
		CSIRO_KS__LUP_BAC3_018G22REV1	CSIRO_KS__LUP_BAC3_018G22REV1	CSIRO_KS__LUP_BAC3_018G22	601	612	6	2	0	33	16	50	1.46	TCCTGT	TCCTGTTCCTGT	12	2	(TCCTGT)2_CSIRO_KS__LUP_BAC3_018G22REV1	265	478	499	22	59.99	50	CGATAGCCATACACTTCCTTCC	721	742	22	59.27	50	TCACAGGATCGTACAAGTAGCC
		CSIRO_KS__LUP_BAC3_018H11FOR1	CSIRO_KS__LUP_BAC3_018H11FOR1	CSIRO_KS__LUP_BAC3_018H11	288	301	7	2	28	14	0	57	1.38	TTTACAT	TTTACATTTTACAT	14	2	(TTTACAT)2_CSIRO_KS__LUP_BAC3_018H11FOR1	224	125	146	22	55.02	36.36	AAGATGGAATTCAGTATTGAGG	325	348	24	54.91	37.5	ACTAATGATGGAGAAGAGAATACC
		CSIRO_KS__LUP_BAC3_018H14FOR1	CSIRO_KS__LUP_BAC3_018H14FOR1	CSIRO_KS__LUP_BAC3_018H14	670	681	3	4	66	0	0	33	0.92	TAA	TAATAATAATAA	12	2	(TAA)4_CSIRO_KS__LUP_BAC3_018H14FOR1	306	525	549	25	56.08	40	CAGATCATAAGTTAGTACCACATCC	809	830	22	55.12	45.46	ACTCGAATAGTAGATGGACTGG
		CSIRO_KS__LUP_BAC3_018H17FOR1	CSIRO_KS__LUP_BAC3_018H17FOR1	CSIRO_KS__LUP_BAC3_018H17	207	218	6	2	66	0	33	0	0.92	AAGAGA	AAGAGAAAGAGA	12	2	(AAGAGA)2_CSIRO_KS__LUP_BAC3_018H17FOR1	254	63	82	20	59.54	45	TGGCGAATTATCAGTGTTGG	293	316	24	58.86	37.5	TCAGTCATATCATAATCACCATGC
		CSIRO_KS__LUP_BAC3_018H17REV1	CSIRO_KS__LUP_BAC3_018H17REV1	CSIRO_KS__LUP_BAC3_018H17	573	584	6	2	16	33	16	33	1.92	TGCATC	TGCATCTGCATC	12	2	(TGCATC)2_CSIRO_KS__LUP_BAC3_018H17REV1	253	504	524	21	57.47	52.38	GCTCTAGCGCCTTAGATTACC	737	756	20	57.32	50	ATGGAGCTTAAGCAGTCAGC
		CSIRO_KS__LUP_BAC3_018H19FOR1	CSIRO_KS__LUP_BAC3_018H19FOR1	CSIRO_KS__LUP_BAC3_018H19	187	198	6	2	16	50	33	0	1.46	GCCCAG	GCCCAGGCCCAG	12	2	(GCCCAG)2_CSIRO_KS__LUP_BAC3_018H19FOR1	280	160	177	18	52.17	44.44	AATCACCAACACACTTGG	418	439	22	52.23	40.91	AAGTTAGGTAGGTGATAAGTGC
		CSIRO_KS__LUP_BAC3_018H20REV1	CSIRO_KS__LUP_BAC3_018H20REV1	CSIRO_KS__LUP_BAC3_018H20	155	166	6	2	16	0	33	50	1.46	GGTTTA	GGTTTAGGTTTA	12	2	(GGTTTA)2_CSIRO_KS__LUP_BAC3_018H20REV1	263	109	133	25	59.44	40	TGGTAATAGGTTGTTACTGTGTTGC	349	371	23	60.19	47.83	GCTAACACGACTTCTCAATGACC
		CSIRO_KS__LUP_BAC3_018H22FOR1	CSIRO_KS__LUP_BAC3_018H22FOR1	CSIRO_KS__LUP_BAC3_018H22	428	445	6	3	0	16	0	83	0.65	TTTCTT	TTTCTTTTTCTTTTTCTT	18	2	(TTTCTT)3_CSIRO_KS__LUP_BAC3_018H22FOR1	298	243	264	22	60.14	45.46	TGATCGACATAGTTGCAAGACC	517	540	24	59.35	45.83	GACTGAGCTATGGACAGTTATTCG
		CSIRO_KS__LUP_BAC3_018I04REV1	CSIRO_KS__LUP_BAC3_018I04REV1	CSIRO_KS__LUP_BAC3_018I04	668	679	6	2	83	0	16	0	0.65	AAGAAA	AAGAAAAAGAAA	12	2	(AAGAAA)2_CSIRO_KS__LUP_BAC3_018I04REV1	225	521	543	23	55.1	34.78	CAGGCTAATATATGAATTGAAGC	727	745	19	54.32	57.9	CTCTGCTCTGTGAGTCAGG
		CSIRO_KS__LUP_BAC3_018J06REV1	CSIRO_KS__LUP_BAC3_018J06REV1	CSIRO_KS__LUP_BAC3_018J06	178	191	7	2	14	0	0	85	0.59	TTTTTAT	TTTTTATTTTTTAT	14	2	(TTTTTAT)2_CSIRO_KS__LUP_BAC3_018J06REV1	313	1	22	22	50.08	36.36	TATAGTCACACATATGACAACC	294	313	20	50.67	35	TGTCATCTTAATAAGCTTGG
		CSIRO_KS__LUP_BAC3_018J13REV1	CSIRO_KS__LUP_BAC3_018J13REV1	CSIRO_KS__LUP_BAC3_018J13	169	180	6	2	66	0	16	16	1.25	TGAAAA	TGAAAATGAAAA	12	2	(TGAAAA)2_CSIRO_KS__LUP_BAC3_018J13REV1	218	123	144	22	59.31	50	TGAAGTGTCTCTCCTCACATCC	317	340	24	59.71	45.83	AGACAGACAGATCAATGCACTACC
		CSIRO_KS__LUP_BAC3_018J15FOR1	CSIRO_KS__LUP_BAC3_018J15FOR1	CSIRO_KS__LUP_BAC3_018J15	170	185	8	2	0	25	12	62	1.3	TTGCTTTC	TTGCTTTCTTGCTTTC	16	2	(TTGCTTTC)2_CSIRO_KS__LUP_BAC3_018J15FOR1	266	50	72	23	58.66	47.83	ATTCTACTCCAACCTGACACTCC	293	315	23	59.39	39.13	CAACGTGACAATGATGAATTAGG
		CSIRO_KS__LUP_BAC3_018K03REV1	CSIRO_KS__LUP_BAC3_018K03REV1	CSIRO_KS__LUP_BAC3_018K03	710	721	6	2	16	33	0	50	1.46	CATTCT	CATTCTCATTCT	12	2	(CATTCT)2_CSIRO_KS__LUP_BAC3_018K03REV1	284	554	575	22	53.48	40.91	GTTCTCTTCTATTAGCATGTGG	817	837	21	52.56	38.1	AAGGATTATGTTCTTCTGACC
		CSIRO_KS__LUP_BAC3_018K05FOR1	CSIRO_KS__LUP_BAC3_018K05FOR1	CSIRO_KS__LUP_BAC3_018K05	511	522	4	3	75	0	0	25	0.81	TAAA	TAAATAAATAAA	12	2	(TAAA)3_CSIRO_KS__LUP_BAC3_018K05FOR1	243	351	375	25	55.35	32	TTAGTTAATTAGATTGAACCTACCG	575	593	19	56.03	47.37	AGATGAAGGCATGAGATGG
		CSIRO_KS__LUP_BAC3_018L13REV1	CSIRO_KS__LUP_BAC3_018L13REV1	CSIRO_KS__LUP_BAC3_018L13	245	256	6	2	33	0	0	66	0.92	TTTTAA	TTTTAATTTTAA	12	2	(TTTTAA)2_CSIRO_KS__LUP_BAC3_018L13REV1	349	20	41	22	57.99	45.46	TGTCATTACACCAGCTAGAACG	347	368	22	58.39	36.36	GCAATATTAACCGAATGAATGG
		CSIRO_KS__LUP_BAC3_018M05REV1	CSIRO_KS__LUP_BAC3_018M05REV1	CSIRO_KS__LUP_BAC3_018M05	567	580	7	2	28	28	0	42	1.56	CATCATT	CATCATTCATCATT	14	2	(CATCATT)2_CSIRO_KS__LUP_BAC3_018M05REV1	254	480	502	23	60.78	47.83	GGAGGATATTGGTGTAAGGATGG	710	733	24	60.06	45.83	AGTCCATAGAAGAAGACGTGAACC
		CSIRO_KS__LUP_BAC3_018M18FOR1	CSIRO_KS__LUP_BAC3_018M18FOR1	CSIRO_KS__LUP_BAC3_018M18	526	537	6	2	33	33	16	16	1.92	CAATGC	CAATGCCAATGC	12	2	(CAATGC)2_CSIRO_KS__LUP_BAC3_018M18FOR1	276	406	423	18	54.93	61.11	CCACACTCTCCTCTCACG	658	681	24	54.28	29.17	AAGTAAGATGATGAATGATATTGG
		CSIRO_KS__LUP_BAC3_018N02FOR1	CSIRO_KS__LUP_BAC3_018N02FOR1	CSIRO_KS__LUP_BAC3_018N02	453	464	6	2	33	33	33	0	1.58	CCAAGG	CCAAGGCCAAGG	12	2	(CCAAGG)2_CSIRO_KS__LUP_BAC3_018N02FOR1	222	359	376	18	50.46	44.44	TGATATGTCACGACTTGG	562	580	19	51.06	47.37	CAGACCATCATACTTGAGG
		CSIRO_KS__LUP_BAC3_018N09FOR1	CSIRO_KS__LUP_BAC3_018N09FOR1	CSIRO_KS__LUP_BAC3_018N09	272	283	6	2	66	0	0	33	0.92	AATATA	AATATAAATATA	12	2	(AATATA)2_CSIRO_KS__LUP_BAC3_018N09FOR1	209	250	267	18	52.23	44.44	ATGTGAGGTGTTGAATGC	437	458	22	51.98	36.36	CATCAACAACACTTATTAGAGC
		CSIRO_KS__LUP_BAC3_018N13FOR1	CSIRO_KS__LUP_BAC3_018N13FOR1	CSIRO_KS__LUP_BAC3_018N13	206	217	3	4	33	66	0	0	0.92	ACC	ACCACCACCACC	12	2	(ACC)4_CSIRO_KS__LUP_BAC3_018N13FOR1	328	78	100	23	60.14	43.48	GAGCTAACAATCCAAGAATCACG	384	405	22	59.69	50	TCACAAGTGAGCCAGAAGTAGC
		CSIRO_KS__LUP_BAC3_018N22REV1	CSIRO_KS__LUP_BAC3_018N22REV1	CSIRO_KS__LUP_BAC3_018N22	532	543	6	2	16	16	16	50	1.79	TCATGT	TCATGTTCATGT	12	2	(TCATGT)2_CSIRO_KS__LUP_BAC3_018N22REV1	249	367	388	22	59.48	45.46	TCTGCTCATGAAGGTTAGATGC	594	615	22	58.49	45.46	TAGAGGTTATCCTGATGCAAGC
		CSIRO_KS__LUP_BAC3_018O01REV1	CSIRO_KS__LUP_BAC3_018O01REV1	CSIRO_KS__LUP_BAC3_018O01	205	216	6	2	16	0	16	66	1.25	ATGTTT	ATGTTTATGTTT	12	2	(ATGTTT)2_CSIRO_KS__LUP_BAC3_018O01REV1	313	170	189	20	57.29	50	GGCAGTTCTTCTGATGTTCC	462	482	21	57.68	52.38	GACCGGTAGGTCATTAAGAGG
		CSIRO_KS__LUP_BAC3_018O02REV1	CSIRO_KS__LUP_BAC3_018O02REV1	CSIRO_KS__LUP_BAC3_018O02	264	277	7	2	14	28	14	42	1.84	CCTATTG	CCTATTGCCTATTG	14	2	(CCTATTG)2_CSIRO_KS__LUP_BAC3_018O02REV1	206	132	153	22	50.88	31.82	TTGTTAAGGAGATATCTTATGC	318	337	20	51.09	40	ACAGGCTGATAATCTTAACC
		CSIRO_KS__LUP_BAC3_018O16REV1	CSIRO_KS__LUP_BAC3_018O16REV1	CSIRO_KS__LUP_BAC3_018O16	286	297	6	2	83	0	0	16	0.65	AATAAA	AATAAAAATAAA	12	2	(AATAAA)2_CSIRO_KS__LUP_BAC3_018O16REV1	300	70	91	22	54.49	45.46	TTGAGGTGAGTATCTGTGTAGG	348	369	22	53.77	36.36	ATGTATATCGATGCCTATAACG
		CSIRO_KS__LUP_BAC3_018O18REV1	CSIRO_KS__LUP_BAC3_018O18REV1	CSIRO_KS__LUP_BAC3_018O18	315	326	6	2	0	16	0	83	0.65	CTTTTT	CTTTTTCTTTTT	12	2	(CTTTTT)2_CSIRO_KS__LUP_BAC3_018O18REV1	292	58	77	20	57.24	55	CTGGTACCGCTCTATGATCC	329	349	21	57.03	42.86	TTATAGCCTTCATGAGGTTGC
		CSIRO_KS__LUP_BAC3_018O22REV1	CSIRO_KS__LUP_BAC3_018O22REV1	CSIRO_KS__LUP_BAC3_018O22	420	431	6	2	0	16	16	66	1.25	TTTTGC	TTTTGCTTTTGC	12	2	(TTTTGC)2_CSIRO_KS__LUP_BAC3_018O22REV1	315	159	179	21	60.58	52.38	GGTAAGCTGCACACATCAACC	454	473	20	59.96	55	GCTTGTCAATCCTCCTCAGC
		CSIRO_KS__LUP_BAC3_018P07REV1	CSIRO_KS__LUP_BAC3_018P07REV1	CSIRO_KS__LUP_BAC3_018P07	222	233	6	2	66	0	16	16	1.25	AGATAA	AGATAAAGATAA	12	2	(AGATAA)2_CSIRO_KS__LUP_BAC3_018P07REV1	263	88	109	22	59.66	45.46	TTCTGCTGTTGATCTCGTTAGC	331	350	20	59.35	50	CGCATATGTACTTGCCTTCG
		CSIRO_KS__LUP_BAC3_018P24REV1	CSIRO_KS__LUP_BAC3_018P24REV1	CSIRO_KS__LUP_BAC3_018P24	111	128	6	3	33	0	0	66	0.92	TAATTT	TAATTTTAATTTTAATTT	18	2	(TAATTT)3_CSIRO_KS__LUP_BAC3_018P24REV1	229	4	21	18	52.62	44.44	TGGAACATCTTGTTCAGC	215	232	18	53.23	50	AACTTCCACCTTGTGAGG
		CSIRO_KS__LUP_BAC3_019A12FOR1	CSIRO_KS__LUP_BAC3_019A12FOR1	CSIRO_KS__LUP_BAC3_019A12	164	175	6	2	33	0	0	66	0.92	TTTTAA	TTTTAATTTTAA	12	2	(TTTTAA)2_CSIRO_KS__LUP_BAC3_019A12FOR1	318	120	139	20	58.17	45	TGCATGGCATGTATGTAAGC	413	437	25	57.67	40	TCTGTCTACAATCATAAGTGACTCG
		CSIRO_KS__LUP_BAC3_019A12REV1	CSIRO_KS__LUP_BAC3_019A12REV1	CSIRO_KS__LUP_BAC3_019A12	596	607	6	2	16	33	0	50	1.46	ATTTCC	ATTTCCATTTCC	12	2	(ATTTCC)2_CSIRO_KS__LUP_BAC3_019A12REV1	328	388	410	23	59.31	43.48	TTATGGCTGCACATACATCTAGC	693	715	23	58.67	43.48	GTGATAGCATACCACTTCAATCG
		CSIRO_KS__LUP_BAC3_019A15REV1	CSIRO_KS__LUP_BAC3_019A15REV1	CSIRO_KS__LUP_BAC3_019A15	269	280	6	2	16	0	33	50	1.46	ATTGGT	ATTGGTATTGGT	12	2	(ATTGGT)2_CSIRO_KS__LUP_BAC3_019A15REV1	252	58	81	24	56.56	33.33	AATTCAGTTGATTGATAAGGTACG	292	309	18	56.46	50	TCAGCAACCGTATTGTGG
		CSIRO_KS__LUP_BAC3_019A16FOR1	CSIRO_KS__LUP_BAC3_019A16FOR1	CSIRO_KS__LUP_BAC3_019A16	265	276	6	2	50	16	33	0	1.46	GCAGAA	GCAGAAGCAGAA	12	2	(GCAGAA)2_CSIRO_KS__LUP_BAC3_019A16FOR1	277	81	102	22	60.45	50	TGGTCAAGACAGCAGATACTCG	336	357	22	60.24	45.46	TGATACCATGATTCAGCTCTGC
		CSIRO_KS__LUP_BAC3_019A20REV1	CSIRO_KS__LUP_BAC3_019A20REV1	CSIRO_KS__LUP_BAC3_019A20	608	619	6	2	0	16	0	83	0.65	CTTTTT	CTTTTTCTTTTT	12	2	(CTTTTT)2_CSIRO_KS__LUP_BAC3_019A20REV1	300	435	456	22	59.45	45.46	ATGAGGCCATCTAGTTGATTCC	712	734	23	59.39	47.83	AGTGACAAGACGTGTGTAAGTGC
		CSIRO_KS__LUP_BAC3_019B10REV1	CSIRO_KS__LUP_BAC3_019B10REV1	CSIRO_KS__LUP_BAC3_019B10	163	176	7	2	57	0	28	14	1.38	GAATGAA	GAATGAAGAATGAA	14	2	(GAATGAA)2_CSIRO_KS__LUP_BAC3_019B10REV1	238	84	102	19	51.83	47.37	AAGTGACTAGCTTGGAACC	303	321	19	51.88	42.1	TGAGTCAACAAGAATCAGC
		CSIRO_KS__LUP_BAC3_019B18REV1	CSIRO_KS__LUP_BAC3_019B18REV1	CSIRO_KS__LUP_BAC3_019B18	258	269	2	6	50	0	0	50	1	TA	TATATATATATA	12	2	(TA)6_CSIRO_KS__LUP_BAC3_019B18REV1	296	208	225	18	51.66	38.89	ATAATGATGCCATCTTCG	480	503	24	50.69	37.5	AACTGTACTTATAGATACCTGTCC
		CSIRO_KS__LUP_BAC3_019C03FOR1	CSIRO_KS__LUP_BAC3_019C03FOR1	CSIRO_KS__LUP_BAC3_019C03	250	261	4	3	25	0	0	75	0.81	TTAT	TTATTTATTTAT	12	2	(TTAT)3_CSIRO_KS__LUP_BAC3_019C03FOR1	308	120	142	23	60.88	43.48	CCAGTTGATGCTATTGTTGAAGG	407	427	21	60.3	42.86	AAGAACAAGCAACATGCAAGG
		CSIRO_KS__LUP_BAC3_019C07FOR1	CSIRO_KS__LUP_BAC3_019C07FOR1	CSIRO_KS__LUP_BAC3_019C07	251	262	4	3	25	0	0	75	0.81	TTAT	TTATTTATTTAT	12	2	(TTAT)3_CSIRO_KS__LUP_BAC3_019C07FOR1	304	121	143	23	60.88	43.48	CCAGTTGATGCTATTGTTGAAGG	405	424	20	61.61	50	GGAACAAGCAACATGCAAGG
		CSIRO_KS__LUP_BAC3_019C10FOR1	CSIRO_KS__LUP_BAC3_019C10FOR1	CSIRO_KS__LUP_BAC3_019C10	458	471	1	14	0	100	0	0	0	C	CCCCCCCCCCCCCC	14	2	(C)14_CSIRO_KS__LUP_BAC3_019C10FOR1	344	185	205	21	54.14	38.1	GTTATCGGTTAATTGTTCTGC	508	528	21	54.59	33.33	AATTAACAGGCAACATAATCG
		CSIRO_KS__LUP_BAC3_019D03REV1	CSIRO_KS__LUP_BAC3_019D03REV1	CSIRO_KS__LUP_BAC3_019D03	385	396	6	2	33	16	0	50	1.46	TTATAC	TTATACTTATAC	12	2	(TTATAC)2_CSIRO_KS__LUP_BAC3_019D03REV1	226	286	306	21	58.94	47.62	CTGAGCCAATCCTTATGAAGC	487	511	25	58.23	36	GTGAATCAGGTTAAGTTATCATTCG
		CSIRO_KS__LUP_BAC3_019D07FOR1	CSIRO_KS__LUP_BAC3_019D07FOR1	CSIRO_KS__LUP_BAC3_019D07	484	495	4	3	25	0	0	75	0.81	ATTT	ATTTATTTATTT	12	2	(ATTT)3_CSIRO_KS__LUP_BAC3_019D07FOR1	299	242	259	18	50.46	44.44	TCTTCTCTTCCACATTCC	523	540	18	50.25	38.89	AAGTGAATCAACCATTCC
		CSIRO_KS__LUP_BAC3_019D16FOR1	CSIRO_KS__LUP_BAC3_019D16FOR1	CSIRO_KS__LUP_BAC3_019D16	586	599	7	2	42	14	0	42	1.45	ATTCTAA	ATTCTAAATTCTAA	14	2	(ATTCTAA)2_CSIRO_KS__LUP_BAC3_019D16FOR1	275	502	521	20	53.46	40	TTGCAGCAATAAGACTAAGG	757	776	20	53.75	45	AAGGATTAGAAGTGCAGAGG
		CSIRO_KS__LUP_BAC3_019E22FOR1	CSIRO_KS__LUP_BAC3_019E22FOR1	CSIRO_KS__LUP_BAC3_019E22	620	631	4	3	75	0	0	25	0.81	AATA	AATAAATAAATA	12	2	(AATA)3_CSIRO_KS__LUP_BAC3_019E22FOR1	334	441	463	23	51.69	30.43	AGAATAACTTCAATCTTATCAGC	755	774	20	52.61	50	GTATACTCGATGCTCTCTGC
		CSIRO_KS__LUP_BAC3_019F02FOR1	CSIRO_KS__LUP_BAC3_019F02FOR1	CSIRO_KS__LUP_BAC3_019F02	253	267	3	5	33	66	0	0	0.92	ACC	ACCACCACCACCACC	15	2	(ACC)5_CSIRO_KS__LUP_BAC3_019F02FOR1	245	212	231	20	59.74	50	CAACAACCACAACCAACACC	436	456	21	60.14	52.38	TCGTACACCTTCGGATACTCG
		CSIRO_KS__LUP_BAC3_019F05FOR1	CSIRO_KS__LUP_BAC3_019F05FOR1	CSIRO_KS__LUP_BAC3_019F05	91	102	6	2	50	0	0	50	1	TTATAA	TTATAATTATAA	12	2	(TTATAA)2_CSIRO_KS__LUP_BAC3_019F05FOR1	242	54	77	24	54.47	33.33	AGAATAGTCAACGTATTAACATGG	274	295	22	54.41	36.36	ACAATCATGAATAAGTGAGTGC
		CSIRO_KS__LUP_BAC3_019F15FOR1	CSIRO_KS__LUP_BAC3_019F15FOR1	CSIRO_KS__LUP_BAC3_019F15	610	621	6	2	33	16	16	33	1.92	TATGCA	TATGCATATGCA	12	2	(TATGCA)2_CSIRO_KS__LUP_BAC3_019F15FOR1	212	436	459	24	59.04	41.67	AATACTTGAACGATGCTCTACTCG	628	647	20	59.5	55	GCGGTACGGAGTTAATACGG
		CSIRO_KS__LUP_BAC3_019F22REV1	CSIRO_KS__LUP_BAC3_019F22REV1	CSIRO_KS__LUP_BAC3_019F22	293	304	6	2	33	16	16	33	1.92	CATATG	CATATGCATATG	12	2	(CATATG)2_CSIRO_KS__LUP_BAC3_019F22REV1	226	176	197	22	58.65	45.46	GATTATTAGGTGGTGCAGAACG	377	401	25	59.47	36	TCTTATATGTGCCATTATCTTGTGC
		CSIRO_KS__LUP_BAC3_019G11REV1	CSIRO_KS__LUP_BAC3_019G11REV1	CSIRO_KS__LUP_BAC3_019G11	384	395	6	2	16	16	16	50	1.79	TACTGT	TACTGTTACTGT	12	2	(TACTGT)2_CSIRO_KS__LUP_BAC3_019G11REV1	282	244	265	22	59.69	50	CGGCTAACGATACTGATACACG	503	525	23	59.56	47.83	GAGCAGACAATAAGAGAGGTTGC
		CSIRO_KS__LUP_BAC3_019G12FOR1	CSIRO_KS__LUP_BAC3_019G12FOR1	CSIRO_KS__LUP_BAC3_019G12	236	247	6	2	50	33	0	16	1.46	ACACAT	ACACATACACAT	12	2	(ACACAT)2_CSIRO_KS__LUP_BAC3_019G12FOR1	329	73	93	21	55.3	47.62	GAACAGTTCCTGATCCTAACC	381	401	21	56.3	47.62	TGATTGTGAGTGCAGTAGTCC
		CSIRO_KS__LUP_BAC3_019G14REV1	CSIRO_KS__LUP_BAC3_019G14REV1	CSIRO_KS__LUP_BAC3_019G14	367	378	6	2	16	16	0	66	1.25	TATTTC	TATTTCTATTTC	12	2	(TATTTC)2_CSIRO_KS__LUP_BAC3_019G14REV1	295	166	188	23	52.57	30.43	AACTTATATCTCATTAGCAATCG	442	460	19	53.04	47.37	GTAACCGGAGTGATATTCG
		CSIRO_KS__LUP_BAC3_019G21FOR1	CSIRO_KS__LUP_BAC3_019G21FOR1	CSIRO_KS__LUP_BAC3_019G21	545	556	6	2	50	33	0	16	1.46	CAACAT	CAACATCAACAT	12	2	(CAACAT)2_CSIRO_KS__LUP_BAC3_019G21FOR1	243	498	519	22	58.03	40.91	AACATTCACATTCTTCCTCACC	716	740	25	57.48	40	AGATCTCTCACATTCACTTCTAAGC
		CSIRO_KS__LUP_BAC3_019I06REV1	CSIRO_KS__LUP_BAC3_019I06REV1	CSIRO_KS__LUP_BAC3_019I06	476	491	2	8	50	0	0	50	1	TA	TATATATATATATATA	16	2	(TA)8_CSIRO_KS__LUP_BAC3_019I06REV1	247	322	344	23	58.71	43.48	CCTTACTGTGAGCATAATGTTGG	547	568	22	58.88	50	GCAGTATCACTGGAGCTAATGG
		CSIRO_KS__LUP_BAC3_019J03REV1	CSIRO_KS__LUP_BAC3_019J03REV1	CSIRO_KS__LUP_BAC3_019J03	426	439	7	2	42	28	0	28	1.56	ACATCAT	ACATCATACATCAT	14	2	(ACATCAT)2_CSIRO_KS__LUP_BAC3_019J03REV1	264	377	398	22	61.05	50	CTTAACGGTGCCACAAGTAAGC	620	640	21	61.87	52.38	GCATGAGCCATCCATCTAAGG
		CSIRO_KS__LUP_BAC3_019J06REV1	CSIRO_KS__LUP_BAC3_019J06REV1	CSIRO_KS__LUP_BAC3_019J06	304	315	6	2	16	0	0	83	0.65	TATTTT	TATTTTTATTTT	12	2	(TATTTT)2_CSIRO_KS__LUP_BAC3_019J06REV1	211	176	197	22	55.87	36.36	TTACATTGTCAACACATCATCC	364	386	23	56.51	43.48	CCATACAAGTATTGTACGTCTCG
		CSIRO_KS__LUP_BAC3_019J14FOR1	CSIRO_KS__LUP_BAC3_019J14FOR1	CSIRO_KS__LUP_BAC3_019J14	337	350	7	2	28	0	0	71	0.86	TTATTTA	TTATTTATTATTTA	14	2	(TTATTTA)2_CSIRO_KS__LUP_BAC3_019J14FOR1	293	160	182	23	50.49	26.09	GAGACAATATTAATTATGAATCG	435	452	18	50.98	55.56	GTCCGAGTTGAGTAGTGG
		CSIRO_KS__LUP_BAC3_019K04FOR1	CSIRO_KS__LUP_BAC3_019K04FOR1	CSIRO_KS__LUP_BAC3_019K04	614	625	6	2	33	50	0	16	1.46	CACCAT	CACCATCACCAT	12	2	(CACCAT)2_CSIRO_KS__LUP_BAC3_019K04FOR1	277	378	399	22	60.22	45.46	ATCCACACGGCTATAATCAAGG	630	654	25	59.55	36	TCTCAATCTAATCTTCATGTGTTGG
		CSIRO_KS__LUP_BAC3_019L01REV1	CSIRO_KS__LUP_BAC3_019L01REV1	CSIRO_KS__LUP_BAC3_019L01	250	261	4	3	50	25	0	25	1.5	ATCA	ATCAATCAATCA	12	2	(ATCA)3_CSIRO_KS__LUP_BAC3_019L01REV1	271	141	159	19	59.87	57.9	CAGCAGTTGCCTTCTCAGC	390	411	22	58.97	40.91	TTAGGTGATTGCTGGATTATGG
		CSIRO_KS__LUP_BAC3_019L16REV1	CSIRO_KS__LUP_BAC3_019L16REV1	CSIRO_KS__LUP_BAC3_019L16	364	375	6	2	0	50	16	33	1.46	TTGCCC	TTGCCCTTGCCC	12	2	(TTGCCC)2_CSIRO_KS__LUP_BAC3_019L16REV1	282	143	164	22	61.68	45.46	ATTGCCTTGTGAGAATCCTTCC	406	424	19	61	52.63	CATTGCGTTGGTTCACACC
		CSIRO_KS__LUP_BAC3_019M05REV1	CSIRO_KS__LUP_BAC3_019M05REV1	CSIRO_KS__LUP_BAC3_019M05	132	145	7	2	28	42	14	14	1.84	TCCAAGC	TCCAAGCTCCAAGC	14	2	(TCCAAGC)2_CSIRO_KS__LUP_BAC3_019M05REV1	331	48	68	21	57.23	42.86	CTCCAAGCAACAACAATATCC	354	378	25	56.77	36	TTCGACGTTACTTATTACACTATGG
		CSIRO_KS__LUP_BAC3_019M10FOR1	CSIRO_KS__LUP_BAC3_019M10FOR1	CSIRO_KS__LUP_BAC3_019M10	267	278	6	2	0	50	16	33	1.46	TGCTCC	TGCTCCTGCTCC	12	2	(TGCTCC)2_CSIRO_KS__LUP_BAC3_019M10FOR1	207	195	216	22	59.21	40.91	CATCCATAACGTTGGATAATCG	380	401	22	59.46	45.46	CTGTCATGGATTGTGATTAGGC
		CSIRO_KS__LUP_BAC3_019M12FOR1	CSIRO_KS__LUP_BAC3_019M12FOR1	CSIRO_KS__LUP_BAC3_019M12	383	396	7	2	42	0	42	14	1.45	AGTGAGA	AGTGAGAAGTGAGA	14	2	(AGTGAGA)2_CSIRO_KS__LUP_BAC3_019M12FOR1	265	192	213	22	60.42	50	TGAGGATGAGGATAGGATGAGG	434	456	23	60.33	52.17	CTGCTCACCTCTACTACCATTGC
		CSIRO_KS__LUP_BAC3_019M13FOR1	CSIRO_KS__LUP_BAC3_019M13FOR1	CSIRO_KS__LUP_BAC3_019M13	317	328	6	2	16	50	0	33	1.46	CTCCTA	CTCCTACTCCTA	12	2	(CTCCTA)2_CSIRO_KS__LUP_BAC3_019M13FOR1	238	148	168	21	56.28	42.86	TTCAACAACTCACATGCTACC	361	385	25	55.83	32	AATGACAATCTTGTAAGTATTGAGG
		CSIRO_KS__LUP_BAC3_019M13REV1	CSIRO_KS__LUP_BAC3_019M13REV1	CSIRO_KS__LUP_BAC3_019M13	96	107	6	2	16	33	0	50	1.46	TCATCT	TCATCTTCATCT	12	2	(TCATCT)2_CSIRO_KS__LUP_BAC3_019M13REV1	241	19	40	22	61.13	45.46	ATTACGATGATCACCAGGTTGC	237	259	23	60.51	47.83	TCGAGGTCCATCTAGTACAATCG
		CSIRO_KS__LUP_BAC3_019O10REV1	CSIRO_KS__LUP_BAC3_019O10REV1	CSIRO_KS__LUP_BAC3_019O10	179	192	7	2	0	14	28	57	1.38	TGTCTGT	TGTCTGTTGTCTGT	14	2	(TGTCTGT)2_CSIRO_KS__LUP_BAC3_019O10REV1	217	11	32	22	61.04	54.54	CCAGATGATCTACCTCCTGTGC	207	227	21	60.29	52.38	GCTGCTTCTCACTGAATCTCG
		CSIRO_KS__LUP_BAC3_019O15REV1	CSIRO_KS__LUP_BAC3_019O15REV1	CSIRO_KS__LUP_BAC3_019O15	293	304	6	2	33	33	0	33	1.58	CTAATC	CTAATCCTAATC	12	2	(CTAATC)2_CSIRO_KS__LUP_BAC3_019O15REV1	254	202	223	22	61.64	50	ATATACGATGCCTGAGCCTTCC	436	455	20	61.77	55	CCATGAAGAGGATGCTGTCG
		CSIRO_KS__LUP_BAC3_020A01FOR1	CSIRO_KS__LUP_BAC3_020A01FOR1	CSIRO_KS__LUP_BAC3_020A01	597	608	4	3	75	0	0	25	0.81	TAAA	TAAATAAATAAA	12	2	(TAAA)3_CSIRO_KS__LUP_BAC3_020A01FOR1	327	351	369	19	53.84	47.37	CTTGTGGTTCGACATAACC	653	677	25	54.15	32	TGATGAATAGTTAGTTGTTAGAAGC
		CSIRO_KS__LUP_BAC3_020A02FOR1	CSIRO_KS__LUP_BAC3_020A02FOR1	CSIRO_KS__LUP_BAC3_020A02	434	445	6	2	16	16	0	66	1.25	ATTTTC	ATTTTCATTTTC	12	2	(ATTTTC)2_CSIRO_KS__LUP_BAC3_020A02FOR1	266	302	326	25	56.95	44	CCTTCACTAGTTCTATCCTTGTAGG	546	567	22	56.54	40.91	CTTGATCCACTTAAGAACATGC
		CSIRO_KS__LUP_BAC3_020A23REV1	CSIRO_KS__LUP_BAC3_020A23REV1	CSIRO_KS__LUP_BAC3_020A23	546	557	6	2	50	0	16	33	1.46	ATTGAA	ATTGAAATTGAA	12	2	(ATTGAA)2_CSIRO_KS__LUP_BAC3_020A23REV1	297	314	336	23	53.88	39.13	AGGCATATACCTTACAATCTAGC	592	610	19	53.95	52.63	GGAGAGTTGTGACTGTTGC
		CSIRO_KS__LUP_BAC3_020C01REV1	CSIRO_KS__LUP_BAC3_020C01REV1	CSIRO_KS__LUP_BAC3_020C01	271	285	3	5	66	0	0	33	0.92	AAT	AATAATAATAATAAT	15	2	(AAT)5_CSIRO_KS__LUP_BAC3_020C01REV1	242	172	189	18	52.88	44.44	TTGCTCTACGATTCATGG	391	413	23	53.65	39.13	CTATATCATGCAGATACTGAAGC
		CSIRO_KS__LUP_BAC3_020C04REV1	CSIRO_KS__LUP_BAC3_020C04REV1	CSIRO_KS__LUP_BAC3_020C04	325	336	6	2	0	66	16	16	1.25	CCTCCG	CCTCCGCCTCCG	12	2	(CCTCCG)2_CSIRO_KS__LUP_BAC3_020C04REV1	226	196	215	20	60.79	55	GGCCAAGATCCAGGATAAGG	399	421	23	60.4	43.48	AACATTATCGATGGTGTCAGAGC
		CSIRO_KS__LUP_BAC3_020C16REV1	CSIRO_KS__LUP_BAC3_020C16REV1	CSIRO_KS__LUP_BAC3_020C16	467	480	1	14	100	0	0	0	0	A	AAAAAAAAAAAAAA	14	2	(A)14_CSIRO_KS__LUP_BAC3_020C16REV1	252	296	314	19	50.03	42.1	TTGAAGATAGTCGAACTCC	527	547	21	50.26	38.1	GGATCTTGTAAGCTAATAACC
		CSIRO_KS__LUP_BAC3_020D02FOR1	CSIRO_KS__LUP_BAC3_020D02FOR1	CSIRO_KS__LUP_BAC3_020D02	526	537	6	2	83	0	0	16	0.65	ATAAAA	ATAAAAATAAAA	12	2	(ATAAAA)2_CSIRO_KS__LUP_BAC3_020D02FOR1	277	361	379	19	55.16	42.1	ATTCAATTCCGAGTTACGG	614	637	24	54.59	37.5	ATTAGGCTATACCTTCTTACTTGG
		CSIRO_KS__LUP_BAC3_020D22FOR1	CSIRO_KS__LUP_BAC3_020D22FOR1	CSIRO_KS__LUP_BAC3_020D22	495	510	8	2	37	0	0	62	0.95	AATTATTT	AATTATTTAATTATTT	16	2	(AATTATTT)2_CSIRO_KS__LUP_BAC3_020D22FOR1	330	458	478	21	55.13	38.1	AATGAGAATGTTGACAAGTGG	766	787	22	54.49	36.36	CTAGCTTAATGATGAATGAACG
		CSIRO_KS__LUP_BAC3_020F04FOR1	CSIRO_KS__LUP_BAC3_020F04FOR1	CSIRO_KS__LUP_BAC3_020F04	633	646	7	2	71	0	0	28	0.86	AAATAAT	AAATAATAAATAAT	14	2	(AAATAAT)2_CSIRO_KS__LUP_BAC3_020F04FOR1	247	567	585	19	51.89	36.84	ATGACTTATGCAATTGTGC	796	813	18	52.06	50	GCTAGGAACCAATCTTCC
		CSIRO_KS__LUP_BAC3_020F10REV1	CSIRO_KS__LUP_BAC3_020F10REV1	CSIRO_KS__LUP_BAC3_020F10	173	184	3	4	0	66	33	0	0.92	CCG	CCGCCGCCGCCG	12	2	(CCG)4_CSIRO_KS__LUP_BAC3_020F10REV1	234	123	145	23	60.43	39.13	CATTGAATTCCACATCCATTAGG	335	356	22	60.2	45.46	TATTCAAGTCCGATACGGTTCC
		CSIRO_KS__LUP_BAC3_020F18FOR1	CSIRO_KS__LUP_BAC3_020F18FOR1	CSIRO_KS__LUP_BAC3_020F18	573	584	4	3	0	0	25	75	0.81	TTGT	TTGTTTGTTTGT	12	2	(TTGT)3_CSIRO_KS__LUP_BAC3_020F18FOR1	264	535	555	21	59.47	52.38	CCGTCATAGTACCATCCTTGC	777	798	22	59.51	50	CCATGGTAACAGTCAACTCTGG
		CSIRO_KS__LUP_BAC3_020H13REV1	CSIRO_KS__LUP_BAC3_020H13REV1	CSIRO_KS__LUP_BAC3_020H13	192	203	6	2	50	16	0	33	1.46	CAATTA	CAATTACAATTA	12	2	(CAATTA)2_CSIRO_KS__LUP_BAC3_020H13REV1	215	126	144	19	56.86	47.37	TTGGCCAATGAGTACATCC	319	340	22	56.6	40.91	ATGTGGTTGTTAATGGTAGTGC
		CSIRO_KS__LUP_BAC3_020H16REV1	CSIRO_KS__LUP_BAC3_020H16REV1	CSIRO_KS__LUP_BAC3_020H16	235	246	6	2	66	16	16	0	1.25	CAAAGA	CAAAGACAAAGA	12	2	(CAAAGA)2_CSIRO_KS__LUP_BAC3_020H16REV1	284	168	189	22	61.6	50	ATCTACAACGCTTCGTCACTGG	430	451	22	60.68	45.46	TGACCAATGTATTGTCGTGTCC
		CSIRO_KS__LUP_BAC3_020I02REV1	CSIRO_KS__LUP_BAC3_020I02REV1	CSIRO_KS__LUP_BAC3_020I02	231	242	6	2	16	33	0	50	1.46	ATCTTC	ATCTTCATCTTC	12	2	(ATCTTC)2_CSIRO_KS__LUP_BAC3_020I02REV1	226	76	94	19	54.78	47.37	TTATATGTGCTCGCACTCC	281	301	21	54.68	38.1	TTATTATTCACGCTTGAGTCC
		CSIRO_KS__LUP_BAC3_020I03FOR1	CSIRO_KS__LUP_BAC3_020I03FOR1	CSIRO_KS__LUP_BAC3_020I03	446	461	8	2	62	25	0	12	1.3	AACACTAA	AACACTAAAACACTAA	16	2	(AACACTAA)2_CSIRO_KS__LUP_BAC3_020I03FOR1	302	191	214	24	58.26	41.67	GAATTACAGTTGTCTCTTGGAACC	471	492	22	58.79	45.46	CGTATTAGGTCTGCATTCTTGG
		CSIRO_KS__LUP_BAC3_020K01FOR1	CSIRO_KS__LUP_BAC3_020K01FOR1	CSIRO_KS__LUP_BAC3_020K01	131	144	7	2	57	28	0	14	1.38	ACTCAAA	ACTCAAAACTCAAA	14	2	(ACTCAAA)2_CSIRO_KS__LUP_BAC3_020K01FOR1	271	3	20	18	52.81	50	CCTGAGACAATGTGTTGG	249	273	25	52.88	32	CTTGAATATATACACACTAACATGC
		CSIRO_KS__LUP_BAC3_020K06REV1	CSIRO_KS__LUP_BAC3_020K06REV1	CSIRO_KS__LUP_BAC3_020K06	252	265	7	2	14	42	0	42	1.45	TTCTCCA	TTCTCCATTCTCCA	14	2	(TTCTCCA)2_CSIRO_KS__LUP_BAC3_020K06REV1	349	221	244	24	56.79	37.5	AACACTTAGCTATGTCAAGAATGG	550	569	20	57.51	50	TTCTGACACTCTTGCTGTGG
		CSIRO_KS__LUP_BAC3_020K12REV1	CSIRO_KS__LUP_BAC3_020K12REV1	CSIRO_KS__LUP_BAC3_020K12	309	320	6	2	66	16	16	0	1.25	AGACAA	AGACAAAGACAA	12	2	(AGACAA)2_CSIRO_KS__LUP_BAC3_020K12REV1	324	127	145	19	50.83	42.1	CAGTTCTCATCATGAATCC	432	450	19	50.77	42.1	TTCAGACCAAGTTACAACC
		CSIRO_KS__LUP_BAC3_020L06REV1	CSIRO_KS__LUP_BAC3_020L06REV1	CSIRO_KS__LUP_BAC3_020L06	252	265	7	2	14	42	0	42	1.45	TTCTCCA	TTCTCCATTCTCCA	14	2	(TTCTCCA)2_CSIRO_KS__LUP_BAC3_020L06REV1	349	221	244	24	56.79	37.5	AACACTTAGCTATGTCAAGAATGG	550	569	20	57.51	50	TTCTGACACTCTTGCTGTGG
		CSIRO_KS__LUP_BAC3_020M13REV1	CSIRO_KS__LUP_BAC3_020M13REV1	CSIRO_KS__LUP_BAC3_020M13	189	200	6	2	33	0	0	66	0.92	TATATT	TATATTTATATT	12	2	(TATATT)2_CSIRO_KS__LUP_BAC3_020M13REV1	260	99	123	25	59.26	40	GTACAGCAATCTTATGTCATTCTGC	339	358	20	59.6	55	CATGTCTGGTGTGTGTGTGC
		CSIRO_KS__LUP_BAC3_020M21REV1	CSIRO_KS__LUP_BAC3_020M21REV1	CSIRO_KS__LUP_BAC3_020M21	377	388	6	2	66	16	16	0	1.25	AAACAG	AAACAGAAACAG	12	2	(AAACAG)2_CSIRO_KS__LUP_BAC3_020M21REV1	200	221	245	25	58.29	44	CAGTGGTTACAATACACCTAGAAGG	398	420	23	58.11	43.48	GTCGTGCAAGTAATAGAATCTGC
		CSIRO_KS__LUP_BAC3_020O06FOR1	CSIRO_KS__LUP_BAC3_020O06FOR1	CSIRO_KS__LUP_BAC3_020O06	197	208	4	3	0	25	0	75	0.81	TTCT	TTCTTTCTTTCT	12	2	(TTCT)3_CSIRO_KS__LUP_BAC3_020O06FOR1	206	72	89	18	60.71	61.11	GCTGGAGCGAAGTCAACG	258	277	20	60.83	60	GAGAGCATGGAGGACACTGG
		CSIRO_KS__LUP_BAC3_021A04FOR1	CSIRO_KS__LUP_BAC3_021A04FOR1	CSIRO_KS__LUP_BAC3_021A04	532	543	6	2	16	0	50	33	1.46	GGATGT	GGATGTGGATGT	12	2	(GGATGT)2_CSIRO_KS__LUP_BAC3_021A04FOR1	337	435	453	19	55.4	42.1	TTATCCGATTGTGTTGTGC	750	771	22	54.45	45.46	AGATCTAGCTTCTCAGTCATCC
		CSIRO_KS__LUP_BAC3_021A05FOR1	CSIRO_KS__LUP_BAC3_021A05FOR1	CSIRO_KS__LUP_BAC3_021A05	758	769	6	2	16	33	16	33	1.92	CTCATG	CTCATGCTCATG	12	2	(CTCATG)2_CSIRO_KS__LUP_BAC3_021A05FOR1	201	642	666	25	60.82	40	TGAATGAAGAATATAGCTCCTGTGG	819	842	24	59.89	41.67	CATATCTACCAATCGACATTCAGC
		CSIRO_KS__LUP_BAC3_021A13FOR1	CSIRO_KS__LUP_BAC3_021A13FOR1	CSIRO_KS__LUP_BAC3_021A13	645	656	6	2	66	16	16	0	1.25	AACAGA	AACAGAAACAGA	12	2	(AACAGA)2_CSIRO_KS__LUP_BAC3_021A13FOR1	306	481	500	20	52.87	40	CAATCAGAAGCTATTGAAGC	764	786	23	52.99	34.78	AATGTATCATCTTCAACTACTCG
		CSIRO_KS__LUP_BAC3_021A14FOR1	CSIRO_KS__LUP_BAC3_021A14FOR1	CSIRO_KS__LUP_BAC3_021A14	837	848	6	2	33	0	33	33	1.58	GTAAGT	GTAAGTGTAAGT	12	2	(GTAAGT)2_CSIRO_KS__LUP_BAC3_021A14FOR1	339	639	658	20	59.97	50	CACCACCATGAACATCAAGC	957	977	21	60.13	47.62	ACACTGAGGTCGATCAATTCG
		CSIRO_KS__LUP_BAC3_021A16FOR1	CSIRO_KS__LUP_BAC3_021A16FOR1	CSIRO_KS__LUP_BAC3_021A16	292	309	6	3	50	0	33	16	1.46	GAATGA	GAATGAGAATGAGAATGA	18	2	(GAATGA)3_CSIRO_KS__LUP_BAC3_021A16FOR1	229	264	285	22	59.48	45.46	AATAACTCCAGGTTCAGGATCG	470	492	23	60.07	52.17	TCGTCTCTCTACTCGTGTTCTCC
		CSIRO_KS__LUP_BAC3_021A21FOR1	CSIRO_KS__LUP_BAC3_021A21FOR1	CSIRO_KS__LUP_BAC3_021A21	641	652	6	2	16	0	0	83	0.65	TATTTT	TATTTTTATTTT	12	2	(TATTTT)2_CSIRO_KS__LUP_BAC3_021A21FOR1	344	393	413	21	52.31	38.1	AAGAGTTCGATTCCTATAAGC	713	736	24	51.75	29.17	AATGTTACTCTACAACAATTAAGG
		CSIRO_KS__LUP_BAC3_021A23FOR1	CSIRO_KS__LUP_BAC3_021A23FOR1	CSIRO_KS__LUP_BAC3_021A23	921	934	7	2	28	0	28	42	1.56	GATGATT	GATGATTGATGATT	14	2	(GATGATT)2_CSIRO_KS__LUP_BAC3_021A23FOR1	203	755	774	20	54.49	45	CTAATTGCATGCAGTAGTGG	938	957	20	55.28	45	AGACGGTACGAATGTAATGC
		CSIRO_KS__LUP_BAC3_021A23REV1	CSIRO_KS__LUP_BAC3_021A23REV1	CSIRO_KS__LUP_BAC3_021A23	339	350	6	2	66	16	0	16	1.25	CAAATA	CAAATACAAATA	12	2	(CAAATA)2_CSIRO_KS__LUP_BAC3_021A23REV1	326	321	338	18	57.82	55.56	ACACAAGTGGTGCCAACC	627	646	20	57.13	45	TTCAGATCTGTTGGTGATGC
		CSIRO_KS__LUP_BAC3_021B02FOR1	CSIRO_KS__LUP_BAC3_021B02FOR1	CSIRO_KS__LUP_BAC3_021B02	269	280	6	2	33	33	0	33	1.58	CTCTAA	CTCTAACTCTAA	12	2	(CTCTAA)2_CSIRO_KS__LUP_BAC3_021B02FOR1	213	159	181	23	59.78	47.83	GATTGAGTCGGTGGTACAATAGG	350	371	22	59.48	50	TCTACCAGGATTCGGAGTTACC
		CSIRO_KS__LUP_BAC3_021B05FOR1	CSIRO_KS__LUP_BAC3_021B05FOR1	CSIRO_KS__LUP_BAC3_021B05	516	531	8	2	25	12	25	37	1.91	GCATGATT	GCATGATTGCATGATT	16	2	(GCATGATT)2_CSIRO_KS__LUP_BAC3_021B05FOR1	237	479	499	21	56.58	38.1	AATCATAACCGAATCAAGTGG	691	715	25	55.9	36	ACTAGACTTATTGTCTCAACAATGG
		CSIRO_KS__LUP_BAC3_021B08FOR1	CSIRO_KS__LUP_BAC3_021B08FOR1	CSIRO_KS__LUP_BAC3_021B08	172	183	6	2	33	0	0	66	0.92	TTTTAA	TTTTAATTTTAA	12	2	(TTTTAA)2_CSIRO_KS__LUP_BAC3_021B08FOR1	215	143	165	23	60.14	39.13	CAATATTGGTGTAATGTGCATCG	337	357	21	60.17	42.86	CAATGAATGCACAACAACTGC
		CSIRO_KS__LUP_BAC3_021B08REV1	CSIRO_KS__LUP_BAC3_021B08REV1	CSIRO_KS__LUP_BAC3_021B08	371	382	6	2	16	0	16	66	1.25	TATTTG	TATTTGTATTTG	12	2	(TATTTG)2_CSIRO_KS__LUP_BAC3_021B08REV1	211	226	248	23	59.82	47.83	ACGCAGCAGTATAAGTCATCTCC	415	436	22	60.74	45.46	TCGATAAGCTTCACGAACTTCC
		CSIRO_KS__LUP_BAC3_021B15FOR1	CSIRO_KS__LUP_BAC3_021B15FOR1	CSIRO_KS__LUP_BAC3_021B15	323	336	7	2	0	14	14	71	1.15	TCTTTTG	TCTTTTGTCTTTTG	14	2	(TCTTTTG)2_CSIRO_KS__LUP_BAC3_021B15FOR1	275	263	283	21	58.52	47.62	GTTGGCAAGAGACCATAATCC	516	537	22	58.68	45.46	AGTGCGAAGTTATCAAGAGACG
		CSIRO_KS__LUP_BAC3_021B18FOR1	CSIRO_KS__LUP_BAC3_021B18FOR1	CSIRO_KS__LUP_BAC3_021B18	196	207	3	4	66	33	0	0	0.92	ACA	ACAACAACAACA	12	2	(ACA)4_CSIRO_KS__LUP_BAC3_021B18FOR1	275	172	191	20	55.12	40	AATCCATCTCTTCATCAACG	426	446	21	54.82	42.86	TGTCTAGGCAGATCATTAAGC
		CSIRO_KS__LUP_BAC3_021C23FOR1	CSIRO_KS__LUP_BAC3_021C23FOR1	CSIRO_KS__LUP_BAC3_021C23	415	426	1	12	0	0	0	100	0	T	TTTTTTTTTTTT	12	2	(T)12_CSIRO_KS__LUP_BAC3_021C23FOR1	277	263	284	22	61.02	54.54	AGAGCCACAAGACCTCCTAACC	515	539	25	61.16	44	CGAGTATATCACTATCAAGGCATCG
		CSIRO_KS__LUP_BAC3_021D09REV1	CSIRO_KS__LUP_BAC3_021D09REV1	CSIRO_KS__LUP_BAC3_021D09	225	236	4	3	0	25	0	75	0.81	TTTC	TTTCTTTCTTTC	12	2	(TTTC)3_CSIRO_KS__LUP_BAC3_021D09REV1	277	10	30	21	58.24	47.62	CAGAGTTGTAATGAGGCATGG	265	286	22	57.73	45.46	AAGGACTTCTTCTTCACTCACG
		CSIRO_KS__LUP_BAC3_021D22FOR1	CSIRO_KS__LUP_BAC3_021D22FOR1	CSIRO_KS__LUP_BAC3_021D22	98	109	6	2	33	16	0	50	1.46	ATTCAT	ATTCATATTCAT	12	2	(ATTCAT)2_CSIRO_KS__LUP_BAC3_021D22FOR1	293	39	57	19	51.42	42.1	GATATGTATTCGTCGTTGC	312	331	20	51.35	35	GTTGAACATTACATCAATCG
		CSIRO_KS__LUP_BAC3_021D24FOR1	CSIRO_KS__LUP_BAC3_021D24FOR1	CSIRO_KS__LUP_BAC3_021D24	320	333	7	2	42	0	28	28	1.56	ATATGGA	ATATGGAATATGGA	14	2	(ATATGGA)2_CSIRO_KS__LUP_BAC3_021D24FOR1	209	287	306	20	54.35	40	AAGCACAACATCATACATGG	471	495	25	53.72	32	TGTATAGATCTCATATCCTTATTGG
		CSIRO_KS__LUP_BAC3_021E04FOR1	CSIRO_KS__LUP_BAC3_021E04FOR1	CSIRO_KS__LUP_BAC3_021E04	794	807	7	2	42	14	0	42	1.45	TTCAAAT	TTCAAATTTCAAAT	14	2	(TTCAAAT)2_CSIRO_KS__LUP_BAC3_021E04FOR1	339	514	532	19	60.29	57.9	TGCGTCGCTCTTCTGTAGG	831	852	22	60.24	45.46	TCTTGGATGCATGATCTCTACG
		CSIRO_KS__LUP_BAC3_021E06FOR1	CSIRO_KS__LUP_BAC3_021E06FOR1	CSIRO_KS__LUP_BAC3_021E06	666	677	6	2	33	0	33	33	1.58	AGATTG	AGATTGAGATTG	12	2	(AGATTG)2_CSIRO_KS__LUP_BAC3_021E06FOR1	267	631	653	23	55.19	39.13	AATGTGGTATGCTAGTAATGAGG	877	897	21	56.17	47.62	AGCTGTTAGGTACAGGATTCG
		CSIRO_KS__LUP_BAC3_021E09REV1	CSIRO_KS__LUP_BAC3_021E09REV1	CSIRO_KS__LUP_BAC3_021E09	129	140	6	2	0	33	16	50	1.46	CTTTCG	CTTTCGCTTTCG	12	2	(CTTTCG)2_CSIRO_KS__LUP_BAC3_021E09REV1	207	50	70	21	62.35	52.38	CTTGAAGGAATCGCTCACAGC	236	256	21	62.81	52.38	CGGATCATCAGGCATACAAGC
		CSIRO_KS__LUP_BAC3_021E15FOR1	CSIRO_KS__LUP_BAC3_021E15FOR1	CSIRO_KS__LUP_BAC3_021E15	441	454	7	2	42	0	14	42	1.45	GATTAAT	GATTAATGATTAAT	14	2	(GATTAAT)2_CSIRO_KS__LUP_BAC3_021E15FOR1	317	379	402	24	56.88	37.5	CATGTATTATCTAACATGCCTTCC	671	695	25	57.32	40	CATATGCTCTACTTGATTGTACTCG
		CSIRO_KS__LUP_BAC3_021E15REV1	CSIRO_KS__LUP_BAC3_021E15REV1	CSIRO_KS__LUP_BAC3_021E15	415	426	6	2	0	0	16	83	0.65	GTTTTT	GTTTTTGTTTTT	12	2	(GTTTTT)2_CSIRO_KS__LUP_BAC3_021E15REV1	250	353	376	24	58.32	45.83	CTCTATCATCCACATAGAGGAAGG	584	602	19	58.3	52.63	GCTATCCTAATCGGCATCG
		CSIRO_KS__LUP_BAC3_021F01FOR1	CSIRO_KS__LUP_BAC3_021F01FOR1	CSIRO_KS__LUP_BAC3_021F01	547	560	7	2	14	28	0	57	1.38	TTTCATC	TTTCATCTTTCATC	14	2	(TTTCATC)2_CSIRO_KS__LUP_BAC3_021F01FOR1	200	505	526	22	59.91	45.46	CTGATTGAGAACGAACTGAACG	686	704	19	60.74	47.37	TGCGCATCCAGATAATTGC
		CSIRO_KS__LUP_BAC3_021F03FOR1	CSIRO_KS__LUP_BAC3_021F03FOR1	CSIRO_KS__LUP_BAC3_021F03	593	604	6	2	33	16	16	33	1.92	GACATT	GACATTGACATT	12	2	(GACATT)2_CSIRO_KS__LUP_BAC3_021F03FOR1	255	403	423	21	60.25	57.14	CTCTTCCGGTCCTCTACAAGG	635	657	23	59.63	43.48	AGCAACTCGTCATTATCATCTCC
		CSIRO_KS__LUP_BAC3_021F13FOR1	CSIRO_KS__LUP_BAC3_021F13FOR1	CSIRO_KS__LUP_BAC3_021F13	251	264	7	2	42	28	14	14	1.84	AGAACCT	AGAACCTAGAACCT	14	2	(AGAACCT)2_CSIRO_KS__LUP_BAC3_021F13FOR1	291	36	59	24	59.24	45.83	TTCTAGCATGACTACAGAGGAAGC	305	326	22	59.92	50	AACGTCCTCAGACAAGAGAAGG
		CSIRO_KS__LUP_BAC3_021F23FOR1	CSIRO_KS__LUP_BAC3_021F23FOR1	CSIRO_KS__LUP_BAC3_021F23	97	110	7	2	14	14	28	42	1.84	GTTCTGA	GTTCTGAGTTCTGA	14	2	(GTTCTGA)2_CSIRO_KS__LUP_BAC3_021F23FOR1	313	69	90	22	59.96	40.91	TGTGGATTGCATTCAGATTAGG	362	381	20	60.67	55	GTCTCGTGGCATTCAGAACC
		CSIRO_KS__LUP_BAC3_021G03FOR1	CSIRO_KS__LUP_BAC3_021G03FOR1	CSIRO_KS__LUP_BAC3_021G03	442	455	7	2	0	71	28	0	0.86	GCGCCCC	GCGCCCCGCGCCCC	14	2	(GCGCCCC)2_CSIRO_KS__LUP_BAC3_021G03FOR1	248	288	312	25	64.05	52	GCGCTTGACTCTCTCTATCTTGTCC	517	535	19	63.38	57.9	ACCGATCGGCAGCATAAGG
		CSIRO_KS__LUP_BAC3_021G08FOR1	CSIRO_KS__LUP_BAC3_021G08FOR1	CSIRO_KS__LUP_BAC3_021G08	226	237	6	2	33	0	16	50	1.46	ATGATT	ATGATTATGATT	12	2	(ATGATT)2_CSIRO_KS__LUP_BAC3_021G08FOR1	282	198	219	22	56.25	40.91	ATGCGTGCAGTATTAGATAAGG	459	479	21	55.32	38.1	TTAACCTCTTCAACAACATGG
		CSIRO_KS__LUP_BAC3_021G10FOR1	CSIRO_KS__LUP_BAC3_021G10FOR1	CSIRO_KS__LUP_BAC3_021G10	69	80	6	2	16	50	16	16	1.79	ACCCTG	ACCCTGACCCTG	12	2	(ACCCTG)2_CSIRO_KS__LUP_BAC3_021G10FOR1	220	1	20	20	58.31	55	CTATGGTCGAACTCCACTGC	202	220	19	57.38	52.63	AGACTGCAGCTCATGATGG
		CSIRO_KS__LUP_BAC3_021G12FOR1	CSIRO_KS__LUP_BAC3_021G12FOR1	CSIRO_KS__LUP_BAC3_021G12	362	373	6	2	0	16	0	83	0.65	CTTTTT	CTTTTTCTTTTT	12	2	(CTTTTT)2_CSIRO_KS__LUP_BAC3_021G12FOR1	200	293	314	22	54.77	40.91	TTCAAGACATAAGAGTGTGAGC	472	492	21	53.88	38.1	TTAACAACACATTGTCTGAGC
		CSIRO_KS__LUP_BAC3_021G23FOR1	CSIRO_KS__LUP_BAC3_021G23FOR1	CSIRO_KS__LUP_BAC3_021G23	395	406	1	12	0	0	0	100	0	T	TTTTTTTTTTTT	12	2	(T)12_CSIRO_KS__LUP_BAC3_021G23FOR1	220	217	234	18	60.19	61.11	CGATCGCCGAGTACATCC	417	436	20	59.87	50	TCACCGCTCAAGTAATGTGC
		CSIRO_KS__LUP_BAC3_021H06FOR1	CSIRO_KS__LUP_BAC3_021H06FOR1	CSIRO_KS__LUP_BAC3_021H06	282	293	6	2	16	0	0	83	0.65	TTTATT	TTTATTTTTATT	12	2	(TTTATT)2_CSIRO_KS__LUP_BAC3_021H06FOR1	285	100	119	20	55.46	45	TCAATGGATCGAACTCTAGC	363	384	22	54.77	36.36	TTGGTACGTAACTAATTGAACG
		CSIRO_KS__LUP_BAC3_021H06REV1	CSIRO_KS__LUP_BAC3_021H06REV1	CSIRO_KS__LUP_BAC3_021H06	775	786	6	2	33	0	33	33	1.58	ATGTGA	ATGTGAATGTGA	12	2	(ATGTGA)2_CSIRO_KS__LUP_BAC3_021H06REV1	281	578	599	22	58.94	45.46	AACATGGATCTCTCACATACCG	838	858	21	59.1	52.38	CTCGGACGAATAGCATCTAGC
		CSIRO_KS__LUP_BAC3_021H12REV1	CSIRO_KS__LUP_BAC3_021H12REV1	CSIRO_KS__LUP_BAC3_021H12	259	270	6	2	33	0	50	16	1.46	GGATGA	GGATGAGGATGA	12	2	(GGATGA)2_CSIRO_KS__LUP_BAC3_021H12REV1	213	93	114	22	58.94	50	TAGGATGAGGAAGAGGAAGAGG	284	305	22	59.27	45.46	CATCCTATCCTCATGTCATTGG
		CSIRO_KS__LUP_BAC3_021H21REV1	CSIRO_KS__LUP_BAC3_021H21REV1	CSIRO_KS__LUP_BAC3_021H21	172	185	7	2	14	14	57	14	1.66	CTGGGAG	CTGGGAGCTGGGAG	14	2	(CTGGGAG)2_CSIRO_KS__LUP_BAC3_021H21REV1	278	12	29	18	64	66.67	GAGGTCGCCGGTTGATCC	269	289	21	64.25	57.14	CTCAATGCCTTGCGGACTAGG
		CSIRO_KS__LUP_BAC3_021H24REV1	CSIRO_KS__LUP_BAC3_021H24REV1	CSIRO_KS__LUP_BAC3_021H24	191	202	6	2	16	0	33	50	1.46	ATTTGG	ATTTGGATTTGG	12	2	(ATTTGG)2_CSIRO_KS__LUP_BAC3_021H24REV1	248	116	138	23	58.48	39.13	AATGAAGGAGGATGAGATTATGG	341	363	23	58.73	43.48	TCAGAACATCTTCAAGTCTCTCG
		CSIRO_KS__LUP_BAC3_021I05FOR1	CSIRO_KS__LUP_BAC3_021I05FOR1	CSIRO_KS__LUP_BAC3_021I05	404	416	1	13	0	0	0	100	0	T	TTTTTTTTTTTTT	13	2	(T)13_CSIRO_KS__LUP_BAC3_021I05FOR1	262	238	258	21	59.01	52.38	CTATTCCTACTCGGCAACAGC	480	499	20	59.6	50	ACATTCTGTGGTGCGATACG
		CSIRO_KS__LUP_BAC3_021I13REV1	CSIRO_KS__LUP_BAC3_021I13REV1	CSIRO_KS__LUP_BAC3_021I13	116	127	6	2	0	16	0	83	0.65	TTTCTT	TTTCTTTTTCTT	12	2	(TTTCTT)2_CSIRO_KS__LUP_BAC3_021I13REV1	237	68	87	20	51.79	45	TGGAGGTGATATCTCTAAGG	282	304	23	50.94	39.13	GATACATGAGTCACATAGTAAGC
		CSIRO_KS__LUP_BAC3_021I16REV1	CSIRO_KS__LUP_BAC3_021I16REV1	CSIRO_KS__LUP_BAC3_021I16	384	395	2	6	50	0	0	50	1	AT	ATATATATATAT	12	2	(AT)6_CSIRO_KS__LUP_BAC3_021I16REV1	300	323	345	23	52.5	34.78	CATCCATAATTAGTTGTAAGACC	602	622	21	52.83	38.1	TGTAGGAAGATATGAACATGC
		CSIRO_KS__LUP_BAC3_021J03REV1	CSIRO_KS__LUP_BAC3_021J03REV1	CSIRO_KS__LUP_BAC3_021J03	435	448	1	14	0	0	0	100	0	T	TTTTTTTTTTTTTT	14	2	(T)14_CSIRO_KS__LUP_BAC3_021J03REV1	297	377	395	19	54.86	52.63	TATCCTAGAGCACGACACG	654	673	20	54.83	50	GGTATAGGAAGTGCTGTTGG
		CSIRO_KS__LUP_BAC3_021J05FOR1	CSIRO_KS__LUP_BAC3_021J05FOR1	CSIRO_KS__LUP_BAC3_021J05	143	154	6	2	33	16	0	50	1.46	TCTAAT	TCTAATTCTAAT	12	2	(TCTAAT)2_CSIRO_KS__LUP_BAC3_021J05FOR1	255	10	32	23	60.36	47.83	CCAAGGAGGTGGAAGTAATAAGC	242	264	23	59.85	43.48	GCATTCCAACTAGATGATTGACC
		CSIRO_KS__LUP_BAC3_021J14FOR1	CSIRO_KS__LUP_BAC3_021J14FOR1	CSIRO_KS__LUP_BAC3_021J14	711	722	6	2	0	33	0	66	0.92	CTTTTC	CTTTTCCTTTTC	12	2	(CTTTTC)2_CSIRO_KS__LUP_BAC3_021J14FOR1	324	451	472	22	58.88	45.46	CAAGGAGATAGCATTGATACGC	752	774	23	59.54	43.48	TGAATGTGCTTGATCTCTACTGC
		CSIRO_KS__LUP_BAC3_021K06REV1	CSIRO_KS__LUP_BAC3_021K06REV1	CSIRO_KS__LUP_BAC3_021K06	282	293	6	2	0	16	16	66	1.25	TTCTTG	TTCTTGTTCTTG	12	2	(TTCTTG)2_CSIRO_KS__LUP_BAC3_021K06REV1	255	140	159	20	55.11	50	GATGAGTGGCTAGTTCTTCG	372	394	23	55.01	30.43	AAGCAATTCATACATCATTATCC
		CSIRO_KS__LUP_BAC3_021K08FOR1	CSIRO_KS__LUP_BAC3_021K08FOR1	CSIRO_KS__LUP_BAC3_021K08	374	385	6	2	50	33	0	16	1.46	ACTCAA	ACTCAAACTCAA	12	2	(ACTCAA)2_CSIRO_KS__LUP_BAC3_021K08FOR1	290	270	289	20	50.85	45	CTCATATACATCCACACACC	535	559	25	50.88	24	AATACTCAATCATAATAATGTAACC
		CSIRO_KS__LUP_BAC3_021K16FOR1	CSIRO_KS__LUP_BAC3_021K16FOR1	CSIRO_KS__LUP_BAC3_021K16	401	412	6	2	0	16	0	83	0.65	TTTCTT	TTTCTTTTTCTT	12	2	(TTTCTT)2_CSIRO_KS__LUP_BAC3_021K16FOR1	344	163	181	19	59.35	57.9	GCCTTCCACCTCCATAACC	485	506	22	60.16	45.46	TCATTGTTGGATGTAGCGTAGC
		CSIRO_KS__LUP_BAC3_021K20FOR1	CSIRO_KS__LUP_BAC3_021K20FOR1	CSIRO_KS__LUP_BAC3_021K20	830	843	7	2	42	0	14	42	1.45	ATATTGA	ATATTGAATATTGA	14	2	(ATATTGA)2_CSIRO_KS__LUP_BAC3_021K20FOR1	291	647	664	18	58.62	55.56	CACCGTGTTCTTGGTTCG	916	937	22	58.89	45.46	GATCGACAGATCTCAATCAAGC
		CSIRO_KS__LUP_BAC3_021L01FOR1	CSIRO_KS__LUP_BAC3_021L01FOR1	CSIRO_KS__LUP_BAC3_021L01	794	805	6	2	33	16	16	33	1.92	TACTGA	TACTGATACTGA	12	2	(TACTGA)2_CSIRO_KS__LUP_BAC3_021L01FOR1	312	603	623	21	60.24	52.38	GATGAGGACACCAACATCACC	890	914	25	59.27	44	CACTTCTGTCACAGTAACTCAATCC
		CSIRO_KS__LUP_BAC3_021L07FOR1	CSIRO_KS__LUP_BAC3_021L07FOR1	CSIRO_KS__LUP_BAC3_021L07	112	125	7	2	28	42	0	28	1.56	ATACTCC	ATACTCCATACTCC	14	2	(ATACTCC)2_CSIRO_KS__LUP_BAC3_021L07FOR1	247	59	80	22	59.5	50	TAGACTCTGCTTGAGGACATGG	287	305	19	60.2	52.63	ATCTTCCTGCGGTTGAAGG
		CSIRO_KS__LUP_BAC3_021L08REV1	CSIRO_KS__LUP_BAC3_021L08REV1	CSIRO_KS__LUP_BAC3_021L08	52	63	6	2	16	33	0	50	1.46	CATCTT	CATCTTCATCTT	12	2	(CATCTT)2_CSIRO_KS__LUP_BAC3_021L08REV1	272	4	21	18	63.26	61.11	TGTGGCGAACCTCCTTGG	256	275	20	63.74	55	GCGAACCTCCAATGTGATGG
		CSIRO_KS__LUP_BAC3_021L23FOR1	CSIRO_KS__LUP_BAC3_021L23FOR1	CSIRO_KS__LUP_BAC3_021L23	434	445	4	3	75	0	0	25	0.81	AAAT	AAATAAATAAAT	12	2	(AAAT)3_CSIRO_KS__LUP_BAC3_021L23FOR1	294	218	239	22	59.91	50	AAGATCCTTCGACGAGTACAGC	487	511	25	60.38	40	GAAGAATAGACAATTCAGCGTATGG
		CSIRO_KS__LUP_BAC3_021M05FOR1	CSIRO_KS__LUP_BAC3_021M05FOR1	CSIRO_KS__LUP_BAC3_021M05	401	412	6	2	50	33	0	16	1.46	ACCATA	ACCATAACCATA	12	2	(ACCATA)2_CSIRO_KS__LUP_BAC3_021M05FOR1	223	348	367	20	56.67	45	AACCTTCCTCCAATGTAACG	547	570	24	57.52	37.5	TCCTAAGTGTATGCTTGTTAATGG
		CSIRO_KS__LUP_BAC3_021M05REV1	CSIRO_KS__LUP_BAC3_021M05REV1	CSIRO_KS__LUP_BAC3_021M05	105	120	8	2	25	37	12	25	1.91	GAATTCCC	GAATTCCCGAATTCCC	16	2	(GAATTCCC)2_CSIRO_KS__LUP_BAC3_021M05REV1	307	1	22	22	57.03	40.91	ACTTCATAATCCTCCAACATCC	285	307	23	56.87	47.83	CATGGTGATCCTTACTACTCTCC
		CSIRO_KS__LUP_BAC3_021M17FOR1	CSIRO_KS__LUP_BAC3_021M17FOR1	CSIRO_KS__LUP_BAC3_021M17	457	471	3	5	33	0	66	0	0.92	GGA	GGAGGAGGAGGAGGA	15	2	(GGA)5_CSIRO_KS__LUP_BAC3_021M17FOR1	307	363	383	21	52.75	38.1	ATAATGAAGTGGAAGAAGAGG	652	669	18	52.45	44.44	TCCTGGATAACACAATGC
		CSIRO_KS__LUP_BAC3_021M17REV1	CSIRO_KS__LUP_BAC3_021M17REV1	CSIRO_KS__LUP_BAC3_021M17	418	429	1	12	0	0	0	100	0	T	TTTTTTTTTTTT	12	2	(T)12_CSIRO_KS__LUP_BAC3_021M17REV1	265	303	323	21	56.74	42.86	CACACAATCAAGCATGTAAGG	543	567	25	56.7	32	AACTGATTATATGCATTGTGTTAGC
		CSIRO_KS__LUP_BAC3_021M23FOR1	CSIRO_KS__LUP_BAC3_021M23FOR1	CSIRO_KS__LUP_BAC3_021M23	412	425	1	14	0	0	0	100	0	T	TTTTTTTTTTTTTT	14	2	(T)14_CSIRO_KS__LUP_BAC3_021M23FOR1	243	312	332	21	60.18	52.38	GCTCGCTTATGTCTTGTCAGC	534	554	21	60.78	42.86	ATGCACGAACATTCACAATCC
		CSIRO_KS__LUP_BAC3_021N02FOR1	CSIRO_KS__LUP_BAC3_021N02FOR1	CSIRO_KS__LUP_BAC3_021N02	250	261	6	2	50	0	16	33	1.46	AATTAG	AATTAGAATTAG	12	2	(AATTAG)2_CSIRO_KS__LUP_BAC3_021N02FOR1	316	205	222	18	59.61	55.56	GTCGATTGACGCATGTGG	500	520	21	60.28	47.62	TTGCGTACCGTCTATTCAAGC
		CSIRO_KS__LUP_BAC3_021N09FOR1	CSIRO_KS__LUP_BAC3_021N09FOR1	CSIRO_KS__LUP_BAC3_021N09	794	805	6	2	0	16	0	83	0.65	TTTTTC	TTTTTCTTTTTC	12	2	(TTTTTC)2_CSIRO_KS__LUP_BAC3_021N09FOR1	270	600	621	22	56.98	45.46	GTCATCTGTGATATGGTCAAGG	848	869	22	56.45	45.46	ACAGCAAGTAAGTCAGTCAAGC
		CSIRO_KS__LUP_BAC3_021N12FOR1	CSIRO_KS__LUP_BAC3_021N12FOR1	CSIRO_KS__LUP_BAC3_021N12	432	446	5	3	20	20	40	20	1.92	CTGAG	CTGAGCTGAGCTGAG	15	2	(CTGAG)3_CSIRO_KS__LUP_BAC3_021N12FOR1	249	356	378	23	60.3	43.48	CCTTCTTCAACAACTTGCATAGC	585	604	20	59.79	55	AAGCTGGAGCAGAAGTACGC
		CSIRO_KS__LUP_BAC3_021N18REV1	CSIRO_KS__LUP_BAC3_021N18REV1	CSIRO_KS__LUP_BAC3_021N18	163	174	6	2	0	16	33	50	1.46	GGTTTC	GGTTTCGGTTTC	12	2	(GGTTTC)2_CSIRO_KS__LUP_BAC3_021N18REV1	242	80	98	19	62.43	57.9	GTGCGTCGGTATCGATTGG	300	321	22	61.85	50	CCATTGCTCATAGCCTCATACG
		CSIRO_KS__LUP_BAC3_021O04FOR1	CSIRO_KS__LUP_BAC3_021O04FOR1	CSIRO_KS__LUP_BAC3_021O04	545	556	6	2	50	0	16	33	1.46	TGTAAA	TGTAAATGTAAA	12	2	(TGTAAA)2_CSIRO_KS__LUP_BAC3_021O04FOR1	303	426	443	18	51.3	55.56	CGGATACTACGACTCTGG	704	728	25	50.6	28	TAGAGAATATCTAGAAGATAATTGG
		CSIRO_KS__LUP_BAC3_021P09REV1	CSIRO_KS__LUP_BAC3_021P09REV1	CSIRO_KS__LUP_BAC3_021P09	179	190	6	2	16	16	33	33	1.92	CTGATG	CTGATGCTGATG	12	2	(CTGATG)2_CSIRO_KS__LUP_BAC3_021P09REV1	248	147	171	25	59.19	40	CGATTCTACGTATCAGTTACAATGC	373	394	22	59.23	45.46	AGTAGCATCAGCATCAATGACC
		CSIRO_KS__LUP_BAC3_021P14FOR1	CSIRO_KS__LUP_BAC3_021P14FOR1	CSIRO_KS__LUP_BAC3_021P14	129	140	4	3	75	0	25	0	0.81	AAGA	AAGAAAGAAAGA	12	2	(AAGA)3_CSIRO_KS__LUP_BAC3_021P14FOR1	252	53	74	22	61.16	45.46	TAATCACATGCCGGCTATAAGG	283	304	22	60.88	45.46	AACGACACAAGATGTGTGATGG
		CSIRO_KS__LUP_BAC3_021P17REV1	CSIRO_KS__LUP_BAC3_021P17REV1	CSIRO_KS__LUP_BAC3_021P17	266	277	6	2	50	0	33	16	1.46	AGAGAT	AGAGATAGAGAT	12	2	(AGAGAT)2_CSIRO_KS__LUP_BAC3_021P17REV1	228	184	205	22	58.94	54.54	GTGGTTGTACTCTGAGCTACCG	390	411	22	58.4	45.46	AGGTCTCTCAACTTCATGATCG
		CSIRO_KS__LUP_BAC3_021P18FOR1	CSIRO_KS__LUP_BAC3_021P18FOR1	CSIRO_KS__LUP_BAC3_021P18	309	320	6	2	0	16	0	83	0.65	TTTCTT	TTTCTTTTTCTT	12	2	(TTTCTT)2_CSIRO_KS__LUP_BAC3_021P18FOR1	208	233	253	21	63.87	52.38	CGCGAGCATAATTGTGAGTGG	419	440	22	64.39	54.54	CTAAGGATTGAGGCGTCCTTGC
		CSIRO_KS__LUP_BAC3_022A07REV1	CSIRO_KS__LUP_BAC3_022A07REV1	CSIRO_KS__LUP_BAC3_022A07	411	422	3	4	0	33	0	66	0.92	TCT	TCTTCTTCTTCT	12	2	(TCT)4_CSIRO_KS__LUP_BAC3_022A07REV1	306	179	199	21	60.79	47.62	CTGTGCAATAAGCCATTCTGC	467	484	18	60.15	55.56	GCAGCGGAATATGGATGC
		CSIRO_KS__LUP_BAC3_022A16REV1	CSIRO_KS__LUP_BAC3_022A16REV1	CSIRO_KS__LUP_BAC3_022A16	333	344	6	2	0	0	33	66	0.92	TTGTGT	TTGTGTTTGTGT	12	2	(TTGTGT)2_CSIRO_KS__LUP_BAC3_022A16REV1	267	200	223	24	58.81	37.5	TGATACCAATTGTTGATGTAGTGG	447	466	20	58.96	50	AACGTGCACATACGAGAAGC
		CSIRO_KS__LUP_BAC3_022B08FOR1	CSIRO_KS__LUP_BAC3_022B08FOR1	CSIRO_KS__LUP_BAC3_022B08	538	549	6	2	16	16	16	50	1.79	TTATCG	TTATCGTTATCG	12	2	(TTATCG)2_CSIRO_KS__LUP_BAC3_022B08FOR1	291	376	397	22	57.33	45.46	GCTCTGATACCATGTTGTAACG	645	666	22	58.15	45.46	ATGTTAGTGGCGATGTAGTTCC
		CSIRO_KS__LUP_BAC3_022B11FOR1	CSIRO_KS__LUP_BAC3_022B11FOR1	CSIRO_KS__LUP_BAC3_022B11	589	604	8	2	62	0	0	37	0.95	TAATATAA	TAATATAATAATATAA	16	2	(TAATATAA)2_CSIRO_KS__LUP_BAC3_022B11FOR1	230	480	503	24	56.13	33.33	CATTAATGGAGATAATCCTAATCG	688	709	22	56.21	40.91	TCTTCACTAATGGAGAGAATCG
		CSIRO_KS__LUP_BAC3_022B20FOR1	CSIRO_KS__LUP_BAC3_022B20FOR1	CSIRO_KS__LUP_BAC3_022B20	515	526	6	2	33	16	0	50	1.46	TCATAT	TCATATTCATAT	12	2	(TCATAT)2_CSIRO_KS__LUP_BAC3_022B20FOR1	260	382	403	22	57.8	45.46	TAGAGATTAGCTTCGTGGAAGG	620	641	22	58.56	45.46	AAGACTTATAGCCACTGCATCG
		CSIRO_KS__LUP_BAC3_022C04FOR1	CSIRO_KS__LUP_BAC3_022C04FOR1	CSIRO_KS__LUP_BAC3_022C04	323	334	6	2	16	0	33	50	1.46	TTTGGA	TTTGGATTTGGA	12	2	(TTTGGA)2_CSIRO_KS__LUP_BAC3_022C04FOR1	349	122	146	25	56.47	36	CGAAGAATAATAATACTCAGTGTCG	446	470	25	57.3	44	CTACTAGTGATCACAGATTCTCACG
		CSIRO_KS__LUP_BAC3_022C06REV1	CSIRO_KS__LUP_BAC3_022C06REV1	CSIRO_KS__LUP_BAC3_022C06	439	450	1	12	0	0	0	100	0	T	TTTTTTTTTTTT	12	2	(T)12_CSIRO_KS__LUP_BAC3_022C06REV1	229	333	350	18	54.73	44.44	AAGCATATAACGCCATGC	539	561	23	53.88	30.43	TATCATTCGATATTGATAAGTCG
		CSIRO_KS__LUP_BAC3_022C22FOR1	CSIRO_KS__LUP_BAC3_022C22FOR1	CSIRO_KS__LUP_BAC3_022C22	299	310	6	2	16	0	16	66	1.25	TTGTTA	TTGTTATTGTTA	12	2	(TTGTTA)2_CSIRO_KS__LUP_BAC3_022C22FOR1	292	90	109	20	55.28	50	TTCGAGTCCAAGTAGACACC	357	381	25	54.6	36	AGTCTATACTTATTCAAGGCTATGG
		CSIRO_KS__LUP_BAC3_022D05FOR1	CSIRO_KS__LUP_BAC3_022D05FOR1	CSIRO_KS__LUP_BAC3_022D05	98	109	6	2	50	16	0	33	1.46	ATTAAC	ATTAACATTAAC	12	2	(ATTAAC)2_CSIRO_KS__LUP_BAC3_022D05FOR1	327	70	87	18	56.67	55.56	TCTCTGCCAGTGTCATGC	378	396	19	56.2	52.63	TTCTTACCGAGGTCACAGG
		CSIRO_KS__LUP_BAC3_022D06FOR1	CSIRO_KS__LUP_BAC3_022D06FOR1	CSIRO_KS__LUP_BAC3_022D06	699	714	1	16	100	0	0	0	0	A	AAAAAAAAAAAAAAAA	16	2	(A)16_CSIRO_KS__LUP_BAC3_022D06FOR1	208	666	686	21	60.84	52.38	GTTCGTACGCTGACTTGATCG	854	873	20	60	60	GGAGTATAGCTCGCCAGACG
		CSIRO_KS__LUP_BAC3_022D14FOR1	CSIRO_KS__LUP_BAC3_022D14FOR1	CSIRO_KS__LUP_BAC3_022D14	372	385	7	2	57	14	0	28	1.38	TTAAAAC	TTAAAACTTAAAAC	14	2	(TTAAAAC)2_CSIRO_KS__LUP_BAC3_022D14FOR1	272	307	330	24	54.58	37.5	CATGTCATATAAGTCATCCTTACC	559	578	20	53.99	40	GTGAATCACTTGTTGAATCG
		CSIRO_KS__LUP_BAC3_022D18FOR1	CSIRO_KS__LUP_BAC3_022D18FOR1	CSIRO_KS__LUP_BAC3_022D18	124	135	6	2	66	0	33	0	0.92	AGGAAA	AGGAAAAGGAAA	12	2	(AGGAAA)2_CSIRO_KS__LUP_BAC3_022D18FOR1	337	2	25	24	59.42	45.83	CCTTGATCCTACTCCACTAATTCC	317	338	22	60.42	45.46	TCGCTATCAATCTGACAAGTGC
		CSIRO_KS__LUP_BAC3_022D23REV1	CSIRO_KS__LUP_BAC3_022D23REV1	CSIRO_KS__LUP_BAC3_022D23	358	369	6	2	16	16	50	16	1.79	GCAGGT	GCAGGTGCAGGT	12	2	(GCAGGT)2_CSIRO_KS__LUP_BAC3_022D23REV1	281	203	225	23	51.56	30.43	TTATAATTCTCCAACTTAGATCC	460	483	24	50.58	29.17	TTCTAATTGTTATACTTGTACTGC
		CSIRO_KS__LUP_BAC3_022E02FOR1	CSIRO_KS__LUP_BAC3_022E02FOR1	CSIRO_KS__LUP_BAC3_022E02	339	350	6	2	50	16	16	16	1.79	GAACAT	GAACATGAACAT	12	2	(GAACAT)2_CSIRO_KS__LUP_BAC3_022E02FOR1	307	283	307	25	54.94	32	AATCATAAGATAGAGAACAATGACC	568	589	22	55.33	40.91	TAGAGACCTGATTAAGGAATGC
		CSIRO_KS__LUP_BAC3_022F17FOR1	CSIRO_KS__LUP_BAC3_022F17FOR1	CSIRO_KS__LUP_BAC3_022F17	709	720	2	6	50	0	0	50	1	AT	ATATATATATAT	12	2	(AT)6_CSIRO_KS__LUP_BAC3_022F17FOR1	310	520	542	23	57.03	43.48	TCCATTCTATGGACATACCTACC	808	829	22	57.52	45.46	TATACCTCCTCCAACAAGAAGC
		CSIRO_KS__LUP_BAC3_022G09REV1	CSIRO_KS__LUP_BAC3_022G09REV1	CSIRO_KS__LUP_BAC3_022G09	39	50	3	4	0	66	0	33	0.92	CCT	CCTCCTCCTCCT	12	2	(CCT)4_CSIRO_KS__LUP_BAC3_022G09REV1	201	6	28	23	63.16	52.17	CGGCTGTAGTTGTCACATTCTCC	187	206	20	62.66	55	CACTTCATCCGTCGTCATCG
		CSIRO_KS__LUP_BAC3_022G20REV1	CSIRO_KS__LUP_BAC3_022G20REV1	CSIRO_KS__LUP_BAC3_022G20	612	623	2	6	50	0	50	0	1	GA	GAGAGAGAGAGA	12	2	(GA)6_CSIRO_KS__LUP_BAC3_022G20REV1	237	478	498	21	61.73	52.38	ATCGACTGAGGCAGTTCTTGG	691	714	24	60.75	41.67	CATCAATGTGCCAATATGACTAGC
		CSIRO_KS__LUP_BAC3_022H02FOR1	CSIRO_KS__LUP_BAC3_022H02FOR1	CSIRO_KS__LUP_BAC3_022H02	880	891	6	2	0	50	0	50	1	CTCCTT	CTCCTTCTCCTT	12	2	(CTCCTT)2_CSIRO_KS__LUP_BAC3_022H02FOR1	285	639	659	21	51.43	38.1	GAGAATATAGATGACCAATGC	900	923	24	50.8	33.33	AGTATAGAAGAACTAACATTGTCC
		CSIRO_KS__LUP_BAC3_022H03FOR1	CSIRO_KS__LUP_BAC3_022H03FOR1	CSIRO_KS__LUP_BAC3_022H03	257	270	7	2	28	14	0	57	1.38	CTATTTA	CTATTTACTATTTA	14	2	(CTATTTA)2_CSIRO_KS__LUP_BAC3_022H03FOR1	292	78	99	22	55.36	40.91	TTCACATACAACATAGGTCAGC	348	369	22	55.91	40.91	TAACATGTCATAGGTGATGTGG
		CSIRO_KS__LUP_BAC3_022H03REV1	CSIRO_KS__LUP_BAC3_022H03REV1	CSIRO_KS__LUP_BAC3_022H03	270	285	8	2	50	25	0	25	1.5	AAACACTT	AAACACTTAAACACTT	16	2	(AAACACTT)2_CSIRO_KS__LUP_BAC3_022H03REV1	306	133	157	25	61.14	44	GGTAATCTTGTAAGTTCGTCACACG	416	438	23	60.15	43.48	GCTTCCTATCAACATGAACTTGC
		CSIRO_KS__LUP_BAC3_022H07FOR1	CSIRO_KS__LUP_BAC3_022H07FOR1	CSIRO_KS__LUP_BAC3_022H07	453	464	3	4	33	0	0	66	0.92	ATT	ATTATTATTATT	12	2	(ATT)4_CSIRO_KS__LUP_BAC3_022H07FOR1	337	434	451	18	56.96	50	AATGTTCTCCACGCAACC	752	770	19	57.9	52.63	CCAATGCAGTCAACTCAGC
		CSIRO_KS__LUP_BAC3_022H08REV1	CSIRO_KS__LUP_BAC3_022H08REV1	CSIRO_KS__LUP_BAC3_022H08	787	800	7	2	42	14	0	42	1.45	CTATATA	CTATATACTATATA	14	2	(CTATATA)2_CSIRO_KS__LUP_BAC3_022H08REV1	234	676	696	21	60.59	52.38	TGCCTGGCCTAGTAATCTTCC	886	909	24	59.81	41.67	TCATGTACGTATCTGTGACATTGG
		CSIRO_KS__LUP_BAC3_022I09REV1	CSIRO_KS__LUP_BAC3_022I09REV1	CSIRO_KS__LUP_BAC3_022I09	731	742	6	2	16	16	0	66	1.25	TACTTT	TACTTTTACTTT	12	2	(TACTTT)2_CSIRO_KS__LUP_BAC3_022I09REV1	255	641	664	24	59.98	45.83	GGTCAACGTACAGATAAGCATACG	874	895	22	59.52	50	CCAGTCGTACAGTGAATGAACC
		CSIRO_KS__LUP_BAC3_022I10REV1	CSIRO_KS__LUP_BAC3_022I10REV1	CSIRO_KS__LUP_BAC3_022I10	598	613	2	8	50	0	0	50	1	TA	TATATATATATATATA	16	2	(TA)8_CSIRO_KS__LUP_BAC3_022I10REV1	296	385	402	18	52.48	55.56	ATCTCACTCGGACCTAGC	662	680	19	51.76	47.37	AGTGCATGATAGTGGTACG
		CSIRO_KS__LUP_BAC3_022I13REV1	CSIRO_KS__LUP_BAC3_022I13REV1	CSIRO_KS__LUP_BAC3_022I13	857	870	7	2	14	14	42	28	1.84	GAGGTCT	GAGGTCTGAGGTCT	14	2	(GAGGTCT)2_CSIRO_KS__LUP_BAC3_022I13REV1	284	655	679	25	59.45	40	AAGTTCTTGTTAACCTCTTCACTGC	918	938	21	59.72	47.62	GCAAGAGGATATTCGAACACG
		CSIRO_KS__LUP_BAC3_022I14REV1	CSIRO_KS__LUP_BAC3_022I14REV1	CSIRO_KS__LUP_BAC3_022I14	184	195	6	2	16	0	33	50	1.46	ATTGTG	ATTGTGATTGTG	12	2	(ATTGTG)2_CSIRO_KS__LUP_BAC3_022I14REV1	279	50	70	21	63.49	47.62	CCAACAATGAATGGAGCATGG	309	328	20	63.52	55	GATACGGCCACAATGCAACC
		CSIRO_KS__LUP_BAC3_022I17REV1	CSIRO_KS__LUP_BAC3_022I17REV1	CSIRO_KS__LUP_BAC3_022I17	365	376	6	2	50	33	0	16	1.46	AAACTC	AAACTCAAACTC	12	2	(AAACTC)2_CSIRO_KS__LUP_BAC3_022I17REV1	311	279	300	22	59.36	45.46	GTGCTATTGTGTTCCATTGTCC	567	589	23	60.33	47.83	CAGCAGTTAGTTCCTCAACAAGG
		CSIRO_KS__LUP_BAC3_022J01FOR1	CSIRO_KS__LUP_BAC3_022J01FOR1	CSIRO_KS__LUP_BAC3_022J01	103	114	6	2	83	0	0	16	0.65	AAATAA	AAATAAAAATAA	12	2	(AAATAA)2_CSIRO_KS__LUP_BAC3_022J01FOR1	330	13	36	24	57.89	37.5	CAACCACAGTAATTGTTCTTAACG	318	342	25	58.31	40	GGTATTGATGAAGTTGAGTATGAGC
		CSIRO_KS__LUP_BAC3_022K02FOR1	CSIRO_KS__LUP_BAC3_022K02FOR1	CSIRO_KS__LUP_BAC3_022K02	501	512	6	2	16	0	33	50	1.46	TGATGT	TGATGTTGATGT	12	2	(TGATGT)2_CSIRO_KS__LUP_BAC3_022K02FOR1	280	449	470	22	59.83	50	GAGATAGTTCCGGTGTGATTCC	706	728	23	59.09	43.48	TCGGTATACGATTAACAGACACG
		CSIRO_KS__LUP_BAC3_022K03REV1	CSIRO_KS__LUP_BAC3_022K03REV1	CSIRO_KS__LUP_BAC3_022K03	543	554	4	3	75	0	0	25	0.81	TAAA	TAAATAAATAAA	12	2	(TAAA)3_CSIRO_KS__LUP_BAC3_022K03REV1	247	351	375	25	55.35	32	TTAGTTAATTAGATTGAACCTACCG	577	597	21	54.92	42.86	CAAGAAGAAGACATGAGATGG
		CSIRO_KS__LUP_BAC3_022K04REV1	CSIRO_KS__LUP_BAC3_022K04REV1	CSIRO_KS__LUP_BAC3_022K04	585	596	6	2	33	16	16	33	1.92	CAGATT	CAGATTCAGATT	12	2	(CAGATT)2_CSIRO_KS__LUP_BAC3_022K04REV1	286	377	396	20	60.43	50	ACAGCTTCAAGGCAACTTGG	641	662	22	60.77	40.91	GGATATTCAAGAATCGCAATCG
		CSIRO_KS__LUP_BAC3_022K13REV1	CSIRO_KS__LUP_BAC3_022K13REV1	CSIRO_KS__LUP_BAC3_022K13	301	314	7	2	57	0	0	42	0.99	ATAATTA	ATAATTAATAATTA	14	2	(ATAATTA)2_CSIRO_KS__LUP_BAC3_022K13REV1	214	130	151	22	54.26	40.91	ATCTCCTTGTTAGGTGAATAGG	320	343	24	53.8	29.17	TGTTATGATATCAATATGAGTTGC
		CSIRO_KS__LUP_BAC3_022K22REV1	CSIRO_KS__LUP_BAC3_022K22REV1	CSIRO_KS__LUP_BAC3_022K22	186	197	6	2	33	33	0	33	1.58	CATTCA	CATTCACATTCA	12	2	(CATTCA)2_CSIRO_KS__LUP_BAC3_022K22REV1	228	69	91	23	60.13	43.48	GCTCTGATTGAAGTTGTTCATCC	277	296	20	60.62	55	CATGGTGCAGGAAGAGATCC
		CSIRO_KS__LUP_BAC3_022L06REV1	CSIRO_KS__LUP_BAC3_022L06REV1	CSIRO_KS__LUP_BAC3_022L06	160	171	6	2	83	0	0	16	0.65	AAATAA	AAATAAAAATAA	12	2	(AAATAA)2_CSIRO_KS__LUP_BAC3_022L06REV1	205	7	26	20	52.73	35	AACCACTAATTCATTGTTGC	188	211	24	53.07	29.17	TTCTTCATTGTCATATATTAGTGG
		CSIRO_KS__LUP_BAC3_022M13REV1	CSIRO_KS__LUP_BAC3_022M13REV1	CSIRO_KS__LUP_BAC3_022M13	455	466	6	2	0	16	16	66	1.25	CTGTTT	CTGTTTCTGTTT	12	2	(CTGTTT)2_CSIRO_KS__LUP_BAC3_022M13REV1	218	321	344	24	64.48	45.83	CACCAAGGTGGTAATTGATCATGG	520	538	19	64.45	57.9	CGCACCGCACACATAATGG
		CSIRO_KS__LUP_BAC3_022M24FOR1	CSIRO_KS__LUP_BAC3_022M24FOR1	CSIRO_KS__LUP_BAC3_022M24	518	529	6	2	83	0	16	0	0.65	GAAAAA	GAAAAAGAAAAA	12	2	(GAAAAA)2_CSIRO_KS__LUP_BAC3_022M24FOR1	309	277	300	24	58.85	41.67	GGATGAGAACATGAGATAATGACC	564	585	22	58.77	40.91	ACCAGAACAATCACATTCATCC
		CSIRO_KS__LUP_BAC3_022N03REV1	CSIRO_KS__LUP_BAC3_022N03REV1	CSIRO_KS__LUP_BAC3_022N03	627	638	6	2	33	16	16	33	1.92	TCTAGA	TCTAGATCTAGA	12	2	(TCTAGA)2_CSIRO_KS__LUP_BAC3_022N03REV1	320	355	377	23	55.54	39.13	CCTTAATGGCAGTATATATGTGG	657	674	18	55.12	50	TGTTCCGGATCATACAGG
		CSIRO_KS__LUP_BAC3_022N23FOR1	CSIRO_KS__LUP_BAC3_022N23FOR1	CSIRO_KS__LUP_BAC3_022N23	95	106	6	2	50	16	33	0	1.46	GAAACG	GAAACGGAAACG	12	2	(GAAACG)2_CSIRO_KS__LUP_BAC3_022N23FOR1	263	39	61	23	60.28	43.48	TGACAGATGACATGATGAAGAGC	279	301	23	60.03	52.17	CTGGATCACCAGACGATAGTAGG
		CSIRO_KS__LUP_BAC3_022O10REV1	CSIRO_KS__LUP_BAC3_022O10REV1	CSIRO_KS__LUP_BAC3_022O10	575	588	7	2	14	14	14	57	1.66	ATGTTTC	ATGTTTCATGTTTC	14	2	(ATGTTTC)2_CSIRO_KS__LUP_BAC3_022O10REV1	206	499	518	20	59.17	55	CCATTACGAGAGTGGTGTGC	680	704	25	59.44	44	GACTACTTGTTGTTCAGAAGTGACG
		CSIRO_KS__LUP_BAC3_022O20REV1	CSIRO_KS__LUP_BAC3_022O20REV1	CSIRO_KS__LUP_BAC3_022O20	277	288	6	2	0	16	0	83	0.65	TTTCTT	TTTCTTTTTCTT	12	2	(TTTCTT)2_CSIRO_KS__LUP_BAC3_022O20REV1	280	116	139	24	50.43	25	TTATTGTATTGTATTATCATAGGC	376	395	20	51.34	45	AGTATCTGGTGTTCTGATCC
		CSIRO_KS__LUP_BAC3_022O22FOR1	CSIRO_KS__LUP_BAC3_022O22FOR1	CSIRO_KS__LUP_BAC3_022O22	677	689	1	13	0	100	0	0	0	C	CCCCCCCCCCCCC	13	2	(C)13_CSIRO_KS__LUP_BAC3_022O22FOR1	249	475	492	18	60.4	61.11	GACGGTTGGCACTTCTCG	703	723	21	61.12	52.38	CCTTCATTCCACTTGCTAGGC
		CSIRO_KS__LUP_BAC3_022P08REV1	CSIRO_KS__LUP_BAC3_022P08REV1	CSIRO_KS__LUP_BAC3_022P08	477	488	6	2	50	16	16	16	1.79	GATCAA	GATCAAGATCAA	12	2	(GATCAA)2_CSIRO_KS__LUP_BAC3_022P08REV1	251	300	324	25	57.59	44	GACTCTAGGATTACACTGATCTTGG	530	550	21	57.62	52.38	GCTCTGCTACACAACAGAACC
		CSIRO_KS__LUP_BAC3_023A02FOR1	CSIRO_KS__LUP_BAC3_023A02FOR1	CSIRO_KS__LUP_BAC3_023A02	244	255	6	2	50	16	0	33	1.46	TAACTA	TAACTATAACTA	12	2	(TAACTA)2_CSIRO_KS__LUP_BAC3_023A02FOR1	238	82	105	24	59.62	41.67	ACTTCCAATACAAGACACAAGACG	299	319	21	60.51	47.62	GGCATTGACACATTCTCTTGG
		CSIRO_KS__LUP_BAC3_023A13REV1	CSIRO_KS__LUP_BAC3_023A13REV1	CSIRO_KS__LUP_BAC3_023A13	316	327	2	6	50	0	0	50	1	TA	TATATATATATA	12	2	(TA)6_CSIRO_KS__LUP_BAC3_023A13REV1	250	225	243	19	60.95	47.37	TTGCACTTGGAATGCTTGC	453	474	22	60.7	50	TCATGGCTACATGGTGTGTACC
		CSIRO_KS__LUP_BAC3_023B22REV1	CSIRO_KS__LUP_BAC3_023B22REV1	CSIRO_KS__LUP_BAC3_023B22	678	689	6	2	0	33	0	66	0.92	TTCTCT	TTCTCTTTCTCT	12	2	(TTCTCT)2_CSIRO_KS__LUP_BAC3_023B22REV1	243	657	676	20	56.01	35	TTCCATTGCAATTCATTACC	878	899	22	56.44	36.36	GAATTGAGTTCATTGAGATTCG
		CSIRO_KS__LUP_BAC3_023C06REV1	CSIRO_KS__LUP_BAC3_023C06REV1	CSIRO_KS__LUP_BAC3_023C06	367	380	7	2	42	14	14	28	1.84	GACAATT	GACAATTGACAATT	14	2	(GACAATT)2_CSIRO_KS__LUP_BAC3_023C06REV1	293	168	189	22	57.6	36.36	TAACATTACCATGAAGCATTGG	438	460	23	58.12	43.48	GATGACTTGTGAAGAAGAACTCG
		CSIRO_KS__LUP_BAC3_023D17REV1	CSIRO_KS__LUP_BAC3_023D17REV1	CSIRO_KS__LUP_BAC3_023D17	129	142	7	2	57	28	0	14	1.38	ACTCAAA	ACTCAAAACTCAAA	14	2	(ACTCAAA)2_CSIRO_KS__LUP_BAC3_023D17REV1	271	1	18	18	52.81	50	CCTGAGACAATGTGTTGG	247	271	25	52.88	32	CTTGAATATATACACACTAACATGC
		CSIRO_KS__LUP_BAC3_023E12REV1	CSIRO_KS__LUP_BAC3_023E12REV1	CSIRO_KS__LUP_BAC3_023E12	870	885	8	2	25	25	25	25	2	ACGCAGTT	ACGCAGTTACGCAGTT	16	2	(ACGCAGTT)2_CSIRO_KS__LUP_BAC3_023E12REV1	349	590	609	20	62.45	55	CGCCATGATCCTGTATGTGC	917	938	22	61.84	45.46	TGCACACATGCCATTACTATCG
		CSIRO_KS__LUP_BAC3_023F14FOR1	CSIRO_KS__LUP_BAC3_023F14FOR1	CSIRO_KS__LUP_BAC3_023F14	499	510	6	2	33	50	0	16	1.46	CACCAT	CACCATCACCAT	12	2	(CACCAT)2_CSIRO_KS__LUP_BAC3_023F14FOR1	326	264	285	22	60.74	50	GTCCACACGGCTATAATCAAGG	568	589	22	59.83	36.36	TTGCATTGCCATAATCATAAGG
		CSIRO_KS__LUP_BAC3_023G11REV1	CSIRO_KS__LUP_BAC3_023G11REV1	CSIRO_KS__LUP_BAC3_023G11	489	500	4	3	0	50	0	50	1	TTCC	TTCCTTCCTTCC	12	2	(TTCC)3_CSIRO_KS__LUP_BAC3_023G11REV1	254	337	358	22	59.22	40.91	TTCTGTCTGCCAATCAATAAGG	566	590	25	59.9	44	TGATCGATCCAGGTAGATAAGTAGG
		CSIRO_KS__LUP_BAC3_023H08FOR1	CSIRO_KS__LUP_BAC3_023H08FOR1	CSIRO_KS__LUP_BAC3_023H08	407	418	6	2	33	16	0	50	1.46	TATATC	TATATCTATATC	12	2	(TATATC)2_CSIRO_KS__LUP_BAC3_023H08FOR1	215	226	247	22	59.33	50	GTAGATGGTCCAACATCAGTGG	419	440	22	59.94	54.54	AGCAGACCAAGGAGTAGTGAGG
		CSIRO_KS__LUP_BAC3_023H13FOR1	CSIRO_KS__LUP_BAC3_023H13FOR1	CSIRO_KS__LUP_BAC3_023H13	158	169	6	2	33	50	16	0	1.46	AAGCCC	AAGCCCAAGCCC	12	2	(AAGCCC)2_CSIRO_KS__LUP_BAC3_023H13FOR1	244	18	36	19	59.73	57.9	ACTGGTGACACGCAACTCC	241	261	21	60.56	52.38	GTCATTGAGTTACGGCAGTGG
		CSIRO_KS__LUP_BAC3_023H15FOR1	CSIRO_KS__LUP_BAC3_023H15FOR1	CSIRO_KS__LUP_BAC3_023H15	109	122	7	2	85	14	0	0	0.59	ACAAAAA	ACAAAAAACAAAAA	14	2	(ACAAAAA)2_CSIRO_KS__LUP_BAC3_023H15FOR1	216	8	27	20	56.2	40	AATAAGCCAATTCACACACG	202	223	22	55.41	36.36	TGATTGTTGTTGTTCTTACAGG
		CSIRO_KS__LUP_BAC3_023H24REV1	CSIRO_KS__LUP_BAC3_023H24REV1	CSIRO_KS__LUP_BAC3_023H24	770	781	6	2	16	16	0	66	1.25	TCTTTA	TCTTTATCTTTA	12	2	(TCTTTA)2_CSIRO_KS__LUP_BAC3_023H24REV1	292	630	651	22	58.47	40.91	TGCATTCTCCTAATCTTCTTGG	900	921	22	57.61	40.91	TTCAATGATGGTACAGTTCAGG
		CSIRO_KS__LUP_BAC3_023I03REV1	CSIRO_KS__LUP_BAC3_023I03REV1	CSIRO_KS__LUP_BAC3_023I03	491	502	6	2	33	0	0	66	0.92	TAATTT	TAATTTTAATTT	12	2	(TAATTT)2_CSIRO_KS__LUP_BAC3_023I03REV1	343	460	479	20	50.71	35	TTCACCATTATACACATTCC	780	802	23	51.14	30.43	TCTTAAGTTGTAATGATTAGACG
		CSIRO_KS__LUP_BAC3_023J01FOR1	CSIRO_KS__LUP_BAC3_023J01FOR1	CSIRO_KS__LUP_BAC3_023J01	400	411	6	2	16	50	16	16	1.79	CCTCAG	CCTCAGCCTCAG	12	2	(CCTCAG)2_CSIRO_KS__LUP_BAC3_023J01FOR1	252	197	217	21	50.88	33.33	TTCATATGTTAACTAGCATCG	430	448	19	50.86	36.84	CGGAGAATCAATATTAACG
		CSIRO_KS__LUP_BAC3_023J11FOR1	CSIRO_KS__LUP_BAC3_023J11FOR1	CSIRO_KS__LUP_BAC3_023J11	196	209	7	2	42	14	0	42	1.45	CTATATA	CTATATACTATATA	14	2	(CTATATA)2_CSIRO_KS__LUP_BAC3_023J11FOR1	267	32	49	18	56.04	55.56	GGTGCAAGAAGTGTCACG	275	298	24	55.12	33.33	TTATCATAACTATGGATGTTGAGG
		CSIRO_KS__LUP_BAC3_023K16REV1	CSIRO_KS__LUP_BAC3_023K16REV1	CSIRO_KS__LUP_BAC3_023K16	334	345	6	2	16	0	16	66	1.25	ATGTTT	ATGTTTATGTTT	12	2	(ATGTTT)2_CSIRO_KS__LUP_BAC3_023K16REV1	312	148	167	20	60.57	50	CATTATCCAAGCCGATGAGC	439	459	21	60.15	52.38	CTTGAGCTCCTTCATCTGTGC
		CSIRO_KS__LUP_BAC3_023K20FOR1	CSIRO_KS__LUP_BAC3_023K20FOR1	CSIRO_KS__LUP_BAC3_023K20	84	95	6	2	0	66	16	16	1.25	TCGCCC	TCGCCCTCGCCC	12	2	(TCGCCC)2_CSIRO_KS__LUP_BAC3_023K20FOR1	209	56	75	20	58.88	50	CCAACCAACACACAACTTCC	241	264	24	59.33	50	GAGGTATCGATGTGTAGTGAGAGC
		CSIRO_KS__LUP_BAC3_023L02FOR1	CSIRO_KS__LUP_BAC3_023L02FOR1	CSIRO_KS__LUP_BAC3_023L02	109	122	7	2	28	14	28	28	1.95	GTTAGCA	GTTAGCAGTTAGCA	14	2	(GTTAGCA)2_CSIRO_KS__LUP_BAC3_023L02FOR1	250	80	100	21	50.09	38.1	AATCTCAAGACTAAGTGATCC	310	329	20	50.28	40	TAAGGTCATCAATCAGTAGC
		CSIRO_KS__LUP_BAC3_023L06REV1	CSIRO_KS__LUP_BAC3_023L06REV1	CSIRO_KS__LUP_BAC3_023L06	365	376	6	2	33	33	0	33	1.58	CATATC	CATATCCATATC	12	2	(CATATC)2_CSIRO_KS__LUP_BAC3_023L06REV1	219	297	317	21	53.08	38.1	AATTAAGCTCCTCATAGATGC	496	515	20	52.63	45	CAACCAACTCTTGTCTTAGC
		CSIRO_KS__LUP_BAC3_023L14REV1	CSIRO_KS__LUP_BAC3_023L14REV1	CSIRO_KS__LUP_BAC3_023L14	43	54	3	4	66	0	0	33	0.92	AAT	AATAATAATAAT	12	2	(AAT)4_CSIRO_KS__LUP_BAC3_023L14REV1	263	3	25	23	59.29	47.83	GACAAGTCTCTCTTGGAACAACC	244	265	22	58.99	40.91	TAATGGAAGTTGGTTGAAGTGG
		CSIRO_KS__LUP_BAC3_023M13FOR1	CSIRO_KS__LUP_BAC3_023M13FOR1	CSIRO_KS__LUP_BAC3_023M13	317	328	6	2	16	50	0	33	1.46	CTCCTA	CTCCTACTCCTA	12	2	(CTCCTA)2_CSIRO_KS__LUP_BAC3_023M13FOR1	314	143	164	22	57.72	45.46	CTAGCTTCAACAACTCACATGC	433	456	24	57.94	37.5	TTCCTAATATTCCAAGAGACAAGG
		CSIRO_KS__LUP_BAC3_023N12FOR1	CSIRO_KS__LUP_BAC3_023N12FOR1	CSIRO_KS__LUP_BAC3_023N12	544	555	6	2	33	0	0	66	0.92	ATTTTA	ATTTTAATTTTA	12	2	(ATTTTA)2_CSIRO_KS__LUP_BAC3_023N12FOR1	333	428	445	18	60.22	61.11	CCACATCAGGCGTTAGGC	739	760	22	61	45.46	CAACAAGGATTCTCTTCCAACG
		CSIRO_KS__LUP_BAC3_023O04FOR1	CSIRO_KS__LUP_BAC3_023O04FOR1	CSIRO_KS__LUP_BAC3_023O04	205	216	3	4	33	0	0	66	0.92	TTA	TTATTATTATTA	12	2	(TTA)4_CSIRO_KS__LUP_BAC3_023O04FOR1	318	166	187	22	56.43	45.46	CAAGACACTCGTCCTATAATGG	465	483	19	56.18	47.37	AGGTCGAGTTCATTGTTGC
		CSIRO_KS__LUP_BAC3_023O17FOR1	CSIRO_KS__LUP_BAC3_023O17FOR1	CSIRO_KS__LUP_BAC3_023O17	39	53	5	3	60	0	0	40	0.97	TATAA	TATAATATAATATAA	15	2	(TATAA)3_CSIRO_KS__LUP_BAC3_023O17FOR1	233	2	26	25	59.36	40	TGGATCATACACCATTAGAGTAACG	213	234	22	60.08	50	GATCATCGAAGGAGAAGTGACC
		CSIRO_KS__LUP_BAC3_023P10FOR1	CSIRO_KS__LUP_BAC3_023P10FOR1	CSIRO_KS__LUP_BAC3_023P10	68	79	6	2	16	0	33	50	1.46	ATTTGG	ATTTGGATTTGG	12	2	(ATTTGG)2_CSIRO_KS__LUP_BAC3_023P10FOR1	258	17	41	25	60.15	36	AATGAAGAATCATCTTCTCACTTGC	253	274	22	60.78	50	TCTTGTCCTTGCTTGGTAGAGG
		CSIRO_KS__LUP_BAC3_023P21FOR1	CSIRO_KS__LUP_BAC3_023P21FOR1	CSIRO_KS__LUP_BAC3_023P21	455	470	8	2	62	12	0	25	1.3	AATAAACT	AATAAACTAATAAACT	16	2	(AATAAACT)2_CSIRO_KS__LUP_BAC3_023P21FOR1	238	268	285	18	59.91	61.11	CAGGTTGGCCACCTATGG	484	505	22	59.2	50	GGAGACCATATTCAGGAAGAGC
		CSIRO_KS__LUP_BAC3_023P23FOR1	CSIRO_KS__LUP_BAC3_023P23FOR1	CSIRO_KS__LUP_BAC3_023P23	274	285	6	2	66	0	33	0	0.92	GAGAAA	GAGAAAGAGAAA	12	2	(GAGAAA)2_CSIRO_KS__LUP_BAC3_023P23FOR1	324	216	233	18	50.11	50	CACACGTATTGGTGTAGG	515	539	25	51.1	28	CAATCTAGCTATACAATAATTAACC
		CSIRO_KS__LUP_BAC3_024A15FOR2	CSIRO_KS__LUP_BAC3_024A15FOR2	CSIRO_KS__LUP_BAC3_024A15FOR2	184	195	1	12	100	0	0	0	0	A	AAAAAAAAAAAA	12	2	(A)12_CSIRO_KS__LUP_BAC3_024A15FOR2	234	36	57	22	59.39	40.91	AACTGATGAAGAATGCAACAGC	245	269	25	59.87	44	GGCTCTTACAGAGATAAGTTGTTCG
		CSIRO_KS__LUP_BAC3_024A19REV1	CSIRO_KS__LUP_BAC3_024A19REV1	CSIRO_KS__LUP_BAC3_024A19	422	433	6	2	0	16	16	66	1.25	GTTCTT	GTTCTTGTTCTT	12	2	(GTTCTT)2_CSIRO_KS__LUP_BAC3_024A19REV1	278	207	224	18	57.62	66.67	GGCTGCTAGGAGGAGAGG	465	484	20	56.97	45	CAACATGCGAGATAACAAGC
		CSIRO_KS__LUP_BAC3_024C02FOR2	CSIRO_KS__LUP_BAC3_024C02FOR2	CSIRO_KS__LUP_BAC3_024C02FOR2	216	227	6	2	50	16	0	33	1.46	TACAAT	TACAATTACAAT	12	2	(TACAAT)2_CSIRO_KS__LUP_BAC3_024C02FOR2	349	190	209	20	55.88	45	ATGTTGTTGTGCCTCATACC	515	538	24	55.44	37.5	CATACCTCTACATATTGTGATTGG
		CSIRO_KS__LUP_BAC3_024C05FOR2	CSIRO_KS__LUP_BAC3_024C05FOR2	CSIRO_KS__LUP_BAC3_024C05FOR2	280	291	3	4	0	66	33	0	0.92	CCG	CCGCCGCCGCCG	12	2	(CCG)4_CSIRO_KS__LUP_BAC3_024C05FOR2	282	31	48	18	59.07	61.11	GGCTGCTGACTGTTGACG	295	312	18	59.07	61.11	AGCAAGGTGGCAGAGAGG
		CSIRO_KS__LUP_BAC3_024C14FOR2	CSIRO_KS__LUP_BAC3_024C14FOR2	CSIRO_KS__LUP_BAC3_024C14FOR2	341	354	7	2	42	0	14	42	1.45	AATGTAT	AATGTATAATGTAT	14	2	(AATGTAT)2_CSIRO_KS__LUP_BAC3_024C14FOR2	225	288	309	22	58.79	40.91	TGGTCATATTCTTGCCATATCC	488	512	25	58.63	32	TGTCAATTATTAAGGCTGTTAATGG
		CSIRO_KS__LUP_BAC3_024C17REV1	CSIRO_KS__LUP_BAC3_024C17REV1	CSIRO_KS__LUP_BAC3_024C17	482	493	6	2	66	0	16	16	1.25	AAGATA	AAGATAAAGATA	12	2	(AAGATA)2_CSIRO_KS__LUP_BAC3_024C17REV1	256	284	305	22	56.71	40.91	AAGGAACAAGAGATCAAGAAGG	518	539	22	56.81	40.91	TTACAATAGGCTCATGTTGACC
		CSIRO_KS__LUP_BAC3_024D16FOR2	CSIRO_KS__LUP_BAC3_024D16FOR2	CSIRO_KS__LUP_BAC3_024D16FOR2	222	233	6	2	0	33	33	33	1.58	TCGGCT	TCGGCTTCGGCT	12	2	(TCGGCT)2_CSIRO_KS__LUP_BAC3_024D16FOR2	328	102	120	19	53.09	52.63	GTCAAGAGAACCTCTGACG	411	429	19	53.12	52.63	TCCGCAGAGTAGTATAGCC
		CSIRO_KS__LUP_BAC3_024D16REV1	CSIRO_KS__LUP_BAC3_024D16REV1	CSIRO_KS__LUP_BAC3_024D16	252	265	7	2	85	0	14	0	0.59	AAAAGAA	AAAAGAAAAAAGAA	14	2	(AAAAGAA)2_CSIRO_KS__LUP_BAC3_024D16REV1	323	12	30	19	59.64	57.9	GGAGAGGCCAATACCAAGC	313	334	22	60.6	50	TATCGTCGCTATACTGCCTTCC
		CSIRO_KS__LUP_BAC3_024D19REV1	CSIRO_KS__LUP_BAC3_024D19REV1	CSIRO_KS__LUP_BAC3_024D19	129	142	7	2	57	28	0	14	1.38	ACTCAAA	ACTCAAAACTCAAA	14	2	(ACTCAAA)2_CSIRO_KS__LUP_BAC3_024D19REV1	271	1	18	18	52.81	50	CCTGAGACAATGTGTTGG	247	271	25	52.88	32	CTTGAATATATACACACTAACATGC
		CSIRO_KS__LUP_BAC3_024D22FOR2	CSIRO_KS__LUP_BAC3_024D22FOR2	CSIRO_KS__LUP_BAC3_024D22FOR2	91	104	7	2	28	14	28	28	1.95	TTGCGAA	TTGCGAATTGCGAA	14	2	(TTGCGAA)2_CSIRO_KS__LUP_BAC3_024D22FOR2	200	43	66	24	61.38	41.67	CGATATTAAGCGAAGTTGAGAACG	220	242	23	60.59	43.48	TCAATCTAGCGTATCTTCGATGG
		CSIRO_KS__LUP_BAC3_024E13REV1	CSIRO_KS__LUP_BAC3_024E13REV1	CSIRO_KS__LUP_BAC3_024E13	439	450	4	3	25	0	0	75	0.81	TTTA	TTTATTTATTTA	12	2	(TTTA)3_CSIRO_KS__LUP_BAC3_024E13REV1	319	291	313	23	51.23	30.43	ACTGTAATACATAATGACAATGG	591	609	19	52.11	47.37	CATGGTAGTCAGAATCACG
		CSIRO_KS__LUP_BAC3_024H06FOR2	CSIRO_KS__LUP_BAC3_024H06FOR2	CSIRO_KS__LUP_BAC3_024H06FOR2	216	229	1	14	0	0	100	0	0	G	GGGGGGGGGGGGGG	14	2	(G)14_CSIRO_KS__LUP_BAC3_024H06FOR2	299	5	25	21	63.52	57.14	TAACGTGAGGTGGCTGTCTGG	285	303	19	63.85	57.9	GCGCCTTATGGCTGATTGG
		CSIRO_KS__LUP_BAC3_024I04REV1	CSIRO_KS__LUP_BAC3_024I04REV1	CSIRO_KS__LUP_BAC3_024I04	281	292	6	2	16	33	0	50	1.46	TATCCT	TATCCTTATCCT	12	2	(TATCCT)2_CSIRO_KS__LUP_BAC3_024I04REV1	334	194	215	22	52.33	31.82	GTTATAATTGGAATTCAAGACC	508	527	20	52.64	40	AAGGTGTGAACTGATATTGC
		CSIRO_KS__LUP_BAC3_024K02REV1	CSIRO_KS__LUP_BAC3_024K02REV1	CSIRO_KS__LUP_BAC3_024K02	93	104	4	3	0	25	0	75	0.81	TTCT	TTCTTTCTTTCT	12	2	(TTCT)3_CSIRO_KS__LUP_BAC3_024K02REV1	243	71	92	22	59.15	50	CTGCTATCTGCAGAAGTTGACC	293	313	21	59.63	47.62	AAGAACATCAGCAGCTCTTGG
		CSIRO_KS__LUP_BAC3_024K14FOR2	CSIRO_KS__LUP_BAC3_024K14FOR2	CSIRO_KS__LUP_BAC3_024K14FOR2	646	657	6	2	16	0	16	66	1.25	TTTTAG	TTTTAGTTTTAG	12	2	(TTTTAG)2_CSIRO_KS__LUP_BAC3_024K14FOR2	295	480	501	22	59.07	40.91	AGCATAATCAATGGAGACATCG	756	774	19	60.03	52.63	ATCGGCCAAGTCAAGATCC
		CSIRO_KS__LUP_BAC3_024K21REV1	CSIRO_KS__LUP_BAC3_024K21REV1	CSIRO_KS__LUP_BAC3_024K21	82	95	7	2	28	0	0	71	0.86	ATTTTTA	ATTTTTAATTTTTA	14	2	(ATTTTTA)2_CSIRO_KS__LUP_BAC3_024K21REV1	253	18	38	21	59.83	47.62	GACTGCCTTCATCAATTCTGC	248	270	23	60.74	43.48	GCATCATTGACATCAAGGTTAGG
		CSIRO_KS__LUP_BAC3_024M04FOR2	CSIRO_KS__LUP_BAC3_024M04FOR2	CSIRO_KS__LUP_BAC3_024M04FOR2	186	197	6	2	33	0	16	50	1.46	TTTGAA	TTTGAATTTGAA	12	2	(TTTGAA)2_CSIRO_KS__LUP_BAC3_024M04FOR2	303	155	175	21	51.88	38.1	CCTTGTTATAGTTCTTGATCG	433	457	25	51.41	32	GTTATAAGAAGAATAGAGATCTTCC
		CSIRO_KS__LUP_BAC3_024M19FOR2	CSIRO_KS__LUP_BAC3_024M19FOR2	CSIRO_KS__LUP_BAC3_024M19FOR2	181	192	6	2	66	0	16	16	1.25	AAAGAT	AAAGATAAAGAT	12	2	(AAAGAT)2_CSIRO_KS__LUP_BAC3_024M19FOR2	226	34	52	19	58.8	57.9	GCTGGTGACTGTTCACACG	237	259	23	57.81	39.13	CTTGTTGTGAAGGAATATTCAGG
		CSIRO_KS__LUP_BAC3_024N01REV1	CSIRO_KS__LUP_BAC3_024N01REV1	CSIRO_KS__LUP_BAC3_024N01	75	86	6	2	0	50	16	33	1.46	CCCTTG	CCCTTGCCCTTG	12	2	(CCCTTG)2_CSIRO_KS__LUP_BAC3_024N01REV1	240	23	40	18	59.97	61.11	CTGCATGTCCGAGTCACG	245	262	18	60.06	61.11	CCGATACCGAACGACTGG
		CSIRO_KS__LUP_BAC3_024N04FOR2	CSIRO_KS__LUP_BAC3_024N04FOR2	CSIRO_KS__LUP_BAC3_024N04FOR2	363	379	1	17	0	0	0	100	0	T	TTTTTTTTTTTTTTTTT	17	2	(T)17_CSIRO_KS__LUP_BAC3_024N04FOR2	240	233	255	23	59.13	52.17	GTCCAAGACTCTACTCCACATCC	454	472	19	59.58	52.63	TCATCTCGATACCGCATCC
		CSIRO_KS__LUP_BAC3_024N04REV1	CSIRO_KS__LUP_BAC3_024N04REV1	CSIRO_KS__LUP_BAC3_024N04	413	424	6	2	66	0	33	0	0.92	GAAAGA	GAAAGAGAAAGA	12	2	(GAAAGA)2_CSIRO_KS__LUP_BAC3_024N04REV1	278	248	269	22	59.66	45.46	TTCTGTCAGATTGCTCTTACGC	504	525	22	60.08	54.54	CAGCATGTACTGTCTCCTCAGC
		CSIRO_KS__LUP_BAC3_024N05REV1	CSIRO_KS__LUP_BAC3_024N05REV1	CSIRO_KS__LUP_BAC3_024N05	348	359	6	2	0	16	0	83	0.65	TTTTCT	TTTTCTTTTTCT	12	2	(TTTTCT)2_CSIRO_KS__LUP_BAC3_024N05REV1	323	95	117	23	60.34	43.48	CATATTGTGTGTTGTGGTTCTGC	395	417	23	60.53	52.17	CATGTGTAGTGTGTCCACAGAGG
		CSIRO_KS__LUP_BAC3_024N12FOR2	CSIRO_KS__LUP_BAC3_024N12FOR2	CSIRO_KS__LUP_BAC3_024N12FOR2	379	390	6	2	33	16	50	0	1.46	CAGGAG	CAGGAGCAGGAG	12	2	(CAGGAG)2_CSIRO_KS__LUP_BAC3_024N12FOR2	263	160	181	22	57.9	45.46	GAGATTCATCAGCTCGAATACC	399	422	24	57.95	45.83	TGAGACACTAACTGAGAGAAGTGC
		CSIRO_KS__LUP_BAC3_024N16FOR2	CSIRO_KS__LUP_BAC3_024N16FOR2	CSIRO_KS__LUP_BAC3_024N16FOR2	97	108	6	2	50	16	33	0	1.46	GAAACG	GAAACGGAAACG	12	2	(GAAACG)2_CSIRO_KS__LUP_BAC3_024N16FOR2	272	34	54	21	57.12	47.62	GGTTACTGTTCCATGAGATGC	288	305	18	56.3	55.56	AATGTCGGCTGAGAGAGG
		CSIRO_KS__LUP_BAC3_024N23REV1	CSIRO_KS__LUP_BAC3_024N23REV1	CSIRO_KS__LUP_BAC3_024N23	255	270	8	2	37	0	25	37	1.56	AGTGTAAT	AGTGTAATAGTGTAAT	16	2	(AGTGTAAT)2_CSIRO_KS__LUP_BAC3_024N23REV1	251	186	207	22	59.32	40.91	TGGAGTTGAAGAATTGAGATGC	417	436	20	58.54	55	GCACTCTTCCTCACTGATGC
		CSIRO_KS__LUP_BAC3_024O21REV1	CSIRO_KS__LUP_BAC3_024O21REV1	CSIRO_KS__LUP_BAC3_024O21	398	413	8	2	25	25	12	37	1.91	CTCTGATA	CTCTGATACTCTGATA	16	2	(CTCTGATA)2_CSIRO_KS__LUP_BAC3_024O21REV1	298	297	314	18	51.96	38.89	TCAAGCCAATTCTTATGG	576	594	19	50.97	36.84	ATGCACTTGCATTATATCC
		CSIRO_KS__LUP_BAC3_024P05FOR2	CSIRO_KS__LUP_BAC3_024P05FOR2	CSIRO_KS__LUP_BAC3_024P05FOR2	145	156	1	12	100	0	0	0	0	A	AAAAAAAAAAAA	12	2	(A)12_CSIRO_KS__LUP_BAC3_024P05FOR2	208	3	22	20	52.71	50	GTCACTACGCCTTAGATACG	193	210	18	52.82	55.56	GGAGAGATCCAGACTTGC
		CSIRO_KS__LUP_BAC3_024P20FOR2	CSIRO_KS__LUP_BAC3_024P20FOR2	CSIRO_KS__LUP_BAC3_024P20FOR2	330	343	1	14	0	0	100	0	0	G	GGGGGGGGGGGGGG	14	2	(G)14_CSIRO_KS__LUP_BAC3_024P20FOR2	252	255	273	19	59.25	57.9	CCGCAGTTCCACATCTAGG	484	506	23	59.77	47.83	GGATATTGTAGGACTACGCATGG
		CSIRO_KS__LUP_BAC3_025D01FOR2	CSIRO_KS__LUP_BAC3_025D01FOR2	CSIRO_KS__LUP_BAC3_025D01FOR2	227	238	3	4	33	0	66	0	0.92	AGG	AGGAGGAGGAGG	12	2	(AGG)4_CSIRO_KS__LUP_BAC3_025D01FOR2	205	128	152	25	50.03	24	TTCATTATAACTATACAATAAGTGC	314	332	19	50.18	42.1	CTTCCATACACAATCTTCC
		CSIRO_KS__LUP_BAC3_025D08FOR2	CSIRO_KS__LUP_BAC3_025D08FOR2	CSIRO_KS__LUP_BAC3_025D08FOR2	144	155	4	3	50	0	50	0	1	GGAA	GGAAGGAAGGAA	12	2	(GGAA)3_CSIRO_KS__LUP_BAC3_025D08FOR2	208	41	62	22	59.06	50	ACAGGTGACGGTATACAACAGC	230	248	19	59.45	57.9	CCACTCTACAACGCGAAGG
		CSIRO_KS__LUP_BAC3_025E02REV1	CSIRO_KS__LUP_BAC3_025E02REV1	CSIRO_KS__LUP_BAC3_025E02	135	146	4	3	0	50	0	50	1	CTTC	CTTCCTTCCTTC	12	2	(CTTC)3_CSIRO_KS__LUP_BAC3_025E02REV1	322	57	78	22	52.88	36.36	TTCTCTTATTGAATCTCTGACC	357	378	22	52.83	40.91	AGCATAGTCCAGTATAACAACC
		CSIRO_KS__LUP_BAC3_025E03FOR2	CSIRO_KS__LUP_BAC3_025E03FOR2	CSIRO_KS__LUP_BAC3_025E03FOR2	667	678	6	2	66	0	0	33	0.92	TATAAA	TATAAATATAAA	12	2	(TATAAA)2_CSIRO_KS__LUP_BAC3_025E03FOR2	307	426	449	24	53.28	37.5	GAATTAGACTATCACTTGTTCTCC	714	732	19	52.66	47.37	ACAACCTGGTTAGACTTCG
		CSIRO_KS__LUP_BAC3_025G01REV1	CSIRO_KS__LUP_BAC3_025G01REV1	CSIRO_KS__LUP_BAC3_025G01	381	392	6	2	50	50	0	0	1	CACAAC	CACAACCACAAC	12	2	(CACAAC)2_CSIRO_KS__LUP_BAC3_025G01REV1	288	278	299	22	60.24	50	CTCCGAATAGAGTGCCAATAGC	544	565	22	60.85	50	GGCAGATGAGGATATGTCTTGG
		CSIRO_KS__LUP_BAC3_025H05FOR2	CSIRO_KS__LUP_BAC3_025H05FOR2	CSIRO_KS__LUP_BAC3_025H05FOR2	37	50	7	2	57	14	14	14	1.66	TGACAAA	TGACAAATGACAAA	14	2	(TGACAAA)2_CSIRO_KS__LUP_BAC3_025H05FOR2	301	8	26	19	53.45	52.63	AACTGGACTCTGTCAGTGC	291	308	18	53.16	50	CAAGATCGGAAGAGAAGG
		CSIRO_KS__LUP_BAC3_025J16REV1	CSIRO_KS__LUP_BAC3_025J16REV1	CSIRO_KS__LUP_BAC3_025J16	166	177	6	2	16	33	0	50	1.46	ATCTTC	ATCTTCATCTTC	12	2	(ATCTTC)2_CSIRO_KS__LUP_BAC3_025J16REV1	246	51	70	20	63.02	55	CGACTTCATGAACGGCTTCC	275	296	22	63.34	54.54	TACCACCAGGTGATCAGGTTCC
		CSIRO_KS__LUP_BAC3_025K09FOR2	CSIRO_KS__LUP_BAC3_025K09FOR2	CSIRO_KS__LUP_BAC3_025K09FOR2	174	185	6	2	50	16	16	16	1.79	CTGAAA	CTGAAACTGAAA	12	2	(CTGAAA)2_CSIRO_KS__LUP_BAC3_025K09FOR2	267	121	141	21	61.54	52.38	ATCGCGTTCTGTATCCTCTGG	364	387	24	61.25	50	CGTGATGTAGGTCTCCAGTTAAGG
		CSIRO_KS__LUP_BAC3_025M16REV1	CSIRO_KS__LUP_BAC3_025M16REV1	CSIRO_KS__LUP_BAC3_025M16	289	300	6	2	50	16	0	33	1.46	ATAACT	ATAACTATAACT	12	2	(ATAACT)2_CSIRO_KS__LUP_BAC3_025M16REV1	205	153	172	20	52.65	40	TGTGATTCTTGTTCTCTTCC	336	357	22	52.96	36.36	GTAATTCCTTAGATTGCTTACG
		CSIRO_KS__LUP_BAC3_025N06REV1	CSIRO_KS__LUP_BAC3_025N06REV1	CSIRO_KS__LUP_BAC3_025N06	497	508	6	2	50	16	0	33	1.46	AAATTC	AAATTCAAATTC	12	2	(AAATTC)2_CSIRO_KS__LUP_BAC3_025N06REV1	246	347	371	25	58.13	40	GAGAAGATATGAATACGATGACACC	569	592	24	58.4	37.5	AATTCCATAGTTAGGACAATGTGG
		CSIRO_KS__LUP_BAC3_025N08REV1	CSIRO_KS__LUP_BAC3_025N08REV1	CSIRO_KS__LUP_BAC3_025N08	207	220	7	2	42	14	28	14	1.84	GTCGAAA	GTCGAAAGTCGAAA	14	2	(GTCGAAA)2_CSIRO_KS__LUP_BAC3_025N08REV1	267	23	44	22	60.53	45.46	AATTCTGTTGTCCGACTCAAGG	270	289	20	60.9	50	GGATGCTGCAATCAAGAAGC
		CSIRO_KS__LUP_BAC3_025O05FOR2	CSIRO_KS__LUP_BAC3_025O05FOR2	CSIRO_KS__LUP_BAC3_025O05FOR2	439	450	6	2	16	16	33	33	1.92	TGGTAC	TGGTACTGGTAC	12	2	(TGGTAC)2_CSIRO_KS__LUP_BAC3_025O05FOR2	222	343	364	22	61.37	45.46	TTGATGTTGAAGGTGGCTAAGG	543	564	22	61.51	50	GTGTACCGAATTCGTCGTATGG
		CSIRO_KS__LUP_BAC3_025O06REV1	CSIRO_KS__LUP_BAC3_025O06REV1	CSIRO_KS__LUP_BAC3_025O06	342	353	6	2	16	50	0	33	1.46	CATCCT	CATCCTCATCCT	12	2	(CATCCT)2_CSIRO_KS__LUP_BAC3_025O06REV1	318	62	82	21	58.97	47.62	ACAACTTACCAACAGCCATCC	357	379	23	58.14	43.48	GAATTGGATGAGGATATCTAGGC
		CSIRO_KS__LUP_BAC3_025O07REV1	CSIRO_KS__LUP_BAC3_025O07REV1	CSIRO_KS__LUP_BAC3_025O07	498	509	6	2	66	16	16	0	1.25	ACAAGA	ACAAGAACAAGA	12	2	(ACAAGA)2_CSIRO_KS__LUP_BAC3_025O07REV1	257	359	379	21	57.37	47.62	GGTTCAGAAGAATGAGACACG	594	615	22	56.98	50	AACTAGGTTGAGGCTAGAGTCG
		CSIRO_KS__LUP_BAC3_025O11REV1	CSIRO_KS__LUP_BAC3_025O11REV1	CSIRO_KS__LUP_BAC3_025O11	198	209	6	2	33	33	16	16	1.92	AAGCCT	AAGCCTAAGCCT	12	2	(AAGCCT)2_CSIRO_KS__LUP_BAC3_025O11REV1	318	156	177	22	59.36	50	TGCTGGTACTGCTCTATCATCC	454	473	20	59.7	55	GTTGACGGAGAAGGAAGTGG
		CSIRO_KS__LUP_BAC3_025O14FOR2	CSIRO_KS__LUP_BAC3_025O14FOR2	CSIRO_KS__LUP_BAC3_025O14FOR2	93	104	6	2	16	0	33	50	1.46	TTTGGA	TTTGGATTTGGA	12	2	(TTTGGA)2_CSIRO_KS__LUP_BAC3_025O14FOR2	236	3	21	19	52.6	36.84	TTGGTTCACATCATTATCG	218	238	21	52.8	47.62	GTCAGTCATACACGACATACC
		CSIRO_KS__LUP_BAC3_025O15FOR2	CSIRO_KS__LUP_BAC3_025O15FOR2	CSIRO_KS__LUP_BAC3_025O15FOR2	209	220	6	2	16	50	33	0	1.46	CGGCCA	CGGCCACGGCCA	12	2	(CGGCCA)2_CSIRO_KS__LUP_BAC3_025O15FOR2	245	67	84	18	58.59	61.11	CACGTCGTCCAGGTATGC	291	311	21	59.11	47.62	AACCTCACCGTTAGAACATCG
		CSIRO_KS__LUP_BAC3_025P01REV1	CSIRO_KS__LUP_BAC3_025P01REV1	CSIRO_KS__LUP_BAC3_025P01	386	399	7	2	14	28	14	42	1.84	CACTTGT	CACTTGTCACTTGT	14	2	(CACTTGT)2_CSIRO_KS__LUP_BAC3_025P01REV1	279	222	241	20	57.91	50	GATTCCACTGGATGTCAAGG	478	500	23	57.23	39.13	GAACTAACAACATTGTGACATCG
		CSIRO_KS__LUP_BAC3_025P12REV1	CSIRO_KS__LUP_BAC3_025P12REV1	CSIRO_KS__LUP_BAC3_025P12	467	478	6	2	50	33	0	16	1.46	ACACAT	ACACATACACAT	12	2	(ACACAT)2_CSIRO_KS__LUP_BAC3_025P12REV1	264	249	271	23	60.3	43.48	TGCTAGTCAATCATAGCATGTCG	491	512	22	60.53	54.54	CTCGCTACTAGCTGGAAGATGG
		CSIRO_KS__LUP_BAC3_025P14FOR2	CSIRO_KS__LUP_BAC3_025P14FOR2	CSIRO_KS__LUP_BAC3_025P14FOR2	596	607	6	2	16	50	0	33	1.46	ACCTTC	ACCTTCACCTTC	12	2	(ACCTTC)2_CSIRO_KS__LUP_BAC3_025P14FOR2	263	417	440	24	58.99	45.83	AGTCTCTCAACACACTCATTAGCC	658	679	22	59.78	45.46	GATGCTGTTGCTTACATCAAGG
		CSIRO_KS__LUP_BAC3_025P24FOR2	CSIRO_KS__LUP_BAC3_025P24FOR2	CSIRO_KS__LUP_BAC3_025P24FOR2	210	223	7	2	57	28	0	14	1.38	AATCAAC	AATCAACAATCAAC	14	2	(AATCAAC)2_CSIRO_KS__LUP_BAC3_025P24FOR2	264	32	53	22	62.7	50	GGTGAATGTTGACATGCTGACC	277	295	19	63.06	63.16	CGGAGTGGTCACAGCTTGC
		CSIRO_KS__LUP_BAC3_026B09FOR1	CSIRO_KS__LUP_BAC3_026B09FOR1	CSIRO_KS__LUP_BAC3_026B09	279	290	6	2	66	16	0	16	1.25	ATAAAC	ATAAACATAAAC	12	2	(ATAAAC)2_CSIRO_KS__LUP_BAC3_026B09FOR1	337	32	49	18	58.42	55.56	TGAGTTGGTCGCTTGAGG	344	368	25	58.21	40	CCAATGAGCTATGATATTCTGTACC
		CSIRO_KS__LUP_BAC3_026B13FOR1	CSIRO_KS__LUP_BAC3_026B13FOR1	CSIRO_KS__LUP_BAC3_026B13	409	420	6	2	66	0	0	33	0.92	ATAAAT	ATAAATATAAAT	12	2	(ATAAAT)2_CSIRO_KS__LUP_BAC3_026B13FOR1	343	145	162	18	51.14	50	CTCTCAACAAGTCGTTCC	469	487	19	51.01	47.37	TCTGTGTTACAAGCTCTCC
		CSIRO_KS__LUP_BAC3_026C12REV1	CSIRO_KS__LUP_BAC3_026C12REV1	CSIRO_KS__LUP_BAC3_026C12	499	510	6	2	66	16	0	16	1.25	CAAAAT	CAAAATCAAAAT	12	2	(CAAAAT)2_CSIRO_KS__LUP_BAC3_026C12REV1	278	470	492	23	57.41	43.48	AACCTAAGTTAAGTAGGCCAAGC	729	747	19	58.24	57.9	GTCCTGGCCTGTGATTAGC
		CSIRO_KS__LUP_BAC3_026D20REV1	CSIRO_KS__LUP_BAC3_026D20REV1	CSIRO_KS__LUP_BAC3_026D20	442	456	1	15	0	0	0	100	0	T	TTTTTTTTTTTTTTT	15	2	(T)15_CSIRO_KS__LUP_BAC3_026D20REV1	208	374	395	22	57.33	45.46	GCTCTGATACCATGTTGTAACG	558	581	24	57.44	33.33	TGAATCAGGTTAAGTTATCATTCG
		CSIRO_KS__LUP_BAC3_026E08REV1	CSIRO_KS__LUP_BAC3_026E08REV1	CSIRO_KS__LUP_BAC3_026E08	271	282	6	2	33	16	0	50	1.46	ATCTTA	ATCTTAATCTTA	12	2	(ATCTTA)2_CSIRO_KS__LUP_BAC3_026E08REV1	266	64	85	22	59.5	45.46	CCTTAATCACCATTCAGTGTGC	308	329	22	58.8	45.46	TATCTCACACGAGTCACAATGC
		CSIRO_KS__LUP_BAC3_026G03REV1	CSIRO_KS__LUP_BAC3_026G03REV1	CSIRO_KS__LUP_BAC3_026G03	301	314	7	2	57	0	0	42	0.99	ATAATTA	ATAATTAATAATTA	14	2	(ATAATTA)2_CSIRO_KS__LUP_BAC3_026G03REV1	214	130	151	22	54.26	40.91	ATCTCCTTGTTAGGTGAATAGG	320	343	24	53.8	29.17	TGTTATGATATCAATATGAGTTGC
		CSIRO_KS__LUP_BAC3_026G11REV1	CSIRO_KS__LUP_BAC3_026G11REV1	CSIRO_KS__LUP_BAC3_026G11	306	317	6	2	0	33	33	33	1.58	GTTCCG	GTTCCGGTTCCG	12	2	(GTTCCG)2_CSIRO_KS__LUP_BAC3_026G11REV1	252	221	240	20	61.99	60	GCTTACGACACTGGCACTCG	451	472	22	62.33	50	TGACGGAGATGGAAGTGTATCG
		CSIRO_KS__LUP_BAC3_026G18FOR1	CSIRO_KS__LUP_BAC3_026G18FOR1	CSIRO_KS__LUP_BAC3_026G18	185	196	6	2	16	66	16	0	1.25	CCAGCC	CCAGCCCCAGCC	12	2	(CCAGCC)2_CSIRO_KS__LUP_BAC3_026G18FOR1	267	123	144	22	59.76	45.46	TTCCAAGAACCTCTAACCTTCG	368	389	22	59.7	50	GGCTTGTGTTACTTGAGTGTGG
		CSIRO_KS__LUP_BAC3_026G18REV1	CSIRO_KS__LUP_BAC3_026G18REV1	CSIRO_KS__LUP_BAC3_026G18	205	216	6	2	50	50	0	0	1	CACCAA	CACCAACACCAA	12	2	(CACCAA)2_CSIRO_KS__LUP_BAC3_026G18REV1	257	1	21	21	53.7	47.62	GTCAACCTCAACTCAGATACC	237	257	21	54.69	47.62	CCAATGGTGAGATAGTAGTGG
		CSIRO_KS__LUP_BAC3_026G23FOR1	CSIRO_KS__LUP_BAC3_026G23FOR1	CSIRO_KS__LUP_BAC3_026G23	674	687	7	2	57	0	0	42	0.99	ATTTAAA	ATTTAAAATTTAAA	14	2	(ATTTAAA)2_CSIRO_KS__LUP_BAC3_026G23FOR1	228	527	547	21	51.62	33.33	AAGTCATCATAATGAACAACC	736	754	19	51.72	47.37	TGATGTGACTGCTAGAACC
		CSIRO_KS__LUP_BAC3_026I03REV1	CSIRO_KS__LUP_BAC3_026I03REV1	CSIRO_KS__LUP_BAC3_026I03	599	610	6	2	0	33	16	50	1.46	TCCTGT	TCCTGTTCCTGT	12	2	(TCCTGT)2_CSIRO_KS__LUP_BAC3_026I03REV1	231	515	536	22	59.85	50	GCCTGCCATATATCCTTACTGG	724	745	22	58.93	50	GGAATCGTACAAGTAGCACAGC
		CSIRO_KS__LUP_BAC3_026I09REV1	CSIRO_KS__LUP_BAC3_026I09REV1	CSIRO_KS__LUP_BAC3_026I09	457	468	6	2	50	0	33	16	1.46	GGAAAT	GGAAATGGAAAT	12	2	(GGAAAT)2_CSIRO_KS__LUP_BAC3_026I09REV1	251	246	264	19	54.76	42.1	TTATTGTCGCTGAATCTGG	476	496	21	54.27	42.86	AGTATCTCATGCCTATCATGG
		CSIRO_KS__LUP_BAC3_026J01FOR1	CSIRO_KS__LUP_BAC3_026J01FOR1	CSIRO_KS__LUP_BAC3_026J01	589	600	6	2	33	16	0	50	1.46	TTCTAA	TTCTAATTCTAA	12	2	(TTCTAA)2_CSIRO_KS__LUP_BAC3_026J01FOR1	295	444	464	21	60.39	47.62	TTGGCTGAGCTATGAACAAGG	717	738	22	59.52	45.46	TCTGCTCCAGTCTTAATGTTCG
		CSIRO_KS__LUP_BAC3_026K06FOR1	CSIRO_KS__LUP_BAC3_026K06FOR1	CSIRO_KS__LUP_BAC3_026K06	60	71	6	2	33	0	33	33	1.58	AATGGT	AATGGTAATGGT	12	2	(AATGGT)2_CSIRO_KS__LUP_BAC3_026K06FOR1	346	20	37	18	54.69	50	TATAGGCATGGCAAGAGG	344	365	22	54.14	40.91	CACAGTATAATCGAATCTCAGG
		CSIRO_KS__LUP_BAC3_026L04FOR1	CSIRO_KS__LUP_BAC3_026L04FOR1	CSIRO_KS__LUP_BAC3_026L04	87	98	4	3	0	25	0	75	0.81	TTTC	TTTCTTTCTTTC	12	2	(TTTC)3_CSIRO_KS__LUP_BAC3_026L04FOR1	252	62	85	24	57.55	41.67	TTCTCTTCAATCTCTCTTCTCTCC	292	313	22	57.73	45.46	TCAGAGTGTATGAAGTGGTTGG
		CSIRO_KS__LUP_BAC3_026L16FOR1	CSIRO_KS__LUP_BAC3_026L16FOR1	CSIRO_KS__LUP_BAC3_026L16	594	607	7	2	28	14	0	57	1.38	CATTTTA	CATTTTACATTTTA	14	2	(CATTTTA)2_CSIRO_KS__LUP_BAC3_026L16FOR1	316	316	339	24	56.89	37.5	TATACAACATCGTCACTTACATCG	609	631	23	57.38	34.78	TTGATAATGTATGGTGTTGTTGG
		CSIRO_KS__LUP_BAC3_026L18REV1	CSIRO_KS__LUP_BAC3_026L18REV1	CSIRO_KS__LUP_BAC3_026L18	128	139	6	2	0	66	0	33	0.92	CCTTCC	CCTTCCCCTTCC	12	2	(CCTTCC)2_CSIRO_KS__LUP_BAC3_026L18REV1	247	4	23	20	60.42	45	GAATTGCCATTCATCCTTGC	231	250	20	61.32	50	ATGATGAGAGCAAGCCATCG
		CSIRO_KS__LUP_BAC3_026L23FOR1	CSIRO_KS__LUP_BAC3_026L23FOR1	CSIRO_KS__LUP_BAC3_026L23	254	265	6	2	33	33	16	16	1.92	CTGCAA	CTGCAACTGCAA	12	2	(CTGCAA)2_CSIRO_KS__LUP_BAC3_026L23FOR1	244	136	158	23	59.26	47.83	GCCTATTAGACAGATCTCCATGC	361	379	19	59.81	52.63	TCAATGCGACTTGGTAGGC
		CSIRO_KS__LUP_BAC3_026M06REV1	CSIRO_KS__LUP_BAC3_026M06REV1	CSIRO_KS__LUP_BAC3_026M06	252	265	7	2	42	0	28	28	1.56	TGATGAA	TGATGAATGATGAA	14	2	(TGATGAA)2_CSIRO_KS__LUP_BAC3_026M06REV1	267	59	80	22	59.72	40.91	TATATTCGTTATGCCGACATGG	305	325	21	58.92	47.62	ATCATTACGGTCACCAAGAGG
		CSIRO_KS__LUP_BAC3_026M10REV1	CSIRO_KS__LUP_BAC3_026M10REV1	CSIRO_KS__LUP_BAC3_026M10	280	291	6	2	16	0	0	83	0.65	ATTTTT	ATTTTTATTTTT	12	2	(ATTTTT)2_CSIRO_KS__LUP_BAC3_026M10REV1	276	142	164	23	60.59	39.13	CAATAACAATAGCAATGCCAACC	395	417	23	60.32	47.83	GCAACAGCATTCTCAGACTTACC
		CSIRO_KS__LUP_BAC3_026M20FOR1	CSIRO_KS__LUP_BAC3_026M20FOR1	CSIRO_KS__LUP_BAC3_026M20	308	319	6	2	50	0	50	0	1	GAAGAG	GAAGAGGAAGAG	12	2	(GAAGAG)2_CSIRO_KS__LUP_BAC3_026M20FOR1	269	142	165	24	58.47	41.67	CACTTAAGCTTGTTCCTATGTTCC	387	410	24	57.58	45.83	GAGTAGTTAATGGAGAGGTTGAGG
		CSIRO_KS__LUP_BAC3_026N09FOR1	CSIRO_KS__LUP_BAC3_026N09FOR1	CSIRO_KS__LUP_BAC3_026N09	417	428	6	2	16	0	33	50	1.46	AGTTTG	AGTTTGAGTTTG	12	2	(AGTTTG)2_CSIRO_KS__LUP_BAC3_026N09FOR1	309	148	170	23	60.17	47.83	TCTCACCATTCTTAGCTCTCAGC	439	456	18	60.38	55.56	TGTGGCTGCTCATGATGG
		CSIRO_KS__LUP_BAC3_026N17REV1	CSIRO_KS__LUP_BAC3_026N17REV1	CSIRO_KS__LUP_BAC3_026N17	144	157	7	2	42	28	28	0	1.56	CACAGGA	CACAGGACACAGGA	14	2	(CACAGGA)2_CSIRO_KS__LUP_BAC3_026N17REV1	224	121	143	23	61.11	52.17	GAGTAACTGACACATGGCAGAGG	326	344	19	61.45	57.9	CGCGTGTGCAGTAATCAGG
		CSIRO_KS__LUP_BAC3_026N22FOR1	CSIRO_KS__LUP_BAC3_026N22FOR1	CSIRO_KS__LUP_BAC3_026N22	237	250	2	7	50	0	0	50	1	AT	ATATATATATATAT	14	2	(AT)7_CSIRO_KS__LUP_BAC3_026N22FOR1	297	25	45	21	54.31	42.86	AACTTATTCTCCATCCTAGCC	304	321	18	54.26	50	ATCGTGGAGTCTCATTGC
		CSIRO_KS__LUP_BAC3_026P04FOR1	CSIRO_KS__LUP_BAC3_026P04FOR1	CSIRO_KS__LUP_BAC3_026P04	330	343	7	2	28	0	28	42	1.56	GATGATT	GATGATTGATGATT	14	2	(GATGATT)2_CSIRO_KS__LUP_BAC3_026P04FOR1	224	305	323	19	54.24	42.1	AATGTGACCTTGTCAATGC	507	528	22	54.3	40.91	CATCTTGCATAAGAGAGTATGG
		CSIRO_KS__LUP_BAC3_026P06REV1	CSIRO_KS__LUP_BAC3_026P06REV1	CSIRO_KS__LUP_BAC3_026P06	224	237	7	2	42	14	0	42	1.45	ATTTCAA	ATTTCAAATTTCAA	14	2	(ATTTCAA)2_CSIRO_KS__LUP_BAC3_026P06REV1	287	121	141	21	60.53	52.38	GAGATGGTAGCGTCACAATGG	386	407	22	60.71	50	CTGTCTATTGCGTGAGTGATGG
		CSIRO_KS__LUP_BAC3_026P24REV1	CSIRO_KS__LUP_BAC3_026P24REV1	CSIRO_KS__LUP_BAC3_026P24	409	420	6	2	33	16	0	50	1.46	TATATC	TATATCTATATC	12	2	(TATATC)2_CSIRO_KS__LUP_BAC3_026P24REV1	236	376	397	22	60.75	50	TCTCCATCTCTAAGGCACAAGG	590	611	22	60.72	50	GTCTGGCTGGATGTGATATTCC
		CSIRO_KS__LUP_BAC3_07_A02FOR1	CSIRO_KS__LUP_BAC3_07_A02FOR1	CSIRO_KS__LUP_BAC3_07_A02	347	358	4	3	75	0	25	0	0.81	AAAG	AAAGAAAGAAAG	12	2	(AAAG)3_CSIRO_KS__LUP_BAC3_07_A02FOR1	270	242	262	21	58.91	38.1	ATGGATTAATGAATGGCAAGC	493	511	19	58.41	52.63	CGGATTGCTTATCCAGAGC
		CSIRO_KS__LUP_BAC3_07_A11FOR1	CSIRO_KS__LUP_BAC3_07_A11FOR1	CSIRO_KS__LUP_BAC3_07_A11	682	693	6	2	16	0	50	33	1.46	TGATGG	TGATGGTGATGG	12	2	(TGATGG)2_CSIRO_KS__LUP_BAC3_07_A11FOR1	287	584	605	22	61.15	50	CACAAGCTTCTTCGGACATAGG	849	870	22	60.22	50	TACGTGAGAAGTACGGTGAACG
		CSIRO_KS__LUP_BAC3_07_A12FOR1	CSIRO_KS__LUP_BAC3_07_A12FOR1	CSIRO_KS__LUP_BAC3_07_A12	138	151	7	2	42	0	57	0	0.99	GAAGAGG	GAAGAGGGAAGAGG	14	2	(GAAGAGG)2_CSIRO_KS__LUP_BAC3_07_A12FOR1	246	58	76	19	59.22	52.63	AGCAGGAAGGATTGGAAGG	286	303	18	59.39	61.11	CCAGGTCGGCTTAGTTGC
		CSIRO_KS__LUP_BAC3_07_A14FOR1	CSIRO_KS__LUP_BAC3_07_A14FOR1	CSIRO_KS__LUP_BAC3_07_A14	233	250	2	9	0	50	0	50	1	TC	TCTCTCTCTCTCTCTCTC	18	2	(TC)9_CSIRO_KS__LUP_BAC3_07_A14FOR1	263	14	35	22	59.88	45.46	AATGTAAGCGGAGAGAAGATCG	256	276	21	60.18	47.62	ACTGGTGCAACGAATAAGACG
		CSIRO_KS__LUP_BAC3_07_A14REV1	CSIRO_KS__LUP_BAC3_07_A14REV1	CSIRO_KS__LUP_BAC3_07_A14	396	407	1	12	0	0	100	0	0	G	GGGGGGGGGGGG	12	2	(G)12_CSIRO_KS__LUP_BAC3_07_A14REV1	282	341	361	21	59.54	47.62	GGTATGGCTTGAATCTGATCG	601	622	22	60	50	GATAACTGGTCAGGTTGCTTCC
		CSIRO_KS__LUP_BAC3_07_A15FOR1	CSIRO_KS__LUP_BAC3_07_A15FOR1	CSIRO_KS__LUP_BAC3_07_A15	162	173	6	2	16	16	33	33	1.92	TTAGGC	TTAGGCTTAGGC	12	2	(TTAGGC)2_CSIRO_KS__LUP_BAC3_07_A15FOR1	286	54	74	21	51.19	38.1	TTGATTACTTGAGACTCTTCC	322	339	18	51.35	44.44	AGAAGCAGCTATGAATCG
		CSIRO_KS__LUP_BAC3_07_A15REV1	CSIRO_KS__LUP_BAC3_07_A15REV1	CSIRO_KS__LUP_BAC3_07_A15	335	346	6	2	33	16	16	33	1.92	CATTGA	CATTGACATTGA	12	2	(CATTGA)2_CSIRO_KS__LUP_BAC3_07_A15REV1	293	141	160	20	58.94	50	GCACATTCCATGTTCACTCC	409	433	25	58.88	36	GCATCATCAACAACTACAATATTCC
		CSIRO_KS__LUP_BAC3_07_B04FOR1	CSIRO_KS__LUP_BAC3_07_B04FOR1	CSIRO_KS__LUP_BAC3_07_B04	403	415	1	13	0	0	0	100	0	T	TTTTTTTTTTTTT	13	2	(T)13_CSIRO_KS__LUP_BAC3_07_B04FOR1	222	315	336	22	56.3	45.46	TTAGTCGAGTAAGCAGATGACC	517	536	20	57.19	50	AGCCAGAGTTCAATCAGAGC
		CSIRO_KS__LUP_BAC3_07_B08REV1	CSIRO_KS__LUP_BAC3_07_B08REV1	CSIRO_KS__LUP_BAC3_07_B08	220	231	6	2	33	16	16	33	1.92	GTCATA	GTCATAGTCATA	12	2	(GTCATA)2_CSIRO_KS__LUP_BAC3_07_B08REV1	268	26	45	20	59.3	50	CTTGCGCTTCACATATCACC	272	293	22	60.03	50	AGCTAAGCGATAGCAGATGACC
		CSIRO_KS__LUP_BAC3_07_B09FOR1	CSIRO_KS__LUP_BAC3_07_B09FOR1	CSIRO_KS__LUP_BAC3_07_B09	231	242	6	2	16	16	0	66	1.25	TTTACT	TTTACTTTTACT	12	2	(TTTACT)2_CSIRO_KS__LUP_BAC3_07_B09FOR1	288	204	227	24	57.71	41.67	GGTGAGTCTCATGTATTATGTTGC	469	491	23	56.88	47.83	GACATAGATCTCCACTTCTCACC
		CSIRO_KS__LUP_BAC3_07_B10REV1	CSIRO_KS__LUP_BAC3_07_B10REV1	CSIRO_KS__LUP_BAC3_07_B10	558	569	6	2	33	16	33	16	1.92	GAGCAT	GAGCATGAGCAT	12	2	(GAGCAT)2_CSIRO_KS__LUP_BAC3_07_B10REV1	301	464	486	23	57.27	47.83	AACCTTATAGAGCCGTAGAGTCC	744	764	21	58.01	42.86	ATGCATATGAGCTTCTGTTGC
		CSIRO_KS__LUP_BAC3_07_B11REV1	CSIRO_KS__LUP_BAC3_07_B11REV1	CSIRO_KS__LUP_BAC3_07_B11	450	461	6	2	16	33	33	16	1.92	GCGCAT	GCGCATGCGCAT	12	2	(GCGCAT)2_CSIRO_KS__LUP_BAC3_07_B11REV1	251	420	439	20	60.96	60	CTACGCCTAGTGCCTGATGC	650	670	21	61.46	52.38	ATGGTTCTGACCGAGTCAAGG
		CSIRO_KS__LUP_BAC3_07_B16FOR1	CSIRO_KS__LUP_BAC3_07_B16FOR1	CSIRO_KS__LUP_BAC3_07_B16	392	403	6	2	50	16	16	16	1.79	TCAGAA	TCAGAATCAGAA	12	2	(TCAGAA)2_CSIRO_KS__LUP_BAC3_07_B16FOR1	280	192	215	24	59.22	45.83	AGAACCTATCACCTTCCTATGAGC	449	471	23	60.14	43.48	CATTAATGAGGTTCTTGCTGAGG
		CSIRO_KS__LUP_BAC3_07_B18REV1	CSIRO_KS__LUP_BAC3_07_B18REV1	CSIRO_KS__LUP_BAC3_07_B18	452	463	6	2	83	0	0	16	0.65	ATAAAA	ATAAAAATAAAA	12	2	(ATAAAA)2_CSIRO_KS__LUP_BAC3_07_B18REV1	347	153	177	25	51.81	24	ACTGTTATTATTGTTATATCATTCG	479	499	21	52.62	33.33	TGTTCAATATCAGAATCAACC
		CSIRO_KS__LUP_BAC3_07_B19REV1	CSIRO_KS__LUP_BAC3_07_B19REV1	CSIRO_KS__LUP_BAC3_07_B19	561	572	4	3	25	0	0	75	0.81	TTTA	TTTATTTATTTA	12	2	(TTTA)3_CSIRO_KS__LUP_BAC3_07_B19REV1	285	343	364	22	60.31	45.46	CTTGATGTTGTTGGTTGTCACC	603	627	25	59.94	40	AGCCAACTTGATATGATAGTTCAGG
		CSIRO_KS__LUP_BAC3_07_B20REV1	CSIRO_KS__LUP_BAC3_07_B20REV1	CSIRO_KS__LUP_BAC3_07_B20	404	416	1	13	0	0	100	0	0	G	GGGGGGGGGGGGG	13	2	(G)13_CSIRO_KS__LUP_BAC3_07_B20REV1	349	326	349	24	59.56	41.67	TTGGAGGAGTTCACATTATAGTCG	653	674	22	58.7	40.91	TATTCAACATGTGCAACTCTGG
		CSIRO_KS__LUP_BAC3_07_C03FOR1	CSIRO_KS__LUP_BAC3_07_C03FOR1	CSIRO_KS__LUP_BAC3_07_C03	638	651	7	2	28	14	0	57	1.38	ATTCATT	ATTCATTATTCATT	14	2	(ATTCATT)2_CSIRO_KS__LUP_BAC3_07_C03FOR1	292	550	572	23	56.3	43.48	TGTACAAGAGGTAGTTGTTCAGC	820	841	22	56.67	45.46	TTACTGAGTAGCCTTGCTTACG
		CSIRO_KS__LUP_BAC3_07_C03REV1	CSIRO_KS__LUP_BAC3_07_C03REV1	CSIRO_KS__LUP_BAC3_07_C03	305	318	7	2	28	14	0	57	1.38	TTTTCAA	TTTTCAATTTTCAA	14	2	(TTTTCAA)2_CSIRO_KS__LUP_BAC3_07_C03REV1	349	136	157	22	57.63	36.36	TTCTGCATTGTGAATGTAATCC	466	484	19	57.44	47.37	ATTCCAGATGGATCGAAGG
		CSIRO_KS__LUP_BAC3_07_C04FOR1	CSIRO_KS__LUP_BAC3_07_C04FOR1	CSIRO_KS__LUP_BAC3_07_C04	824	837	7	2	28	14	42	14	1.84	ATGACGG	ATGACGGATGACGG	14	2	(ATGACGG)2_CSIRO_KS__LUP_BAC3_07_C04FOR1	249	612	632	21	58.73	42.86	AATTGAAGAGCTCAAGCAAGG	838	860	23	59.33	43.48	AGTATGATGCAGCTAACATGTCG
		CSIRO_KS__LUP_BAC3_07_C05FOR1	CSIRO_KS__LUP_BAC3_07_C05FOR1	CSIRO_KS__LUP_BAC3_07_C05	179	190	6	2	16	16	33	33	1.92	CTGATG	CTGATGCTGATG	12	2	(CTGATG)2_CSIRO_KS__LUP_BAC3_07_C05FOR1	247	147	171	25	59.19	40	CGATTCTACGTATCAGTTACAATGC	372	393	22	59.23	45.46	AGTAGCATCAGCATCAATGACC
		CSIRO_KS__LUP_BAC3_07_C10REV1	CSIRO_KS__LUP_BAC3_07_C10REV1	CSIRO_KS__LUP_BAC3_07_C10	663	674	6	2	0	50	0	50	1	TTTCCC	TTTCCCTTTCCC	12	2	(TTTCCC)2_CSIRO_KS__LUP_BAC3_07_C10REV1	277	525	548	24	60.36	50	CCACTTCTGTCTCACATGACTAGC	777	801	25	60.03	44	TGAGGATCCGTCTCTATATTACAGC
		CSIRO_KS__LUP_BAC3_07_C12FOR1	CSIRO_KS__LUP_BAC3_07_C12FOR1	CSIRO_KS__LUP_BAC3_07_C12	743	754	6	2	33	0	33	33	1.58	GTGATA	GTGATAGTGATA	12	2	(GTGATA)2_CSIRO_KS__LUP_BAC3_07_C12FOR1	265	648	669	22	60.11	59.09	GAGGCCTAGAAGAGAGGAGAGG	890	912	23	59.88	43.48	GGCATTAGGTATTGACTGAATCG
		CSIRO_KS__LUP_BAC3_07_C17REV1	CSIRO_KS__LUP_BAC3_07_C17REV1	CSIRO_KS__LUP_BAC3_07_C17	821	834	7	2	14	14	28	42	1.84	GTTGACT	GTTGACTGTTGACT	14	2	(GTTGACT)2_CSIRO_KS__LUP_BAC3_07_C17REV1	337	545	568	24	55.46	45.83	GGAGATGTTAGGTACTCTAAGTGG	860	881	22	56.43	45.46	CAAGTCCTCTACCATACATTCG
		CSIRO_KS__LUP_BAC3_07_C22FOR1	CSIRO_KS__LUP_BAC3_07_C22FOR1	CSIRO_KS__LUP_BAC3_07_C22	362	373	6	2	0	0	33	66	0.92	TGTGTT	TGTGTTTGTGTT	12	2	(TGTGTT)2_CSIRO_KS__LUP_BAC3_07_C22FOR1	234	335	356	22	56.97	40.91	TTAGAATCACTCAGACCATTGC	549	568	20	56.33	40	AATTCATTCCAACCAGATCC
		CSIRO_KS__LUP_BAC3_07_D01FOR1	CSIRO_KS__LUP_BAC3_07_D01FOR1	CSIRO_KS__LUP_BAC3_07_D01	209	222	7	2	14	0	71	14	1.15	GGGGGTA	GGGGGTAGGGGGTA	14	2	(GGGGGTA)2_CSIRO_KS__LUP_BAC3_07_D01FOR1	293	62	81	20	56.25	50	GGACGGATCATTAAGAGAGG	332	354	23	55.39	39.13	TATCTGCCTTATCTATCAGTTGG
		CSIRO_KS__LUP_BAC3_07_D02FOR1	CSIRO_KS__LUP_BAC3_07_D02FOR1	CSIRO_KS__LUP_BAC3_07_D02	702	713	6	2	50	50	0	0	1	CCAACA	CCAACACCAACA	12	2	(CCAACA)2_CSIRO_KS__LUP_BAC3_07_D02FOR1	269	500	521	22	61.38	45.46	TTCATTCGTGAGGAACTCATCC	748	768	21	61.99	57.14	GGCGAGTGGAACTAGTGTTGG
		CSIRO_KS__LUP_BAC3_07_D07FOR1	CSIRO_KS__LUP_BAC3_07_D07FOR1	CSIRO_KS__LUP_BAC3_07_D07	94	105	6	2	50	0	50	0	1	GGGAAA	GGGAAAGGGAAA	12	2	(GGGAAA)2_CSIRO_KS__LUP_BAC3_07_D07FOR1	260	6	28	23	59.83	43.48	AACTAATGCCATGCTTCTACAGC	244	265	22	59.16	40.91	AGAGCAATTGGTTAATCACACG
		CSIRO_KS__LUP_BAC3_07_D10FOR1	CSIRO_KS__LUP_BAC3_07_D10FOR1	CSIRO_KS__LUP_BAC3_07_D10	462	473	6	2	16	16	33	33	1.92	TGCATG	TGCATGTGCATG	12	2	(TGCATG)2_CSIRO_KS__LUP_BAC3_07_D10FOR1	275	286	310	25	58.05	40	AAGTATGCACCTATGATAGTCTTGC	539	560	22	57.96	45.46	AGGATATGTAGACGGTCAATGG
		CSIRO_KS__LUP_BAC3_07_D10REV1	CSIRO_KS__LUP_BAC3_07_D10REV1	CSIRO_KS__LUP_BAC3_07_D10	248	259	6	2	0	0	16	83	0.65	TTTGTT	TTTGTTTTTGTT	12	2	(TTTGTT)2_CSIRO_KS__LUP_BAC3_07_D10REV1	287	127	148	22	60	50	CAGGTTCGATTCACCTTCTACC	394	413	20	60.17	50	TATCCGAAGCAAGAGGATGG
		CSIRO_KS__LUP_BAC3_07_D15FOR1	CSIRO_KS__LUP_BAC3_07_D15FOR1	CSIRO_KS__LUP_BAC3_07_D15	765	776	6	2	16	0	33	50	1.46	TTGGAT	TTGGATTTGGAT	12	2	(TTGGAT)2_CSIRO_KS__LUP_BAC3_07_D15FOR1	224	687	709	23	60.3	43.48	CGTGTATGATTGACATGTTGAGG	887	910	24	60.83	54.17	GGTGCTAGTAGTGAGGTAGCAAGC
		CSIRO_KS__LUP_BAC3_07_D24FOR1	CSIRO_KS__LUP_BAC3_07_D24FOR1	CSIRO_KS__LUP_BAC3_07_D24	582	597	8	2	0	12	37	50	1.41	TGGTGCTT	TGGTGCTTTGGTGCTT	16	2	(TGGTGCTT)2_CSIRO_KS__LUP_BAC3_07_D24FOR1	253	547	571	25	58.1	44	TCTAGTATTGGCTTAGTACGTGTCC	780	799	20	57.91	50	CTTCATCATCACAGCACAGC
		CSIRO_KS__LUP_BAC3_07_D24REV1	CSIRO_KS__LUP_BAC3_07_D24REV1	CSIRO_KS__LUP_BAC3_07_D24	341	352	6	2	16	50	0	33	1.46	CACCTT	CACCTTCACCTT	12	2	(CACCTT)2_CSIRO_KS__LUP_BAC3_07_D24REV1	255	262	282	21	61.97	57.14	CTGGTTCGAGCCATACTCACC	496	516	21	61.22	52.38	CTACGAATCGATCGGAGAAGC
		CSIRO_KS__LUP_BAC3_07_E08REV1	CSIRO_KS__LUP_BAC3_07_E08REV1	CSIRO_KS__LUP_BAC3_07_E08	270	281	6	2	33	0	0	66	0.92	ATTTTA	ATTTTAATTTTA	12	2	(ATTTTA)2_CSIRO_KS__LUP_BAC3_07_E08REV1	228	98	120	23	59.95	39.13	TGATGAATCTGATGATGACTTGG	308	325	18	59.65	50	AATGCCAACGGAACTTGC
		CSIRO_KS__LUP_BAC3_07_E12REV1	CSIRO_KS__LUP_BAC3_07_E12REV1	CSIRO_KS__LUP_BAC3_07_E12	251	262	6	2	50	16	0	33	1.46	ATAATC	ATAATCATAATC	12	2	(ATAATC)2_CSIRO_KS__LUP_BAC3_07_E12REV1	225	214	236	23	51.85	30.43	AAGCATAATTATACAGAAGAAGG	420	438	19	52.56	47.37	GGCTGTTGATCTTAGAAGC
		CSIRO_KS__LUP_BAC3_07_E13FOR1	CSIRO_KS__LUP_BAC3_07_E13FOR1	CSIRO_KS__LUP_BAC3_07_E13	34	45	1	12	100	0	0	0	0	A	AAAAAAAAAAAA	12	2	(A)12_CSIRO_KS__LUP_BAC3_07_E13FOR1	289	11	29	19	59.65	52.63	ATCATGGTGCTGGAAGTGC	278	299	22	59.75	45.46	AACAATTCAGCCAGAGCTATCC
		CSIRO_KS__LUP_BAC3_07_E17FOR1	CSIRO_KS__LUP_BAC3_07_E17FOR1	CSIRO_KS__LUP_BAC3_07_E17	414	427	7	2	14	14	14	57	1.66	TATCTTG	TATCTTGTATCTTG	14	2	(TATCTTG)2_CSIRO_KS__LUP_BAC3_07_E17FOR1	245	250	274	25	50.13	28	ATATTCTTATGTTGTATCTATCTCC	475	494	20	50.46	40	CACAACAAGTAAGATGAACC
		CSIRO_KS__LUP_BAC3_07_E21FOR1	CSIRO_KS__LUP_BAC3_07_E21FOR1	CSIRO_KS__LUP_BAC3_07_E21	52	63	6	2	33	50	16	0	1.46	GCACAC	GCACACGCACAC	12	2	(GCACAC)2_CSIRO_KS__LUP_BAC3_07_E21FOR1	275	18	39	22	58.93	50	CCAAGAGGCAACTACTGTATGC	273	292	20	59.64	60	GTGAGATCGGTGAGGAGACC
		CSIRO_KS__LUP_BAC3_07_E24FOR1	CSIRO_KS__LUP_BAC3_07_E24FOR1	CSIRO_KS__LUP_BAC3_07_E24	726	741	8	2	37	25	0	37	1.56	ATCATCAT	ATCATCATATCATCAT	16	2	(ATCATCAT)2_CSIRO_KS__LUP_BAC3_07_E24FOR1	285	529	551	23	58.29	39.13	TTAGATTGTCATGGCTGATTAGG	790	813	24	57.57	37.5	AAGATACAGTGCATTAGATGTTGC
		CSIRO_KS__LUP_BAC3_07_F03FOR1	CSIRO_KS__LUP_BAC3_07_F03FOR1	CSIRO_KS__LUP_BAC3_07_F03	192	203	6	2	66	16	0	16	1.25	AAATAC	AAATACAAATAC	12	2	(AAATAC)2_CSIRO_KS__LUP_BAC3_07_F03FOR1	310	46	66	21	57.59	42.86	TTGACTGATGCGGATAATACC	336	355	20	58.46	55	GTAGCAGCGTAAGGTTGTGG
		CSIRO_KS__LUP_BAC3_07_F09REV1	CSIRO_KS__LUP_BAC3_07_F09REV1	CSIRO_KS__LUP_BAC3_07_F09	152	163	6	2	50	16	0	33	1.46	TCAAAT	TCAAATTCAAAT	12	2	(TCAAAT)2_CSIRO_KS__LUP_BAC3_07_F09REV1	248	124	144	21	55.74	42.86	ATTATGACTCTCCGTTGTTCC	348	371	24	54.84	33.33	TAAGGCTATAACTATTCACAATGC
		CSIRO_KS__LUP_BAC3_07_F11FOR1	CSIRO_KS__LUP_BAC3_07_F11FOR1	CSIRO_KS__LUP_BAC3_07_F11	690	701	4	3	50	0	0	50	1	AATT	AATTAATTAATT	12	2	(AATT)3_CSIRO_KS__LUP_BAC3_07_F11FOR1	336	532	554	23	58.43	43.48	TTACAAGTCTTCTGGTTGTCAGG	845	867	23	58.43	34.78	TGACATGATAATGAACATTGACG
		CSIRO_KS__LUP_BAC3_07_F15REV1	CSIRO_KS__LUP_BAC3_07_F15REV1	CSIRO_KS__LUP_BAC3_07_F15	342	353	6	2	16	0	33	50	1.46	TTGTAG	TTGTAGTTGTAG	12	2	(TTGTAG)2_CSIRO_KS__LUP_BAC3_07_F15REV1	336	49	67	19	50.27	42.1	TGACTAGGCTTGAATTACC	366	384	19	50.16	36.84	GATATGGATTATGGATTGC
		CSIRO_KS__LUP_BAC3_07_F17FOR1	CSIRO_KS__LUP_BAC3_07_F17FOR1	CSIRO_KS__LUP_BAC3_07_F17	89	100	6	2	66	0	0	33	0.92	AAATAT	AAATATAAATAT	12	2	(AAATAT)2_CSIRO_KS__LUP_BAC3_07_F17FOR1	282	17	39	23	51.71	30.43	TGTTGATCTTATAATAACTCACG	281	298	18	51.42	50	GCAAGTCGTATACCAAGG
		CSIRO_KS__LUP_BAC3_07_G03FOR1	CSIRO_KS__LUP_BAC3_07_G03FOR1	CSIRO_KS__LUP_BAC3_07_G03	251	262	6	2	33	50	16	0	1.46	AACCGC	AACCGCAACCGC	12	2	(AACCGC)2_CSIRO_KS__LUP_BAC3_07_G03FOR1	295	46	63	18	60.36	61.11	GTGCTGCACAGCAGAACG	318	340	23	59.53	52.17	CCTCTCGATGAGTCAGTTCTAGG
		CSIRO_KS__LUP_BAC3_07_G03REV1	CSIRO_KS__LUP_BAC3_07_G03REV1	CSIRO_KS__LUP_BAC3_07_G03	119	134	8	2	12	37	37	12	1.81	CGAGCTCG	CGAGCTCGCGAGCTCG	16	2	(CGAGCTCG)2_CSIRO_KS__LUP_BAC3_07_G03REV1	261	41	65	25	59.16	36	GTGAATTGATCTGCATAACTTAACG	280	301	22	60.14	45.46	TGACGGAATCAACTCAGTATGC
		CSIRO_KS__LUP_BAC3_07_G08FOR1	CSIRO_KS__LUP_BAC3_07_G08FOR1	CSIRO_KS__LUP_BAC3_07_G08	48	61	7	2	42	0	42	14	1.45	TGGAGAA	TGGAGAATGGAGAA	14	2	(TGGAGAA)2_CSIRO_KS__LUP_BAC3_07_G08FOR1	321	4	23	20	59.74	55	GCCTAACTGGCAACTCAACC	304	324	21	60.64	47.62	CAAGCTATTCGGAACATGTCG
		CSIRO_KS__LUP_BAC3_07_G11REV1	CSIRO_KS__LUP_BAC3_07_G11REV1	CSIRO_KS__LUP_BAC3_07_G11	181	192	6	2	33	50	0	16	1.46	CACCAT	CACCATCACCAT	12	2	(CACCAT)2_CSIRO_KS__LUP_BAC3_07_G11REV1	233	143	163	21	60.45	52.38	CTTCAACACCACCGTTACTGG	354	375	22	61.38	54.54	CACACTGAGGAAGAGGACAAGC
		CSIRO_KS__LUP_BAC3_07_G14FOR1	CSIRO_KS__LUP_BAC3_07_G14FOR1	CSIRO_KS__LUP_BAC3_07_G14	429	440	6	2	33	0	33	33	1.58	ATTGGA	ATTGGAATTGGA	12	2	(ATTGGA)2_CSIRO_KS__LUP_BAC3_07_G14FOR1	253	315	336	22	58.51	45.46	TTCTTCACCAAGGTACAGAAGC	546	567	22	58.34	45.46	ATCCAATGAGTAAGAGCACAGG
		CSIRO_KS__LUP_BAC3_07_G15FOR1	CSIRO_KS__LUP_BAC3_07_G15FOR1	CSIRO_KS__LUP_BAC3_07_G15	822	833	6	2	16	0	0	83	0.65	TTATTT	TTATTTTTATTT	12	2	(TTATTT)2_CSIRO_KS__LUP_BAC3_07_G15FOR1	204	673	695	23	61.68	43.48	TCAAGAGTTCGATTCATGTGAGC	852	876	25	61.3	48	CCATAGTCAGAGTGTTGCACTTACC
		CSIRO_KS__LUP_BAC3_07_G16REV1	CSIRO_KS__LUP_BAC3_07_G16REV1	CSIRO_KS__LUP_BAC3_07_G16	674	687	7	2	28	14	14	42	1.84	ATGCTAT	ATGCTATATGCTAT	14	2	(ATGCTAT)2_CSIRO_KS__LUP_BAC3_07_G16REV1	261	540	558	19	60.31	57.9	GCCTTGGTGTCTTGTGTGC	776	800	25	59.38	40	ATAGAGAGCATAAGATTCACCTTGC
		CSIRO_KS__LUP_BAC3_07_G23REV1	CSIRO_KS__LUP_BAC3_07_G23REV1	CSIRO_KS__LUP_BAC3_07_G23	362	373	4	3	0	0	25	75	0.81	TTGT	TTGTTTGTTTGT	12	2	(TTGT)3_CSIRO_KS__LUP_BAC3_07_G23REV1	276	262	284	23	55.46	34.78	TTACATAACTTAGGCAAGATTGG	513	537	25	56.13	32	CAATGTTGTTATATCGAATAGTTCC
		CSIRO_KS__LUP_BAC3_07_H01FOR1	CSIRO_KS__LUP_BAC3_07_H01FOR1	CSIRO_KS__LUP_BAC3_07_H01	166	179	7	2	57	0	28	14	1.38	GAATGAA	GAATGAAGAATGAA	14	2	(GAATGAA)2_CSIRO_KS__LUP_BAC3_07_H01FOR1	238	87	105	19	51.83	47.37	AAGTGACTAGCTTGGAACC	306	324	19	51.88	42.1	TGAGTCAACAAGAATCAGC
		CSIRO_KS__LUP_BAC3_07_H02FOR1	CSIRO_KS__LUP_BAC3_07_H02FOR1	CSIRO_KS__LUP_BAC3_07_H02	547	560	7	2	14	42	14	28	1.84	CCATCTG	CCATCTGCCATCTG	14	2	(CCATCTG)2_CSIRO_KS__LUP_BAC3_07_H02FOR1	238	506	527	22	59.5	45.46	TTCACAAGGCCTTATCCTAACC	723	743	21	58.71	42.86	TTGCGTCATTCATACCTTACG
		CSIRO_KS__LUP_BAC3_07_H06FOR1	CSIRO_KS__LUP_BAC3_07_H06FOR1	CSIRO_KS__LUP_BAC3_07_H06	196	207	6	2	16	33	33	16	1.92	ATCCGG	ATCCGGATCCGG	12	2	(ATCCGG)2_CSIRO_KS__LUP_BAC3_07_H06FOR1	232	118	136	19	63.98	57.9	CAAGCGCGGTAATCCTTGC	328	349	22	64.41	59.09	CTAGTGTGTGGAGCTCCGTTCG
		CSIRO_KS__LUP_BAC3_07_H15FOR1	CSIRO_KS__LUP_BAC3_07_H15FOR1	CSIRO_KS__LUP_BAC3_07_H15	610	623	7	2	71	14	14	0	1.15	AGAAAAC	AGAAAACAGAAAAC	14	2	(AGAAAAC)2_CSIRO_KS__LUP_BAC3_07_H15FOR1	216	487	509	23	51.43	39.13	TAAGATAGGTGAGAATCTAGTCC	685	702	18	52.2	55.56	GAGTGTGGTGTGTGATCC
		CSIRO_KS__LUP_BAC3_07_H15REV1	CSIRO_KS__LUP_BAC3_07_H15REV1	CSIRO_KS__LUP_BAC3_07_H15	158	169	6	2	66	0	0	33	0.92	TATAAA	TATAAATATAAA	12	2	(TATAAA)2_CSIRO_KS__LUP_BAC3_07_H15REV1	288	6	27	22	59.24	50	GGAAGTGAGAACCTCCTAATGC	272	293	22	58.67	50	CTGGATAACTGATGGTCTCAGG
		CSIRO_KS__LUP_BAC3_07_H17REV1	CSIRO_KS__LUP_BAC3_07_H17REV1	CSIRO_KS__LUP_BAC3_07_H17	462	473	6	2	50	50	0	0	1	AACCAC	AACCACAACCAC	12	2	(AACCAC)2_CSIRO_KS__LUP_BAC3_07_H17REV1	343	202	222	21	58.25	42.86	GTGCAATTGAATGAGCTATGG	522	544	23	58.01	39.13	TCACCACAATGGATAATCTAAGG
		CSIRO_KS__LUP_BAC3_07_H23REV1	CSIRO_KS__LUP_BAC3_07_H23REV1	CSIRO_KS__LUP_BAC3_07_H23	829	840	3	4	33	33	0	33	1.58	TCA	TCATCATCATCA	12	2	(TCA)4_CSIRO_KS__LUP_BAC3_07_H23REV1	252	626	646	21	59.55	47.62	GATCATCACTTGTTGGCTTCC	855	877	23	59.39	47.83	CAGGACTCACATCACATGTTACC
		CSIRO_KS__LUP_BAC3_07_I09REV1	CSIRO_KS__LUP_BAC3_07_I09REV1	CSIRO_KS__LUP_BAC3_07_I09	627	638	6	2	66	16	0	16	1.25	AAAACT	AAAACTAAAACT	12	2	(AAAACT)2_CSIRO_KS__LUP_BAC3_07_I09REV1	336	487	508	22	59.97	45.46	GGAATTCGATTCTGAGTTACGG	801	822	22	59.81	45.46	CTAAGGCAATGTCTTCACAACG
		CSIRO_KS__LUP_BAC3_07_I10REV1	CSIRO_KS__LUP_BAC3_07_I10REV1	CSIRO_KS__LUP_BAC3_07_I10	198	209	6	2	33	33	33	0	1.58	AGGACC	AGGACCAGGACC	12	2	(AGGACC)2_CSIRO_KS__LUP_BAC3_07_I10REV1	206	107	127	21	58.66	47.62	CCTTCTTGATACCTCCATTGC	292	312	21	59.62	47.62	CTTCGTCTTGGCGTATAATGG
		CSIRO_KS__LUP_BAC3_07_I18REV1	CSIRO_KS__LUP_BAC3_07_I18REV1	CSIRO_KS__LUP_BAC3_07_I18	581	592	6	2	33	33	16	16	1.92	GACACT	GACACTGACACT	12	2	(GACACT)2_CSIRO_KS__LUP_BAC3_07_I18REV1	307	544	564	21	60.31	47.62	ATACGTATCCTTCGCGAATCC	828	850	23	60.39	52.17	AAGAGCAGACTACAGCTCTCACG
		CSIRO_KS__LUP_BAC3_07_I23FOR1	CSIRO_KS__LUP_BAC3_07_I23FOR1	CSIRO_KS__LUP_BAC3_07_I23	480	496	1	17	0	0	0	100	0	T	TTTTTTTTTTTTTTTTT	17	2	(T)17_CSIRO_KS__LUP_BAC3_07_I23FOR1	280	249	269	21	60.39	47.62	TTATTGCACCAGAGCAAGAGG	509	528	20	59.55	55	GGATGGCAAGGTAGACTTGG
		CSIRO_KS__LUP_BAC3_07_J01REV1	CSIRO_KS__LUP_BAC3_07_J01REV1	CSIRO_KS__LUP_BAC3_07_J01	395	406	3	4	0	33	66	0	0.92	CGG	CGGCGGCGGCGG	12	2	(CGG)4_CSIRO_KS__LUP_BAC3_07_J01REV1	243	260	279	20	60.61	50	CATACCGAATTCGACGAAGC	484	502	19	60.35	52.63	TCCACGTGGCATAATCACC
		CSIRO_KS__LUP_BAC3_07_J06FOR1	CSIRO_KS__LUP_BAC3_07_J06FOR1	CSIRO_KS__LUP_BAC3_07_J06	40	53	1	14	0	0	100	0	0	G	GGGGGGGGGGGGGG	14	2	(G)14_CSIRO_KS__LUP_BAC3_07_J06FOR1	217	16	33	18	61.15	61.11	TGCAGACCAGCAGGAAGG	211	232	22	60.17	50	GAACAGGTGGCTCAAGTTAAGG
		CSIRO_KS__LUP_BAC3_07_J13REV1	CSIRO_KS__LUP_BAC3_07_J13REV1	CSIRO_KS__LUP_BAC3_07_J13	258	271	7	2	42	14	14	28	1.84	TTAGAAC	TTAGAACTTAGAAC	14	2	(TTAGAAC)2_CSIRO_KS__LUP_BAC3_07_J13REV1	305	201	225	25	55.76	36	GAGTGGATATGTGGATATAATATGG	485	505	21	56.3	42.86	TTATATGCATCAGTGGTGAGC
		CSIRO_KS__LUP_BAC3_07_J14FOR1	CSIRO_KS__LUP_BAC3_07_J14FOR1	CSIRO_KS__LUP_BAC3_07_J14	132	143	6	2	66	0	33	0	0.92	GGAAAA	GGAAAAGGAAAA	12	2	(GGAAAA)2_CSIRO_KS__LUP_BAC3_07_J14FOR1	291	33	52	20	55.71	50	GGTGACTGATGAAGAACTGC	300	323	24	55.17	41.67	GTTCAGGATATACCTATCTGTTCC
		CSIRO_KS__LUP_BAC3_07_K06FOR1	CSIRO_KS__LUP_BAC3_07_K06FOR1	CSIRO_KS__LUP_BAC3_07_K06	393	404	1	12	0	0	0	100	0	T	TTTTTTTTTTTT	12	2	(T)12_CSIRO_KS__LUP_BAC3_07_K06FOR1	233	240	260	21	61.06	57.14	GAGACACAACTCTGCCTGTCG	448	472	25	60.61	40	TGTCCAGTATAACAATCAAGGAAGG
		CSIRO_KS__LUP_BAC3_07_L12REV1	CSIRO_KS__LUP_BAC3_07_L12REV1	CSIRO_KS__LUP_BAC3_07_L12	113	124	1	12	100	0	0	0	0	A	AAAAAAAAAAAA	12	2	(A)12_CSIRO_KS__LUP_BAC3_07_L12REV1	218	86	105	20	52.72	40	GTGATGGAAGAATATCATGG	285	303	19	52.87	47.37	ACCTAAGCCATCTACAACG
		CSIRO_KS__LUP_BAC3_07_L15REV1	CSIRO_KS__LUP_BAC3_07_L15REV1	CSIRO_KS__LUP_BAC3_07_L15	259	272	7	2	42	14	14	28	1.84	TTAGAAC	TTAGAACTTAGAAC	14	2	(TTAGAAC)2_CSIRO_KS__LUP_BAC3_07_L15REV1	313	202	226	25	55.76	36	GAGTGGATATGTGGATATAATATGG	494	514	21	56.3	42.86	TTATATGCATCAGTGGTGAGC
		CSIRO_KS__LUP_BAC3_07_L18FOR1	CSIRO_KS__LUP_BAC3_07_L18FOR1	CSIRO_KS__LUP_BAC3_07_L18	665	680	8	2	75	12	0	12	1.06	AAAAAATC	AAAAAATCAAAAAATC	16	2	(AAAAAATC)2_CSIRO_KS__LUP_BAC3_07_L18FOR1	301	592	611	20	55.6	45	CCTCATATCATCCTTGAACG	872	892	21	55.72	47.62	CGTACTGCATGTAGATGATCC
[truncated: 25 more rows]
