# Supplementary material for: Development of genomic resources for the narrow-leafed lupin (Lupinus angustifolius): construction of a bacterial artificial chromosome (BAC) library and BAC-end sequencing
Source: BMC Genomics. 2011 Oct 21;12:521. doi: 10.1186/1471-2164-12-521 (PMC3206524; doi:10.1186/1471-2164-12-521)
Supplement: Additional file 9 — Additional SSRs. Additional SSRs predicated using tandem repeats finder (Benson 1999) and less stringent minimum SSR identity (> 75%). [file 1471-2164-12-521-S9.XLS]

## Sheet: supplementary Table 3
Supplementary data: Additional SSRs predicated using tandem repeats finder (Benson 1999) and less stringent minimum SSR identity (>75%)
TESTED	SSR_marker_ID	Contig ID	SSR ID	SSR_period_sequence	SSR period size	SSR copy number	SSR_match_sequence	SSR_percent_identity	SSR_percent_indels	Predicted_amplicon_size	fwd_primer_start	fwd_primer_stop	fwd_primer_length	fwd_primer_Tm	fwd_primer_GC	fwd_primer_sequence	rev_primer_start	rev_primer_stop	rev_primer_length	rev_primer_Tm	rev_primer_GC	rev_primer_sequence	SSR_match_length	SSR_class(Class1 >=20bp, Class2 <20bp)
ü	LaSSR_001	CSIRO_002E13REV1	(AT)15_CSIRO_002E13REV1	AT	2	15	ATATATATATATATATATATATATATATATA	100	0	251	189	211	23	60.62	43.48	TCCTCTAATGCTTGTGATTCTGG	421	439	19	60.15	57.9	CCACAACACTGCTCCAACC	31	1
ü	LaSSR_002	CSIRO_KS__LUP_BAC3_022H13FOR1	(TA)29_CSIRO_KS__LUP_BAC3_022H13FOR1	TA	2	29	TATATAATATATATATGTATATATATATATATATATATATATATATATATATATATAT	92	3	215	178	200	23	60.03	43.48	TGATATCATGTGAGGCAACTACG	369	392	24	59.33	41.67	CTTCTCAATGCTGATTCAAGTACC	58	1
ü	LaSSR_003	CSIRO_KS__LUP_BAC3_009C14FOR1	(AT)17_CSIRO_KS__LUP_BAC3_009C14FOR1	AT	2	17	ATATATAGATATATATATCTATATATATATATATA	87	0	296	264	286	23	56.61	43.48	AAGTAGTATGATCAACGGAGAGG	538	559	22	55.79	50	CGAGTGAGAGAGAAGTGTTACC	35	1
ü	LaSSR_004	CSIRO_KS__LUP_BAC3_07_E22REV1	(AT)18_CSIRO_KS__LUP_BAC3_07_E22REV1	AT	2	18	ATATATATATATATATATATATATATATATATATATA	100	0	295	146	170	25	60.64	44	CCAGTACAACACAACATAACACTGG	419	440	22	60.82	50	AGCGACAGCCTATGTTACAAGC	37	1
ü	LaSSR_010	CSIRO_KS__LUP_BAC3_020O12FOR1	(AT)28_CSIRO_KS__LUP_BAC3_020O12FOR1	AT	2	28	ATATATATATATATATATATATATATATATATATATATATATATATATATATATATA	100	0	268	24	44	21	52.85	38.1	AACTTATTCCACATTCTAGCC	272	291	20	52.78	40	ATCAAGCGTGTACAATTACC	57	1
ü	LaSSR_013	CSIRO_KS__LUP_BAC3_016_G04REV1	(CTT)8_CSIRO_KS__LUP_BAC3_016_G04REV1	CTT	3	8	CTTCTTCTTCTTCTTCTTCTTCTTC	100	0	204	235	256	22	58.65	50	CACCAAGCTCACCACTTATACC	417	438	22	58.54	45.46	TGCAGCTTAGTTATGGAGAACC	25	1
ü	LaSSR_015	CSIRO_002J19FOR1	(TA)25_CSIRO_002J19FOR1	TA	2	25	TATATATATATATATATATATATATATATATATATATATATATATATATAT	100	0	296	444	466	23	53.58	34.78	TTGATCATTACATTGAGAGTACC	721	739	19	54.12	52.63	TGGTAGGAACACACTGTCC	51	1
ü	LaSSR_016	CSIRO_KS__LUP_BAC3_022D14FOR1	(AT)18_CSIRO_KS__LUP_BAC3_022D14FOR1	AT	2	18	ATATATATATATATATATATATATATATATGTATAT	94	0	338	616	634	19	51.46	36.84	ACATTGTTGGTAATTGTGG	936	953	18	51.05	44.44	GTCCGTAATTCATCTTGG	36	1
ü	LaSSR_017	CSIRO_KS__LUP_BAC3_024A02FOR2	(AT)18_CSIRO_KS__LUP_BAC3_024A02FOR2	AT	2	18	ATATATAGATATATATATATATATATATATATATATA	94	0	248	44	65	22	56.04	50	GACCTTAACTCCTAGACCAACC	268	291	24	55.13	41.67	TATACAGTCGGTGTATCAGTAACC	37	1
ü	LaSSR_018	CSIRO_KS__LUP_BAC3_010A13FOR1	(GA)18_CSIRO_KS__LUP_BAC3_010A13FOR1	GA	2	18	GAGAAAGAGAGAGAGAGAGAGAGAGAGAGAGAGAGA	94	0	214	570	591	22	61.31	45.46	ACAGGTTCCTCATTCATGTTGC	762	783	22	61.52	45.46	ATGATCTGATGATGGAGCTTGC	36	1
ü	LaSSR_019	CSIRO_KS__LUP_BAC3_015_E09FOR1	(TTTA)10_CSIRO_KS__LUP_BAC3_015_E09FOR1	TTTA	4	10	TTTATTTATTTATTTATTTATTTATTTATTTATTAATTTA	94	0	235	99	120	22	59.91	50	TCCTGTTAAGCTTCTCGGTAGG	312	333	22	58.95	50	ATCGAGACACATCACCAGTACC	40	1
ü	LaSSR_020	CSIRO_001G22FOR1	(AT)18_CSIRO_001G22FOR1	AT	2	18	ATATATATATATATATATATATATATATATAGTATAT	94	5	292	503	526	24	57.9	41.67	ATGGCTCTGTATGTAATCTTCTCC	773	794	22	58.58	50	GGTCCTCAAGTAGAATGTGTGG	37	1
ü	LaSSR_021	CSIRO_KS__LUP_BAC3_015_G03REV1	(GTT)12_CSIRO_KS__LUP_BAC3_015_G03REV1	GTT	3	12	GTTGTTGTCTGTTGTTGTTGTTGTTGTTGTTGTTGTT	94	5	278	97	118	22	59.58	45.46	ATCAACTTCCTCTTGGAGATGG	354	374	21	59.42	52.38	AGCACCAGCAACAACTCTACC	37	1
ü	LaSSR_022	CSIRO_KS__LUP_BAC3_022E09REV1	(TGA)10_CSIRO_KS__LUP_BAC3_022E09REV1	TGA	3	10	TGATGTTGATGATGATGATGATGATGATGA	92	0	263	126	148	23	60.96	43.48	AATCCTCTCAAGAAGCACATTCC	365	388	24	60.9	50	TGGTAGAAGTGGAAGTGGACTAGG	30	1
ü	LaSSR_023	CSIRO_KS__LUP_BAC3_016_J08REV1	(AT)45_CSIRO_KS__LUP_BAC3_016_J08REV1	AT	2	45	ATATATATATATACACATATATATATATATATACATATATATATATATATATATATATATATATCTATGTATATATATATATACATATATA	88	0	350	366	384	19	54.69	47.37	CGAACTCAACATGATCACC	695	715	21	53.86	42.86	AATGAAGTTCTAGCACTCTGG	91	1
ü	LaSSR_024	CSIRO_KS__LUP_BAC3_07_A15REV1	(TGA)10_CSIRO_KS__LUP_BAC3_07_A15REV1	TGA	3	10	TGATGTTGATGATGATGATGATGATGATGA	92	0	215	140	160	21	59.99	47.62	AGCACATTCCATGTTCACTCC	334	354	21	59.84	42.86	CAACACCATCAATGTCAATGC	30	1
		Contig230	(GGT)18_Contig230	GGT	3	18	GGTGGTGGCGGTGGTGGCGGTAGTGGTGGCGGTGGTGGTGGTGGTGGTGGTGGTGG	84	0	270	80	100	21	54.63	42.86	GTAACAACAACAACCAGAACC	331	349	19	54.15	52.63	GGCAGATCAACTCAGTACG	56	1
		Contig275	(AGGTG)8_Contig275	AGGTG	5	8	AGGTGAGGTGAGAGGAGGGAGGTGAGGTGGGGTGAGGTGAG	84	10	261	168	189	22	60.42	50	TGAGGATGAGGATGAGGATAGG	407	428	22	59.56	45.46	GATGAGCGATGATGTAATCAGG	41	1
		Contig446	(TTTA)8_Contig446	TTTA	4	8	TTTATTTATTTATTTATTTTTTTATTTATTATTT	87	6	257	279	298	20	56.2	45	TTGGTTGGTTACGAGTATGC	515	535	21	56.91	42.86	ATGGCATTATAGCAAGACTGG	34	1
		CSIRO_001O14_PROVA_T7_FOR1	(CTCAT)36_CSIRO_001O14_PROVA_T7_FOR1	CTCAT	5	36	CTCATCATCATCCTCATCCTCATCCTCATCTAATTCTCGTCTCTCTATCTCATCTCATCTCATCCCATCTCATCCCATCTCGTCTCTCTATCTCATCTCTCTCATCTCATCTCTCACATCAATCTCATCTATCTCATCTCTCTCGTCTCGTCTCATCTCATCATCTCATCCTCATC	77	16	237	712	734	23	57.42	43.48	TGATTAGTTCCTCAGATGAGTCC	927	948	22	58.4	45.46	GGACAGATGAGATGATGATTCC	176	1
		CSIRO_001O18REV1	(TCT)43_CSIRO_001O18REV1	TCT	3	43	TCTTCTTCTTCTTCTTCTTCTTCATCTTCTTCATCTTCTTCTTCTTGTGGATCTTCTTCTTCTTCTTCTTCCTCTTCTACTTCAACTTCAACTTCTTCTTCAACTTCCTCATATTCTTCTTCTTCTTCTTC	75	0	250	46	68	23	58.66	39.13	AGAATCTGATCCTTCGTTAATGG	275	295	21	59.65	42.86	TCAAGCAACAACAACAACACC	131	1
		CSIRO_KS__LUP_BAC3_009L20FOR1	(AT)19_CSIRO_KS__LUP_BAC3_009L20FOR1	AT	2	19	ATATATATATATATATATATATAATTATAAATATATA	83	10	240	145	169	25	54.22	36	GTAGTTAGAATTACACCATACAACG	367	384	18	55.01	55.56	TAGCAGCCACTAGCAACC	37	1
		CSIRO_KS__LUP_BAC3_015_B05FOR1	(TA)31_CSIRO_KS__LUP_BAC3_015_B05FOR1	TA	2	31	TATATATATATATATATATATAAAATATAAAATATAAAATATATATATATATATATATAT	85	9	314	418	442	25	55.68	36	CAACTTCTGATGGTAATCTATAAGC	710	731	22	56.65	40.91	AATGAATGAGAAGAAGGAGAGG	60	1
		CSIRO_KS__LUP_BAC3_017A01FOR1	(TATGC)6_CSIRO_KS__LUP_BAC3_017A01FOR1	TATGC	5	6	TATGTTATGCTATGCTATGCTATCCTATGCTATG	89	0	222	270	291	22	58.92	45.46	CTTGATAACGATAGCACCAAGC	471	491	21	59.21	47.62	CAAGATTCCAGCACACATACG	34	1
