# Supplementary material for: Development of genomic resources for the narrow-leafed lupin (Lupinus angustifolius): construction of a bacterial artificial chromosome (BAC) library and BAC-end sequencing
Source: BMC Genomics. 2011 Oct 21;12:521. doi: 10.1186/1471-2164-12-521 (PMC3206524; doi:10.1186/1471-2164-12-521)
Supplement: Additional file 10 — Markers used for the genetic mapping of NLL. Summary of 1104 markers used for the genetic mapping of NLL [file 1471-2164-12-521-S10.XLS]

## Sheet: Sheet1
Marker name	Type	Forward primer sequence	Reverse primer sequence	Assay method	Reference	References:
13n10-2	Lupinus STS	TGACCATGTCGCTATCTATCACAG	CCAACTCTTTTCAAGGGCAGC	CAPS	Nelson et al. 2010	Nelson et al. The first gene-based map of Lupinus angustifolius L.—location of domestication genes and conserved synteny with Medicago truncatula. Theor. Appl. Genet. 2006;113:225-38.
13n10-3	Lupinus STS	CTCAACTAAGCGAAACAAAGCAC	AATCAAGCAATTCATTCACATACC	CAPS	Nelson et al. 2010	Boersma et al. Construction of a genetic linkage map using MFLP and identification of molecular markers linked to domestication genes in narrow-leafed lupin (Lupinus angustifolius L.). Cell. Mol. Biol. Lett. 2005;10:331-44.
15L10	BEST	AAGCTTGTTTACCAGACCAC	AAAAATACCAATGTTAGTCCT	Dominant	Nelson et al. 2010	Boersma et al. Development of sequence-specific PCR markers linked to the Tardus gene that reduces pod shattering in narrow-leafed lupin (Lupinus angustifolius L.). Mol. Breed. 2009;23:259-67.
15o11-1	Lupinus STS	GAACAACACGCTGTAGAGCAAGA	TGGAAGAGCAACATAGTTCACTGG	CAPS	Nelson et al. 2010	Boersma et al. Development of two sequence-specific PCR markers linked to the le gene that reduces pod shattering in narrow-leafed Lupin (Lupinus angustifolius L.). Genet. Mol. Biol. 2007;30:623-9.
20m15-2	Lupinus STS	ACATATCTCAAAGTTGGAAGGTGAG	GCAACACTTCAGAGGGAAGAATATC	CAPS	Nelson et al. 2010	Boersma et al. Development of a sequence-specific PCR marker linked to the Ku gene which removes the vernalization requirement in narrow-leafed lupin. Plant Breed. 2007;126:306-9.
212Len	AFLP-derived	ATAGTCAAGGCCCAATCTAT	GAAGGTATCACACATGAAGTG	CAPS	Nelson et al. (2006)	You et al. A PCR-based molecular marker applicable for marker-assisted selection for anthracnose disease resistance in lupin breeding. Cell. Mol. Biol. Lett. 2005;10:123-34.
24G3-2	Lupinus STS	CAGAGAAGTAGGGAAAGCAGTTG	ACCCGAGACATCATCTGTTGC	CAPS	Nelson et al. 2010	Boersma, J. G., Buirchell, B. J., Sivasithamparam, K. and Yang, H. (2007), Development of a PCR marker tightly linked to mollis, the gene that controls seed dormancy in Lupinus angustifolius L.Plant Breeding, 126: 612–616. doi: 10.1111/j.1439-0523.2007.01417.x
28d22-2	Lupinus STS	GGCCTCCATCTTCATGGCC	TGAGTACAGGCCTAGAGGGTCC	CAPS	Nelson et al. 2010	Yang et al. Development and implementation of a sequence-specific PCR marker linked to a gene conferring resistance to anthracnose disease in narrow-leafed lupin (Lupinus angustifolius L.). Mol. Breed. 2004;14:145-51.
28d22-3	Lupinus STS	CCAACTCTTTTCAAGGGCAGC	TGTCCCAAGCTCCAATTTCC	CAPS	Nelson et al. 2010	Wolko & Weeden. Estimation of Lupinus genome polyploidy on the basis of isozymic loci number. Genet. Pol. 1989;30:165-71.
290Ku	AFLP-derived STS	AACATGAGTGTTTTATGATG	AAGCTTTTCAAATAATCATG	CAPS	Nelson et al. 2010, Nelson et al. (2006)	Ellwood et al. Construction of a comparative genetic map in faba bean (Vicia faba L.); conservation of genome structure with Lens culinaris. (2008) BMC Genomics 9:380
80a22-1	Lupinus STS	GCAGTAGCCCTTATTGGAGCC	AATTAGCTCCTGCTTCTTTGGG	CAPS	Nelson et al. 2010	Phan et al. Extensive macrosynteny between Medicago truncatula and Lens culinaris ssp. culinaris. (2007) Theor Appl Genet 114(3):549-58
A018	RFLP	-	-	-	Nelson et al. (2010), Nelson et al. (2006)
A060a	RFLP	-	-	-	Nelson et al. (2010), Nelson et al. (2006)
A060b	RFLP	-	-	-	Nelson et al. (2010), Nelson et al. (2006)
A060c	RFLP	-	-	-	Nelson et al. (2010), Nelson et al. (2006)
A064	RFLP	-	-	-	Nelson et al. (2010), Nelson et al. (2006)
A071a	RFLP	-	-	-	Nelson et al. (2010), Nelson et al. (2006)
A071b	RFLP	-	-	-	Nelson et al. (2010), Nelson et al. (2006)
A071c	RFLP	-	-	-	Nelson et al. (2010), Nelson et al. (2006)
A077a	RFLP	-	-	-	Nelson et al. (2010), Nelson et al. (2006)
A077b	RFLP	-	-	-	Nelson et al. (2010), Nelson et al. (2006)
A077c	RFLP	-	-	-	Nelson et al. (2010), Nelson et al. (2006)
A095	RFLP	-	-	-	Nelson et al. (2010), Nelson et al. (2006)
A130a	RFLP	-	-	-	Nelson et al. (2010), Nelson et al. (2006)
A130b	RFLP	-	-	-	Nelson et al. (2010), Nelson et al. (2006)
A130c	RFLP	-	-	-	Nelson et al. (2010), Nelson et al. (2006)
A131	RFLP	-	-	-	Nelson et al. (2010), Nelson et al. (2006)
A178B185	AFLP-derived STS	GCCTCTAAGATTTGCACTAG	CTTCTACTGGGACAAATGTG	Length	Nelson et al. (2010), Nelson et al. (2006)
A242a	RFLP	-	-	-	Nelson et al. (2010), Nelson et al. (2006)
A242b	RFLP	-	-	-	Nelson et al. (2010), Nelson et al. (2006)
A401	RFLP	-	-	-	Nelson et al. (2010), Nelson et al. (2006)
A445B443	AFLP-derived STS	CTCAAGCGCAATATAAAG	ATTCACGACTAGATTTGTC	Length	Nelson et al. (2010), Nelson et al. (2006)
A533	RFLP	-	-	-	Nelson et al. (2010), Nelson et al. (2006)
A567	RFLP	-	-	-	Nelson et al. (2010), Nelson et al. (2006)
A748a	RFLP	-	-	-	Nelson et al. (2010), Nelson et al. (2006)
A748b	RFLP	-	-	-	Nelson et al. (2010), Nelson et al. (2006)
AAS	Cross-legume STS	GATGGTGATGGAAGTTTTATGATGA	AACTTATCCTGCCATCGCCCTCGGTTA	CAPS	Nelson et al. (2010), Nelson et al. (2006)
AAT	Isozyme	-	-	-	Nelson et al. (2010), Wolko and Weeden (1989, 1993)
ACL	Cross-legume STS	AAGGTTAAGACCGTATTTATTCCAACA	AGTCCAAATTCGTCCCCACTG	CAPS	Nelson et al. (2010), Nelson et al. (2006)
ACP	Isozyme	-	-	-	Nelson et al. (2010), Wolko and Weeden (1989, 1993)
ACTN	Cross-legume STS	CTGTACGCCAGTGGTCGTAC	TCCTGATATCAACATCGCACTTCA	Length	Nelson et al. (2010), Nelson et al. (2006)
AIGP	Cross-legume STS	CTGATAGGGCCAGGAGGCAGGGAAGA	GTTTTTTAGCATTTGGACGAATGGTTGGT	SNP	Nelson et al. (2010), Nelson et al. (2006)
AnMtL5	Lupinus STS	TGTGCAACTCAGTGTTAACTTCCTCG	CGGTAGGATTTCCCCATGGTACTC	CAPS	Nelson et al. 2010
AnMts13	Lupinus STS	GCGACGTGCCCTCCAAGTCC	AGGACCCATGGAATCATTACCTCC	CAPS, length	Nelson et al. (2010), Ellwood et al. (2008), Phan et al. (2007)
AnMtS19	Lupinus STS	GCCAAATACGACATGGCGTCC	AAGAGGTGGAGAATCAATCTATGGTG	CAPS	Nelson et al. 2010
AntJM1	MFLP-derived STS	CATCCTCACATATGAAGC	AAACCCATTGTTGTTGTTG	-	Nelson et al. (2010), Yang et al. (2004)
AntjM2	MFLP-derived STS	TCATCTCTAAATCCTATCTCAG	GTAGAAAATATCATTGCAGAAAAG	-	Nelson et al. (2010), You et al. (2005)
CHS9	Cross-legume STS	ATCCAGCCAACTGTGTTGAACAAAGCA	GATTTTGGTTGGCCCCATTCTTTTATAG	Length	Nelson et al. (2010), Nelson et al. (2006)
CNGC4	Cross-legume STS	AGAGATGAGAATCAAGAGGAGGGATGCA	CATGATGAAGAGCATTTCGTCCACTGGA	CAPS/SNaPshot	Nelson et al. (2010), Ellwood et al. (2008), Nelson et al. (2006)
CPCB2	Cross-legume STS	AGAAAGAGTGAAGTCTGTGGATCTACATC	GGATGAACAGCCACACACCTAATGTAATC	CAPS/Length/SN	Nelson et al. (2010), Ellwood et al. (2008), Phan et al. (2007), Nelson et al. (2006)
CULL	Cross-legume STS	GCAGAGTTGATTGCCAAGTTTTTGGATGA	CCTTAAACATTCCTTCCAGCTTGTTTGTA	CAPS/SNP	Nelson et al. (2010), Ellwood et al. (2008), Nelson et al. (2006)
CWI1	Length	TCCCAAAGGAGCTGTTTGGGG	GAATCGGGTGCTTGGCCCG	Length	Nelson et al. (2010), Nelson et al. (2006)
CysPr1	Cross-legume STS	CTTATTTCTTCTTAGTGGGATAAGAAGCC	TAGATCATGGTGTGGCAGCTGTTGGAT	CAPS	Nelson et al. (2010), Nelson et al. (2006)
d212Len	AFLP-derived STS	AGTCAAGGCCCAATCTATCC	ACATAATGACACAACTGAAAGGGTC	dCAPS	Nelson et al. 2010
DAWA100.250c	MFLP	-	-	-	Nelson et al. (2010), Boersma et al. (2005)
DAWA1002.230c	MFLP	-	-	-	Nelson et al. (2010), Boersma et al. (2005)
DAWA1003.210	MFLP	-	-	-	Nelson et al. (2010), Boersma et al. (2005)
DAWA1005.135	MFLP	-	-	-	Nelson et al. (2010), Boersma et al. (2005)
DAWA1007.050	MFLP	-	-	-	Nelson et al. (2010), Boersma et al. (2005)
DAWA1008.360	MFLP	-	-	-	Nelson et al. (2010), Boersma et al. (2005)
DAWA1009.250c	MFLP	-	-	-	Nelson et al. (2010), Boersma et al. (2005)
DAWA101.235c	MFLP	-	-	-	Nelson et al. (2010), Boersma et al. (2005)
DAWA1010.180	MFLP	-	-	-	Nelson et al. (2010), Boersma et al. (2005)
DAWA1011.150c	MFLP	-	-	-	Nelson et al. (2010), Boersma et al. (2005)
DAWA1013.290	MFLP	-	-	-	Nelson et al. (2010), Boersma et al. (2005)
DAWA1015.175	MFLP	-	-	-	Nelson et al. (2010), Boersma et al. (2005)
DAWA1016.172	MFLP	-	-	-	Nelson et al. (2010), Boersma et al. (2005)
DAWA1018.530c	MFLP	-	-	-	Nelson et al. (2010), Boersma et al. (2005)
DAWA1019c	MFLP	-	-	-	Nelson et al. (2010), Boersma et al. (2005)
DAWA102.160	MFLP	-	-	-	Nelson et al. (2010), Boersma et al. (2005)
DAWA1022.260	MFLP	-	-	-	Nelson et al. (2010), Boersma et al. (2005)
DAWA1023.195	MFLP	-	-	-	Nelson et al. (2010), Boersma et al. (2005)
DAWA1025.450	MFLP	-	-	-	Nelson et al. (2010), Boersma et al. (2005)
DAWA1029.357	MFLP	-	-	-	Nelson et al. (2010), Boersma et al. (2005)
DAWA103.050	MFLP	-	-	-	Nelson et al. (2010), Boersma et al. (2005)
DAWA1030.345	MFLP	-	-	-	Nelson et al. (2010), Boersma et al. (2005)
DAWA1034.300	MFLP	-	-	-	Nelson et al. (2010), Boersma et al. (2005)
DAWA1036.235c	MFLP	-	-	-	Nelson et al. (2010), Boersma et al. (2005)
DAWA104.025	MFLP	-	-	-	Nelson et al. (2010), Boersma et al. (2005)
DAWA1041.325	MFLP	-	-	-	Nelson et al. (2010), Boersma et al. (2005)
DAWA1045.150	MFLP	-	-	-	Nelson et al. (2010), Boersma et al. (2005)
DAWA1046.125c	MFLP	-	-	-	Nelson et al. (2010), Boersma et al. (2005)
DAWA1047.465	MFLP	-	-	-	Nelson et al. (2010), Boersma et al. (2005)
DAWA1050.280	MFLP	-	-	-	Nelson et al. (2010), Boersma et al. (2005)
DAWA1051.180	MFLP	-	-	-	Nelson et al. (2010), Boersma et al. (2005)
DAWA1052.165	MFLP	-	-	-	Nelson et al. (2010), Boersma et al. (2005)
DAWA1055.130	MFLP	-	-	-	Nelson et al. (2010), Boersma et al. (2005)
DAWA1060.175c	MFLP	-	-	-	Nelson et al. (2010), Boersma et al. (2005)
DAWA1062.425	MFLP	-	-	-	Nelson et al. (2010), Boersma et al. (2005)
DAWA1063.300	MFLP	-	-	-	Nelson et al. (2010), Boersma et al. (2005)
DAWA1065.250	MFLP	-	-	-	Nelson et al. (2010), Boersma et al. (2005)
DAWA1072.650	MFLP	-	-	-	Nelson et al. (2010), Boersma et al. (2005)
DAWA1073.480	MFLP	-	-	-	Nelson et al. (2010), Boersma et al. (2005)
DAWA1074.425	MFLP	-	-	-	Nelson et al. (2010), Boersma et al. (2005)
DAWA1075.380	MFLP	-	-	-	Nelson et al. (2010), Boersma et al. (2005)
DAWA1076.270c	MFLP	-	-	-	Nelson et al. (2010), Boersma et al. (2005)
DAWA1077.250c	MFLP	-	-	-	Nelson et al. (2010), Boersma et al. (2005)
DAWA1078.225	MFLP	-	-	-	Nelson et al. (2010), Boersma et al. (2005)
DAWA1079.190	MFLP	-	-	-	Nelson et al. (2010), Boersma et al. (2005)
DAWA108.310c	MFLP	-	-	-	Nelson et al. (2010), Boersma et al. (2005)
DAWA1080.185	MFLP	-	-	-	Nelson et al. (2010), Boersma et al. (2005)
DAWA1082.170	MFLP	-	-	-	Nelson et al. (2010), Boersma et al. (2005)
DAWA1084.135	MFLP	-	-	-	Nelson et al. (2010), Boersma et al. (2005)
DAWA1087.250c	MFLP	-	-	-	Nelson et al. (2010), Boersma et al. (2005)
DAWA1088.220	MFLP	-	-	-	Nelson et al. (2010), Boersma et al. (2005)
DAWA1089.475	MFLP	-	-	-	Nelson et al. (2010), Boersma et al. (2005)
DAWA109.260c	MFLP	-	-	-	Nelson et al. (2010), Boersma et al. (2005)
DAWA1090.425	MFLP	-	-	-	Nelson et al. (2010), Boersma et al. (2005)
DAWA1091.420	MFLP	-	-	-	Nelson et al. (2010), Boersma et al. (2005)
DAWA1093.170	MFLP	-	-	-	Nelson et al. (2010), Boersma et al. (2005)
DAWA1096.305	MFLP	-	-	-	Nelson et al. (2010), Boersma et al. (2005)
DAWA1097.300c	MFLP	-	-	-	Nelson et al. (2010), Boersma et al. (2005)
DAWA1098.250c	MFLP	-	-	-	Nelson et al. (2010), Boersma et al. (2005)
DAWA113.145	MFLP	-	-	-	Nelson et al. (2010), Boersma et al. (2005)
DAWA114.100	MFLP	-	-	-	Nelson et al. (2010), Boersma et al. (2005)
DAWA119.320	MFLP	-	-	-	Nelson et al. (2010), Boersma et al. (2005)
DAWA120.300	MFLP	-	-	-	Nelson et al. (2010), Boersma et al. (2005)
DAWA122.240	MFLP	-	-	-	Nelson et al. (2010), Boersma et al. (2005)
DAWA123.125	MFLP	-	-	-	Nelson et al. (2010), Boersma et al. (2005)
DAWA125.115	MFLP	-	-	-	Nelson et al. (2010), Boersma et al. (2005)
DAWA127.540c	MFLP	-	-	-	Nelson et al. (2010), Boersma et al. (2005)
DAWA128.380	MFLP	-	-	-	Nelson et al. (2010), Boersma et al. (2005)
DAWA131.160	MFLP	-	-	-	Nelson et al. (2010), Boersma et al. (2005)
DAWA132.150	MFLP	-	-	-	Nelson et al. (2010), Boersma et al. (2005)
DAWA134.265	MFLP	-	-	-	Nelson et al. (2010), Boersma et al. (2005)
DAWA135.340	MFLP	-	-	-	Nelson et al. (2010), Boersma et al. (2005)
DAWA137.250c	MFLP	-	-	-	Nelson et al. (2010), Boersma et al. (2005)
DAWA138.230c	MFLP	-	-	-	Nelson et al. (2010), Boersma et al. (2005)
DAWA139.180	MFLP	-	-	-	Nelson et al. (2010), Boersma et al. (2005)
DAWA140.170	MFLP	-	-	-	Nelson et al. (2010), Boersma et al. (2005)
DAWA141.150	MFLP	-	-	-	Nelson et al. (2010), Boersma et al. (2005)
DAWA142.100	MFLP	-	-	-	Nelson et al. (2010), Boersma et al. (2005)
DAWA143.095	MFLP	-	-	-	Nelson et al. (2010), Boersma et al. (2005)
DAWA144.650c	MFLP	-	-	-	Nelson et al. (2010), Boersma et al. (2005)
DAWA147.245	MFLP	-	-	-	Nelson et al. (2010), Boersma et al. (2005)
DAWA149.150	MFLP	-	-	-	Nelson et al. (2010), Boersma et al. (2005)
DAWA15.390	MFLP	-	-	-	Nelson et al. (2010), Boersma et al. (2005)
DAWA150.125	MFLP	-	-	-	Nelson et al. (2010), Boersma et al. (2005)
DAWA151.115	MFLP	-	-	-	Nelson et al. (2010), Boersma et al. (2005)
DAWA153.090c	MFLP	-	-	-	Nelson et al. (2010), Boersma et al. (2005)
DAWA155.550c	MFLP	-	-	-	Nelson et al. (2010), Boersma et al. (2005)
DAWA157.490	MFLP	-	-	-	Nelson et al. (2010), Boersma et al. (2005)
DAWA159.290c	MFLP	-	-	-	Nelson et al. (2010), Boersma et al. (2005)
DAWA16.320	MFLP	-	-	-	Nelson et al. (2010), Boersma et al. (2005)
DAWA160.280c	MFLP	-	-	-	Nelson et al. (2010), Boersma et al. (2005)
DAWA163.130	MFLP	-	-	-	Nelson et al. (2010), Boersma et al. (2005)
DAWA165.480c	MFLP	-	-	-	Nelson et al. (2010), Boersma et al. (2005)
DAWA166.450	MFLP	-	-	-	Nelson et al. (2010), Boersma et al. (2005)
DAWA169.305	MFLP	-	-	-	Nelson et al. (2010), Boersma et al. (2005)
DAWA17.270c	MFLP	-	-	-	Nelson et al. (2010), Boersma et al. (2005)
DAWA172.230	MFLP	-	-	-	Nelson et al. (2010), Boersma et al. (2005)
DAWA176.140	MFLP	-	-	-	Nelson et al. (2010), Boersma et al. (2005)
DAWA178.450	MFLP	-	-	-	Nelson et al. (2010), Boersma et al. (2005)
DAWA179.250	MFLP	-	-	-	Nelson et al. (2010), Boersma et al. (2005)
DAWA18.240c	MFLP	-	-	-	Nelson et al. (2010), Boersma et al. (2005)
DAWA180.240	MFLP	-	-	-	Nelson et al. (2010), Boersma et al. (2005)
DAWA181.210	MFLP	-	-	-	Nelson et al. (2010), Boersma et al. (2005)
DAWA182.185	MFLP	-	-	-	Nelson et al. (2010), Boersma et al. (2005)
DAWA183.175	MFLP	-	-	-	Nelson et al. (2010), Boersma et al. (2005)
DAWA184.165	MFLP	-	-	-	Nelson et al. (2010), Boersma et al. (2005)
DAWA186.135	MFLP	-	-	-	Nelson et al. (2010), Boersma et al. (2005)
DAWA187.105	MFLP	-	-	-	Nelson et al. (2010), Boersma et al. (2005)
DAWA188.310	MFLP	-	-	-	Nelson et al. (2010), Boersma et al. (2005)
DAWA189.225	MFLP	-	-	-	Nelson et al. (2010), Boersma et al. (2005)
DAWA19.235	MFLP	-	-	-	Nelson et al. (2010), Boersma et al. (2005)
DAWA192.350c	MFLP	-	-	-	Nelson et al. (2010), Boersma et al. (2005)
DAWA193.240	MFLP	-	-	-	Nelson et al. (2010), Boersma et al. (2005)
DAWA194.238	MFLP	-	-	-	Nelson et al. (2010), Boersma et al. (2005)
DAWA195.205	MFLP	-	-	-	Nelson et al. (2010), Boersma et al. (2005)
DAWA196.230c	MFLP	-	-	-	Nelson et al. (2010), Boersma et al. (2005)
DAWA197.190c	MFLP	-	-	-	Nelson et al. (2010), Boersma et al. (2005)
DAWA198.450c	MFLP	-	-	-	Nelson et al. (2010), Boersma et al. (2005)
DAWA20.195	MFLP	-	-	-	Nelson et al. (2010), Boersma et al. (2005)
DAWA200.250	MFLP	-	-	-	Nelson et al. (2010), Boersma et al. (2005)
DAWA201.190	MFLP	-	-	-	Nelson et al. (2010), Boersma et al. (2005)
DAWA202.180	MFLP	-	-	-	Nelson et al. (2010), Boersma et al. (2005)
DAWA203.160	MFLP	-	-	-	Nelson et al. (2010), Boersma et al. (2005)
DAWA204.550c	MFLP	-	-	-	Nelson et al. (2010), Boersma et al. (2005)
DAWA205.425	MFLP	-	-	-	Nelson et al. (2010), Boersma et al. (2005)
DAWA206.365	MFLP	-	-	-	Nelson et al. (2010), Boersma et al. (2005)
DAWA208.295	MFLP	-	-	-	Nelson et al. (2010), Boersma et al. (2005)
DAWA209.290	MFLP	-	-	-	Nelson et al. (2010), Boersma et al. (2005)
DAWA21.190	MFLP	-	-	-	Nelson et al. (2010), Boersma et al. (2005)
DAWA210.130	MFLP	-	-	-	Nelson et al. (2010), Boersma et al. (2005)
DAWA211.265	MFLP	-	-	-	Nelson et al. (2010), Boersma et al. (2005)
DAWA212.195	MFLP	-	-	-	Nelson et al. (2010), Boersma et al. (2005)
DAWA213.190	MFLP	-	-	-	Nelson et al. (2010), Boersma et al. (2005)
DAWA216.480	MFLP	-	-	-	Nelson et al. (2010), Boersma et al. (2005)
DAWA218.290	MFLP	-	-	-	Nelson et al. (2010), Boersma et al. (2005)
DAWA219.340	MFLP	-	-	-	Nelson et al. (2010), Boersma et al. (2005)
DAWA22.140	MFLP	-	-	-	Nelson et al. (2010), Boersma et al. (2005)
DAWA220.190	MFLP	-	-	-	Nelson et al. (2010), Boersma et al. (2005)
DAWA222.290	MFLP	-	-	-	Nelson et al. (2010), Boersma et al. (2005)
DAWA223.270	MFLP	-	-	-	Nelson et al. (2010), Boersma et al. (2005)
DAWA224.170	MFLP	-	-	-	Nelson et al. (2010), Boersma et al. (2005)
DAWA225.160	MFLP	-	-	-	Nelson et al. (2010), Boersma et al. (2005)
DAWA226.190	MFLP	-	-	-	Nelson et al. (2010), Boersma et al. (2005)
DAWA227.550	MFLP	-	-	-	Nelson et al. (2010), Boersma et al. (2005)
DAWA229.250	MFLP	-	-	-	Nelson et al. (2010), Boersma et al. (2005)
DAWA23.100	MFLP	-	-	-	Nelson et al. (2010), Boersma et al. (2005)
DAWA231.200	MFLP	-	-	-	Nelson et al. (2010), Boersma et al. (2005)
DAWA233.120	MFLP	-	-	-	Nelson et al. (2010), Boersma et al. (2005)
DAWA234.290	MFLP	-	-	-	Nelson et al. (2010), Boersma et al. (2005)
DAWA237.170c	MFLP	-	-	-	Nelson et al. (2010), Boersma et al. (2005)
DAWA239.115	MFLP	-	-	-	Nelson et al. (2010), Boersma et al. (2005)
DAWA240.510	MFLP	-	-	-	Nelson et al. (2010), Boersma et al. (2005)
DAWA241.295	MFLP	-	-	-	Nelson et al. (2010), Boersma et al. (2005)
DAWA242.450	MFLP	-	-	-	Nelson et al. (2010), Boersma et al. (2005)
DAWA243.225	MFLP	-	-	-	Nelson et al. (2010), Boersma et al. (2005)
DAWA245.100	MFLP	-	-	-	Nelson et al. (2010), Boersma et al. (2005)
DAWA246.650	MFLP	-	-	-	Nelson et al. (2010), Boersma et al. (2005)
DAWA247.330c	MFLP	-	-	-	Nelson et al. (2010), Boersma et al. (2005)
DAWA248.185	MFLP	-	-	-	Nelson et al. (2010), Boersma et al. (2005)
DAWA250.170	MFLP	-	-	-	Nelson et al. (2010), Boersma et al. (2005)
DAWA251.150	MFLP	-	-	-	Nelson et al. (2010), Boersma et al. (2005)
DAWA252.148	MFLP	-	-	-	Nelson et al. (2010), Boersma et al. (2005)
DAWA253.100c	MFLP	-	-	-	Nelson et al. (2010), Boersma et al. (2005)
DAWA254.475	MFLP	-	-	-	Nelson et al. (2010), Boersma et al. (2005)
DAWA255.360	MFLP	-	-	-	Nelson et al. (2010), Boersma et al. (2005)
DAWA256.230	MFLP	-	-	-	Nelson et al. (2010), Boersma et al. (2005)
DAWA257.190	MFLP	-	-	-	Nelson et al. (2010), Boersma et al. (2005)
DAWA258.185	MFLP	-	-	-	Nelson et al. (2010), Boersma et al. (2005)
DAWA26.250	MFLP	-	-	-	Nelson et al. (2010), Boersma et al. (2005)
DAWA261.060	MFLP	-	-	-	Nelson et al. (2010), Boersma et al. (2005)
DAWA264.170	MFLP	-	-	-	Nelson et al. (2010), Boersma et al. (2005)
DAWA265.190	MFLP	-	-	-	Nelson et al. (2010), Boersma et al. (2005)
DAWA266.135	MFLP	-	-	-	Nelson et al. (2010), Boersma et al. (2005)
DAWA267.130	MFLP	-	-	-	Nelson et al. (2010), Boersma et al. (2005)
DAWA268.125	MFLP	-	-	-	Nelson et al. (2010), Boersma et al. (2005)
DAWA269.650	MFLP	-	-	-	Nelson et al. (2010), Boersma et al. (2005)
DAWA27.225	MFLP	-	-	-	Nelson et al. (2010), Boersma et al. (2005)
DAWA270.550	MFLP	-	-	-	Nelson et al. (2010), Boersma et al. (2005)
DAWA273.190	MFLP	-	-	-	Nelson et al. (2010), Boersma et al. (2005)
DAWA274.188	MFLP	-	-	-	Nelson et al. (2010), Boersma et al. (2005)
DAWA275.170	MFLP	-	-	-	Nelson et al. (2010), Boersma et al. (2005)
DAWA278.140	MFLP	-	-	-	Nelson et al. (2010), Boersma et al. (2005)
DAWA282.550	MFLP	-	-	-	Nelson et al. (2010), Boersma et al. (2005)
DAWA284.520c	MFLP	-	-	-	Nelson et al. (2010), Boersma et al. (2005)
DAWA287.205	MFLP	-	-	-	Nelson et al. (2010), Boersma et al. (2005)
DAWA288.175	MFLP	-	-	-	Nelson et al. (2010), Boersma et al. (2005)
DAWA289.630c	MFLP	-	-	-	Nelson et al. (2010), Boersma et al. (2005)
DAWA291.475c	MFLP	-	-	-	Nelson et al. (2010), Boersma et al. (2005)
DAWA292.450	MFLP	-	-	-	Nelson et al. (2010), Boersma et al. (2005)
DAWA293.375c	MFLP	-	-	-	Nelson et al. (2010), Boersma et al. (2005)
DAWA294.340	MFLP	-	-	-	Nelson et al. (2010), Boersma et al. (2005)
DAWA295265c	MFLP	-	-	-	Nelson et al. (2010), Boersma et al. (2005)
DAWA297.155	MFLP	-	-	-	Nelson et al. (2010), Boersma et al. (2005)
DAWA299.680	MFLP	-	-	-	Nelson et al. (2010), Boersma et al. (2005)
DAWA30.050	MFLP	-	-	-	Nelson et al. (2010), Boersma et al. (2005)
DAWA300.560	MFLP	-	-	-	Nelson et al. (2010), Boersma et al. (2005)
DAWA301.550c	MFLP	-	-	-	Nelson et al. (2010), Boersma et al. (2005)
DAWA302.400c	MFLP	-	-	-	Nelson et al. (2010), Boersma et al. (2005)
DAWA305.278	MFLP	-	-	-	Nelson et al. (2010), Boersma et al. (2005)
DAWA306.255c	MFLP	-	-	-	Nelson et al. (2010), Boersma et al. (2005)
DAWA307.205	MFLP	-	-	-	Nelson et al. (2010), Boersma et al. (2005)
DAWA308.198	MFLP	-	-	-	Nelson et al. (2010), Boersma et al. (2005)
DAWA31.025	MFLP	-	-	-	Nelson et al. (2010), Boersma et al. (2005)
DAWA311.125	MFLP	-	-	-	Nelson et al. (2010), Boersma et al. (2005)
DAWA312.340c	MFLP	-	-	-	Nelson et al. (2010), Boersma et al. (2005)
DAWA314.310c	MFLP	-	-	-	Nelson et al. (2010), Boersma et al. (2005)
DAWA315.225	MFLP	-	-	-	Nelson et al. (2010), Boersma et al. (2005)
DAWA316.150	MFLP	-	-	-	Nelson et al. (2010), Boersma et al. (2005)
DAWA317.135	MFLP	-	-	-	Nelson et al. (2010), Boersma et al. (2005)
DAWA318.120	MFLP	-	-	-	Nelson et al. (2010), Boersma et al. (2005)
DAWA319.075	MFLP	-	-	-	Nelson et al. (2010), Boersma et al. (2005)
DAWA32.350	MFLP	-	-	-	Nelson et al. (2010), Boersma et al. (2005)
DAWA320.560	MFLP	-	-	-	Nelson et al. (2010), Boersma et al. (2005)
DAWA321.460c	MFLP	-	-	-	Nelson et al. (2010), Boersma et al. (2005)
DAWA323.150	MFLP	-	-	-	Nelson et al. (2010), Boersma et al. (2005)
DAWA324.600c	MFLP	-	-	-	Nelson et al. (2010), Boersma et al. (2005)
DAWA325.450c	MFLP	-	-	-	Nelson et al. (2010), Boersma et al. (2005)
DAWA330.190	MFLP	-	-	-	Nelson et al. (2010), Boersma et al. (2005)
DAWA331.165	MFLP	-	-	-	Nelson et al. (2010), Boersma et al. (2005)
DAWA335.480	MFLP	-	-	-	Nelson et al. (2010), Boersma et al. (2005)
DAWA336.400	MFLP	-	-	-	Nelson et al. (2010), Boersma et al. (2005)
DAWA339.250	MFLP	-	-	-	Nelson et al. (2010), Boersma et al. (2005)
DAWA34.285	MFLP	-	-	-	Nelson et al. (2010), Boersma et al. (2005)
DAWA341.230	MFLP	-	-	-	Nelson et al. (2010), Boersma et al. (2005)
DAWA342.205	MFLP	-	-	-	Nelson et al. (2010), Boersma et al. (2005)
DAWA345.090	MFLP	-	-	-	Nelson et al. (2010), Boersma et al. (2005)
DAWA346.085	MFLP	-	-	-	Nelson et al. (2010), Boersma et al. (2005)
DAWA347.500	MFLP	-	-	-	Nelson et al. (2010), Boersma et al. (2005)
DAWA348.400	MFLP	-	-	-	Nelson et al. (2010), Boersma et al. (2005)
DAWA35.260c	MFLP	-	-	-	Nelson et al. (2010), Boersma et al. (2005)
DAWA350.050	MFLP	-	-	-	Nelson et al. (2010), Boersma et al. (2005)
DAWA351.450	MFLP	-	-	-	Nelson et al. (2010), Boersma et al. (2005)
DAWA352.280	MFLP	-	-	-	Nelson et al. (2010), Boersma et al. (2005)
DAWA354.100	MFLP	-	-	-	Nelson et al. (2010), Boersma et al. (2005)
DAWA356.300c	MFLP	-	-	-	Nelson et al. (2010), Boersma et al. (2005)
DAWA358.175	MFLP	-	-	-	Nelson et al. (2010), Boersma et al. (2005)
DAWA359.360	MFLP	-	-	-	Nelson et al. (2010), Boersma et al. (2005)
DAWA36.130	MFLP	-	-	-	Nelson et al. (2010), Boersma et al. (2005)
DAWA361.310c	MFLP	-	-	-	Nelson et al. (2010), Boersma et al. (2005)
DAWA364.180	MFLP	-	-	-	Nelson et al. (2010), Boersma et al. (2005)
DAWA365.110	MFLP	-	-	-	Nelson et al. (2010), Boersma et al. (2005)
DAWA366.050c	MFLP	-	-	-	Nelson et al. (2010), Boersma et al. (2005)
DAWA369.290	MFLP	-	-	-	Nelson et al. (2010), Boersma et al. (2005)
DAWA371.130c	MFLP	-	-	-	Nelson et al. (2010), Boersma et al. (2005)
DAWA372.100	MFLP	-	-	-	Nelson et al. (2010), Boersma et al. (2005)
DAWA374.082	MFLP	-	-	-	Nelson et al. (2010), Boersma et al. (2005)
DAWA375.070c	MFLP	-	-	-	Nelson et al. (2010), Boersma et al. (2005)
DAWA376.275	MFLP	-	-	-	Nelson et al. (2010), Boersma et al. (2005)
DAWA377.350	MFLP	-	-	-	Nelson et al. (2010), Boersma et al. (2005)
DAWA378.300	MFLP	-	-	-	Nelson et al. (2010), Boersma et al. (2005)
DAWA381.180	MFLP	-	-	-	Nelson et al. (2010), Boersma et al. (2005)
DAWA383.145c	MFLP	-	-	-	Nelson et al. (2010), Boersma et al. (2005)
DAWA384.100	MFLP	-	-	-	Nelson et al. (2010), Boersma et al. (2005)
DAWA386.650c	MFLP	-	-	-	Nelson et al. (2010), Boersma et al. (2005)
DAWA39.460	MFLP	-	-	-	Nelson et al. (2010), Boersma et al. (2005)
DAWA391.200	MFLP	-	-	-	Nelson et al. (2010), Boersma et al. (2005)
DAWA392.190	MFLP	-	-	-	Nelson et al. (2010), Boersma et al. (2005)
DAWA393.070	MFLP	-	-	-	Nelson et al. (2010), Boersma et al. (2005)
DAWA394.070c	MFLP	-	-	-	Nelson et al. (2010), Boersma et al. (2005)
DAWA395.040c	MFLP	-	-	-	Nelson et al. (2010), Boersma et al. (2005)
DAWA396.550	MFLP	-	-	-	Nelson et al. (2010), Boersma et al. (2005)
DAWA397.400	MFLP	-	-	-	Nelson et al. (2010), Boersma et al. (2005)
DAWA398.395	MFLP	-	-	-	Nelson et al. (2010), Boersma et al. (2005)
DAWA40.430	MFLP	-	-	-	Nelson et al. (2010), Boersma et al. (2005)
DAWA400.300c	MFLP	-	-	-	Nelson et al. (2010), Boersma et al. (2005)
DAWA401.230c	MFLP	-	-	-	Nelson et al. (2010), Boersma et al. (2005)
DAWA402.210c	MFLP	-	-	-	Nelson et al. (2010), Boersma et al. (2005)
DAWA403.208	MFLP	-	-	-	Nelson et al. (2010), Boersma et al. (2005)
DAWA404.180	MFLP	-	-	-	Nelson et al. (2010), Boersma et al. (2005)
DAWA406.095c	MFLP	-	-	-	Nelson et al. (2010), Boersma et al. (2005)
DAWA408.077	MFLP	-	-	-	Nelson et al. (2010), Boersma et al. (2005)
DAWA409.070	MFLP	-	-	-	Nelson et al. (2010), Boersma et al. (2005)
DAWA41.400	MFLP	-	-	-	Nelson et al. (2010), Boersma et al. (2005)
DAWA411.350c	MFLP	-	-	-	Nelson et al. (2010), Boersma et al. (2005)
DAWA413.600	MFLP	-	-	-	Nelson et al. (2010), Boersma et al. (2005)
DAWA414.400	MFLP	-	-	-	Nelson et al. (2010), Boersma et al. (2005)
DAWA415.350	MFLP	-	-	-	Nelson et al. (2010), Boersma et al. (2005)
DAWA416.290	MFLP	-	-	-	Nelson et al. (2010), Boersma et al. (2005)
DAWA417.280	MFLP	-	-	-	Nelson et al. (2010), Boersma et al. (2005)
DAWA418.200	MFLP	-	-	-	Nelson et al. (2010), Boersma et al. (2005)
DAWA419.100	MFLP	-	-	-	Nelson et al. (2010), Boersma et al. (2005)
DAWA42.380c	MFLP	-	-	-	Nelson et al. (2010), Boersma et al. (2005)
DAWA420.095	MFLP	-	-	-	Nelson et al. (2010), Boersma et al. (2005)
DAWA423.180	MFLP	-	-	-	Nelson et al. (2010), Boersma et al. (2005)
DAWA424.080c	MFLP	-	-	-	Nelson et al. (2010), Boersma et al. (2005)
DAWA427.300	MFLP	-	-	-	Nelson et al. (2010), Boersma et al. (2005)
DAWA428.290	MFLP	-	-	-	Nelson et al. (2010), Boersma et al. (2005)
DAWA429.270	MFLP	-	-	-	Nelson et al. (2010), Boersma et al. (2005)
DAWA43.360	MFLP	-	-	-	Nelson et al. (2010), Boersma et al. (2005)
DAWA433.060	MFLP	-	-	-	Nelson et al. (2010), Boersma et al. (2005)
DAWA434.055c	MFLP	-	-	-	Nelson et al. (2010), Boersma et al. (2005)
DAWA435.040	MFLP	-	-	-	Nelson et al. (2010), Boersma et al. (2005)
DAWA436.450	MFLP	-	-	-	Nelson et al. (2010), Boersma et al. (2005)
DAWA437.350c	MFLP	-	-	-	Nelson et al. (2010), Boersma et al. (2005)
DAWA44.340c	MFLP	-	-	-	Nelson et al. (2010), Boersma et al. (2005)
DAWA441.065	MFLP	-	-	-	Nelson et al. (2010), Boersma et al. (2005)
DAWA442.060	MFLP	-	-	-	Nelson et al. (2010), Boersma et al. (2005)
DAWA443.500	MFLP	-	-	-	Nelson et al. (2010), Boersma et al. (2005)
DAWA444.300c	MFLP	-	-	-	Nelson et al. (2010), Boersma et al. (2005)
DAWA45.320	MFLP	-	-	-	Nelson et al. (2010), Boersma et al. (2005)
DAWA451.400	MFLP	-	-	-	Nelson et al. (2010), Boersma et al. (2005)
DAWA46.310	MFLP	-	-	-	Nelson et al. (2010), Boersma et al. (2005)
DAWA461.190	MFLP	-	-	-	Nelson et al. (2010), Boersma et al. (2005)
DAWA462.160c	MFLP	-	-	-	Nelson et al. (2010), Boersma et al. (2005)
DAWA463.150	MFLP	-	-	-	Nelson et al. (2010), Boersma et al. (2005)
DAWA465.370	MFLP	-	-	-	Nelson et al. (2010), Boersma et al. (2005)
DAWA47.295	MFLP	-	-	-	Nelson et al. (2010), Boersma et al. (2005)
DAWA470.230	MFLP	-	-	-	Nelson et al. (2010), Boersma et al. (2005)
DAWA471.200	MFLP	-	-	-	Nelson et al. (2010), Boersma et al. (2005)
DAWA474.800	MFLP	-	-	-	Nelson et al. (2010), Boersma et al. (2005)
DAWA476.190	MFLP	-	-	-	Nelson et al. (2010), Boersma et al. (2005)
DAWA478.500	MFLP	-	-	-	Nelson et al. (2010), Boersma et al. (2005)
DAWA479.425	MFLP	-	-	-	Nelson et al. (2010), Boersma et al. (2005)
DAWA480.400c	MFLP	-	-	-	Nelson et al. (2010), Boersma et al. (2005)
DAWA481.395	MFLP	-	-	-	Nelson et al. (2010), Boersma et al. (2005)
DAWA484.310	MFLP	-	-	-	Nelson et al. (2010), Boersma et al. (2005)
DAWA486.270	MFLP	-	-	-	Nelson et al. (2010), Boersma et al. (2005)
DAWA488.165	MFLP	-	-	-	Nelson et al. (2010), Boersma et al. (2005)
DAWA489.135	MFLP	-	-	-	Nelson et al. (2010), Boersma et al. (2005)
DAWA49.230	MFLP	-	-	-	Nelson et al. (2010), Boersma et al. (2005)
DAWA491.110	MFLP	-	-	-	Nelson et al. (2010), Boersma et al. (2005)
DAWA492.090c	MFLP	-	-	-	Nelson et al. (2010), Boersma et al. (2005)
DAWA494.550c	MFLP	-	-	-	Nelson et al. (2010), Boersma et al. (2005)
DAWA496.470c	MFLP	-	-	-	Nelson et al. (2010), Boersma et al. (2005)
DAWA497.400	MFLP	-	-	-	Nelson et al. (2010), Boersma et al. (2005)
DAWA498.310	MFLP	-	-	-	Nelson et al. (2010), Boersma et al. (2005)
DAWA50.190c	MFLP	-	-	-	Nelson et al. (2010), Boersma et al. (2005)
DAWA500.175c	MFLP	-	-	-	Nelson et al. (2010), Boersma et al. (2005)
DAWA501.170	MFLP	-	-	-	Nelson et al. (2010), Boersma et al. (2005)
DAWA502.150	MFLP	-	-	-	Nelson et al. (2010), Boersma et al. (2005)
DAWA504.280	MFLP	-	-	-	Nelson et al. (2010), Boersma et al. (2005)
DAWA505.250	MFLP	-	-	-	Nelson et al. (2010), Boersma et al. (2005)
DAWA506.198	MFLP	-	-	-	Nelson et al. (2010), Boersma et al. (2005)
DAWA507.450c	MFLP	-	-	-	Nelson et al. (2010), Boersma et al. (2005)
DAWA508.440	MFLP	-	-	-	Nelson et al. (2010), Boersma et al. (2005)
DAWA509.350c	MFLP	-	-	-	Nelson et al. (2010), Boersma et al. (2005)
DAWA51.150	MFLP	-	-	-	Nelson et al. (2010), Boersma et al. (2005)
DAWA510.300c	MFLP	-	-	-	Nelson et al. (2010), Boersma et al. (2005)
DAWA512.800	MFLP	-	-	-	Nelson et al. (2010), Boersma et al. (2005)
DAWA513.450c	MFLP	-	-	-	Nelson et al. (2010), Boersma et al. (2005)
DAWA515.298	MFLP	-	-	-	Nelson et al. (2010), Boersma et al. (2005)
DAWA516.290	MFLP	-	-	-	Nelson et al. (2010), Boersma et al. (2005)
DAWA518.260	MFLP	-	-	-	Nelson et al. (2010), Boersma et al. (2005)
DAWA519.175	MFLP	-	-	-	Nelson et al. (2010), Boersma et al. (2005)
DAWA52.125	MFLP	-	-	-	Nelson et al. (2010), Boersma et al. (2005)
DAWA520.350	MFLP	-	-	-	Nelson et al. (2010), Boersma et al. (2005)
DAWA522.295	MFLP	-	-	-	Nelson et al. (2010), Boersma et al. (2005)
DAWA523.290	MFLP	-	-	-	Nelson et al. (2010), Boersma et al. (2005)
DAWA524.198	MFLP	-	-	-	Nelson et al. (2010), Boersma et al. (2005)
DAWA525.185	MFLP	-	-	-	Nelson et al. (2010), Boersma et al. (2005)
DAWA529.450c	MFLP	-	-	-	Nelson et al. (2010), Boersma et al. (2005)
DAWA53.120	MFLP	-	-	-	Nelson et al. (2010), Boersma et al. (2005)
DAWA530.150	MFLP	-	-	-	Nelson et al. (2010), Boersma et al. (2005)
DAWA531.125c	MFLP	-	-	-	Nelson et al. (2010), Boersma et al. (2005)
DAWA532.480	MFLP	-	-	-	Nelson et al. (2010), Boersma et al. (2005)
DAWA533.450	MFLP	-	-	-	Nelson et al. (2010), Boersma et al. (2005)
DAWA535.350	MFLP	-	-	-	Nelson et al. (2010), Boersma et al. (2005)
DAWA537.300	MFLP	-	-	-	Nelson et al. (2010), Boersma et al. (2005)
DAWA539.265	MFLP	-	-	-	Nelson et al. (2010), Boersma et al. (2005)
DAWA54.100	MFLP	-	-	-	Nelson et al. (2010), Boersma et al. (2005)
DAWA540.240	MFLP	-	-	-	Nelson et al. (2010), Boersma et al. (2005)
DAWA541.180	MFLP	-	-	-	Nelson et al. (2010), Boersma et al. (2005)
DAWA542.160	MFLP	-	-	-	Nelson et al. (2010), Boersma et al. (2005)
DAWA543.150	MFLP	-	-	-	Nelson et al. (2010), Boersma et al. (2005)
DAWA544.146	MFLP	-	-	-	Nelson et al. (2010), Boersma et al. (2005)
DAWA545.140	MFLP	-	-	-	Nelson et al. (2010), Boersma et al. (2005)
DAWA549.290	MFLP	-	-	-	Nelson et al. (2010), Boersma et al. (2005)
DAWA55.460	MFLP	-	-	-	Nelson et al. (2010), Boersma et al. (2005)
DAWA551.250	MFLP	-	-	-	Nelson et al. (2010), Boersma et al. (2005)
DAWA552.180	MFLP	-	-	-	Nelson et al. (2010), Boersma et al. (2005)
DAWA553.165c	MFLP	-	-	-	Nelson et al. (2010), Boersma et al. (2005)
DAWA554.140	MFLP	-	-	-	Nelson et al. (2010), Boersma et al. (2005)
DAWA556.115	MFLP	-	-	-	Nelson et al. (2010), Boersma et al. (2005)
DAWA557.110	MFLP	-	-	-	Nelson et al. (2010), Boersma et al. (2005)
DAWA56.400	MFLP	-	-	-	Nelson et al. (2010), Boersma et al. (2005)
DAWA561.180	MFLP	-	-	-	Nelson et al. (2010), Boersma et al. (2005)
DAWA563.130c	MFLP	-	-	-	Nelson et al. (2010), Boersma et al. (2005)
DAWA565.160	MFLP	-	-	-	Nelson et al. (2010), Boersma et al. (2005)
DAWA566.410c	MFLP	-	-	-	Nelson et al. (2010), Boersma et al. (2005)
DAWA568.150c	MFLP	-	-	-	Nelson et al. (2010), Boersma et al. (2005)
DAWA570.080	MFLP	-	-	-	Nelson et al. (2010), Boersma et al. (2005)
DAWA572.265c	MFLP	-	-	-	Nelson et al. (2010), Boersma et al. (2005)
DAWA573.230	MFLP	-	-	-	Nelson et al. (2010), Boersma et al. (2005)
DAWA575.375c	MFLP	-	-	-	Nelson et al. (2010), Boersma et al. (2005)
DAWA576.275	MFLP	-	-	-	Nelson et al. (2010), Boersma et al. (2005)
DAWA577.150	MFLP	-	-	-	Nelson et al. (2010), Boersma et al. (2005)
DAWA581.460	MFLP	-	-	-	Nelson et al. (2010), Boersma et al. (2005)
DAWA582.425	MFLP	-	-	-	Nelson et al. (2010), Boersma et al. (2005)
DAWA583.330	MFLP	-	-	-	Nelson et al. (2010), Boersma et al. (2005)
DAWA586.210	MFLP	-	-	-	Nelson et al. (2010), Boersma et al. (2005)
DAWA587.195	MFLP	-	-	-	Nelson et al. (2010), Boersma et al. (2005)
DAWA588.185c	MFLP	-	-	-	Nelson et al. (2010), Boersma et al. (2005)
DAWA59.210	MFLP	-	-	-	Nelson et al. (2010), Boersma et al. (2005)
DAWA590.150	MFLP	-	-	-	Nelson et al. (2010), Boersma et al. (2005)
DAWA591.145	MFLP	-	-	-	Nelson et al. (2010), Boersma et al. (2005)
DAWA592.090	MFLP	-	-	-	Nelson et al. (2010), Boersma et al. (2005)
DAWA596.369	MFLP	-	-	-	Nelson et al. (2010), Boersma et al. (2005)
DAWA598.140	MFLP	-	-	-	Nelson et al. (2010), Boersma et al. (2005)
DAWA600.250c	MFLP	-	-	-	Nelson et al. (2010), Boersma et al. (2005)
DAWA601.140	MFLP	-	-	-	Nelson et al. (2010), Boersma et al. (2005)
DAWA603.450c	MFLP	-	-	-	Nelson et al. (2010), Boersma et al. (2005)
DAWA604.335	MFLP	-	-	-	Nelson et al. (2010), Boersma et al. (2005)
DAWA605.330	MFLP	-	-	-	Nelson et al. (2010), Boersma et al. (2005)
DAWA606.225	MFLP	-	-	-	Nelson et al. (2010), Boersma et al. (2005)
DAWA607.180	MFLP	-	-	-	Nelson et al. (2010), Boersma et al. (2005)
DAWA608.170c	MFLP	-	-	-	Nelson et al. (2010), Boersma et al. (2005)
DAWA609.150c	MFLP	-	-	-	Nelson et al. (2010), Boersma et al. (2005)
DAWA61.175	MFLP	-	-	-	Nelson et al. (2010), Boersma et al. (2005)
DAWA610.148	MFLP	-	-	-	Nelson et al. (2010), Boersma et al. (2005)
DAWA612.130	MFLP	-	-	-	Nelson et al. (2010), Boersma et al. (2005)
DAWA613.430	MFLP	-	-	-	Nelson et al. (2010), Boersma et al. (2005)
DAWA614.360	MFLP	-	-	-	Nelson et al. (2010), Boersma et al. (2005)
DAWA618.150c	MFLP	-	-	-	Nelson et al. (2010), Boersma et al. (2005)
DAWA619.140	MFLP	-	-	-	Nelson et al. (2010), Boersma et al. (2005)
DAWA620.575	MFLP	-	-	-	Nelson et al. (2010), Boersma et al. (2005)
DAWA622.450	MFLP	-	-	-	Nelson et al. (2010), Boersma et al. (2005)
DAWA627.250	MFLP	-	-	-	Nelson et al. (2010), Boersma et al. (2005)
DAWA628.225	MFLP	-	-	-	Nelson et al. (2010), Boersma et al. (2005)
DAWA629.210	MFLP	-	-	-	Nelson et al. (2010), Boersma et al. (2005)
DAWA63.098	MFLP	-	-	-	Nelson et al. (2010), Boersma et al. (2005)
DAWA631.170	MFLP	-	-	-	Nelson et al. (2010), Boersma et al. (2005)
DAWA632.550	MFLP	-	-	-	Nelson et al. (2010), Boersma et al. (2005)
DAWA639.150	MFLP	-	-	-	Nelson et al. (2010), Boersma et al. (2005)
DAWA641.480c	MFLP	-	-	-	Nelson et al. (2010), Boersma et al. (2005)
DAWA644.390	MFLP	-	-	-	Nelson et al. (2010), Boersma et al. (2005)
DAWA645.450	MFLP	-	-	-	Nelson et al. (2010), Boersma et al. (2005)
DAWA646.380c	MFLP	-	-	-	Nelson et al. (2010), Boersma et al. (2005)
DAWA648.070	MFLP	-	-	-	Nelson et al. (2010), Boersma et al. (2005)
DAWA65.290c	MFLP	-	-	-	Nelson et al. (2010), Boersma et al. (2005)
DAWA650.450	MFLP	-	-	-	Nelson et al. (2010), Boersma et al. (2005)
DAWA652.400c	MFLP	-	-	-	Nelson et al. (2010), Boersma et al. (2005)
DAWA658.250	MFLP	-	-	-	Nelson et al. (2010), Boersma et al. (2005)
DAWA659.215c	MFLP	-	-	-	Nelson et al. (2010), Boersma et al. (2005)
DAWA66.280c	MFLP	-	-	-	Nelson et al. (2010), Boersma et al. (2005)
DAWA660.135	MFLP	-	-	-	Nelson et al. (2010), Boersma et al. (2005)
DAWA662.500	MFLP	-	-	-	Nelson et al. (2010), Boersma et al. (2005)
DAWA663.410	MFLP	-	-	-	Nelson et al. (2010), Boersma et al. (2005)
DAWA664.290	MFLP	-	-	-	Nelson et al. (2010), Boersma et al. (2005)
DAWA665.250	MFLP	-	-	-	Nelson et al. (2010), Boersma et al. (2005)
DAWA667.150	MFLP	-	-	-	Nelson et al. (2010), Boersma et al. (2005)
DAWA669.090c	MFLP	-	-	-	Nelson et al. (2010), Boersma et al. (2005)
DAWA670.475c	MFLP	-	-	-	Nelson et al. (2010), Boersma et al. (2005)
DAWA671.370	MFLP	-	-	-	Nelson et al. (2010), Boersma et al. (2005)
DAWA674.200c	MFLP	-	-	-	Nelson et al. (2010), Boersma et al. (2005)
DAWA679.430	MFLP	-	-	-	Nelson et al. (2010), Boersma et al. (2005)
DAWA680.340	MFLP	-	-	-	Nelson et al. (2010), Boersma et al. (2005)
DAWA682.240	MFLP	-	-	-	Nelson et al. (2010), Boersma et al. (2005)
DAWA685.170c	MFLP	-	-	-	Nelson et al. (2010), Boersma et al. (2005)
DAWA687.140	MFLP	-	-	-	Nelson et al. (2010), Boersma et al. (2005)
DAWA689.125	MFLP	-	-	-	Nelson et al. (2010), Boersma et al. (2005)
DAWA690.080	MFLP	-	-	-	Nelson et al. (2010), Boersma et al. (2005)
DAWA691.075	MFLP	-	-	-	Nelson et al. (2010), Boersma et al. (2005)
DAWA693.480c	MFLP	-	-	-	Nelson et al. (2010), Boersma et al. (2005)
DAWA695.340	MFLP	-	-	-	Nelson et al. (2010), Boersma et al. (2005)
DAWA696.320	MFLP	-	-	-	Nelson et al. (2010), Boersma et al. (2005)
DAWA70.198	MFLP	-	-	-	Nelson et al. (2010), Boersma et al. (2005)
DAWA700.150c	MFLP	-	-	-	Nelson et al. (2010), Boersma et al. (2005)
DAWA701.500	MFLP	-	-	-	Nelson et al. (2010), Boersma et al. (2005)
DAWA702.375c	MFLP	-	-	-	Nelson et al. (2010), Boersma et al. (2005)
DAWA703.335	MFLP	-	-	-	Nelson et al. (2010), Boersma et al. (2005)
DAWA704.350	MFLP	-	-	-	Nelson et al. (2010), Boersma et al. (2005)
DAWA707.100	MFLP	-	-	-	Nelson et al. (2010), Boersma et al. (2005)
DAWA709.500c	MFLP	-	-	-	Nelson et al. (2010), Boersma et al. (2005)
DAWA71.165	MFLP	-	-	-	Nelson et al. (2010), Boersma et al. (2005)
DAWA713.290	MFLP	-	-	-	Nelson et al. (2010), Boersma et al. (2005)
DAWA714.285	MFLP	-	-	-	Nelson et al. (2010), Boersma et al. (2005)
DAWA717.200	MFLP	-	-	-	Nelson et al. (2010), Boersma et al. (2005)
DAWA718.160c	MFLP	-	-	-	Nelson et al. (2010), Boersma et al. (2005)
DAWA72.160	MFLP	-	-	-	Nelson et al. (2010), Boersma et al. (2005)
DAWA720.110	MFLP	-	-	-	Nelson et al. (2010), Boersma et al. (2005)
DAWA721.090c	MFLP	-	-	-	Nelson et al. (2010), Boersma et al. (2005)
DAWA723.650c	MFLP	-	-	-	Nelson et al. (2010), Boersma et al. (2005)
DAWA724.520	MFLP	-	-	-	Nelson et al. (2010), Boersma et al. (2005)
DAWA725.480	MFLP	-	-	-	Nelson et al. (2010), Boersma et al. (2005)
DAWA726.450	MFLP	-	-	-	Nelson et al. (2010), Boersma et al. (2005)
DAWA729.200c	MFLP	-	-	-	Nelson et al. (2010), Boersma et al. (2005)
DAWA73.105	MFLP	-	-	-	Nelson et al. (2010), Boersma et al. (2005)
DAWA733.380	MFLP	-	-	-	Nelson et al. (2010), Boersma et al. (2005)
DAWA736.245	MFLP	-	-	-	Nelson et al. (2010), Boersma et al. (2005)
DAWA74.050	MFLP	-	-	-	Nelson et al. (2010), Boersma et al. (2005)
DAWA741.170	MFLP	-	-	-	Nelson et al. (2010), Boersma et al. (2005)
DAWA742.850	MFLP	-	-	-	Nelson et al. (2010), Boersma et al. (2005)
DAWA743.450	MFLP	-	-	-	Nelson et al. (2010), Boersma et al. (2005)
DAWA744.400	MFLP	-	-	-	Nelson et al. (2010), Boersma et al. (2005)
DAWA749.460	MFLP	-	-	-	Nelson et al. (2010), Boersma et al. (2005)
DAWA75.460	MFLP	-	-	-	Nelson et al. (2010), Boersma et al. (2005)
DAWA750.450c	MFLP	-	-	-	Nelson et al. (2010), Boersma et al. (2005)
DAWA751.330c	MFLP	-	-	-	Nelson et al. (2010), Boersma et al. (2005)
DAWA753.199c	MFLP	-	-	-	Nelson et al. (2010), Boersma et al. (2005)
DAWA754.190	MFLP	-	-	-	Nelson et al. (2010), Boersma et al. (2005)
DAWA755.180c	MFLP	-	-	-	Nelson et al. (2010), Boersma et al. (2005)
DAWA758.470	MFLP	-	-	-	Nelson et al. (2010), Boersma et al. (2005)
DAWA76.430	MFLP	-	-	-	Nelson et al. (2010), Boersma et al. (2005)
DAWA760.330	MFLP	-	-	-	Nelson et al. (2010), Boersma et al. (2005)
DAWA762.295	MFLP	-	-	-	Nelson et al. (2010), Boersma et al. (2005)
DAWA763.270	MFLP	-	-	-	Nelson et al. (2010), Boersma et al. (2005)
DAWA765.180	MFLP	-	-	-	Nelson et al. (2010), Boersma et al. (2005)
DAWA766.175	MFLP	-	-	-	Nelson et al. (2010), Boersma et al. (2005)
DAWA769.099	MFLP	-	-	-	Nelson et al. (2010), Boersma et al. (2005)
DAWA772.330c	MFLP	-	-	-	Nelson et al. (2010), Boersma et al. (2005)
DAWA774.250	MFLP	-	-	-	Nelson et al. (2010), Boersma et al. (2005)
DAWA778.498	MFLP	-	-	-	Nelson et al. (2010), Boersma et al. (2005)
DAWA779.280	MFLP	-	-	-	Nelson et al. (2010), Boersma et al. (2005)
DAWA781.250c	MFLP	-	-	-	Nelson et al. (2010), Boersma et al. (2005)
DAWA782.240	MFLP	-	-	-	Nelson et al. (2010), Boersma et al. (2005)
DAWA783.180	MFLP	-	-	-	Nelson et al. (2010), Boersma et al. (2005)
DAWA784.150	MFLP	-	-	-	Nelson et al. (2010), Boersma et al. (2005)
DAWA785.135c	MFLP	-	-	-	Nelson et al. (2010), Boersma et al. (2005)
DAWA787.175	MFLP	-	-	-	Nelson et al. (2010), Boersma et al. (2005)
DAWA788.170	MFLP	-	-	-	Nelson et al. (2010), Boersma et al. (2005)
DAWA789.560	MFLP	-	-	-	Nelson et al. (2010), Boersma et al. (2005)
DAWA79.250	MFLP	-	-	-	Nelson et al. (2010), Boersma et al. (2005)
DAWA790.440	MFLP	-	-	-	Nelson et al. (2010), Boersma et al. (2005)
DAWA791.165	MFLP	-	-	-	Nelson et al. (2010), Boersma et al. (2005)
DAWA792.425	MFLP	-	-	-	Nelson et al. (2010), Boersma et al. (2005)
DAWA793.405	MFLP	-	-	-	Nelson et al. (2010), Boersma et al. (2005)
DAWA794.380c	MFLP	-	-	-	Nelson et al. (2010), Boersma et al. (2005)
DAWA795.200	MFLP	-	-	-	Nelson et al. (2010), Boersma et al. (2005)
DAWA796.425c	MFLP	-	-	-	Nelson et al. (2010), Boersma et al. (2005)
DAWA80.190	MFLP	-	-	-	Nelson et al. (2010), Boersma et al. (2005)
DAWA801.215c	MFLP	-	-	-	Nelson et al. (2010), Boersma et al. (2005)
DAWA804.125	MFLP	-	-	-	Nelson et al. (2010), Boersma et al. (2005)
DAWA806.105c	MFLP	-	-	-	Nelson et al. (2010), Boersma et al. (2005)
DAWA808.500	MFLP	-	-	-	Nelson et al. (2010), Boersma et al. (2005)
DAWA809.475	MFLP	-	-	-	Nelson et al. (2010), Boersma et al. (2005)
DAWA811.395	MFLP	-	-	-	Nelson et al. (2010), Boersma et al. (2005)
DAWA812.190	MFLP	-	-	-	Nelson et al. (2010), Boersma et al. (2005)
DAWA813.170	MFLP	-	-	-	Nelson et al. (2010), Boersma et al. (2005)
DAWA814.090	MFLP	-	-	-	Nelson et al. (2010), Boersma et al. (2005)
DAWA815.550	MFLP	-	-	-	Nelson et al. (2010), Boersma et al. (2005)
DAWA817.390	MFLP	-	-	-	Nelson et al. (2010), Boersma et al. (2005)
DAWA818.315c	MFLP	-	-	-	Nelson et al. (2010), Boersma et al. (2005)
DAWA82.140	MFLP	-	-	-	Nelson et al. (2010), Boersma et al. (2005)
DAWA820.190	MFLP	-	-	-	Nelson et al. (2010), Boersma et al. (2005)
DAWA821.140	MFLP	-	-	-	Nelson et al. (2010), Boersma et al. (2005)
DAWA822.075	MFLP	-	-	-	Nelson et al. (2010), Boersma et al. (2005)
DAWA824.400	MFLP	-	-	-	Nelson et al. (2010), Boersma et al. (2005)
DAWA825.375c	MFLP	-	-	-	Nelson et al. (2010), Boersma et al. (2005)
DAWA826.270c	MFLP	-	-	-	Nelson et al. (2010), Boersma et al. (2005)
DAWA827.135	MFLP	-	-	-	Nelson et al. (2010), Boersma et al. (2005)
DAWA83.130	MFLP	-	-	-	Nelson et al. (2010), Boersma et al. (2005)
DAWA832.295	MFLP	-	-	-	Nelson et al. (2010), Boersma et al. (2005)
DAWA836.140c	MFLP	-	-	-	Nelson et al. (2010), Boersma et al. (2005)
DAWA837.270c	MFLP	-	-	-	Nelson et al. (2010), Boersma et al. (2005)
DAWA839.220	MFLP	-	-	-	Nelson et al. (2010), Boersma et al. (2005)
DAWA84.115	MFLP	-	-	-	Nelson et al. (2010), Boersma et al. (2005)
DAWA841.150	MFLP	-	-	-	Nelson et al. (2010), Boersma et al. (2005)
DAWA842.145	MFLP	-	-	-	Nelson et al. (2010), Boersma et al. (2005)
DAWA843.090	MFLP	-	-	-	Nelson et al. (2010), Boersma et al. (2005)
DAWA845.350	MFLP	-	-	-	Nelson et al. (2010), Boersma et al. (2005)
DAWA847.260c	MFLP	-	-	-	Nelson et al. (2010), Boersma et al. (2005)
DAWA848.230	MFLP	-	-	-	Nelson et al. (2010), Boersma et al. (2005)
DAWA85.110	MFLP	-	-	-	Nelson et al. (2010), Boersma et al. (2005)
DAWA850.195c	MFLP	-	-	-	Nelson et al. (2010), Boersma et al. (2005)
DAWA851.180c	MFLP	-	-	-	Nelson et al. (2010), Boersma et al. (2005)
DAWA852.140	MFLP	-	-	-	Nelson et al. (2010), Boersma et al. (2005)
DAWA856.300	MFLP	-	-	-	Nelson et al. (2010), Boersma et al. (2005)
DAWA857.275	MFLP	-	-	-	Nelson et al. (2010), Boersma et al. (2005)
DAWA858.225	MFLP	-	-	-	Nelson et al. (2010), Boersma et al. (2005)
DAWA86.100	MFLP	-	-	-	Nelson et al. (2010), Boersma et al. (2005)
DAWA867.134c	MFLP	-	-	-	Nelson et al. (2010), Boersma et al. (2005)
DAWA868.050	MFLP	-	-	-	Nelson et al. (2010), Boersma et al. (2005)
DAWA869.360c	MFLP	-	-	-	Nelson et al. (2010), Boersma et al. (2005)
DAWA873.480	MFLP	-	-	-	Nelson et al. (2010), Boersma et al. (2005)
DAWA874.450c	MFLP	-	-	-	Nelson et al. (2010), Boersma et al. (2005)
DAWA875.400	MFLP	-	-	-	Nelson et al. (2010), Boersma et al. (2005)
DAWA876.335c	MFLP	-	-	-	Nelson et al. (2010), Boersma et al. (2005)
DAWA877.325c	MFLP	-	-	-	Nelson et al. (2010), Boersma et al. (2005)
DAWA878.270	MFLP	-	-	-	Nelson et al. (2010), Boersma et al. (2005)
DAWA879.260	MFLP	-	-	-	Nelson et al. (2010), Boersma et al. (2005)
DAWA88.325c	MFLP	-	-	-	Nelson et al. (2010), Boersma et al. (2005)
DAWA881.215	MFLP	-	-	-	Nelson et al. (2010), Boersma et al. (2005)
DAWA882.195	MFLP	-	-	-	Nelson et al. (2010), Boersma et al. (2005)
DAWA884.105c	MFLP	-	-	-	Nelson et al. (2010), Boersma et al. (2005)
DAWA887.305	MFLP	-	-	-	Nelson et al. (2010), Boersma et al. (2005)
DAWA888.295	MFLP	-	-	-	Nelson et al. (2010), Boersma et al. (2005)
DAWA890.195	MFLP	-	-	-	Nelson et al. (2010), Boersma et al. (2005)
DAWA892.175c	MFLP	-	-	-	Nelson et al. (2010), Boersma et al. (2005)
DAWA893.160c	MFLP	-	-	-	Nelson et al. (2010), Boersma et al. (2005)
DAWA894.120	MFLP	-	-	-	Nelson et al. (2010), Boersma et al. (2005)
DAWA896.340c	MFLP	-	-	-	Nelson et al. (2010), Boersma et al. (2005)
DAWA898.290	MFLP	-	-	-	Nelson et al. (2010), Boersma et al. (2005)
DAWA90.225c	MFLP	-	-	-	Nelson et al. (2010), Boersma et al. (2005)
DAWA900.160	MFLP	-	-	-	Nelson et al. (2010), Boersma et al. (2005)
DAWA901.140c	MFLP	-	-	-	Nelson et al. (2010), Boersma et al. (2005)
DAWA902.475	MFLP	-	-	-	Nelson et al. (2010), Boersma et al. (2005)
DAWA903.310	MFLP	-	-	-	Nelson et al. (2010), Boersma et al. (2005)
DAWA904.280	MFLP	-	-	-	Nelson et al. (2010), Boersma et al. (2005)
DAWA905.270	MFLP	-	-	-	Nelson et al. (2010), Boersma et al. (2005)
DAWA906.255	MFLP	-	-	-	Nelson et al. (2010), Boersma et al. (2005)
DAWA907.220	MFLP	-	-	-	Nelson et al. (2010), Boersma et al. (2005)
DAWA91.195	MFLP	-	-	-	Nelson et al. (2010), Boersma et al. (2005)
DAWA910.130c	MFLP	-	-	-	Nelson et al. (2010), Boersma et al. (2005)
DAWA912.325	MFLP	-	-	-	Nelson et al. (2010), Boersma et al. (2005)
DAWA913.290c	MFLP	-	-	-	Nelson et al. (2010), Boersma et al. (2005)
DAWA915.180c	MFLP	-	-	-	Nelson et al. (2010), Boersma et al. (2005)
DAWA917.125	MFLP	-	-	-	Nelson et al. (2010), Boersma et al. (2005)
DAWA918.110	MFLP	-	-	-	Nelson et al. (2010), Boersma et al. (2005)
DAWA919.090c	MFLP	-	-	-	Nelson et al. (2010), Boersma et al. (2005)
DAWA925.170c	MFLP	-	-	-	Nelson et al. (2010), Boersma et al. (2005)
DAWA927.130	MFLP	-	-	-	Nelson et al. (2010), Boersma et al. (2005)
DAWA928.245	MFLP	-	-	-	Nelson et al. (2010), Boersma et al. (2005)
DAWA93.090	MFLP	-	-	-	Nelson et al. (2010), Boersma et al. (2005)
DAWA930.135c	MFLP	-	-	-	Nelson et al. (2010), Boersma et al. (2005)
DAWA931.110	MFLP	-	-	-	Nelson et al. (2010), Boersma et al. (2005)
DAWA932.095	MFLP	-	-	-	Nelson et al. (2010), Boersma et al. (2005)
DAWA933.100	MFLP	-	-	-	Nelson et al. (2010), Boersma et al. (2005)
DAWA935.450	MFLP	-	-	-	Nelson et al. (2010), Boersma et al. (2005)
DAWA936.365	MFLP	-	-	-	Nelson et al. (2010), Boersma et al. (2005)
DAWA938.320	MFLP	-	-	-	Nelson et al. (2010), Boersma et al. (2005)
DAWA94.110	MFLP	-	-	-	Nelson et al. (2010), Boersma et al. (2005)
DAWA940.272	MFLP	-	-	-	Nelson et al. (2010), Boersma et al. (2005)
DAWA941.250c	MFLP	-	-	-	Nelson et al. (2010), Boersma et al. (2005)
DAWA942.140c	MFLP	-	-	-	Nelson et al. (2010), Boersma et al. (2005)
DAWA943.080c	MFLP	-	-	-	Nelson et al. (2010), Boersma et al. (2005)
DAWA948.215c	MFLP	-	-	-	Nelson et al. (2010), Boersma et al. (2005)
DAWA949.150c	MFLP	-	-	-	Nelson et al. (2010), Boersma et al. (2005)
DAWA951.450	MFLP	-	-	-	Nelson et al. (2010), Boersma et al. (2005)
DAWA954.330	MFLP	-	-	-	Nelson et al. (2010), Boersma et al. (2005)
DAWA955.300c	MFLP	-	-	-	Nelson et al. (2010), Boersma et al. (2005)
DAWA956.295	MFLP	-	-	-	Nelson et al. (2010), Boersma et al. (2005)
DAWA959.100c	MFLP	-	-	-	Nelson et al. (2010), Boersma et al. (2005)
DAWA96.800	MFLP	-	-	-	Nelson et al. (2010), Boersma et al. (2005)
DAWA960.050	MFLP	-	-	-	Nelson et al. (2010), Boersma et al. (2005)
DAWA961.470c	MFLP	-	-	-	Nelson et al. (2010), Boersma et al. (2005)
DAWA964.275	MFLP	-	-	-	Nelson et al. (2010), Boersma et al. (2005)
DAWA967.200	MFLP	-	-	-	Nelson et al. (2010), Boersma et al. (2005)
DAWA969.150	MFLP	-	-	-	Nelson et al. (2010), Boersma et al. (2005)
DAWA97.350c	MFLP	-	-	-	Nelson et al. (2010), Boersma et al. (2005)
DAWA971.115	MFLP	-	-	-	Nelson et al. (2010), Boersma et al. (2005)
DAWA972.100c	MFLP	-	-	-	Nelson et al. (2010), Boersma et al. (2005)
DAWA973.230c	MFLP	-	-	-	Nelson et al. (2010), Boersma et al. (2005)
DAWA977.365	MFLP	-	-	-	Nelson et al. (2010), Boersma et al. (2005)
DAWA978.325	MFLP	-	-	-	Nelson et al. (2010), Boersma et al. (2005)
DAWA979.320	MFLP	-	-	-	Nelson et al. (2010), Boersma et al. (2005)
DAWA98.340	MFLP	-	-	-	Nelson et al. (2010), Boersma et al. (2005)
DAWA981.295	MFLP	-	-	-	Nelson et al. (2010), Boersma et al. (2005)
DAWA982.285	MFLP	-	-	-	Nelson et al. (2010), Boersma et al. (2005)
DAWA983.270	MFLP	-	-	-	Nelson et al. (2010), Boersma et al. (2005)
DAWA984.250	MFLP	-	-	-	Nelson et al. (2010), Boersma et al. (2005)
DAWA986.190	MFLP	-	-	-	Nelson et al. (2010), Boersma et al. (2005)
DAWA99.280c	MFLP	-	-	-	Nelson et al. (2010), Boersma et al. (2005)
DAWA993.095	MFLP	-	-	-	Nelson et al. (2010), Boersma et al. (2005)
DAWA994.060	MFLP	-	-	-	Nelson et al. (2010), Boersma et al. (2005)
DAWA996.370	MFLP	-	-	-	Nelson et al. (2010), Boersma et al. (2005)
DAWA998.338	MFLP	-	-	-	Nelson et al. (2010), Boersma et al. (2005)
dLSSR15	Lupinus STS	GCACCACCGGTGATTAAACT	GACCAACCAAATCACGACAAG	dCAPS	Nelson et al. 2010
dLSSR22	Lupinus STS	TATACGCCAGGAAGCAGAGG	CTTCTCGATGTTGAACTCCTTCTC	dCAPS	Nelson et al. 2010
dLSSR31	Lupinus STS	CTGGTTTGAAATGGGCCAT	TTGGCGGATTTATCGAAGAG	dCAPS	Nelson et al. 2010
dLSSR46	Lupinus STS	TGGAGTCTAAAGGTGGGAAA	GCCAAAATACATTGTTACAACGT	dCAPS	Nelson et al. 2010
dLSSR61	Lupinus STS	CGGGATATGAGTTTTGTGATGTA	GTTGGCTCACCAAGCTTCTC	dCAPS	Nelson et al. 2010
FENR	Cross-legume STS	ATGCTTATGCCAAAAGATCCAAATGC	CTCACAGCAAAGTCGAGCCTGAAGT	CAPS	Nelson et al. (2010), Ellwood et al. (2008), Nelson et al. (2006)
FIS1	Cross-legume STS	TTGCCACAGTAGAAGCAGAAGAGATA	CTGTTTCATCAACTTCAGCAACTTT	CAPS/SNP	Nelson et al. (2010), Ellwood et al. (2008), Nelson et al. (2006)
GAL2	Isozyme	-	-	-	Nelson et al. (2010), Wolko and Weeden (1989, 1993)
GAL3	Isozyme	-	-	-	Nelson et al. (2010), Wolko and Weeden (1989, 1993)
GCSP	GLIP STS	GTAAAGAAACACTTGGCACCATTTTTAC	CCTCTTAAGTCAATAATGAACTCATGAGC	CAPS	Nelson et al. (2010), Ellwood et al. (2008)
GH3	Cross-legume STS	CCTGTCTCGCAATGCAAACGTTGAATA	TCTCTAAAATAGGAACTTTTGTAATAGC	SNP	Nelson et al. (2010), Nelson et al. (2006)
GPI2	Isozyme	-	-	-	Nelson et al. (2010), Wolko and Weeden (1989, 1993)
HBP2	Cross-legume STS	TTTATGGTCTCCAAAAGTGCAAACTTTGT	ATATTTGAGATTGCTCCATCAGCTCA	CAPS/SNP	Nelson et al. (2010), Ellwood et al. (2008), Nelson et al. (2006)
HPAT	Cross-legume STS	CCTTATCAACCCATTTTGCCTTTTGA	ATCTTGTCACCGGGATCAAGCACACA	CAPS	Nelson et al. (2010), Nelson et al. (2006)
IDH	Isozyme	-	-	-	Nelson et al. (2010), Wolko and Weeden (1989, 1993)
Iucundis	Phenotype	-	-	-	Nelson et al. (2010), Nelson et al. (2006), Boersma et al. (2005)
K227	RFLP	-	-	-	Nelson et al. (2010), Nelson et al. (2006)
Ku	Phenotype	-	-	-	Nelson et al. (2010), Nelson et al. (2006), Boersma et al. (2005)
KuHM1	MFLP-derived STS	AGACATACCTTGTATGCGG	CAAAAACAATAATAACGACAAC	-	Nelson et al. (2010), Boersma et al. (2007b)
Lanr1	Phenotype	-	-	-	Nelson et al. (2010), Yang et al. (2004)
LeM1	MFLP-derived STS	TTAACGAACCTACCATTTG	GGGAACAACAACAAC	-	Nelson et al. (2010), Boersma et al. (2007a)
LeM2	MFLP-derived STS	AGAAAAAGATGAATGCACG	GTCTAACAACAACAACAAC	-	Nelson et al. (2010), Boersma et al. (2007a)
Lentus	Phenotype	-	-	-	Nelson et al. (2010), Nelson et al. (2006), Boersma et al. (2005)
Leucospermus	Phenotype	-	-	-	Nelson et al. (2010), Nelson et al. (2006), Boersma et al. (2005)
LG57	Lupinus STS	CCTACCTAGCGTGATGACTTGTGC	CCTTGACCCTCTGTTATGGCATAC	CAPS	Nelson et al. 2010
LG77	Lupinus STS	GGGCTTGGTTCGCAGCATAGG	GAATCACGCTGGAAGTATGGATGAG	SNaPshot	Nelson et al. 2010
LG80	Lupinus STS	TGTGGAGAGGAGACAATTTCAAACC	GGTGGAAGCATTGGATTGGTGC	SNaPshot	Nelson et al. 2010
LSSR01	Lupinus STS	CCAACCTGCCACTCCTAACTC	ACCTCGCTTTTCGTCATGAA	CAPS	Nelson et al. (2010), Nelson et al. (2006)
LSSR05	Lupinus STS	GAAAGGTGAATGTGTATGATGGAGT	TGATCCTGAGGAAAGTGGAGTTG	Length	Nelson et al. (2010), Nelson et al. (2006)
LSSR06a	Lupinus STS	GTTGTTTTGGGACAACACCC	AAAACCCGAACCTGTGTAGC	Length	Nelson et al. (2010), Nelson et al. (2006)
LSSR06b	Lupinus STS	GTTGTTTTGGGACAACACCC	AAAACCCGAACCTGTGTAGC	Dominant	Nelson et al. (2010), Nelson et al. (2006)
LSSR07	Lupinus STS	GGATCAGGTGCTTTCAGTCTTG	AACCTCATCGAGTGTGAGACTGTAC	Length	Nelson et al. (2010), Nelson et al. (2006)
LSSR09	Lupinus STS	CCCCTGCTCCGAATATATGA	AACATTAGTAACTGCCAAATAACGG	Length	Nelson et al. (2010), Nelson et al. (2006)
LSSR10	Lupinus STS	CGTCATCCATCAATGTTTGG	TTAAGGAAACACTGGCCCAT	Length	Nelson et al. (2010), Nelson et al. (2006)
LSSR11	Lupinus STS	TCCCTTGCTCTTTTCCTCAC	CCGTTTAGCACATTGGCAC	Length	Nelson et al. (2010), Nelson et al. (2006)
LSSR14	Lupinus STS	GGTGACCCTCACCAGAACAT	GGTCCTTTGATGATGGTGCT	Length	Nelson et al. (2010), Nelson et al. (2006)
LSSR18	Lupinus STS	AAGCTTCCAAAGGAAGGAGG	CCTGAGCCAGTTTCTCGAAG	CAPS	Nelson et al. (2010), Nelson et al. (2006)
LSSR41	Lupinus STS	TCAAGGGTGCTCAGTATGGG	TCATCCTTTCCCTCCAAAGA	Length	Nelson et al. (2010), Nelson et al. (2006)
LSSR58	Lupinus STS	CGACATCGACCTTCAACAAA	GTAACCACCACAACCCGTTC	CAPS	Nelson et al. (2010), Nelson et al. (2006)
Lup001	Lupinus STS	GTTGCCAGATTCATTCAGA	CATCTTCTTGCTTGCACATA	CAPS	Nelson et al. (2010), Nelson et al. (2006)
Lup003	Lupinus STS	AACCAATGGTCTTGAGTCTG	CTGACAACAGGAAGGCTAAC	SNP	Nelson et al. (2010), Phan et al. (2007), Nelson et al. (2006)
Lup018	Lupinus STS	CAATGCTCCTGCTCAGTC	CTCATCACGATCAAGGACA	SNP	Nelson et al. (2010), Nelson et al. (2006)
Lup019	Lupinus STS	TTCTCCAAGAAGGATTGGTA	TTCCTGAATGAATGATCCTC	SNP	Nelson et al. (2010), Nelson et al. (2006)
Lup039	Lupinus STS	CTGATGATACAAGGATCCGA	CCTCAGTTCCAAGAAGTTCA	SNP	Nelson et al. (2010), Phan et al. (2007), Nelson et al. (2006)
Lup045	Lupinus STS	AGGCCAGTAATCTATCGTGA	TTCATCACCTTGTGGTCC	SNP	Nelson et al. (2010), Nelson et al. (2006)
Lup051	Lupinus STS	TAGGTCTAGATACTGGTGTCCC	GGTTTGTAGTTCTTGTTTGGAG	SNP	Nelson et al. (2010), Nelson et al. (2006)
Lup052	Lupinus STS	CTGGTTCTGTTCTTCAACTGTA	GTCATATCCTTTCCATGCAC	CAPS	Nelson et al. (2010), Ellwood et al. (2008), Phan et al. (2007), Nelson et al. (2006)
Lup054	Lupinus STS	TAACTCATCAAGCTATGTCACC	GATATCCAATGGAGAGTCCTTA	CAPS	Nelson et al. (2010), Nelson et al. (2006)
Lup056	Lupinus STS	GAGTTCATCTCAACATTGCTC	GCAACAGCAACTGCTACTAAT	CAPS	Nelson et al. (2010), Phan et al. (2007), Nelson et al. (2006)
Lup060	Lupinus STS	GAGGACATTCAACCTCTTGTT	ATTACACCAGTATGACGAGGTC	SNP	Nelson et al. (2010), Nelson et al. (2006)
Lup063	Lupinus STS	GCTTCTATTATCCCAGAAGTTG	GCTTAGACCCACTATAGATTGC	CAPS	Nelson et al. (2010), Nelson et al. (2006)
Lup076	Lupinus STS	GACTGTGAGAAACACTGTTGAC	ATCCATGTAGCTGGATTGTACT	CAPS	Nelson et al. (2010), Nelson et al. (2006)
Lup077	Lupinus STS	CCAGATACTATGAAATTCTCGG	TCATATATCTCACGCTTCTCAG	SNP	Nelson et al. (2010), Phan et al. (2007), Nelson et al. (2006)
Lup081	Lupinus STS	TTCAAGGATGAGAAGAATCC	CTTTCTTGGCCATATCTTTG	SNP	Nelson et al. (2010), Nelson et al. (2006)
Lup085	Lupinus STS	GTTCATTGTAAAGGATGAGGTC	GACTTCAAACCCTCTCAGACT	CAPS	Nelson et al. (2010), Nelson et al. (2006)
Lup087	Lupinus STS	GGAACGTTATCTCAAGTACCAT	CACCATCAATCTTCTGAAGTC	CAPS	Nelson et al. (2010), Phan et al. (2007), Nelson et al. (2006)
Lup088	Lupinus STS	GGAACATAGGTTCAAGGAGTTA	CAGATCCTCTGCTAGTTTCTCT	CAPS	Nelson et al. (2010), Phan et al. (2007), Nelson et al. (2006)
Lup091	Lupinus STS	TCTTTAAAGGTGTAGCTCTGGT	AGGTTGGAGTCAGTCTTAGAAA	SNP	Nelson et al. (2010), Ellwood et al. (2008), Phan et al. (2007), Nelson et al. (2006)
Lup093	Lupinus STS	AGGCTTGCAAAGTGGTACT	ACTCCACAAAGTTGCATAGC	CAPS	Nelson et al. (2010), Nelson et al. (2006)
Lup096	Lupinus STS	TTGTCTCTGGTAATTCTCACAC	AGACATGTATGACACCTGATTG	SNP	Nelson et al. (2010), Nelson et al. (2006)
Lup097	Lupinus STS	AAAGTTAGGCTTCTTGTGAGG	AAACACAAGACTTCTCGTTCC	Length	Nelson et al. (2010), Nelson et al. (2006)
Lup098	Lupinus STS	AAGACCCATGAGAGCATTAAC	ATTTCAGACTTCCTCAAAGGAG	CAPS	Nelson et al. (2010), Nelson et al. (2006)
Lup099	Lupinus STS	AGACTTTCAACGTACCTGCTAT	ACCAAGTACTCCGTTAAATCAC	CAPS	Nelson et al. (2010), Ellwood et al. (2008), Nelson et al. (2006)
Lup111a	Lupinus STS	GTATTTGCTAGATGTTCTGGTG	CTTAAGAAGTGGCTTCTCAGTT	Dominant	Nelson et al. (2010), Nelson et al. (2006)
Lup111b	Lupinus STS	GTATTTGCTAGATGTTCTGGTG	CTTAAGAAGTGGCTTCTCAGTT	Length	Nelson et al. (2010), Nelson et al. (2006)
Lup115	Lupinus STS	TAGTGTTACCTCCATAAAGGCT	ATGGAAACACCCACAAATAG	CAPS	Nelson et al. (2010), Nelson et al. (2006)
Lup130	Lupinus STS	ACTGAATCTCCTTTATCAAGAGAGG	TCCATGCAATTGGTTTCTCA	Length	Nelson et al. (2010), Nelson et al. (2006)
Lup135	Lupinus STS	GCCATGGTTCTCACCTCAAC	CACTCAGTCTTGATCTTGCCTT	CAPS	Nelson et al. (2010), Phan et al. (2007), Nelson et al. (2006)
Lup140	Lupinus STS	CGCTACGAAGAGATGGTTCA	AGCTAAGTAACGATGATAATCACC	SNP	Nelson et al. (2010), Nelson et al. (2006)
Lup145	Lupinus STS	GGGTGCTGTGACGCAGAGTA	TCGAAGGCTCAAGATCACCG	SNP	Nelson et al. (2010), Nelson et al. (2006)
Lup147	Lupinus STS	TTCAGGCTTGATTGTTACATCC	TGTACCTTAATTACACGATGAAC	SNP	Nelson et al. (2010), Nelson et al. (2006)
Lup156	Lupinus STS	GACCAACATTCTTACATCACTGC	TGCCAATAGACTCGGAGCTA	CAPS	Nelson et al. (2010), Phan et al. (2007), Nelson et al. (2006)
Lup157	Lupinus STS	GAAAGCGAACTTCTTCACTCG	AGTCGCATCAGAAGCCTCAG	SNP	Nelson et al. (2010), Nelson et al. (2006)
Lup158	Lupinus STS	GCACTAAGATCATTATACCGTTCAC	CGTTAATGTCAGGCTTGTGG	CAPS	Nelson et al. (2010), Nelson et al. (2006)
Lup159	Lupinus STS	TTGAGTCACACTAGATTCGACCA	GAACATGAATTGGTGACCGC	SNP	Nelson et al. (2010), Nelson et al. (2006)
Lup160	Lupinus STS	TTCCGGCAACAACATGTCTT	GTCATGGCAAGGAATCTTCAC	CAPS	Nelson et al. (2010), Phan et al. (2007), Nelson et al. (2006)
Lup166	Lupinus STS	ACATATCCACAATGCTCCAT	AGCCTCTAAGTGTAAGATTTGG	CAPS	Nelson et al. (2010), Nelson et al. (2006)
Lup168	Lupinus STS	AGGTAGTGGTGGTATTACAAGTG	GGGTGGTAAGATGGAGATTT	CAPS	Nelson et al. (2010), Nelson et al. (2006)
Lup170	Lupinus STS	AGTTGGAAGCAATCAGACAG	ATAACATCTTCAACACCTCTGG	SNP	Nelson et al. (2010), Nelson et al. (2006)
Lup174	Lupinus STS	CATTCCAGAAGATCAAGGTC	TATCATCTGTCTCATCACGGTA	Length	Nelson et al. (2010), Nelson et al. (2006)
Lup181	Lupinus STS	CTTCTTGGCTCCATCGTT	ATAGTTCCCAAACTACCCTTCT	CAPS/Length	Nelson et al. (2010), Ellwood et al. (2008), Phan et al. (2007), Nelson et al. (2006)
Lup186	Lupinus STS	GAGCCATTGTGTCAAGTAATG	GGTGTATTCAGTGACTCCATAGT	SNP	Nelson et al. (2010), Nelson et al. (2006)
Lup194	Lupinus STS	TGTCTCTAAGTTTAAGTGGCCT	ACCCATGGAATTGCTTATC	SNP	Nelson et al. (2010), Nelson et al. (2006)
Lup203	Lupinus STS	AGATGGTTGGCAATGCTT	TAAGCAGCCAGTAACTAGAACC	CAPS	Nelson et al. (2010), Nelson et al. (2006)
Lup204	Lupinus STS	GAGGACATTCAACCTCTTGTT	ATTACACCAGTATGACGAGGTC	SNP	Nelson et al. (2010), Nelson et al. (2006)
Lup206	Lupinus STS	TTATCCTTACACTGCGTGCT	TTCTAACTGCCATACGTTCTG	SNP	Nelson et al. (2010), Phan et al. (2007), Nelson et al. (2006)
Lup210	Lupinus STS	GCGCTCTCTTGACATTGA	TGAAGTGGATTCTAGGATAAGG	CAPS/Length	Nelson et al. (2010), Ellwood et al. (2008), Nelson et al. (2006)
Lup214	Lupinus STS	CTGATATGGAGGCCTTGAA	GCATGACCAATGAAGTCTATAGTG	SNP	Nelson et al. (2010), Nelson et al. (2006)
Lup216	Lupinus STS	ATCTCTGATGACACTGCACAT	AGCCAATAGTAGAGAAGCCAT	SNP	Nelson et al. (2010), Nelson et al. (2006)
Lup220	Lupinus STS	GAATCACAAGCTAATGCTACTG	ACCATAATAGACCAACTGATCC	SNP	Nelson et al. (2010), Nelson et al. (2006)
Lup222	Lupinus STS	GCATATACAGATGAGCTTACCA	TTGTCTAGTTCACTAGCTCCAG	SNP	Nelson et al. (2010), Nelson et al. (2006)
Lup228	Lupinus STS	GAAGGAACACTTCAACACAATC	AGGAAGCAACTTGTGCCA	CAPS	Nelson et al. (2010), Nelson et al. (2006)
Lup230	Lupinus STS	GTCATGAATGTCATGCCTACTA	TACAGACTGAAGAGACTGTTGG	SNP	Nelson et al. (2010), Nelson et al. (2006)
Lup233	Lupinus STS	CCTAATGTAACAAGTGCAGCC	AACTCTGACATACTCCTATGCG	SNP	Nelson et al. (2010), Phan et al. (2007), Nelson et al. (2006)
Lup241	Lupinus STS	CTCCTTCCTCCTCGTATCAT	CTCATTCCTATCATGCAGTCTA	CAPS	Nelson et al. (2010), Phan et al. (2007), Nelson et al. (2006)
Lup243	Lupinus STS	CCGATCAACTTACTGATGAAC	TAATCATGTCCTGCAACTCA	SNP/Length	Nelson et al. (2010), Ellwood et al. (2008), Nelson et al. (2006)
Lup244	Lupinus STS	CAGATCTCTGAGTTCAAGGAAG	CATTAGGTTGAGGAATTCTGG	CAPS	Nelson et al. (2010), Nelson et al. (2006)
Lup246	Lupinus STS	ACTAATGCAGATGAGAGGTCTT	ATCCTTGTCAGAGAGAGTTCC	SNP/Length	Nelson et al. (2010), Ellwood et al. (2008), Nelson et al. (2006)
Lup247	Lupinus STS	AGACTGGTTAGAGCACTCAGAT	ACACAGCAGCACAATTGAC	CAPS	Nelson et al. (2010), Nelson et al. (2006)
Lup248	Lupinus STS	ATTGTTCCGTCTTCTGGAAT	AACAATGATAGTGCTCCGAT	SNP	Nelson et al. (2010), Nelson et al. (2006)
Lup251	Lupinus STS	GTATGTGATCCTTCCAATGC	GAATAGCAATGCTTCCAATG	SNP	Nelson et al. (2010), Nelson et al. (2006)
Lup256	Lupinus STS	GGCTTACGTCCAGGTGTT	AAGCAAGGATCTTGCAACT	CAPS	Nelson et al. (2010), Nelson et al. (2006)
Lup257	Lupinus STS	GCTGGAGCAGATTATTGTGTA	CCTGGCAGACAGTTGCTT	F-Length(7bp), CAPS, SNP	Nelson et al. (2010), Phan et al. (2007), Nelson et al. (2006)
Lup260	Lupinus STS	AATGGTTCCTCCTTAACTCTC	TCAGACGCAGCTTGATTATAC	SNP	Nelson et al. (2010), Nelson et al. (2006)
Lup263	Lupinus STS	CAATCATCTATGGTGATGTGAG	CTTCTACTTCGTCCTTGATAGC	SNP	Nelson et al. (2010), Nelson et al. (2006)
Lup268	Lupinus STS	GCTCTCAGATCTTATCAACCTT	TCACTTCACTATCTTCTCCAGG	CAPS/Length	Nelson et al. (2010), Ellwood et al. (2008), Phan et al. (2007), Nelson et al. (2006)
Lup273	Lupinus STS	GTTACCATCAGAACCAGAAAGT	GACGAATACAGAATTAACGTCC	SNP	Nelson et al. (2010), Phan et al. (2007), Nelson et al. (2006)
Lup275	Lupinus STS	ATGGTTCTCTTCAACGTTTC	AGCATTGAATGATGCCTG	CAPS	Nelson et al. (2010), Phan et al. (2007), Nelson et al. (2006)
Lup281	Lupinus STS	TAACCATCCACCTGTATCTAGTC	GTAAGAATCTGCTGTCTTCCTG	Length	Nelson et al. (2010), Nelson et al. (2006)
Lup282	Lupinus STS	CGAGTCACTGAATGGTGTTA	ATCACATCTTTCCTCTCCATAC	CAPS	Nelson et al. (2010), Nelson et al. (2006)
Lup289	Lupinus STS	CTAAGGAATTATACTTCTGCCG	CTTCCATCAATATAGGCTACTG	CAPS	Nelson et al. (2010), Nelson et al. (2006)
Lup290	Lupinus STS	TGTTGAATCAAACAGACGTG	AACCCTGAGTAGTGGTTTCTC	SNP	Nelson et al. (2010), Nelson et al. (2006)
Lup295	Lupinus STS	CTGAGGAGAATAGACAGAAGCTA	TTACTTTCAGGTACTCCCAAAC	CAPS	Nelson et al. (2010), Nelson et al. (2006)
Lup297	Lupinus STS	GGGAGTTCTCCAGTATCTCAG	GCAAGTTCAACTGTACCCTTAT	CAPS	Nelson et al. (2010), Nelson et al. (2006)
Lup300	Lupinus STS	AACTCGTCAAGGGTTTGG	GATGGCGTCGTGGTATTT	SNP	Nelson et al. (2010), Nelson et al. (2006)
Lup301	Lupinus STS	CAACCTAGTTGGGCTAATGA	GTAAGGTTCTCCACTAGTATTGC	SNP	Nelson et al. (2010), Nelson et al. (2006)
Lup302	Lupinus STS	TTAGTTGGGAATACAGCACC	GGGACAAACAAATGTGAAGT	CAPS	Nelson et al. (2010), Nelson et al. (2006)
Lup310	Lupinus STS	ATGAAACTGCTCCGTTCTT	TTTCATAACTAACTCTGGCCTC	Length	Nelson et al. (2010), Nelson et al. (2006)
Lup315	Lupinus STS	CCGACAAGTCATACAAGAAATC	ACACTTACGAATGGCAGAGT	SNP	Nelson et al. (2010), Nelson et al. (2006)
Lup319	Lupinus STS	AAGACCCATGAGAGCATTAAC	ATTTCAGACTTCCTCAAAGGAG	Length	Nelson et al. (2010), Nelson et al. (2006)
Lup321	Lupinus STS	CTACTACTTCATGAGTTGCCCT	CTCAAATTTCCTGGTGAATC	CAPS	Nelson et al. (2010), Nelson et al. (2006)
Lup330	Lupinus STS	GCTTGATTATGTATTGGCTCTC	GAATCAACCCTAACCATGAA	SNP	Nelson et al. (2010), Nelson et al. (2006)
Lup343	Lupinus STS	GTTAAGAGGCTTTATCAGATGC	ATCAAACCATCGGGAAGT	CAPS	Nelson et al. (2010), Nelson et al. (2006)
Lup346	Lupinus STS	GTCAAGCCGGTATTCAAGT	CCAGATCTACAAATATAGCACG	CAPS/Length	Nelson et al. (2010), Ellwood et al. (2007), Nelson et al. (2006)
M47E32A275	AFLP	-	-	-	Nelson et al. (2010), Nelson et al. (2006)
M47E32B195	AFLP	-	-	-	Nelson et al. (2010), Nelson et al. (2006)
M47E32B212	AFLP	-	-	-	Nelson et al. (2010), Nelson et al. (2006)
M47E32B306	AFLP	-	-	-	Nelson et al. (2010), Nelson et al. (2006)
M47E35A107	AFLP	-	-	-	Nelson et al. (2010), Nelson et al. (2006)
M47E35A80	AFLP	-	-	-	Nelson et al. (2010), Nelson et al. (2006)
M47E35B144	AFLP	-	-	-	Nelson et al. (2010), Nelson et al. (2006)
M47E41A142	AFLP	-	-	-	Nelson et al. (2010), Nelson et al. (2006)
M47E41A177	AFLP	-	-	-	Nelson et al. (2010), Nelson et al. (2006)
M47E41A310	AFLP	-	-	-	Nelson et al. (2010), Nelson et al. (2006)
M47E41A368	AFLP	-	-	-	Nelson et al. (2010), Nelson et al. (2006)
M47E41A427	AFLP	-	-	-	Nelson et al. (2010), Nelson et al. (2006)
M47E41A75	AFLP	-	-	-	Nelson et al. (2010), Nelson et al. (2006)
M47E41B131	AFLP	-	-	-	Nelson et al. (2010), Nelson et al. (2006)
M47E41B135	AFLP	-	-	-	Nelson et al. (2010), Nelson et al. (2006)
M47E41B179	AFLP	-	-	-	Nelson et al. (2010), Nelson et al. (2006)
M47E41B262	AFLP	-	-	-	Nelson et al. (2010), Nelson et al. (2006)
M47E41B295	AFLP	-	-	-	Nelson et al. (2010), Nelson et al. (2006)
M48E38A303	AFLP	-	-	-	Nelson et al. (2010), Nelson et al. (2006)
M48E38A305	AFLP	-	-	-	Nelson et al. (2010), Nelson et al. (2006)
M48E38A365	AFLP	-	-	-	Nelson et al. (2010), Nelson et al. (2006)
M48E38A396	AFLP	-	-	-	Nelson et al. (2010), Nelson et al. (2006)
M48E38B115	AFLP	-	-	-	Nelson et al. (2010), Nelson et al. (2006)
M48E38B130	AFLP	-	-	-	Nelson et al. (2010), Nelson et al. (2006)
M48E38B168	AFLP	-	-	-	Nelson et al. (2010), Nelson et al. (2006)
M48E41A144	AFLP	-	-	-	Nelson et al. (2010), Nelson et al. (2006)
M48E41A200	AFLP	-	-	-	Nelson et al. (2010), Nelson et al. (2006)
M48E41B184	AFLP	-	-	-	Nelson et al. (2010), Nelson et al. (2006)
M48E41B201	AFLP	-	-	-	Nelson et al. (2010), Nelson et al. (2006)
M49E38A102	AFLP	-	-	-	Nelson et al. (2010), Nelson et al. (2006)
M49E38B158	AFLP	-	-	-	Nelson et al. (2010), Nelson et al. (2006)
M49E38B99	AFLP	-	-	-	Nelson et al. (2010), Nelson et al. (2006)
M49E41A362	AFLP	-	-	-	Nelson et al. (2010), Nelson et al. (2006)
M49E41B254	AFLP	-	-	-	Nelson et al. (2010), Nelson et al. (2006)
M49E41B389	AFLP	-	-	-	Nelson et al. (2010), Nelson et al. (2006)
M59E35A243	AFLP	-	-	-	Nelson et al. (2010), Nelson et al. (2006)
M59E35A323	AFLP	-	-	-	Nelson et al. (2010), Nelson et al. (2006)
M59E35A334	AFLP	-	-	-	Nelson et al. (2010), Nelson et al. (2006)
M59E35B183	AFLP	-	-	-	Nelson et al. (2010), Nelson et al. (2006)
M59E35B187	AFLP	-	-	-	Nelson et al. (2010), Nelson et al. (2006)
M59E35B252	AFLP	-	-	-	Nelson et al. (2010), Nelson et al. (2006)
M59E35B414	AFLP	-	-	-	Nelson et al. (2010), Nelson et al. (2006)
M59E35B442	AFLP	-	-	-	Nelson et al. (2010), Nelson et al. (2006)
M59E37A91	AFLP	-	-	-	Nelson et al. (2010), Nelson et al. (2006)
M59E38A112	AFLP	-	-	-	Nelson et al. (2010), Nelson et al. (2006)
M59E38A187	AFLP	-	-	-	Nelson et al. (2010), Nelson et al. (2006)
M59E38A226	AFLP	-	-	-	Nelson et al. (2010), Nelson et al. (2006)
M59E38B123	AFLP	-	-	-	Nelson et al. (2010), Nelson et al. (2006)
M59E38B178	AFLP	-	-	-	Nelson et al. (2010), Nelson et al. (2006)
M59E38B198	AFLP	-	-	-	Nelson et al. (2010), Nelson et al. (2006)
M59E38B220	AFLP	-	-	-	Nelson et al. (2010), Nelson et al. (2006)
M59E38B488	AFLP	-	-	-	Nelson et al. (2010), Nelson et al. (2006)
M60E32A110	AFLP	-	-	-	Nelson et al. (2010), Nelson et al. (2006)
M60E32A127	AFLP	-	-	-	Nelson et al. (2010), Nelson et al. (2006)
M60E32A151	AFLP	-	-	-	Nelson et al. (2010), Nelson et al. (2006)
M60E32A79	AFLP	-	-	-	Nelson et al. (2010), Nelson et al. (2006)
M60E32B105	AFLP	-	-	-	Nelson et al. (2010), Nelson et al. (2006)
M60E32B179	AFLP	-	-	-	Nelson et al. (2010), Nelson et al. (2006)
M60E32B195	AFLP	-	-	-	Nelson et al. (2010), Nelson et al. (2006)
M60E38A141	AFLP	-	-	-	Nelson et al. (2010), Nelson et al. (2006)
M61E35A114	AFLP	-	-	-	Nelson et al. (2010), Nelson et al. (2006)
M61E35A206	AFLP	-	-	-	Nelson et al. (2010), Nelson et al. (2006)
M61E35A251	AFLP	-	-	-	Nelson et al. (2010), Nelson et al. (2006)
M62E35A152	AFLP	-	-	-	Nelson et al. (2010), Nelson et al. (2006)
M62E35A155	AFLP	-	-	-	Nelson et al. (2010), Nelson et al. (2006)
M62E35A160	AFLP	-	-	-	Nelson et al. (2010), Nelson et al. (2006)
M62E35A173	AFLP	-	-	-	Nelson et al. (2010), Nelson et al. (2006)
M62E35A182	AFLP	-	-	-	Nelson et al. (2010), Nelson et al. (2006)
M62E35A201	AFLP	-	-	-	Nelson et al. (2010), Nelson et al. (2006)
M62E35A358	AFLP	-	-	-	Nelson et al. (2010), Nelson et al. (2006)
M62E35A96	AFLP	-	-	-	Nelson et al. (2010), Nelson et al. (2006)
M62E35B198	AFLP	-	-	-	Nelson et al. (2010), Nelson et al. (2006)
M62E35B357	AFLP	-	-	-	Nelson et al. (2010), Nelson et al. (2006)
M62E35B462	AFLP	-	-	-	Nelson et al. (2010), Nelson et al. (2006)
MoA	MFLP-derived STS	TAACATCAACAAGGTGAGAATC	GAAGCATTCGATGAATTC	-	Nelson et al. (2010), Boersma et al. (2007c)
Mollis	Phenotype	-	-	-	Nelson et al. (2010), Nelson et al. (2006), Boersma et al. (2005)
Ms-U182	Cross-legume STS	TACTGGGAGGTTTTGCAATGGCA	CAAATAAAGTCCTTGCAGCAGGTAG	CAPS	Nelson et al. (2010), Nelson et al. (2006)
Ms-U515	Cross-legume STS	GTTAAGGGAACCATGACAACCACA	CATTCATTGTCATACCAAGCAACCA	CAPS	Nelson et al. (2010), Nelson et al. (2006)
Ms-U63	Cross-legume STS	GGACTTTCTGCTGACCCAGAGACA	AGCAAGGATGCTTTGTGGCATGGA	CAPS	Nelson et al. (2010), Nelson et al. (2006)
MTIC_11	Mt EST-SSR	TCACGCAATCCAATTTTCAA	CCGGCAAAAAGAAAAGGAAT	Dominant	Nelson et al. (2010), Nelson et al. (2006)
MTIC_114	Mt EST-SSR	GCCAGGTTGTCGTAACGATT	TGTTCCTCAACCTTCCTGTG	Dominant	Nelson et al. (2010), Nelson et al. (2006)
MTIC_118	Mt EST-SSR	CGTTTTGGTGGAAGAGGGTA	CATAACATTCGGAATAGCTAAAACA	Dominant	Nelson et al. (2010), Nelson et al. (2006)
MTIC_173	Mt EST-SSR	TCGGGTTACACGTGTTTGTT	TTCATCTTCTTCATTCTTTTTCTGTT	Dominant	Nelson et al. (2010), Nelson et al. (2006)
MTIC_219	Mt EST-SSR	GGTCACTGTTGTGAGTTGTG	ATGGACATAACGCGTAAAAA	Dominant	Nelson et al. (2010), Nelson et al. (2006)
MTIC_222	Mt EST-SSR	TGATGATATCCAAGACTTTTCA	GAATAAAACAAACCCACCAA	Dominant	Nelson et al. (2010), Nelson et al. (2006)
MTIC_251a	Mt EST-SSR	GCGATGCTATTGAGAAAACT	AAATAAACCCAAAGGACTCG	Length	Nelson et al. (2010), Nelson et al. (2006)
MTIC_251b	Mt EST-SSR	GCGATGCTATTGAGAAAACT	AAATAAACCCAAAGGACTCG	Dominant	Nelson et al. (2010), Nelson et al. (2006)
MTIC_272	Mt EST-SSR	AGGTGGATGGAGAGAGTCA	TCATGAATAGTGGCACTCAA	Length	Nelson et al. (2010), Nelson et al. (2006)
MTIC_277	Mt EST-SSR	GGACTTTGCTGAGCTTATTG	CCATATCATCATCGGATTCT	Dominant	Nelson et al. (2010), Nelson et al. (2006)
MTIC_285	Mt EST-SSR	-	-	Nelson et al. (2006)	Nelson et al. (2010), Nelson et al. (2006)
MTIC_293	Mt EST-SSR	AGTTGATGAGGGCAAAAGTA	CAAATCTCCAGCTGATTCTT	Dominant	Nelson et al. (2010), Nelson et al. (2006)
MTIC_45	Mt EST-SSR	TTTGCGGAAGCTTCACTTCT	TCCATCATTCCTGGAAAAGC	Length	Nelson et al. (2010), Nelson et al. (2006)
mtmt_CON_03166	GLIP STS	CGGGCACTTCATGATCTTTT	GCACTAGTTGCCCGATTCAT	SNaPshot	Nelson et al. 2010
mtmt_CON_03177	GLIP STS	TGCATGCAATGTCAGAGGTT	GCAGTTGGCTGAGAGGTTTC	SNaPshot	Nelson et al. 2010
mtmt_EST_03188	GLIP STS	ATACCAGCATGCCCAGAATC	GCACTGAGCCAGAATCAACA	Length polymorphism	Nelson et al. 2010
mtmt_EST_03217	GLIP STS	TGTGGAGATGACCACACGTT	GCCCACTGAAAACATGGACT	SNaPshot	Nelson et al. 2010
mtmt_EST_03378	GLIP STS	CCGTGACCTTGCCAGTAAAT	TTCAAAAGAACATGCCCCTC	SNaPshot	Nelson et al. 2010
mtmt_EST_03569	GLIP STS	CAAGGCAGCATTCTTTCACA	TCCGTTCACTATGACCTCCC	SNaPshot	Nelson et al. 2010
mtmt_GEN_00001	GLIP STS	GATTTTGCTAATGGGGCTCA	ACATGGAAAAAGTTGGCAGG	Dominant	Nelson et al. 2010
mtmt_GEN_00024	GLIP STS	TTGGTGATGGATGCTGTTGT	CATCGTCATCTGTGTGACCC	Dominant	Nelson et al. 2010
mtmt_GEN_00057	GLIP STS	ATCCCGCTTTCTTTTCCAAT	CACTGGGCTAGCAGTGACAA	Dominant	Nelson et al. 2010
mtmt_GEN_00079	GLIP STS	TGGAAGTCCCTTGGATTCTG	GCTCCCATATCTTGGCTGAA	Length polymorphism	Nelson et al. 2010
mtmt_GEN_00080	GLIP STS	GAAAAAGCGTAATGCCGAAA	TGAGATGGTTTCACTGCTCG	Dominant	Nelson et al. 2010
mtmt_GEN_00087	GLIP STS	CAAGCTGAAGAGGCAGTTCC	CCAGCAGCGTTACTAGGTCC	Dominant	Nelson et al. 2010
mtmt_GEN_00092	GLIP STS	GTTCAGCTGTGAAATGGGGT	TATCTCCCCATTAGGCCCTT	Length polymorphism	Nelson et al. 2010
mtmt_GEN_00097	GLIP STS	CCCATATGTCCACCACCTTC	ATCCACATGCTGATTTTCCC	Dominant	Nelson et al. 2010
mtmt_GEN_00103	GLIP STS	TAGAGCAGCAAGTGCTTCCA	CATCCATTGCTTTTCGCTTT	Length polymorphism	Nelson et al. 2010
mtmt_GEN_00105	GLIP STS	ACCACTGATGCATGACCAAA	GGAAAAGGGGAAGTTTGCAT	Length polymorphism	Nelson et al. 2010
mtmt_GEN_00116	GLIP STS	AGGGACTGAACATGGATTGG	ATTACCCCTAGGGCCAAGAA	Length polymorphism	Nelson et al. 2010
mtmt_GEN_00237	GLIP STS	TCAACCACATGCACCAACTT	ACGATTCGTGGCAACATACA	Length polymorphism	Nelson et al. 2010
mtmt_GEN_00258	GLIP STS	GCTAGCCAAGTTAGCGATGG	GCTGGAATAGCAAAAGCTGG	Length polymorphism	Nelson et al. 2010
mtmt_GEN_00275	GLIP STS	GATGTCAGCCTGGGATCTTC	TTCTCATTTGCTGCCACAAG	Length polymorphism	Nelson et al. 2010
mtmt_GEN_00355	GLIP STS	GCTGAAATGGTTGGACCTGT	CCTTCTGCCGGTCTTCATAG	SNaPshot	Nelson et al. 2010
mtmt_GEN_00361	GLIP STS	GGCTGGAATCCAAAGAATGA	TGCCATCTGCCATATTTGAA	CelI	Nelson et al. 2010
mtmt_GEN_00447	GLIP STS	CAGAAGATGTGCCAAAAGCA	GCTTCCAATGCTTTCCATGT	Length polymorphism	Nelson et al. 2010
PDC	Cross-legume STS	GTTGGAAGCAGCAGTTGAGGCAGCA	CCAAATGCAGGTCCGTTAGCAATCACA	CAPS	Nelson et al. (2010), Phan et al. (2007), Nelson et al. (2006)
Pis_GEN_12_2_1	GLIP STS	TACCGGATTGGAAAGGTCTG	GTTCTGCAACATCTGCGAAA	Dominant	Nelson et al. 2010
Pis_GEN_12_2_1a	GLIP STS	TACCGGATTGGAAAGGTCTG	GTTCTGCAACATCTGCGAAA	Dominant	Nelson et al. 2010
Pis_GEN_15	GLIP STS	TTATTCAGATGGGTCTCGCC	TCAGCCATGAAATCAACCAA	Dominant	Nelson et al. 2010
Pis_GEN_20	GLIP STS	CACTTCGCTGGTGTTGCTTA	ATCATTCTGCATGGACCACA	Length polymorphism	Nelson et al. 2010
Pis_GEN_58	GLIP STS	TGGTGAACCACCAAAGGAAT	CCAAGCAATGGAACCAAACT	Length polymorphism	Nelson et al. 2010
Pis_GEN_6_3_1	GLIP STS	ATCAAAGTTGTCTCCGACCG	CTCCCTGCACCTTCTCTGTC	Length polymorphism	Nelson et al. 2010
Pis_PR_106	GLIP STS	GGTCTCGATGCTCAGAAAGC	AATTTCCCACCAACCTTTCC	Dominant	Nelson et al. 2010
PPE	Cross-legume STS	GGCTGGTTGTGATTGGATT CA	GGRGTACCAGGGTTTAGGA	CAPS	Nelson et al. 2010
PRAT	Cross-legume STS	AGGAGGTAGTTGAGTACATGTCTGACA	GGAAGGAAATGTGTCAAATTCCTCATCA	CAPS/SNP	Nelson et al. (2010), Ellwood et al. (2008), Nelson et al. (2006)
psat_EST_00163	GLIP STS	GGGGGATGATAATCCAAATG	TGCCATTTTGGTCACGATTA	CAPS	Nelson et al. 2010
psat_EST_00169	GLIP STS	GCTGCCACTGCACAATTAAA	CTGAGTGTCGTTGGCTTCTG	Length polymorphism	Nelson et al. 2010
psat_EST_00173	GLIP STS	TTTGCCGGGATTTACAGTTC	CATGGATTCCTCCGGAAATA	CAPS	Nelson et al. 2010
psat_EST_00175	GLIP STS	AGAGATTGGGGAGACCTGCT	TTCCCACCATCCAGATTCAT	Length polymorphism	Nelson et al. 2010
psat_EST_00178	GLIP STS	GCGAGAGGAAACAATTTGGA	CAATTCTCTCCCCAAAGCAG	Length polymorphism	Nelson et al. 2010
psat_EST_00183	GLIP STS	TTCGATCGATTTAAGGCTGC	CTGCAAACAATGGTGGAAGA	Length polymorphism	Nelson et al. 2010
psat_EST_00190	GLIP STS	CAGGTTGTTGAAGCTCCTGA	GGGAACCTCTTGATCCCAAT	Length polymorphism	Nelson et al. 2010
PT1a	Lupinus STS	CAAATGGAAAATCTTTGGAAGAG	CTAACATAAGACCTAAACATATGGAACAG	Length	Nelson et al. (2010), Phan et al. (2007), Nelson et al. (2006)
PT1b	Lupinus STS	CAAATGGAAAATCTTTGGAAGAG	CTAACATAAGACCTAAACATATGGAACAG	Length	Nelson et al. (2010), Phan et al. (2007), Nelson et al. (2006)
PTDT6	GLIP STS	GCAACTGGAATTGCTACATTCATAATGA	CGAATAAACTGTACTTAGCACTCTTGC	CAPS	Nelson et al. (2010), Ellwood et al. (2008)
REP	Cross-legume STS	GCCAATTTCCTCGTCGCTACTTC	GCTAAAAGATTCATCTCCGGTATCCA	CAPS	Nelson et al. (2010), Ellwood et al. (2008), Nelson et al. (2006)
SGR	Cross-legume STS	ACCACAACTCACAAGTCACTTC	CTTCCAACACCTTCTCAACTC	CAPS	Nelson et al. 2010
SUSY	GLIP STS	TCGCAATGAACCACACAGATTTCA	GTCCAACCTTGCCATGGTGAAGATA	CAPS	Nelson et al. (2010), Ellwood et al. (2008)
TaM1	MFLP-derived STS	AACAGAGGATTGCAAATC	AGTAGCCTCTCTCTCTCTC	Boersma et al. (2009)	Nelson et al. (2010), Boersma et al. (2009)
TaM2	RFLP-derived STS	TTTTGCTAGTCTTTGGATGAGC	CTCAAACCAGCCTACCAAA	Boersma et al. (2009)	Nelson et al. (2010), Boersma et al. (2009)
TaM3	Lupinus STS	GTTGCCAGATTCATTCAGA	CATCTTCTTGCTTGCACATA	Boersma et al. (2009)	Nelson et al. (2010), Boersma et al. (2009)
Tardus	Phenotype	-	-	Boersma et al. (2009)	Nelson et al. (2010), Boersma et al. (2009)
UNK27	Cross-legume STS	GGCTTCATCGGTTCTCATCTCTGCGA	TGTAATCAGCAGGAGTACAAATTGCAGCCA	CAPS	Nelson et al. (2010), Nelson et al. (2006)
UNK7	Cross-legume STS	CAGATGAAGCGTGTTATTGATCTTC	CACTTTTGGGTTTTTCCTCA	Length	Nelson et al. (2010), Nelson et al. (2006)
UWA016	RFLP	-	-	-	Nelson et al. (2010), Nelson et al. (2006)
UWA017	RFLP	-	-	-	Nelson et al. (2010), Nelson et al. (2006)
UWA018	RFLP	-	-	-	Nelson et al. (2010), Nelson et al. (2006)
UWA019	RFLP	-	-	-	Nelson et al. (2010), Nelson et al. (2006)
UWA020a	RFLP	-	-	-	Nelson et al. (2010), Nelson et al. (2006)
UWA020b	RFLP	-	-	-	Nelson et al. (2010), Nelson et al. (2006)
UWA021a	RFLP	-	-	-	Nelson et al. (2010), Nelson et al. (2006)
UWA021b	RFLP	-	-	-	Nelson et al. (2010), Nelson et al. (2006)
UWA022	RFLP	-	-	-	Nelson et al. (2010), Nelson et al. (2006)
UWA023	RFLP	-	-	-	Nelson et al. (2010), Nelson et al. (2006)
UWA026a	RFLP	-	-	-	Nelson et al. (2010), Nelson et al. (2006)
UWA026b	RFLP	-	-	-	Nelson et al. (2010), Nelson et al. (2006)
UWA029a	RFLP	-	-	-	Nelson et al. (2010), Nelson et al. (2006)
UWA029b	RFLP	-	-	-	Nelson et al. (2010), Nelson et al. (2006)
UWA029c	RFLP	-	-	-	Nelson et al. (2010), Nelson et al. (2006)
UWA030	RFLP	-	-	-	Nelson et al. (2010), Nelson et al. (2006)
UWA033	RFLP	-	-	-	Nelson et al. (2010), Nelson et al. (2006)
UWA034	RFLP	-	-	-	Nelson et al. (2010), Nelson et al. (2006)
UWA035	RFLP	-	-	-	Nelson et al. (2010), Nelson et al. (2006)
UWA040	RFLP	-	-	-	Nelson et al. (2010), Nelson et al. (2006)
UWA043	RFLP	-	-	-	Nelson et al. (2010), Nelson et al. (2006)
UWA044	RFLP	-	-	-	Nelson et al. (2010), Nelson et al. (2006)
UWA050a	RFLP	-	-	-	Nelson et al. (2010), Nelson et al. (2006)
UWA050b	RFLP	-	-	-	Nelson et al. (2010), Nelson et al. (2006)
UWA052	RFLP	-	-	-	Nelson et al. (2010), Nelson et al. (2006)
UWA053a	RFLP	-	-	-	Nelson et al. (2010), Nelson et al. (2006)
UWA053b	RFLP	-	-	-	Nelson et al. (2010), Nelson et al. (2006)
UWA054	RFLP	-	-	-	Nelson et al. (2010), Nelson et al. (2006)
UWA060	RFLP	-	-	-	Nelson et al. (2010), Nelson et al. (2006)
UWA061a	RFLP	-	-	-	Nelson et al. (2010), Nelson et al. (2006)
UWA063a	RFLP	-	-	-	Nelson et al. (2010), Nelson et al. (2006)
UWA063b	RFLP	-	-	-	Nelson et al. (2010), Nelson et al. (2006)
UWA064	RFLP	-	-	-	Nelson et al. (2010), Nelson et al. (2006)
UWA065	RFLP	-	-	-	Nelson et al. (2010), Nelson et al. (2006)
UWA071	RFLP	-	-	-	Nelson et al. (2010), Nelson et al. (2006)
UWA074	RFLP	-	-	-	Nelson et al. (2010), Nelson et al. (2006)
UWA075	RFLP	-	-	-	Nelson et al. (2010), Nelson et al. (2006)
UWA076	RFLP	-	-	-	Nelson et al. (2010), Nelson et al. (2006)
UWA077	RFLP	-	-	-	Nelson et al. (2010), Nelson et al. (2006)
UWA080a	RFLP	-	-	-	Nelson et al. (2010), Nelson et al. (2006)
UWA080b	RFLP	-	-	-	Nelson et al. (2010), Nelson et al. (2006)
UWA081	RFLP	-	-	-	Nelson et al. (2010), Nelson et al. (2006)
UWA083a	RFLP	-	-	-	Nelson et al. (2010), Nelson et al. (2006)
UWA083b	RFLP	-	-	-	Nelson et al. (2010), Nelson et al. (2006)
UWA086	RFLP	-	-	-	Nelson et al. (2010), Nelson et al. (2006)
UWA087	RFLP	-	-	-	Nelson et al. (2010), Nelson et al. (2006)
UWA088	RFLP	-	-	-	Nelson et al. (2010), Nelson et al. (2006)
UWA091a	RFLP	-	-	-	Nelson et al. (2010), Nelson et al. (2006)
UWA091b	RFLP	-	-	-	Nelson et al. (2010), Nelson et al. (2006)
UWA094a	RFLP	-	-	-	Nelson et al. (2010), Nelson et al. (2006)
UWA094b	RFLP	-	-	-	Nelson et al. (2010), Nelson et al. (2006)
UWA096	RFLP	-	-	-	Nelson et al. (2010), Nelson et al. (2006)
UWA097a	RFLP	-	-	-	Nelson et al. (2010), Nelson et al. (2006)
UWA097b	RFLP	-	-	-	Nelson et al. (2010), Nelson et al. (2006)
UWA097c	RFLP	-	-	-	Nelson et al. (2010), Nelson et al. (2006)
UWA097d	RFLP	-	-	-	Nelson et al. (2010), Nelson et al. (2006)
UWA098	RFLP	-	-	-	Nelson et al. (2010), Nelson et al. (2006)
UWA099	RFLP	-	-	-	Nelson et al. (2010), Nelson et al. (2006)
UWA100	RFLP	-	-	-	Nelson et al. (2010), Nelson et al. (2006)
UWA101	RFLP	-	-	-	Nelson et al. (2010), Nelson et al. (2006)
UWA105	RFLP	-	-	-	Nelson et al. (2010), Nelson et al. (2006)
UWA106a	RFLP	-	-	-	Nelson et al. (2010), Nelson et al. (2006)
UWA106b	RFLP	-	-	-	Nelson et al. (2010), Nelson et al. (2006)
UWA106c	RFLP	-	-	-	Nelson et al. (2010), Nelson et al. (2006)
UWA107a	RFLP	-	-	-	Nelson et al. (2010), Nelson et al. (2006)
UWA107b	RFLP	-	-	-	Nelson et al. (2010), Nelson et al. (2006)
UWA108	RFLP	-	-	-	Nelson et al. (2010), Nelson et al. (2006)
UWA109a	RFLP	-	-	-	Nelson et al. (2010), Nelson et al. (2006)
UWA109b	RFLP	-	-	-	Nelson et al. (2010), Nelson et al. (2006)
UWA114	RFLP	-	-	-	Nelson et al. (2010), Nelson et al. (2006)
UWA116	RFLP	-	-	-	Nelson et al. (2010), Nelson et al. (2006)
UWA117	RFLP	-	-	-	Nelson et al. (2010), Nelson et al. (2006)
UWA118	RFLP	-	-	-	Nelson et al. (2010), Nelson et al. (2006)
UWA119a	RFLP	-	-	-	Nelson et al. (2010), Nelson et al. (2006)
UWA119b	RFLP	-	-	-	Nelson et al. (2010), Nelson et al. (2006)
UWA119c	RFLP	-	-	-	Nelson et al. (2010), Nelson et al. (2006)
UWA122	RFLP	-	-	-	Nelson et al. (2010), Nelson et al. (2006)
UWA124	RFLP	-	-	-	Nelson et al. (2010), Nelson et al. (2006)
UWA127	RFLP	-	-	-	Nelson et al. (2010), Nelson et al. (2006)
UWA128a	RFLP	-	-	-	Nelson et al. (2010), Nelson et al. (2006)
UWA128b	RFLP	-	-	-	Nelson et al. (2010), Nelson et al. (2006)
UWA128c	RFLP	-	-	-	Nelson et al. (2010), Nelson et al. (2006)
UWA146	RFLP	-	-	-	Nelson et al. (2010), Nelson et al. (2006)
UWA147a	RFLP	-	-	-	Nelson et al. (2010), Nelson et al. (2006)
UWA147b	RFLP	-	-	-	Nelson et al. (2010), Nelson et al. (2006)
UWA148	RFLP	-	-	-	Nelson et al. (2010), Nelson et al. (2006)
UWA153a	RFLP	-	-	-	Nelson et al. (2010), Nelson et al. (2006)
UWA153b	RFLP	-	-	-	Nelson et al. (2010), Nelson et al. (2006)
UWA156	RFLP	-	-	-	Nelson et al. (2010), Nelson et al. (2006)
UWA157	RFLP	-	-	-	Nelson et al. (2010), Nelson et al. (2006)
UWA158a	RFLP	-	-	-	Nelson et al. (2010), Nelson et al. (2006)
UWA158b	RFLP	-	-	-	Nelson et al. (2010), Nelson et al. (2006)
UWA158c	RFLP	-	-	-	Nelson et al. (2010), Nelson et al. (2006)
UWA159	RFLP	-	-	-	Nelson et al. (2010), Nelson et al. (2006)
UWA160a	RFLP	-	-	-	Nelson et al. (2010), Nelson et al. (2006)
UWA160b	RFLP	-	-	-	Nelson et al. (2010), Nelson et al. (2006)
UWA160c	RFLP	-	-	-	Nelson et al. (2010), Nelson et al. (2006)
UWA160d	RFLP	-	-	-	Nelson et al. (2010), Nelson et al. (2006)
UWA160e	RFLP	-	-	-	Nelson et al. (2010), Nelson et al. (2006)
UWA162	RFLP	-	-	-	Nelson et al. (2010), Nelson et al. (2006)
UWA163	RFLP	-	-	-	Nelson et al. (2010), Nelson et al. (2006)
UWA166	RFLP	-	-	-	Nelson et al. (2010), Nelson et al. (2006)
UWA168	RFLP	-	-	-	Nelson et al. (2010), Nelson et al. (2006)
UWA207	RFLP	-	-	-	Nelson et al. (2010), Nelson et al. (2006)
UWA208a	RFLP	-	-	-	Nelson et al. (2010), Nelson et al. (2006)
UWA208b	RFLP	-	-	-	Nelson et al. (2010), Nelson et al. (2006)
UWA209	RFLP	-	-	-	Nelson et al. (2010), Nelson et al. (2006)
UWA210a	RFLP	-	-	-	Nelson et al. (2010), Nelson et al. (2006)
UWA210b	RFLP	-	-	-	Nelson et al. (2010), Nelson et al. (2006)
UWA211	RFLP	-	-	-	Nelson et al. (2010), Nelson et al. (2006)
UWA214	RFLP	-	-	-	Nelson et al. (2010), Nelson et al. (2006)
UWA215	RFLP	-	-	-	Nelson et al. (2010), Nelson et al. (2006)
UWA216b	RFLP	-	-	-	Nelson et al. (2010), Nelson et al. (2006)
UWA216c	RFLP	-	-	-	Nelson et al. (2010), Nelson et al. (2006)
UWA226	RFLP	-	-	-	Nelson et al. (2010), Nelson et al. (2006)
UWA230	RFLP	-	-	-	Nelson et al. (2010), Nelson et al. (2006)
UWA232	RFLP	-	-	-	Nelson et al. (2010), Nelson et al. (2006)
UWA233	RFLP	-	-	-	Nelson et al. (2010), Nelson et al. (2006)
UWA236	RFLP	-	-	-	Nelson et al. (2010), Nelson et al. (2006)
UWA239	RFLP	-	-	-	Nelson et al. (2010), Nelson et al. (2006)
UWA240	RFLP	-	-	-	Nelson et al. (2010), Nelson et al. (2006)
UWA242a	RFLP	-	-	-	Nelson et al. (2010), Nelson et al. (2006)
UWA242b	RFLP	-	-	-	Nelson et al. (2010), Nelson et al. (2006)
UWA242c	RFLP	-	-	-	Nelson et al. (2010), Nelson et al. (2006)
UWA244	RFLP	-	-	-	Nelson et al. (2010), Nelson et al. (2006)
UWA250	RFLP	-	-	-	Nelson et al. (2010), Nelson et al. (2006)
UWA252	RFLP	-	-	-	Nelson et al. (2010), Nelson et al. (2006)
UWA256a	RFLP	-	-	-	Nelson et al. (2010), Nelson et al. (2006)
UWA256b	RFLP	-	-	-	Nelson et al. (2010), Nelson et al. (2006)
UWA259	RFLP	-	-	-	Nelson et al. (2010), Nelson et al. (2006)
UWA270	RFLP	-	-	-	Nelson et al. (2010), Nelson et al. (2006)
UWA272	RFLP	-	-	-	Nelson et al. (2010), Nelson et al. (2006)
UWA275	RFLP	-	-	-	Nelson et al. (2010), Nelson et al. (2006)
UWA278	RFLP	-	-	-	Nelson et al. (2010), Nelson et al. (2006)
UWA300	RFLP	-	-	-	Nelson et al. (2010), Nelson et al. (2006)
VBP1	Cross-legume STS	GCAAGGAATATTTATTTCAAGTACTGGAGA	GGACCATTGGTGAAGGTACATTTGCA	SNP	Nelson et al. (2010), Nelson et al. (2006)
