# Supplementary material for: Development of genomic resources for the narrow-leafed lupin (Lupinus angustifolius): construction of a bacterial artificial chromosome (BAC) library and BAC-end sequencing
Source: BMC Genomics. 2011 Oct 21;12:521. doi: 10.1186/1471-2164-12-521 (PMC3206524; doi:10.1186/1471-2164-12-521)
Supplement: Additional file 11 — Primer sequences tested. Primer sequences for the 24 tested Class I SSR markers with additional adapter sequence (underlined). [file 1471-2164-12-521-S11.XLS]

## Sheet: Sheet1
Supplementary data: Primer sequences for the 24 tested Class I SSR markers with additional adapter sequence (underlined)
Marker name	BAC clone	Forward primer	Reverse primer
LaSSR_001	CSIRO_002E13REV1	ACGACGTTGTAAAATCCTCTAATGCTTGTGATTCTGG	CATTAAGTTCCCATTCCACAACACTGCTCCAACC
LaSSR_002	CSIRO_KS__LUP_BAC3_022H13FOR1	ACGACGTTGTAAAATGATATCATGTGAGGCAACTACG	CATTAAGTTCCCATTACTTCTCAATGCTGATTCAAGTACC
LaSSR_003	CSIRO_KS__LUP_BAC3_009C14FOR1	ACGACGTTGTAAAAAAGTAGTATGATCAACGGAGAGG	CATTAAGTTCCCATTACGAGTGAGAGAGAAGTGTTACC
LaSSR_004	CSIRO_KS__LUP_BAC3_07_E22REV1	ACGACGTTGTAAAACCAGTACAACACAACATAACACTGG	CATTAAGTTCCCATTAGCGACAGCCTATGTTACAAGC
LaSSR_005	CSIRO_KS__LUP_BAC3_009K06FOR1	ACGACGTTGTAAAAGAAGTAGTATGATCAACGGAGAGG	CATTAAGTTCCCATTTCGAGTAAGAGAGAAGTGTTACGC
LaSSR_006	CSIRO_KS__LUP_BAC3_017C03REV1	ACGACGTTGTAAAATGCTGGAGTGTATATGTTGATGG	CATTAAGTTCCCATTCATATGGTTCTCTCAAGACTCACC
LaSSR_007	CSIRO_001N21REV1	ACGACGTTGTAAAAAGGTCAACGTCATAGAACTTAGG	CATTAAGTTCCCATTCCTATATGATGAAGGAACATGC
LaSSR_008	CSIRO_KS__LUP_BAC3_015_E04REV1	ACGACGTTGTAAAATAAGCCGGAATGACTTCACC	CATTAAGTTCCCATTTATGATCAGTTCACAGGCTTCG
LaSSR_009	CSIRO_KS__LUP_BAC3_025A04FOR2	ACGACGTTGTAAAAGTTCTGCATATAAGTGCATCC	CATTAAGTTCCCATTGAATGATGTTAAGAGTCCAAGG
LaSSR_010	CSIRO_KS__LUP_BAC3_020O12FOR1	ACGACGTTGTAAAAAACTTATTCCACATTCTAGCC	CATTAAGTTCCCATTATCAAGCGTGTACAATTACC
LaSSR_011	CSIRO_001N22_PROVA_T7_FOR1	ACGACGTTGTAAAAAAGATGTATGCTTGTGTTCTAACC	CATTAAGTTCCCATTCACCAAGCGTGTATTATTCC
LaSSR_012	CSIRO_001P23REV1	ACGACGTTGTAAAAGATGTATGCTTGTGTTCTAACC	CATTAAGTTCCCATTGTTACATGTATCTTCTCATAGTTCC
LaSSR_013	CSIRO_KS__LUP_BAC3_016_G04REV1	ACGACGTTGTAAAACACCAAGCTCACCACTTATACC	CATTAAGTTCCCATTTGCAGCTTAGTTATGGAGAACC
LaSSR_014	CSIRO_KS__LUP_BAC3_013_G19REV1	ACGACGTTGTAAAAGCTTGAGCGCAATAGAAGC	CATTAAGTTCCCATTTTATGCCATGGAACGATTAGG
LaSSR_015	CSIRO_002J19FOR1	ACGACGTTGTAAAATTGATCATTACATTGAGAGTACC	CATTAAGTTCCCATTTGGTAGGAACACACTGTCC
LaSSR_016	CSIRO_KS__LUP_BAC3_022D14FOR1	ACGACGTTGTAAAAACATTGTTGGTAATTGTGG	CATTAAGTTCCCATTGTCCGTAATTCATCTTGG
LaSSR_017	CSIRO_KS__LUP_BAC3_024A02FOR2	ACGACGTTGTAAAAGACCTTAACTCCTAGACCAACC	CATTAAGTTCCCATTTATACAGTCGGTGTATCAGTAACC
LaSSR_018	CSIRO_KS__LUP_BAC3_010A13FOR1	ACGACGTTGTAAAAACAGGTTCCTCATTCATGTTGC	CATTAAGTTCCCATTATGATCTGATGATGGAGCTTGC
LaSSR_019	CSIRO_KS__LUP_BAC3_015_E09FOR1	ACGACGTTGTAAAATCCTGTTAAGCTTCTCGGTAGG	CATTAAGTTCCCATTATCGAGACACATCACCAGTACC
LaSSR_020	CSIRO_001G22FOR1	ACGACGTTGTAAAAATGGCTCTGTATGTAATCTTCTCC	CATTAAGTTCCCATTGGTCCTCAAGTAGAATGTGTGG
LaSSR_021	CSIRO_KS__LUP_BAC3_015_G03REV1	ACGACGTTGTAAAAATCAACTTCCTCTTGGAGATGG	CATTAAGTTCCCATTAGCACCAGCAACAACTCTACC
LaSSR_022	CSIRO_KS__LUP_BAC3_022E09REV1	ACGACGTTGTAAAAAATCCTCTCAAGAAGCACATTCC	CATTAAGTTCCCATTTGGTAGAAGTGGAAGTGGACTAGG
LaSSR_023	CSIRO_KS__LUP_BAC3_016_J08REV1	ACGACGTTGTAAAACGAACTCAACATGATCACC	CATTAAGTTCCCATTAATGAAGTTCTAGCACTCTGG
LaSSR_024	CSIRO_KS__LUP_BAC3_07_A15REV1	ACGACGTTGTAAAAAGCACATTCCATGTTCACTCC	CATTAAGTTCCCATTCAACACCATCAATGTCAATGC
